# Supplementary material for: Large-Scale Transcriptome Analysis of Two Sugarcane Genotypes Contrasting for Lignin Content
Source: PLoS One. 2015 Aug 4;10(8):e0134909. doi: 10.1371/journal.pone.0134909 (PMC4524650; doi:10.1371/journal.pone.0134909)
Supplement: S1 File — (ZIP) [file pone.0134909.s001.zip]

Archive with 1 entries (1 files):
- S1_File.fasta
