# Supplementary material for: Large-Scale Transcriptome Analysis of Two Sugarcane Genotypes Contrasting for Lignin Content
Source: PLoS One. 2015 Aug 4;10(8):e0134909. doi: 10.1371/journal.pone.0134909 (PMC4524650; doi:10.1371/journal.pone.0134909)
Supplement: S1 File — (ZIP) [file pone.0134909.s001.zip › S1_File.fasta]

>Locus1.3_Confidence_0.667_Length_259
ATGAGCTCCACCGGATGCTGAACGAGGCAATACCGAAGTGACGAGCTCCGTGATGCTGTG
CTTTTGGTGTTTGCAAACAAACAAGATCTGCCTAAGCCATGAACGCCTGCTGAAATCACT
GATAAGCTTGGGCCTGCACTCGCTGCGCCAGCGGCACTGGTACATCCAGAGCACGTGTGC
TACATCTGGTGAAGGGTTGTACGAGGGGCTTGACTGGCTTTCAAACAACATTGCCAACAA
GGCTTAAGCATCTAGGCAG
>Locus1.3_Confidence_0.905_Length_384
AGAACATTAGTTTCACTGTTTGGGATGTCGGTGGTCAGGACAAGATCCGGCCCCTGTGGA
GGCACTACTTCCAGAACACCCAGGGCCTCATTTTTGTTGTAGACAGCAACGACAGAGAGC
GTGTTGTTGAGGCCAGAGATGAGCTCCACCGGATGCTGAACGAGGACGAGCTCCGTGATG
CTGTGCTTTTGGTGTTTGCAAACAAACAAGATCTGCCTAAGCCATGAACGCCTGCTGAAA
TCACTGATAAGCTTGGGCCTGCACTCGCTGCGCCAGCGGCACTGGTACATCCAGAGCACG
TGTGCTACATCTGGTGAAGGGTTGTATGAGGGGCTTGACTGGCTTTCAAACAACATTGCC
AACAAGGCTTAAGCATCTAGGCAG
>Locus1.3_Confidence_0.905_Length_384
AGAACATTAGTTTCACTGTTTGGGATGTCGGTGGTCAGGACAAGATCCGGCCCCTGTGGA
GGCACTACTTCCAGAACACCCAGGGCCTCATTTTTGTTGTAGACAGCAACGACAGAGAGC
GTGTTGTTGAGGCCAGAGATGAGCTCCACCGGATGCTGAACGAGGACGAGCTCCGTGATG
CTGTGCTTTTGGTGTTTGCAAACAAACAAGATCTGCCTAAGCCATGAACGCCTGCTGAAA
TCACTGATAAGCTTGGGCCTGCACTCGCTGCGCCAGCGGCACTGGTACATCCAGAGCACG
TGTGCTACATCTGGTGAAGGGTTGTACGAGGGGCTTGACTGGCTTTCAAACAACATTGCC
AACAAGGCTTAAGCATCTAGGCAG
>Locus2.12_Confidence_1.000_Length_138
AACCTCATCAAACATGGGCCACTGGCAAGTAAGTAAAAGACAGAGAACCTCTTGTGCCAA
TAAATCTGATCACTTTATCAAAATACATAGAACGGTCAATAGCAAATCACTGATGCACGT
TTTTCTGTTCCATGCAGT
>Locus2.12_Confidence_1.000_Length_138
ACTGCATGGAACAGAAAAACGTGCATCAGTGATTTGCTATTGACCGTTCTATGTATTTTG
ATAAAGTGATCAGATTTATTGGCACAAGAGGTTCTCTGTCTTTTACTTACTTGCCAGTGG
CCCATGTTTGATGAGGTT
>Locus2.12_Confidence_0.194_Length_1029
CTCCTTCTTTGCCCATGTCCGCCCAAGCAACCCAATCCAGACAAGCAAGGAATCCCCGAT
GGCTCATCGCGTTCTCCTCCTCCTTTCTCTCGCCGCGGCCGCCGCGGTAGCCGCCGCCGT
CGACGCGGAGGACCCGCTGATCCGGCAGGTGGTTCCCGGCGGAGATGAGAACGACCTGGA
GCTGAACGCGGAGTCCCACTTCCTGAGCTTCGTGCAGCGGTTCGGCAAGTCCTACAAGGA
CGCCGAAGAGCACGCGTACCGGCTGTCCGTCTTCAAGGCCAACCTGCGCCGCGCGCGCCG
GCACCAGCTGCTGGACCCGTCGGCGGAGCACGGCGTCACTAAGTTCTCTGACCTGACGCC
GGCCGAGTTCCGCCGGACCTACCTCGGCCTCCGTAAGTCCCGGCGCGCGCTCCTCAGAGA
GCTCGGGGAGTCGGCGAACGAGGCGCCTGTTCTCCCCACCGATGGCCTGCCCGACGACTT
CGATTGGAGGGACCACGGCGCCGTCACCCCCGTCAAGAACCAGGGTTCGTGCGGCTCGTG
CTGGTCGTTCAGCGCGTCTGGAGCGCTGGAGGGTGCGCACTACCTCGCAACTGGCAAGCT
GGAGGTGCTTTCCGAGCAGCAGATGGTCGACTGTGACCACGTGTGTGATTCATCAGAACC
TGATTCATGTGATTCGGGTTGCAATGGTGGGCTGATGACAAATGCCTTCAGTTATCTCCA
GAAGGCTGGTGGCCTTGAGAGTGAGAAGGATTACCCTTACACTGGGAGTGATGATAAATG
CAAGTTTGACAAGTCCAAGATTGTTGCTTCAGTTCAGAACTTCAGTGTTGTGTCTGTGGA
TGAGGGTCAAATTGCTGCTAACCTCATCAAACATGGGCCACTGGCAATCGGCATCAATGC
TGCCTACATGCAGACATACATCGGAGGTGTGTCATGTCCATACATCTGTGGCAGAACCCT
TGACCATGGGGTGTTCTCCTTGTTGGCTATGGCGCAGCTGGGTTCTCCCCCCAGTTCTCG
CCCCACGAG
>Locus2.12_Confidence_0.167_Length_413
AAGCGTATACAGCTGGTGATAACAAATAGCGTGTAGCATGCGTAGCAAGCCAAACATAAA
CTTACAGCAAGCATCCCGTTGCCGCTTCACATCTTTGCTGCCTTCGATATATAAAACAGC
ACACAGATGGAGCATATATTACTAGCAGGCATTGTAGTTCTACAATATATGAAATCACCA
TTATCATCAGGGAGAAGACAACTGATCAGAGTCTACTCCTTCGAGGTGTGGACTGCGGAC
ACGGTAGAGACCATGGAGTCGACGCCGCACTTGTTGCGAACATTGGAACCCCTGCATATC
TTGTAGTATCCGTTCTCCCCCCAGTTCTCGCCCCACGAGTTCTTGATGATCCAGTAAGGC
TTGTCCTTCAGGCGGATGGGGGCAAAACCAGCTGCGCCATAGCCAACAAGGGA
>Locus2.12_Confidence_0.250_Length_1151
AAGCGTATACAGCTGGTGATAACTTGGCTACATCCAAATAGCGTGTAGCATGCGTAGCAA
GCCAAACATAAACTTACAGCAAGCATCCCGTTGCCGCTTCACATCTTTGCTGCCTTCGAT
ATATAAAACAGCACACAGATGGAGCATATATTACTAGCAGGCATTGTAGTTCTACAATAT
ATGAAATCACCATTATCATCAGGGAGAAGACAACTGATCAGAGTCTACTCCTTCGAGGTG
TGGACTGCGGACACGGTAGAGACCATGGAGTCGACGCCGCACTTGTTGCGAACATTGGAA
CCCCTGCATATCTTGTAGTATCCGTTCTCCCCCCAGTTCTCGCCCCACGAGTTCTTGATG
ATCCAGTAAGGCTTGTCCTTCAGGCGGATGGGGGCAAAACCAGCTGCGCCATAGCCAACA
AGGGAGAACACCATGGTCAAGGGTTCTGCCACAGATGTGTATGGACATGACACACCTCCG
ATGTATGTCTGCATGTAGGCAGCATTGATGCCGATTGCCAGTGGCCCATGTTTGATGAGG
TTAGCAGCAATTTGACCCTCATCCACAGACACAACACTGAAGTTCTGAACTGAAGCAACA
ATCTTGGACTTGTCAAACTTGCATTTATCATCACTCCCAGTGTAAGGGTAATCCTTCTCA
CTCTCAAGGCCACCAGCCTTCTGGAGATAACTGAAGGCATTTGTCATCAGCCCACCATTG
CAACCCGAATCACATGAATCAGGTTCTGATGAATCACACTGCAACATTTACAACAGGAAT
GGGGGATAGTGAGTTTGGATTAATGCGAACTAAATCAGGTACCAGTAACTTCAAACCAGC
AGCTATGCAAATCCTACTGTCCAAAACCTAAAAATATATGGGTCACATCTAATGGCTTTA
GCTTCACACATGTTCAATACTCAGTAATAAAGCACTGTAAAATCACTGTTACATTCAAGA
GAAATTAGCAAAAGCCTGGTTAAAATTTTTACATCACTGGATCAGATATTGGTTATCTGA
CATGTACAGTGAAATTGCTTCTTGCTGATGAATGTAGCAATAGTCTATGCATACAATGAT
GATTCAAAAACTTGGCATTCAAAATAGCCAAATAATGATCCAGAAGATATCAAAAAACAG
CTCGCACATAG
>Locus2.12_Confidence_0.111_Length_779
CTATGTGCGAGCTGTTTTTTGATATCTTCTGGATCATTATTTGGCTATTTTGAATGCCAA
GTTTTTGAATCATCATTGTATGCATAGACTATTGCTACATTCATCAGCAAGAAGCAATTT
CACTGTACATGTCAGATAACCAATATCTGATCCAGTGATGTAAAAATTTTAACCAGGCTT
TTGCTAATTTCTCTTGAATGTAACAGTGATTTTACAGTGCTTTATTACTGAGTATTGAAC
ATGTGTGAAGCTAAAGCCATTAGATGTGACCCATATATTTTTAGGTTTTGGACAGTAGGA
TTTGCATAGCTGCTGGTTTGAAGTTACTGGTACCTGATTTAGTTCGCATTAATCCAAACT
CACTATCCCCCATTCCTGTTGTAAATGTTGCAGTGTGATTCATCAGAACCTGATTCATGT
GATTCGGGTTGCAATGGTGGGCTGATGACAAATGCCTTCAGTTATCTCCAGAAGGCTGGT
GGCCTTGAGAGTGAGAAGGATTACCCTTACACTGGGAGTGATGATAAATGCAAGTTTGAC
AAGTCCAAGATTGTTGCTTCAGTTCAGAACTTCAGTGTTGTGTCTGTGGATGAGGGTCAA
ATTGCTGCTAACCTCATCAAACATGGGCCACTGGCAATCGGCATCAATGCTGCCTACATG
CAGACATACATCGGAGGTGTGTCATGTCCATACATCTGTGGCAGAACCCTTGACCATGGG
GTGTTCTCCTTGTTGGCTATGGCGCAGCTGGGTTCTCCCCCCAGTTCTCGCCCCACGAG
>Locus2.12_Confidence_0.111_Length_1654
AAGATATCAAAAAACAGCTCGCACATAGTTCTCTACAAATAATGATAACAAAAGTCACCT
ATTCAGGGTGAATGATGGATGGCTATTACAATAGTAAGTGATCCCCTGTTCCTAGGAGCA
AGCCCCACTCAAAAGGTCAGTTGTTCAAGAACAAACCTGACCATAGAACTGACACATGAG
AAATGAAATGGCAAATCCTAGGATGTACAATATTATCGCCATGCTTTTGTTCAAATTATA
CCCCACTGTTCGGATTTTATGAGGTCAGATTACACAAGGCTTTGAAGACTCAAAGGTTCC
CTGAGAATCGCAAGAGCTTAGCTGTGAAGACAAGATGTATGATCTACAAAGACTATAAAG
AATTGTACAAATAACGCCATAGCTCTAAGGTCATTCACCTACTCTATCAGTCAACTAAGC
CAGTACTTTTGTTATCTAAACTTGAATCACTGTGGATTCAACCCTCTAGGAGTAAGCAAC
TCCAAGAGCCTCTTTGTATCCTTATGTATCGATAGAAATAAAGATTTTGGGATAAAAAAA
ATCCTCCAACAGCTTATATTCAATTAGATCTCCAAATATTATCATCCTCTATTCATTATT
TCTCGCTAGCCAAAGATGAACGGGGCCAGCTCTCCAAAGTGCACGCAAGATGATGCAGAG
TGAGTTTTAAGAAAGATGGTTGGAGATGCTCTAACATCTCAACATTGTACCACTCTTTTA
ACTGCTAATTTTATTTTGAAAAATTATCATGGAATTTTTCCATTCTTCCAAACCCCGTTT
TCCGACTCACAGACTCACTCCAAGATAGGTGCGCAGCTGCCCAATCAGAAAGGAAGGAAA
ATAGGAAAAGGACACCACACGAGCTGACAAAACATGGGCCGGAAAAATCCAGCCTTCCTA
GCACTAGCACCAGCAACCATGAACCTACCAATCCCATAAATAAGTACGATAATAGTAAGA
AAATTATGAAATTAAGCTAGGAAAGAAAGAAAGGGCAGCTTCCTTCCTCACCACGTGGTC
ACAGTCGACCATCTGCTGCTCGGAAAGCACCTCCAGCTTGCCAGTTGCGAGGTAGTGCGC
ACCCTCCAGCGCTCCAGACGCGCTGAACGACCAGCACGAGCCGCACGAACCCTGGTTCTT
GACGGGGGTGACGGCGCCGTGGTCCCTCCAATCGAAGTCGTCGGGCAGGCCATCGGTGGG
GAGAACAGGCGCCTCGTTCGCCGACTCCCCGAGCTCTCTGAGGAGCGCGCGCCGGGACTT
ACGGAGGCCGAGGTAGGTCCGGCGGAACTCGGCCGGCGTCAGGTCAGAGAACTTAGTGAC
GCCGTGCTCCGCCGACGGGTCCAGCAGCTGGTGCCGGCGCGCGCGGCGCAGGTTGGCCTT
GAAGACGGACAGCCGGTACGCGTGCTCTTCGGCGTCCTTGTAGGACTTGCCGAACCGCTG
CACGAAGCTCAGGAAGTGGGACTCCGCGTTCAGCTCCAGGTCGTTCTCATCTCCGCCGGG
AACCACCTGCCGGATCAGCGGGTCCTCCGCGTCGACGGCGGCGGCTACCGCGGCGGCCGC
GGCGAGAGAAAGGAGGAGGAGAACGCGATGAGCCATCGGGGATTCCTTGCTTGTCTGGAT
TGGGTTGCTTGGGCGGACATGGGCAAAGAAGGAG
>Locus2.12_Confidence_0.111_Length_1654
CTCCTTCTTTGCCCATGTCCGCCCAAGCAACCCAATCCAGACAAGCAAGGAATCCCCGAT
GGCTCATCGCGTTCTCCTCCTCCTTTCTCTCGCCGCGGCCGCCGCGGTAGCCGCCGCCGT
CGACGCGGAGGACCCGCTGATCCGGCAGGTGGTTCCCGGCGGAGATGAGAACGACCTGGA
GCTGAACGCGGAGTCCCACTTCCTGAGCTTCGTGCAGCGGTTCGGCAAGTCCTACAAGGA
CGCCGAAGAGCACGCGTACCGGCTGTCCGTCTTCAAGGCCAACCTGCGCCGCGCGCGCCG
GCACCAGCTGCTGGACCCGTCGGCGGAGCACGGCGTCACTAAGTTCTCTGACCTGACGCC
GGCCGAGTTCCGCCGGACCTACCTCGGCCTCCGTAAGTCCCGGCGCGCGCTCCTCAGAGA
GCTCGGGGAGTCGGCGAACGAGGCGCCTGTTCTCCCCACCGATGGCCTGCCCGACGACTT
CGATTGGAGGGACCACGGCGCCGTCACCCCCGTCAAGAACCAGGGTTCGTGCGGCTCGTG
CTGGTCGTTCAGCGCGTCTGGAGCGCTGGAGGGTGCGCACTACCTCGCAACTGGCAAGCT
GGAGGTGCTTTCCGAGCAGCAGATGGTCGACTGTGACCACGTGGTGAGGAAGGAAGCTGC
CCTTTCTTTCTTTCCTAGCTTAATTTCATAATTTTCTTACTATTATCGTACTTATTTATG
GGATTGGTAGGTTCATGGTTGCTGGTGCTAGTGCTAGGAAGGCTGGATTTTTCCGGCCCA
TGTTTTGTCAGCTCGTGTGGTGTCCTTTTCCTATTTTCCTTCCTTTCTGATTGGGCAGCT
GCGCACCTATCTTGGAGTGAGTCTGTGAGTCGGAAAACGGGGTTTGGAAGAATGGAAAAA
TTCCATGATAATTTTTCAAAATAAAATTAGCAGTTAAAAGAGTGGTACAATGTTGAGATG
TTAGAGCATCTCCAACCATCTTTCTTAAAACTCACTCTGCATCATCTTGCGTGCACTTTG
GAGAGCTGGCCCCGTTCATCTTTGGCTAGCGAGAAATAATGAATAGAGGATGATAATATT
TGGAGATCTAATTGAATATAAGCTGTTGGAGGATTTTTTTTATCCCAAAATCTTTATTTC
TATCGATACATAAGGATACAAAGAGGCTCTTGGAGTTGCTTACTCCTAGAGGGTTGAATC
CACAGTGATTCAAGTTTAGATAACAAAAGTACTGGCTTAGTTGACTGATAGAGTAGGTGA
ATGACCTTAGAGCTATGGCGTTATTTGTACAATTCTTTATAGTCTTTGTAGATCATACAT
CTTGTCTTCACAGCTAAGCTCTTGCGATTCTCAGGGAACCTTTGAGTCTTCAAAGCCTTG
TGTAATCTGACCTCATAAAATCCGAACAGTGGGGTATAATTTGAACAAAAGCATGGCGAT
AATATTGTACATCCTAGGATTTGCCATTTCATTTCTCATGTGTCAGTTCTATGGTCAGGT
TTGTTCTTGAACAACTGACCTTTTGAGTGGGGCTTGCTCCTAGGAACAGGGGATCACTTA
CTATTGTAATAGCCATCCATCATTCACCCTGAATAGGTGACTTTTGTTATCATTATTTGT
AGAGAACTATGTGCGAGCTGTTTTTTGATATCTT
>Locus2.12_Confidence_0.333_Length_1401
AAGCGTATACAGCTGGTGATAACTTGGCTACATCCAAATAGCGTGTAGCATGCGTAGCAA
GCCAAACATAAACTTACAGCAAGCATCCCGTTGCCGCTTCACATCTTTGCTGCCTTCGAT
ATATAAAACAGCACACAGATGGAGCATATATTACTAGCAGGCATTGTAGTTCTACAATAT
ATGAAATCACCATTATCATCAGGGAGAAGACAACTGATCAGAGTCTACTCCTTCGAGGTG
TGGACTGCGGACACGGTAGAGACCATGGAGTCGACGCCGCACTTGTTGCGAACATTGGAA
CCCCTGCATATCTTGTAGTATCCGTTCTCCCCCCAGTTCTCGCCCCACGAGTTCTTGATG
ATCCAGTAAGGCTTGTCCTTCAGGCGGATGGGGGCAAAACCAGCTGCGCCATAGCCAACA
AGGGAGAACACCATGGTCAAGGGTTCTGCCACAGATGTGTATGGACATGACACACCTCCG
ATGTATGTCTGCATGTAGGCAGCATTGATGCCGATTGCCAGTGGCCCATGTTTGATGAGG
TTAGCAGCAATTTGACCCTCATCCACAGACACAACACTGAAGTTCTGAACTGAAGCAACA
ATCTTGGACTTGTCAAACTTGCATTTATCATCACTCCCAGTGTAAGGGTAATCCTTCTCA
CTCTCAAGGCCACCAGCCTTCTGGAGATAACTGAAGGCATTTGTCATCAGCCCACCATTG
CAACCCGAATCACATGAATCAGGTTCTGATGAATCACACACGTGGTCACAGTCGACCATC
TGCTGCTCGGAAAGCACCTCCAGCTTGCCAGTTGCGAGGTAGTGCGCACCCTCCAGCGCT
CCAGACGCGCTGAACGACCAGCACGAGCCGCACGAACCCTGGTTCTTGACGGGGGTGACG
GCGCCGTGGTCCCTCCAATCGAAGTCGTCGGGCAGGCCATCGGTGGGGAGAACAGGCGCC
TCGTTCGCCGACTCCCCGAGCTCTCTGAGGAGCGCGCGCCGGGACTTACGGAGGCCGAGG
TAGGTCCGGCGGAACTCGGCCGGCGTCAGGTCAGAGAACTTAGTGACGCCGTGCTCCGCC
GACGGGTCCAGCAGCTGGTGCCGGCGCGCGCGGCGCAGGTTGGCCTTGAAGACGGACAGC
CGGTACGCGTGCTCTTCGGCGTCCTTGTAGGACTTGCCGAACCGCTGCACGAAGCTCAGG
AAGTGGGACTCCGCGTTCAGCTCCAGGTCGTTCTCATCTCCGCCGGGAACCACCTGCCGG
ATCAGCGGGTCCTCCGCGTCGACGGCGGCGGCTACCGCGGCGGCCGCGGCGAGAGAAAGG
AGGAGGAGAACGCGATGAGCCATCGGGGATTCCTTGCTTGTCTGGATTGGGTTGCTTGGG
CGGACATGGGCAAAGAAGGAG
>Locus2.12_Confidence_0.194_Length_1029
CTCCTTCTTTGCCCATGTCCGCCCAAGCAACCCAATCCAGACAAGCAAGGAATCCCCGAT
GGCTCATCGCGTTCTCCTCCTCCTTTCTCTCGCCGCGGCCGCCGCGGTAGCCGCCGCCGT
CGACGCGGAGGACCCGCTGATCCGGCAGGTGGTTCCCGGCGGAGATGAGAACGACCTGGA
GCTGAACGCGGAGTCCCACTTCCTGAGCTTCGTGCAGCGGTTCGGCAAGTCCTACAAGGA
CGCCGAAGAGCACGCGTACCGGCTGTCCGTCTTCAAGGCCAACCTGCGCCGCGCGCGCCG
GCACCAGCTGCTGGACCCGTCGGCGGAGCACGGCGTCACTAAGTTCTCTGACCTGACGCC
GGCCGAGTTCCGCCGGACCTACCTCGGCCTCCGTAAGTCCCGGCGCGCGCTCCTCAGAGA
GCTCGGGGAGTCGGCGAACGAGGCGCCTGTTCTCCCCACCGATGGCCTGCCCGACGACTT
CGATTGGAGGGACCACGGCGCCGTCACCCCCGTCAAGAACCAGGGTTCGTGCGGCTCGTG
CTGGTCGTTCAGCGCGTCTGGAGCGCTGGAGGGTGCGCACTACCTCGCAACTGGCAAGCT
GGAGGTGCTTTCCGAGCAGCAGATGGTCGACTGTGACCACGTGTGTGATTCATCAGAACC
TGATTCATGTGATTCGGGTTGCAATGGTGGGCTGATGACAAATGCCTTCAGTTATCTCCA
GAAGGCTGGTGGCCTTGAGAGTGAGAAGGATTACCCTTACACTGGGAGTGATGATAAATG
CAAGTTTGACAAGTCCAAGATTGTTGCTTCAGTTCAGAACTTCAGTGTTGTGTCTGTGGA
TGAGGGTCAAATTGCTGCTAACCTCATCAAACATGGGCCACTGGCAATCGGCATCAATGC
TGCCTACATGCAGACATACATCGGAGGTGTGTCATGTCCATACATCTGTGGCAGAACCCT
TGACCATGGGGTGTTCTCCTTGTTGGCTATGGCGCAGCTGGGTTCTCCCCCCAGTTCTCG
CCCCACGAG
>Locus2.12_Confidence_0.167_Length_425
AAGCGTATACAGCTGGTGATAACTTGGCTACATCCAAATAGCGTGTAGCATGCGTAGCAA
GCCAAACATAAACTTACAGCAAGCATCCCGTTGCCGCTTCACATCTTTGCTGCCTTCGAT
ATATAAAACAGCACACAGATGGAGCATATATTACTAGCAGGCATTGTAGTTCTACAATAT
ATGAAATCACCATTATCATCAGGGAGAAGACAACTGATCAGAGTCTACTCCTTCGAGGTG
TGGACTGCGGACACGGTAGAGACCATGGAGTCGACGCCGCACTTGTTGCGAACATTGGAA
CCCCTGCATATCTTGTAGTATCCGTTCTCCCCCCAGTTCTCGCCCCACGAGTTCTTGATG
ATCCAGTAAGGCTTGTCCTTCAGGCGGATGGGGGCAAAACCAGCTGCGCCATAGCCAACA
AGGGA
>Locus2.12_Confidence_0.333_Length_1429
CTCCTTCTTTGCCCATGTCCGCCCAAGCAACCCAATCCAGACAAGCAAGGAATCCCCGAT
GGCTCATCGCGTTCTCCTCCTCCTTTCTCTCGCCGCGGCCGCCGCGGTAGCCGCCGCCGT
CGACGCGGAGGACCCGCTGATCCGGCAGGTGGTTCCCGGCGGAGATGAGAACGACCTGGA
GCTGAACGCGGAGTCCCACTTCCTGAGCTTCGTGCAGCGGTTCGGCAAGTCCTACAAGGA
CGCCGAAGAGCACGCGTACCGGCTGTCCGTCTTCAAGGCCAACCTGCGCCGCGCGCGCCG
GCACCAGCTGCTGGACCCGTCGGCGGAGCACGGCGTCACTAAGTTCTCTGACCTGACGCC
GGCCGAGTTCCGCCGGACCTACCTCGGCCTCCGTAAGTCCCGGCGCGCGCTCCTCAGAGA
GCTCGGGGAGTCGGCGAACGAGGCGCCTGTTCTCCCCACCGATGGCCTGCCCGACGACTT
CGATTGGAGGGACCACGGCGCCGTCACCCCCGTCAAGAACCAGGGTTCGTGCGGCTCGTG
CTGGTCGTTCAGCGCGTCTGGAGCGCTGGAGGGTGCGCACTACCTCGCAACTGGCAAGCT
GGAGGTGCTTTCCGAGCAGCAGATGGTCGACTGTGACCACGTGTGTGATTCATCAGAACC
TGATTCATGTGATTCGGGTTGCAATGGTGGGCTGATGACAAATGCCTTCAGTTATCTCCA
GAAGGCTGGTGGCCTTGAGAGTGAGAAGGATTACCCTTACACTGGGAGTGATGATAAATG
CAAGTTTGACAAGTCCAAGATTGTTGCTTCAGTTCAGAACTTCAGTGTTGTGTCTGTGGA
TGAGGGTCAAATTGCTGCTAACCTCATCAAACATGGGCCACTGGCAATCGGCATCAATGC
TGCCTACATGCAGACATACATCGGAGGTGTGTCATGTCCATACATCTGTGGCAGAACCCT
TGACCATGGGGTGTTCTCCTTGTTGGCTATGGCGCAGCTGGGTTTGGCCCCCATCCGCCT
GAAGGACAAGCCTTACTGGATCATCAAGAACTCGTGGGGCGAGAACTGGGGGGAGAACGG
ATACTACAAGATATGCAGGGGTTCCAATGTTCGCAACAAGTGCGGCGTCGACTCCATGGT
CTCTACCGTGTCCGCAGTCCACACCTCGAAGGAGTAGACTCTGATCAGTTGTCTTCCCTG
ATGATAATGGTGATTTCACATATTTTGTAGAACTACAATGCCTGCTAGTAATATATGCTC
CATCTGTGTGCTGTTTTATATATCGAAGGCAGCAAAGATGTGAAGCGGCAACGGGATGTT
TGCTGTAAGTTTATGTTTGGCTTGCTACGCATGCTACACGCTATTTGGATGTAGCCAAGT
TATCACCAGCTGTATACGCTTTTTAATCTACAGAACTTTTGAATAATTT
>Locus3.9_Confidence_0.083_Length_459
TCCTCAAGGCCCATCACAATCTCAACCTTTTTGTATAAAATTGGTCAAACTTAAGAAAGA
ATTGAGTTATGACAACTCTAGAAGTTGATTCATCCAGGGAGGGATATCTGTGATACTAGG
CATAACATTCTTTCGAAGAGCTTCTCTGGTCCTTGTAGGGAATACAAAATTACAGACTGA
CTGACAATGTCCTGAAGGAGTAAGTGTGGAGTGTTGTTATATTGAAGCAATAAAGATCCT
AAGTACGAAGTGGATAGGTCATAGGTTACATACAGTTTGCAATCTATCTAATTATTCAGG
AAAAAGGAAAAAATGAGACAATGTAGTTGCATTAGGCTAAGTATAAATTGGCGGATTTAA
CAACCATACATTTCCATCACAAAATCATTTAAAAAGTGACTATATAGATGGCATCAGCAA
GAAATATTTTTACCGTGTCCAGTGAATCCGCACCAAGTT
>Locus3.9_Confidence_0.208_Length_1249
GCCTTTGCAAGGGAGTTGAAGCTCATTGTCAAGTATTAGTACATAGATCCCATAAAAGCA
CAGTAGTAGTCAAAACACACAATACTTGTTTTTTGAGAGGAAAATATCTCTGCTTTTGAG
AAAGCTAGTTAAAAGTCTTACAAGCTGGGGAAACTAGCTACATTACAGTACAAAAGGAGT
ATTTAGCCTCAACCAACAACAAAGGATAGCTAGCCCTGACCAAGAACAAAAGGACTATTT
TGCTCCTTTAAAGCCTCCTTGCCCATCCATTCAATTAAGTGGTGAGCCAAAATCTTCATA
TTGGTTTTGTTTTCCTCCTTGAGCAACTATATCCATATTTGCATGAAATTGATATACTAG
CATAAATCACAACATCTAGATTGCTAAGACTTCTTCTCAATCGCCATTTCGTCACGGTTC
TTCCATATTGCCCATGTCATACCTACAAAGCAAAAGAAAACCAATCTTCGAGGGACTCCG
AGCCTATCTTTTGGAGATCGGGAATAGGCAAACGTTGGCTAACTTTAGGGGACCCAAATT
CAAGATTCCATCAACATGCCAATGGAAGAAGGAAAGGAACGGTGATCCATCTTGACACTA
AACATGTCAAATTACCGACTAGAAGGAAATCATGAATCATGTGGTTCAATACTATAAGCA
ATTGTTTGGAGGCTCTGAAACAAGGAATATTCAACTTACATAGTCATTTGGGAAGGATTT
AAAAAACTTAAGCAAGATGACACTGATTTGATTAAATCCTCTTAGGAAGAGGAGATTAAG
CAAGTTGTCTTTGGAATGAAAAGTGATGTTGCACTAGGTCCTAATGGCTATGGAGCCAGC
CTTTTAGCAAAAGTTTTAGGATTTGATTAAGCAGAAATATCGCGGTATGTTTGACTTTTA
CAAAGTTTGATAAATTATGAAATATATTTTCACAGTATACCTATTGAAGTCAAAAAATTG
CATCTTTTTTTGTTTCTTTTTTTTTTGACAGAGGTAATATATTTCATCAGAAACACAAAA
GGAAGCCGCCACTAGAGGGTGTGTACAAACAAAGCCTTTTTCCAATCTAGTATGACAGGT
GGAATGATTTTTTTTTGGGCGGCACAAACTGGGGGCGCTGAACAAGTTATCCAATGCCCT
TCATGCTCAAGGCTTGGCTCTGCTGAAAAGACTCGAACTGACAACCTTCCTGGACCCTGG
GTATGTAACAGGTGATGATTAAGGGGGTGTTTGGTTTGAGGAGTTAAAG
>Locus3.9_Confidence_0.542_Length_2274
GCCTTTGCAAGGGAGTTGAAGCTCATTGTCAAGTATTAGTACATAGATCCCATAAAAGCA
CAGTAGTAGTCAAAACACACAATACTTGTTTTTTGAGAGGAAAATATCTCTGCTTTTGAG
AAAGCTAGTTAAAAGTCTTACAAGCTGGGGAAACTAGCTACATTACAGTACAAAAGGAGT
ATTTAGCCTCAACCAACAACAAAGGATAGCTAGCCCTGACCAAGAACAAAAGGACTATTT
TGCTCCTTTAAAGCCTCCTTGCCCATCCATTCAATTAAGTGGTGAGCCAAAATCTTCATA
TTGGTTTTGTTTTCCTCCTTGAGCAACTATATCCATATTTGCATGAAATTGATATACTAG
CATAAATCACAACATCTAGATTGCTAAGACTTCTTCTCAATCGCCATTTCGTCACGGTTC
TTCCATATTGCCCATGTCATACCTACAAAGCAAAAGAAAACCAATCTTCGAGGGACTCCG
AGCCTATCTAACGTTGGCTAACTTTAGGGGACCCAAATTCAAGATTCCATCAACATGCCA
ATGGAAGAAGGAAAGGAACGGTGATCCATCTTGACACTAAACATGTCAAATTACCGACTA
GAAGGAAATCATGAATCATGTGGTTCAATACTATAAGCAATTGTTTGGAGGCTCTGAAAC
AAGGAATATTCAACTTACATAGTCATTTGGGAAGGATTTAAAAAACTTAAGCAAGATGAC
ACTGATTTGATTAAATCCTCTTAGGAAGAGGAGATTAAGCAAGTTGTCTTTGGAATGAAA
AGTGATGTTGCACTAGGTCCTAATGGCTATGGAGCCAGCCTTTTAGCAAAAGTTTTAGGA
TTTGATTAAGCAGAAATATCGCGGTATGTTTGACTTTTACAAAGTTTGATAAATTATGAA
ATATATTTTCACAGTATACCTATTGAAGTCAAAAAATTGCATCTTTTTTTGTTTCTTTTT
TTTTTGACAGAGGTAATATATTTCATCAGAAACACAAAAGGAAGCCGCCACTAGAGGGTG
TGTACAAACAAAGCCTTTTTCCAATCTAGTATGACAGGTGGAATGATTTTTTTTTGGGCG
GCACAAACTGGGGGCGCTGAACAAGTTATCCAATGCCCTTCATGCTCAAGGCTTGGCTCT
GCTGAAAAGACTCGAACTGACAACCTTCCTGGACCCTGGGTATGTAACAGGTGATGATTA
AGTTAACTGATGCACTGGGTGATGACCTGAAACTGATGCACAGAATCTGCTGCTCGGCGC
TCACATTGTTTTCCTCCATAACAGAGCTAAATTGGGGCCATTGTTTAGGGAGATTAAGAG
TAGAATGGCTTTCGATTTTGCAAGTTTTATTCTCTGTATAAATGTCCCAGAAGTTGCAAC
TCTTTCGGACTGTATTGTCCCCGACTTTGTTGTTCCTCGTGTGTAAGTACGTGACTTTGT
TGTTCCTCGTGTAAGTATGTGACCAATGATTTTGGCCGGTGCTTGTTGATTAATGGAACT
GCGTTTCCATCTAAAAAGACATATAGTCGGCCTGCATAAAAAGGTACTCGGCGTTGCTCA
TCATTTCAAGTAATAATTGTACTATGATCCTAGAATCCCGGATGGTTTGATTCTTCTTAT
GGGGGAGAAACAATTCATACAAAAATGCACCTTAGCAGTAACAGATTACACCACCGTAAT
GTTCAACCGCTTAATAAAACATCTCGTATTATTACAACACGGGCATAGCAACATAAGTGC
GGAGAAAATCACCAAGTCTTCAGACCATAGAAACCTAGATCAAGGGAGAGACAGAGCGTG
GTAGGACAATGATAGAGGAGATACAGACCTATGCCTTCCCAGCAACAAGCTTGTCGATGA
GGTCAGCAGCGTCTTCAACTGTTGCGATCGTCTGGGCGCTGGACTCCTCCACGCTGATAT
CGAAGTGCTCCTCAAGGCCCATCACAATCTCAACCGTGTCCAGTGAATCCGCACCAAGTT
CAGAGAATTTGGATTCACCACAAACTTCAGTGTGGTCAGGAAGAGCAAGCTGCTTCTTCA
CAATTTCACAAACCTTGTCCACTGTATCCTTCTTGGCAGCGCAGGAAACAGATCTCATAG
TCATTGGTTGCAGGCGGAGGAATGCATTTCCCTTCCTCACCGTGGAGAAAGCTAGAGAGT
TTGTGTTGATTGCCTTGACGGGCCAGGCGAAGGAGAGCGCGGAAGATCCGGCGATGGAGG
CCATGTTCGTCAGACAAGCACGAGAAGAGGGGAGGCGGCGGGCACGAAGAGCGT
>Locus3.9_Confidence_0.417_Length_1124
ATTGATGTGATGGGAGTTAAACTTTAACGCATCCAAACCAAACAGGCCCTAAGTTAACTG
ATGCACTGGGTGATGACTGAAACTGATGCACAGAATCTGCTGCTCGGCGCTCACATTGTT
TTCCTCCATAACAGAGCTAAATTGGGGCCATTGTTTAGGGAGATTAAGAGTAGAATGGCT
TTCGATTTTGCAAGTTTTATTCTCTGTATAAATGTCCCAGAAGTTGCAACTCTTTCGGAC
TGTATTGTCCCCGACTTTGTTGTTCCTCGTGTGTAAGTACGTGACTTTGTTGTTCCTCGT
GTAAGTATGTGACCAATGATTTTGGCCGGTGCTTGTTGATTAATGGAACTGCGTTTCCAT
CTAAAAAGACATATAGTCGGCCTGCATAAAAAGGTACTCGGCGTTGCTCATCATTTCAAG
TAATAATTGTACTATGATCCTAGAATCCCGGATGGTTTGATTCTTCTTATGGGGGAGAAA
CAATTCATACAAAAATGCACCTTAGCAGTAACAGATTACACCACCGTAATGTTCAACCGC
TTAATAAAACATCTCGTATTATTACAACACGGGCATAGCAACATAAGTGCGGAGAAAATC
ACCAAGTCTTCAGACCATAGAAACCTAGATCAAGGGAGAGACAGAGCGTGGTAGGACAAT
GATAGAGGAGATACAGACCTATGCCTTCCCAGCAACAAGCTTGTCGATGAGGTCAGCAGC
GTCTTCAACTGTTGCGATCGTCTGGGCGCTGGACTCCTCCACGCTGATATCGAAGTGCTC
CTCAAGGCCCATCACAATCTCAACCGTGTCCAGTGAATCCGCACCAAGTTCAGAGAATTT
GGATTCACCACAAACTTCAGTGTGGTCAGGAAGAGCAAGCTGCTTCTTCACAATTTCACA
AACCTTGTCCACTGTATCCTTCTTGGCAGCGCAGGAAACAGATCTCATAGTCATTGGTTG
CAGGCGGAGGAATGCATTTCCCTTCCTCACCGTGGAGAAAGCTAGAGAGTTTGTGTTGAT
TGCCTTGACGGGCCAGGCGAAGGAGAGCGCGGAAGATCCGGCGATGGAGGCCATGTTCGT
CAGACAAGCACGAGAAGAGGGGAGGCGGCGGGCACGAAGAGCGT
>Locus3.9_Confidence_0.542_Length_2288
GCCTTTGCAAGGGAGTTGAAGCTCATTGTCAAGTATTAGTACATAGATCCCATAAAAGCA
CAGTAGTAGTCAAAACACACAATACTTGTTTTTTGAGAGGAAAATATCTCTGCTTTTGAG
AAAGCTAGTTAAAAGTCTTACAAGCTGGGGAAACTAGCTACATTACAGTACAAAAGGAGT
ATTTAGCCTCAACCAACAACAAAGGATAGCTAGCCCTGACCAAGAACAAAAGGACTATTT
TGCTCCTTTAAAGCCTCCTTGCCCATCCATTCAATTAAGTGGTGAGCCAAAATCTTCATA
TTGGTTTTGTTTTCCTCCTTGAGCAACTATATCCATATTTGCATGAAATTGATATACTAG
CATAAATCACAACATCTAGATTGCTAAGACTTCTTCTCAATCGCCATTTCGTCACGGTTC
TTCCATATTGCCCATGTCATACCTACAAAGCAAAAGAAAACCAATCTTCGAGGGACTCCG
AGCCTATCTTTTGGAGATCGGGAATAGGCAAACGTTGGCTAACTTTAGGGGACCCAAATT
CAAGATTCCATCAACATGCCAATGGAAGAAGGAAAGGAACGGTGATCCATCTTGACACTA
AACATGTCAAATTACCGACTAGAAGGAAATCATGAATCATGTGGTTCAATACTATAAGCA
ATTGTTTGGAGGCTCTGAAACAAGGAATATTCAACTTACATAGTCATTTGGGAAGGATTT
AAAAAACTTAAGCAAGATGACACTGATTTGATTAAATCCTCTTAGGAAGAGGAGATTAAG
CAAGTTGTCTTTGGAATGAAAAGTGATGTTGCACTAGGTCCTAATGGCTATGGAGCCAGC
CTTTTAGCAAAAGTTTTAGGATTTGATTAAGCAGAAATATCGCGGTATGTTTGACTTTTA
CAAAGTTTGATAAATTATGAAATATATTTTCACAGTATACCTATTGAAGTCAAAAAATTG
CATCTTTTTTTGTTTCTTTTTTTTTTGACAGAGGTAATATATTTCATCAGAAACACAAAA
GGAAGCCGCCACTAGAGGGTGTGTACAAACAAAGCCTTTTTCCAATCTAGTATGACAGGT
GGAATGATTTTTTTTTGGGCGGCACAAACTGGGGGCGCTGAACAAGTTATCCAATGCCCT
TCATGCTCAAGGCTTGGCTCTGCTGAAAAGACTCGAACTGACAACCTTCCTGGACCCTGG
GTATGTAACAGGTGATGATTAAGTTAACTGATGCACTGGGTGATGACCTGAAACTGATGC
ACAGAATCTGCTGCTCGGCGCTCACATTGTTTTCCTCCATAACAGAGCTAAATTGGGGCC
ATTGTTTAGGGAGATTAAGAGTAGAATGGCTTTCGATTTTGCAAGTTTTATTCTCTGTAT
AAATGTCCCAGAAGTTGCAACTCTTTCGGACTGTATTGTCCCCGACTTTGTTGTTCCTCG
TGTGTAAGTACGTGACTTTGTTGTTCCTCGTGTAAGTATGTGACCAATGATTTTGGCCGG
TGCTTGTTGATTAATGGAACTGCGTTTCCATCTAAAAAGACATATAGTCGGCCTGCATAA
AAAGGTACTCGGCGTTGCTCATCATTTCAAGTAATAATTGTACTATGATCCTAGAATCCC
GGATGGTTTGATTCTTCTTATGGGGGAGAAACAATTCATACAAAAATGCACCTTAGCAGT
AACAGATTACACCACCGTAATGTTCAACCGCTTAATAAAACATCTCGTATTATTACAACA
CGGGCATAGCAACATAAGTGCGGAGAAAATCACCAAGTCTTCAGACCATAGAAACCTAGA
TCAAGGGAGAGACAGAGCGTGGTAGGACAAGGAGATACAGACCTATGCCTTCCCAGCAAC
AAGCTTGTCGATGAGGTCAGCAGCGTCTTCAACTGTTGCGATCGTCTGGGCGCTGGACTC
CTCCACGCTGATATCGAAGTGCTCCTCAAGGCCCATCACAATCTCAACCGTGTCCAGTGA
ATCCGCACCAAGTTCAGAGAATTTGGATTCACCACAAACTTCAGTGTGGTCAGGAAGAGC
AAGCTGCTTCTTCACAATTTCACAAACCTTGTCCACTGTATCCTTCTTGGCAGCGCAGGA
AACAGATCTCATAGTCATTGGTTGCAGGCGGAGGAATGCATTTCCCTTCCTCACCGTGGA
GAAAGCTAGAGAGTTTGTGTTGATTGCCTTGACGGGCCAGGCGAAGGAGAGCGCGGAAGA
TCCGGCGATGGAGGCCATGTTCGTCAGACAAGCACGAGAAGAGGGGAGGCGGCGGGCACG
AAGAGCGT
>Locus3.9_Confidence_0.542_Length_2293
GCCTTTGCAAGGGAGTTGAAGCTCATTGTCAAGTATTAGTACATAGATCCCATAAAAGCA
CAGTAGTAGTCAAAACACACAATACTTGTTTTTTGAGAGGAAAATATCTCTGCTTTTGAG
AAAGCTAGTTAAAAGTCTTACAAGCTGGGGAAACTAGCTACATTACAGTACAAAAGGAGT
ATTTAGCCTCAACCAACAACAAAGGATAGCTAGCCCTGACCAAGAACAAAAGGACTATTT
TGCTCCTTTAAAGCCTCCTTGCCCATCCATTCAATTAAGTGGTGAGCCAAAATCTTCATA
TTGGTTTTGTTTTCCTCCTTGAGCAACTATATCCATATTTGCATGAAATTGATATACTAG
CATAAATCACAACATCTAGATTGCTAAGACTTCTTCTCAATCGCCATTTCGTCACGGTTC
TTCCATATTGCCCATGTCATACCTACAAAGCAAAAGAAAACCAATCTTCGAGGGACTCCG
AGCCTATCTTTTGGAGATCGGGAATAGGCAAACGTTGGCTAACTTTAGGGGACCCAAATT
CAAGATTCCATCAACATGCCAATGGAAGAAGGAAAGGAACGGTGATCCATCTTGACACTA
AACATGTCAAATTACCGACTAGAAGGAAATCATGAATCATGTGGTTCAATACTATAAGCA
ATTGTTTGGAGGCTCTGAAACAAGGAATATTCAACTTACATAGTCATTTGGGAAGGATTT
AAAAAACTTAAGCAAGATGACACTGATTTGATTAAATCCTCTTAGGAAGAGGAGATTAAG
CAAGTTGTCTTTGGAATGAAAAGTGATGTTGCACTAGGTCCTAATGGCTATGGAGCCAGC
CTTTTAGCAAAAGTTTTAGGATTTGATTAAGCAGAAATATCGCGGTATGTTTGACTTTTA
CAAAGTTTGATAAATTATGAAATATATTTTCACAGTATACCTATTGAAGTCAAAAAATTG
CATCTTTTTTTGTTTCTTTTTTTTTTGACAGAGGTAATATATTTCATCAGAAACACAAAA
GGAAGCCGCCACTAGAGGGTGTGTACAAACAAAGCCTTTTTCCAATCTAGTATGACAGGT
GGAATGATTTTTTTTTGGGCGGCACAAACTGGGGGCGCTGAACAAGTTATCCAATGCCCT
TCATGCTCAAGGCTTGGCTCTGCTGAAAAGACTCGAACTGACAACCTTCCTGGACCCTGG
GTATGTAACAGGTGATGATTAAGTTAACTGATGCACTGGGTGATGACCTGAAACTGATGC
ACAGAATCTGCTGCTCGGCGCTCACATTGTTTTCCTCCATAACAGAGCTAAATTGGGGCC
ATTGTTTAGGGAGATTAAGAGTAGAATGGCTTTCGATTTTGCAAGTTTTATTCTCTGTAT
AAATGTCCCAGAAGTTGCAACTCTTTCGGACTGTATTGTCCCCGACTTTGTTGTTCCTCG
TGTGTAAGTACGTGACTTTGTTGTTCCTCGTGTAAGTATGTGACCAATGATTTTGGCCGG
TGCTTGTTGATTAATGGAACTGCGTTTCCATCTAAAAAGACATATAGTCGGCCTGCATAA
AAAGGTACTCGGCGTTGCTCATCATTTCAAGTAATAATTGTACTATGATCCTAGAATCCC
GGATGGTTTGATTCTTCTTATGGGGGAGAAACAATTCATACAAAAATGCACCTTAGCAGT
AACAGATTACACCACCGTAATGTTCAACCGCTTAATAAAACATCTCGTATTATTACAACA
CGGGCATAGCAACATAAGTGCGGAGAAAATCACCAAGTCTTCAGACCATAGAAACCTAGA
TCAAGGGAGAGACAGAGCGTGGTAGGACAATGATAGAGGAGATACAGACCTATGCCTTCC
CAGCAACAAGCTTGTCGATGAGGTCAGCAGCGTCTTCAACTGTTGCGATCGTCTGGGCGC
TGGACTCCTCCACGCTGATATCGAAGTGCTCCTCAAGGCCCATCACAATCTCAACCGTGT
CCAGTGAATCCGCACCAAGTTCAGAGAATTTGGATTCACCACAAACTTCAGTGTGGTCAG
GAAGAGCAAGCTGCTTCTTCACAATTTCACAAACCTTGTCCACTGTATCCTTCTTGGCAG
CGCAGGAAACAGATCTCATAGTCATTGGTTGCAGGCGGAGGAATGCATTTCCCTTCCTCA
CCGTGGAGAAAGCTAGAGAGTTTGTGTTGATTGCCTTGACGGGCCAGGCCAAGGAGAGCG
CGGAAGATCCGGCGACGGAGGCCATGTGCGTCAGACAGGCACGAGGAGGGGAGGCGGCGG
GCACGAAGAGCGT
>Locus3.9_Confidence_0.333_Length_728
CTCGGTGTTGCTCATCATTTCAAGTAATAATTGCGCTATGATCCTAGAATCCTGGATGGC
TTGATTCTTCTTCTGGGGGAGAAACAATTCATACAACAATGCACCTTAGCAGTAACAGAT
TACACCACCGTAATGTTCAACCGCTTAATAAAACATCTCGTATTATTACAACACGGGCAT
AGCAACATAAGTGCGGAGAAAATCACCAAGTCTTCAGACCATAGAAACCTAGATCAAGGG
AGAGACAGAGCGTGGTAGGACAATGATAGAGGAGATACAGACCTATGCCTTCCCAGCAAC
AAGCTTGTCGATGAGGTCAGCAGCGTCTTCAACTGTTGCGATCGTCTGGGCGCTGGACTC
CTCCACGCTGATATCGAAGTGCTCCTCAAGGCCCATCACAATCTCAACCGTGTCCAGTGA
ATCCGCACCAAGTTCAGAGAATTTGGATTCACCACAAACTTCAGTGTGGTCAGGAAGAGC
AAGCTGCTTCTTCACAATTTCACAAACCTTGTCCACTGTATCCTTCTTGGCAGCGCAGGA
AACAGATCTCATAGTCATTGGTTGCAGGCGGAGGAATGCATTTCCCTTCCTCACCGTGGA
GAAAGCTAGAGAGTTTGTGTTGATTGCCTTGACGGGCCAGGCGAAGGAGAGCGCGGAAGA
TCCGGCGATGGAGGCCATGTTCGTCAGACAAGCACGAGAAGAGGGGAGGCGGCGGGCACG
AAGAGCGT
>Locus3.9_Confidence_0.625_Length_2968
GCCTTTGCAAGGGAGTTGAAGCTCATTGTCAAGTATTAGTACATAGATCCCATAAAAGCA
CAGTAGTAGTCAAAACACACAATACTTGTTTTTTGAGAGGAAAATATCTCTGCTTTTGAG
AAAGCTAGTTAAAAGTCTTACAAGCTGGGGAAACTAGCTACATTACAGTACAAAAGGAGT
ATTTAGCCTCAACCAACAACAAAGGATAGCTAGCCCTGACCAAGAACAAAAGGACTATTT
TGCTCCTTTAAAGCCTCCTTGCCCATCCATTCAATTAAGTGGTGAGCCAAAATCTTCATA
TTGGTTTTGTTTTCCTCCTTGAGCAACTATATCCATATTTGCATGAAATTGATATACTAG
CATAAATCACAACATCTAGATTGCTAAGACTTCTTCTCAATCGCCATTTCGTCACGGTTC
TTCCATATTGCCCATGTCATACCTACAAAGCAAAAGAAAACCAATCTTCGAGGGACTCCG
AGCCTATCTTTTGGAGATCGGGAATAGGCAAACGTTGGCTAACTTTAGGGGACCCAAATT
CAAGATTCCATCAACATGCCAATGGAAGAAGGAAAGGAACGGTGATCCATCTTGACACTA
AACATGTCAAATTACCGACTAGAAGGAAATCATGAATCATGTGGTTCAATACTATAAGCA
ATTGTTTGGAGGCTCTGAAACAAGGAATATTCAACTTACATAGTCATTTGGGAAGGATTT
AAAAAACTTAAGCAAGATGACACTGATTTGATTAAATCCTCTTAGGAAGAGGAGATTAAG
CAAGTTGTCTTTGGAATGAAAAGTGATGTTGCACTAGGTCCTAATGGCTATGGAGCCAGC
CTTTTAGCAAAAGTTTTAGGATTTGATTAAGCAGAAATATCGCGGTATGTTTGACTTTTA
CAAAGTTTGATAAATTATGAAATATATTTTCACAGTATACCTATTGAAGTCAAAAAATTG
CATCTTTTTTTGTTTCTTTTTTTTTTGACAGAGGTAATATATTTCATCAGAAACACAAAA
GGAAGCCGCCACTAGAGGGTGTGTACAAACAAAGCCTTTTTCCAATCTAGTATGACAGGT
GGAATGATTTTTTTTTGGGCGGCACAAACTGGGGGCGCTGAACAAGTTATCCAATGCCCT
TCATGCTCAAGGCTTGGCTCTGCTGAAAAGACTCGAACTGACAACCTTCCTGGACCCTGG
GTATGTAACAGGTGATGATTAAGTTAACTGATGCACTGGGTGATGACCTGAAACTGATGC
ACAGAATCTGCTGCTCGGCGCTCACATTGTTTTCCTCCATAACAGAGCTAAATTGGGGCC
ATTGTTTAGGGAGATTAAGAGTAGAATGGCTTTCGATTTTGCAAGTTTTATTCTCTGTAT
AAATGTCCCAGAAGTTGCAACTCTTTCGGACTGTATTGTCCCCGACTTTGTTGTTCCTCG
TGTGTAAGTACGTGACTTTGTTGTTCCTCGTGTAAGTATGTGACCAATGATTTTGGCCGG
TGCTTGTTGATTAATGGAACTGCGTTTCCATCTAAAAAGACATATAGTCGGCCTGCATAA
AAAGGTACTCGGCGTTGCTCATCATTTCAAGTAATAATTGTACTATGATCCTAGAATCCC
GGATGGTTTGATTCTTCTTATGGGGGAGAAACAATTCATACAAAAATGCACCTTAGCAGT
AACAGATTACACCACCGTAATGTTCAACCGCTTAATAAAACATCTCGTATTATTACAACA
CGGGCATAGCAACATAAGTGCGGAGAAAATCACCAAGTCTTCAGACCATAGAAACCTAGA
TCAAGGGAGAGACAGAGCGTGGTAGGACAATGATAGAGGAGATACAGACCTATGCCTTCC
CAGCAACAAGCTTGTCGATGAGGTCAGCAGCGTCTTCAACTGTTGCGATCGTCTGGGCGC
TGGACTCCTCCACGCTGATATCGAAGTGCTCCTCAAGGCCCATCACAATCTCAACCTGTG
ACGAATTTGGAGGGACCTTAAGTAAAATCTTGAGAGAAAAAAATTCCAAAAGAGCAAGCC
ATTCGTCTAACAAATTAGATCCCCTCCCTCCAGCCTGAATAAATCCATTTCTAGAGTTGT
CCTAAGTCTATTTTTTTTTTAAGTTTGGCTGAATTTGATAGAAAAAAGTCTGATATTTAT
GACACAAAATTAGTATAGTTAGATACAAAATGAAATATATTTTCATGTTATGCTTTTTTG
TTGTCAGAGATGTTAGTACCTTTTTGAAAAAAAATTGGTCAAACTTAAGAAAAAAATTGA
GTTATGACAACTCTAGAAGTTGATTCATCCAGGGAGGGATATCTGTGATACTAGGCATAA
CATTCTTTCGAAGAGCTTCTCTGGTCCTTGTAGGGAATACAAAATTACAGACTGACTGAC
AATGTCCTGAAGGAGTAAGTGTGGAGTGTTGTTATATTGAAGCAATAAAGATCCTAAGTA
CGAAGTGGATAGGTCATAGGTTACATACAGTTTGCAATCTATCTAATTATTCAGGAAAAA
GGAAAAAATGAGACAATGTAGTTGCATTAGGCTAAGTATAAATTGGCGGATTTAACAACC
ATACATTTCCATCACAAAATCATTTAAAAAGTGACTATATAGATGGCATCAGCAAGAAAT
ATTTTTACCGTGTCCAGTGAATCCGCACCAAGTTCAGAGAATTTGGATTCACCACAAACT
TCAGTGTGGTCAGGAAGAGCAAGCTGCTTCTTCACAATTTCACAAACCTTGTCCACTGTA
TCCTTCTTGGCAGCGCAGGAAACAGATCTCATAGTCATTGGTTGCAGGCGGAGGAATGCA
TTTCCCTTCCTCACCGTGGAGAAAGCTAGAGAGTTTGTGTTGATTGCCTTGACGGGCCAG
GCGAAGGAGAGCGCGGAAGATCCGGCGATGGAGGCCATGTTCGTCAGACAAGCACGAGAA
GAGGGGAGGCGGCGGGCACGAAGAGCGT
>Locus3.9_Confidence_0.542_Length_2295
GCCTTTGCAAGGGAGTTGAAGCTCATTGTCAAGTATTAGTACATAGATCCCATAAAAGCA
CAGTAGTAGTCAAAACACACAATACTTGTTTTTTGAGAGGAAAATATCTCTGCTTTTGAG
AAAGCTAGTTAAAAGTCTTACAAGCTGGGGAAACTAGCTACATTACAGTACAAAAGGAGT
ATTTAGCCTCAACCAACAACAAAGGATAGCTAGCCCTGACCAAGAACAAAAGGACTATTT
TGCTCCTTTAAAGCCTCCTTGCCCATCCATTCAATTAAGTGGTGAGCCAAAATCTTCATA
TTGGTTTTGTTTTCCTCCTTGAGCAACTATATCCATATTTGCATGAAATTGATATACTAG
CATAAATCACAACATCTAGATTGCTAAGACTTCTTCTCAATCGCCATTTCGTCACGGTTC
TTCCATATTGCCCATGTCATACCTACAAAGCAAAAGAAAACCAATCTTCGAGGGACTCCG
AGCCTATCTTTTGGAGATCGGGAATAGGCAAACGTTGGCTAACTTTAGGGGACCCAAATT
CAAGATTCCATCAACATGCCAATGGAAGAAGGAAAGGAACGGTGATCCATCTTGACACTA
AACATGTCAAATTACCGACTAGAAGGAAATCATGAATCATGTGGTTCAATACTATAAGCA
ATTGTTTGGAGGCTCTGAAACAAGGAATATTCAACTTACATAGTCATTTGGGAAGGATTT
AAAAAACTTAAGCAAGATGACACTGATTTGATTAAATCCTCTTAGGAAGAGGAGATTAAG
CAAGTTGTCTTTGGAATGAAAAGTGATGTTGCACTAGGTCCTAATGGCTATGGAGCCAGC
CTTTTAGCAAAAGTTTTAGGATTTGATTAAGCAGAAATATCGCGGTATGTTTGACTTTTA
CAAAGTTTGATAAATTATGAAATATATTTTCACAGTATACCTATTGAAGTCAAAAAATTG
CATCTTTTTTTGTTTCTTTTTTTTTTGACAGAGGTAATATATTTCATCAGAAACACAAAA
GGAAGCCGCCACTAGAGGGTGTGTACAAACAAAGCCTTTTTCCAATCTAGTATGACAGGT
GGAATGATTTTTTTTTGGGCGGCACAAACTGGGGGCGCTGAACAAGTTATCCAATGCCCT
TCATGCTCAAGGCTTGGCTCTGCTGAAAAGACTCGAACTGACAACCTTCCTGGACCCTGG
GTATGTAACAGGTGATGATTAAGTTAACTGATGCACTGGGTGATGACCTGAAACTGATGC
ACAGAATCTGCTGCTCGGCGCTCACATTGTTTTCCTCCATAACAGAGCTAAATTGGGGCC
ATTGTTTAGGGAGATTAAGAGTAGAATGGCTTTCGATTTTGCAAGTTTTATTCTCTGTAT
AAATGTCCCAGAAGTTGCAACTCTTTCGGACTGTATTGTCCCCGACTTTGTTGTTCCTCG
TGTGTAAGTACGTGACTTTGTTGTTCCTCGTGTAAGTATGTGACCAATGATTTTGGCCGG
TGCTTGTTGATTAATGGAACTGCGTTTCCATCTAAAAAGACATATAGTCGGCCTGCATAA
AAAGGTACTCGGCGTTGCTCATCATTTCAAGTAATAATTGTACTATGATCCTAGAATCCC
GGATGGTTTGATTCTTCTTATGGGGGAGAAACAATTCATACAAAAATGCACCTTAGCAGT
AACAGATTACACCACCGTAATGTTCAACCGCTTAATAAAACATCTCGTATTATTACAACA
CGGGCATAGCAACATAAGTGCGGAGAAAATCACCAAGTCTTCAGACCATAGAAACCTAGA
TCAAGGGAGAGACAGAGCGTGGTAGGACAATGATAGAGGAGATACAGACCTATGCCTTCC
CAGCAACAAGCTTGTCGATGAGGTCAGCAGCGTCTTCAACTGTTGCGATCGTCTGGGCGC
TGGACTCCTCCACGCTGATATCGAAGTGCTCCTCAAGGCCCATCACAATCTCAACCGTGT
CCAGTGAATCCGCACCAAGTTCAGAGAATTTGGATTCACCACAAACTTCAGTGTGGTCAG
GAAGAGCAAGCTGCTTCTTCACAATTTCACAAACCTTGTCCACTGTATCCTTCTTGGCAG
CGCAGGAAACAGATCTCATAGTCATTGGTTGCAGGCGGAGGAATGCATTTCCCTTCCTCA
CCGTGGAGAAAGCTAGAGAGTTTGTGTTGATTGCCTTGACGGGCCAGGCGAAGGAGAGCG
CGGAAGATCCGGCGATGGAGGCCATGTTCGTCAGACAAGCACGAGAAGAGGGGAGGCGGC
GGGCACGAAGAGCGT
>Locus4.3_Confidence_0.565_Length_1515
GAGGGCAGCATGGAGTGGAAGGACCGGAGCGTGGCCGGGAAGGACCTGGAGGCGGAGAGG
GAGATGGAGGGCAGCATGGAGTGGAAGGACCGGATCGACAAGTGGAAGACCAAGCAGGAG
AAGAGGGGCAAGCTCAACCACGACGACAGCGACGACGACGACGACAAGAACGAGGACGAG
TACATGCTGCTGGCGGAGGCCCGGCAGCCGCTGTGGCGCAAGGTTCCGATCCCGTCGAGC
ATGATCAACCCGTACCGCATCGTCATCGTGCTCCGCCTGGTGGTGCTGTGCTTCTTCCTC
AAGTTCCGGATCACGACGCCCGCCATGGACGCCGTGCCGCTGTGGCTGGCGTCCGTCATC
TGCGAGCTCTGGTTCGCCTTCTCCTGGATCCTGGACCAGCTGCCCAAGTGGGCCCCCGTG
ACGCGGGAGACGTACCTGGACCGCCTCGCGCTGCGGTACGACCGCGAGGGCGAGGCGTGC
CGGCTGTCCCCGATCGACTTCTTCGTGAGCACGGTGGACCCGCTCAAGGAGCCGCCCATC
ATCACCGCCAACACCGTGCTGTCCATCCTCGCCGTCGACTACCCCGTGGACCGCGTCAGC
TGCTACGTCTCCGACGACGGCGCCTCCATGCTGCTCTTCGACACGCTGTCCGAGACCGCC
GAGTTCGCGCGGCGCTGGGTGCCCTTCTGCAAGAAGTTCGCCGTGGAGCCGCGCGCGCCG
GAGTTCTACTTCTCCCAGAAGATCGACTACCTCAAGGACAAGGTGCAGCCGACGTTCGTC
AAGGAGCGGCGCGCCATGAAGCGGGAGTACGAGGAGTTCAAGGTCCGGATCAACGCGCTG
GTGGCCAAGGCGCAGAAGAAGCCCGAGGAAGGGTGGGTGATGCAGGACGGCACGCCGTGG
CCCGGGAACAACACGCGCGACCACCCGGGCATGATCCAGGTGTACCTCGGCAGCCAGGGC
GCGCTGGACGTGGAGGGCCACGAGCTGCCGCGCCTGGTGTACGTGTCCCGCGAGAAGCGC
CCCGGGTACAACCACCACAAGAAGGCCGGCGCCATGAACGCGCTGGTGCGCGTCTCCGCC
GTGCTCACCAACGCGCCCTTCATCCTCAACCTCGACTGCGACCACTACGTGAACAACAGC
AAGGCCGTGCGCGAGGCCATGTGCTTCCTCATGGACCCGCAGCTGGGGAAGAAGCTCTGC
TACGTGCAGTTCCCGCAGCGGTTCGACGGCATCGACCGGCACGACCGGTACGCCAACCGG
AACGTCGTCTTCTTCGACATCAACATGAAGGGGCTGGACGGCATCCAGGGCCCCGTGTAC
GTCGGCACGGGCTGCGTGTTCAACCGGCAGGCGCTGTACGGCTACGACCCGCCGCGCCCC
GAGAAGCGGCCCAAGATGACGTGCGACTGCTGGCCGTCGTGGTGCTGCTGCTGCTGCTGC
TTCGGCGGCGGCAAGCGCGGCAAGGCCCGCAAGGACAAGAAGGGCGGCGGCGCCGAGGAG
CCGCGCCGGGGCCTG
>Locus4.3_Confidence_0.565_Length_1524
GAGGGCAGCATGGAGTGGAAGGACCGGAGCGTGGCCGGGAAGGACCTGGAGGCGGAGAGG
GAGATGGAGGGCAGCATGGAGTGGAAGGACCGGATCGACAAGTGGAAGACCAAGCAGGAG
AAGAGGGGCAAGCTCAACCACGACGACAGCGACGACGACGACGACAAGAACGAGGACGAG
TACATGCTGCTGGCGGAGGCCCGGCAGCCGCTGTGGCGCAAGGTTCCGATCCCGTCGAGC
ATGATCAACCCGTACCGCATCGTCATCGTGCTCCGCCTGGTGGTGCTGTGCTTCTTCCTC
AAGTTCCGGATCACGACGCCCGCCATGGACGCCGTGCCGCTGTGGCTGGCGTCCGTCATC
TGCGAGCTCTGGTTCGCCTTCTCCTGGATCCTGGACCAGCTGCCCAAGTGGGCCCCCGTG
ACGCGGGAGACGTACCTGGACCGCCTCGCGCTGCGGTACGACCGCGAGGGCGAGGCGTGC
CGGCTGTCCCCGATCGACTTCTTCGTGAGCACGGTGGACCCGCTCAAGGAGCCGCCCATC
ATCACCGCCAACACCGTGCTGTCCATCCTCGCCGTCGACTACCCCGTGGACCGCGTCAGC
TGCTACGTCTCCGACGACGGCGCCTCCATGCTGCTCTTCGACACGCTGTCCGAGACCGCC
GAGTTCGCGCGGCGCTGGGTGCCCTTCTGCAAGAAGTTCGCCGTGGAGCCGCGCGCGCCG
GAGTTCTACTTCTCCCAGAAGATCGACTACCTCAAGGACAAGGTGCAGCCGACGTTCGTC
AAGGAGCGGCGCGCCATGAAGCGGGAGTACGAGGAGTTCAAGGTCCGGATCAACGCGCTG
GTGGCCAAGGCGCAGAAGAAGCCCGAGGAAGGGTGGGTGATGCAGGACGGCACGCCGTGG
CCCGGGAACAACACGCGCGACCACCCGGGCATGATCCAGGTGTACCTCGGCAGCCAGGGC
GCGCTGGACGTGGAGGGCCACGAGCTGCCGCGCCTGGTGTACGTGTCCCGCGAGAAGCGC
CCCGGGTACAACCACCACAAGAAGGCCGGCGCCATGAACGCGCTGGTGCGCGTCTCCGCC
GTGCTCACCAACGCGCCCTTCATCCTCAACCTCGACTGCGACCACTACGTGAACAACAGC
AAGGCCGTGCGCGAGGCCATGTGCTTCCTCATGGACCCGCAGCTGGGGAAGAAGCTCTGC
TACGTGCAGTTCCCGCAGCGGTTCGACGGCATCGACCGGCACGACCGGTACGCCAACCGG
AACGTCGTCTTCTTCGACATCAACATGAAGGGGCTGGACGGCATCCAGGGCCCCGTGTAC
GTCGGCACGGGCTGCGTGTTCAACCGGCAGGCGCTGTACGGCTACGACCCGCCGCGCCCC
GAGAAGCGGCCCAAGATGACGTGCGACTGCTGGCCGTCGTGGTGCTGCTGCTGCTGCTGC
TTCGGCGGCGGCAAGCGCGGCAAGGCCCGCAAGGACAAGAAGGGCGGCGGCGCCGACGGC
GCCGAGGAGCCGCGCCGGGGCCTG
>Locus4.3_Confidence_0.739_Length_2239
GAGGGCAGCATGGAGTGGAAGGACCGGAGCGTGGCCGGGAAGGACCTGGAGGCGGAGAGG
GAGATGGAGGGCAGCATGGAGTGGAAGGACCGGATCGACAAGTGGAAGACCAAGCAGGAG
AAGAGGGGCAAGCTCAACCACGACGACAGCGACGACGACGACGACAAGAACGAGGACGAG
TACATGCTGCTGGCGGAGGCCCGGCAGCCGCTGTGGCGCAAGGTTCCGATCCCGTCGAGC
ATGATCAACCCGTACCGCATCGTCATCGTGCTCCGCCTGGTGGTGCTGTGCTTCTTCCTC
AAGTTCCGGATCACGACGCCCGCCATGGACGCCGTGCCGCTGTGGCTGGCGTCCGTCATC
TGCGAGCTCTGGTTCGCCTTCTCCTGGATCCTGGACCAGCTGCCCAAGTGGGCCCCCGTG
ACGCGGGAGACGTACCTGGACCGCCTCGCGCTGCGGTACGACCGCGAGGGCGAGGCGTGC
CGGCTGTCCCCGATCGACTTCTTCGTGAGCACGGTGGACCCGCTCAAGGAGCCGCCCATC
ATCACCGCCAACACCGTGCTGTCCATCCTCGCCGTCGACTACCCCGTGGACCGCGTCAGC
TGCTACGTCTCCGACGACGGCGCCTCCATGCTGCTCTTCGACACGCTGTCCGAGACCGCC
GAGTTCGCGCGGCGCTGGGTGCCCTTCTGCAAGAAGTTCGCCGTGGAGCCGCGCGCGCCG
GAGTTCTACTTCTCCCAGAAGATCGACTACCTCAAGGACAAGGTGCAGCCGACGTTCGTC
AAGGAGCGGCGCGCCATGAAGCGGGAGTACGAGGAGTTCAAGGTCCGGATCAACGCGCTG
GTGGCCAAGGCGCAGAAGAAGCCCGAGGAAGGGTGGGTGATGCAGGACGGCACGCCGTGG
CCCGGGAACAACACGCGCGACCACCCGGGCATGATCCAGGTGTACCTCGGCAGCCAGGGC
GCGCTGGACGTGGAGGGCCACGAGCTGCCGCGCCTGGTGTACGTGTCCCGCGAGAAGCGC
CCCGGGTACAACCACCACAAGAAGGCCGGCGCCATGAACGCGCTGGTGCGCGTCTCCGCC
GTGCTCACCAACGCGCCCTTCATCCTCAACCTCGACTGCGACCACTACGTGAACAACAGC
AAGGCCGTGCGCGAGGCCATGTGCTTCCTCATGGACCCGCAGCTGGGGAAGAAGCTCTGC
TACGTGCAGTTCCCGCAGCGGTTCGACGGCATCGACCGGCACGACCGGTACGCCAACCGG
AACGTCGTCTTCTTCGACATCAACATGAAGGGGCTGGACGGCATCCAGGGCCCCGTGTAC
GTCGGCACGGGCTGCGTGTTCAACCGGCAGGCGCTGTACGGCTACGACCCGCCGCGCCCC
GAGAAGCGGCCCAAGATGACGTGCGACTGCTGGCCGTCGTGGTGCTGCTGCTGCTGCTGC
TTCGGCGGCGGCAAGCGCGGCAAGGCCCGCAAGGACAAGAAGGGCGGCGGCGCCGACCGA
GGAGCCGCGCCGGGGCCTGCTCGGCTTCTACAGGAAGCGGAGCAAGAAGGACAAGCTCGG
CGGGTCGCTGGCCGGCAGCAAGAAGGGCGGTGGCGGGCTGTACAAGAAGCACCAGCGCGC
GTTCGAGCTGGAGGAGATCGAGGAGGGCCTGGAGGGGTACGACGAGCTGGAGCGCTCCTC
GCTCATGTCGCAGAAGAGCTTCGAGAAGCGGTTCGGCCAGTCGCCCGTGTTCATCGCCTC
CACGCTCGTCGAGGACGGCGGCCTGCCGCAGGGCGCCGCCGCCGACCCCGCCGCGCTCAT
CAAGGAGGCCATCCACGTCATCAGCTGCGGATACGAGGAGAAGACAGAGTGGGGCAAGGA
GATTGGGTGGATCTACGGGTCGGTGACAGAGGATATCCTGACCGGATTCAAGATGCACTG
CCGGGGATGGAAGTCGGTGTACTGCACGCCGACACGGCCGGCGTTCAAGGGTTCGGCGCC
CATCAACCTGTCCGATCGTCTCCACCAGGTGCTGCGTTGGGCGCTGGGGTCCGTGGAGAT
CTTCATGAGCCGCCACTGCCCGCTCTGGTACGCCTACGGCGGGCGGCTCAAGTGGCTGGA
GCGCTTCGCCTACACCAACACCATCGTCTACCCCTTCACCTCCATCCCGCTGCTCGCCTA
CTGCACCATCCCCGCCGTCTGCCTGCTCACCGGCAAGTTCATCATTCCCACGCTCAACAA
CCTTGCCAGCATCTGGTTC
>Locus5.2_Confidence_1.000_Length_881
CCGGCGCCGGCGCCGGCGCCGGCGGTTGTGGTCCCGCCTCCGCCGCAGGTGATCCGCATG
TTCGCCGCGCCTCCCCCGCCTCCGCGGGCTGCCTTCTTCGCCGCGCCGCCGCCCCGGCCG
TTCGAGTACTACGCGCCTGTAGGTGGACGCAGCGGATTTGCTGCCAAGGAGCAGCAGGCG
CCGGAGCCTGAGCCCGAAGCGGAGATGCTCCCGCCTGCCGCGGTGAAGGCGGAGCCGGTG
GTGGATGGGCTCGACGACGAGGTGGTGCACAAGATCACCAAGCAGGTGGAATACTATTTT
AGTGACATCAACCTTGCAACTACAGAACATTTGATGAGATTCATTACCAAGGATCCTGAG
GGATATGTGCCAATATCAGTAATTGCTGGTTTTAAGAAAGTAAAAGCTTCTGTGCATAAT
AATGTGATGCTTGCTGCGGCTCTCCGAACCTCATCAAAACTTGTTGTAAGTGATGATGGT
AAGAGAGTCAAACGGCAGGAGCCATTTACAGAATCTGATTTGCAGGAGCTCCAGTCCCGG
ATTGTTGTTGCAGAAAATCTTCCTGGAGATCCCTCCTACCAGAATCTTAAGAAGATATTT
TCAGCTGTTGGCAGTGTGATTTCAATTCGAACTTGCTATCCTCAGACTCCAAATGGCACT
GGTCCTGCAACTAATAGATCTGCCAAGTTAGATATGCTTTTTGCTAACAAGCTGCATGCG
TTCGTGGAGTACGAAACTCCTGAGGATGCTGAGAAGGCAATTTTGGAGCTTAATGATGAG
AAAAACTGGAGAAATGGGCTTAGAGTTCGGTTGCTGAATACTTGCACGGTGAAGGGGGCA
GGCAAAGGAAAAAAGGGTGTGCATGAAACTGATGGAAATGG
>Locus5.2_Confidence_1.000_Length_875
CCGGCGCCGGCGCCGGCGCCGGCGGTTGTGGTCCCGCCTCCGCCGCAGGTGATCCGCATG
TTCGCCGCGCCTCCCCCGCCTCCGCGGGCTGCCTTCTTCGCCGCGCCGCCGCCCCGGCCG
TTCGAGTACTACGCGCCTGTAGGTGGACGCAGCGGATTTGCTGCCAAGGAGCAGCAGGCG
CCGGAGCCTGAGCCCGAAGCGGAGATGCTCCCGCCTGCCGCGGTGAAGGCGGAGCCGGTG
GTGGATGGGCTCGACGACGAGGTGGTGCACAAGATCACCAAGCAGGTGGAATACTATTTT
AGTGACATCAACCTTGCAACTACAGAACATTTGATGAGATTCATTACCAAGGATCCTGAG
GGATATGTGCCAATATCAGTAATTGCTGGTTTTAAGAAAGTAAAAGCTTCTGTGCATAAT
AATGTGATGCTTGCTGCGGCTCTCCGAACCTCATCAAAACTTGTTGTAAGTGATGATGGT
AAGAGAGTCAAACGGCAGGAGCCATTTACAGAATCTGATTTGCAGGAGCTCCAGTCCCGG
ATTGTTGTTGCAGAAAATCTTCCTGGAGATCCCTCCTACCAGAATCTTAAGAAGATATTT
TCAGCTGTTGGCAGTGTGATTTCAATTCGAACTTGCTATCCTCAGACTCCAAATGGCACT
GGTCCTGCAACTAATAGATCTGCCAAGTTAGATATGCTTTTTGCTAACAAGCTGCATGCG
TTCGTGGAGTACGAAACTCCTGAGGATGCTGAGAAGGCAATTTTGGAGCTTAATGATGAG
AAAAACTGGAGAAATGGGCTTAGAGTTCGGTTGCTGAATACTTGCACGGGGGCAGGCAAA
GGAAAAAAGGGTGTGCATGAAACTGATGGAAATGG
>Locus6.2_Confidence_1.000_Length_2437
TTTTTTTTCTTTGACAAACACTTCGCTTGGTATAGACAACCTTCCCTAAGGGGAAGAATG
CCCATCTCTTCCCTCGCTTCACTCAGACGAGTGTTAAAGAGAGAGCTAGCTTGGGGGCGC
CCCTCCCTTTCATCAAATACATTTATTCGCAGCCTTGTATACAAGAACAAGAATGGTAAC
AATTTCAAAAAACTTTGTATCATCAAACTAAGCAAAGCACTCATCACATCTTTCGGAGGC
CAGGCGTCAGTACATGGCTCGCATCCATATTCATACAGGCGACCGTATTCTTTGGTGGTG
TCCTCATACAAGTAGTCTACGATCGTTGGTAATTCATGCTGGATGAGGCGGCGACTTGTC
CATTTTCTCATAGACGGGGGCTTCTTACACACGTTAACTGCACCTAGATAGCAGCCCTCG
TTGCTGGTACAATGGTTCTGCAAAGAGTGGCTCGTTAATCAGAATAATTGGAGGCTGAAA
TCTGATGTTTTCCGTTAGGCCCTCTTAGTCTTGGAGACAGATGAAAGTATGGTCTCAATT
GAGCATAAGTTCCTTCAATGGTAGGAAAGTAATACCTCATGAGCATTCTCCCCAGCGAGT
GGATACTGCACCGTGGTGCTGAAGAAACCTAACCTTCCCTTGCTTAGTCCCATAAACAAG
ACCTGATCCAGGGTAAGGATGAAAACATGCGACATTGACTTCTTCTCCAGCACTAGGAAG
AACTCTTACAAGCTCCATGTCTGAAACTCGATACACCTCCAAGACTGTGTACATCCGAAC
TCTGGTCGCCCCACTGATGAAAATGGTCCTCAACAGTGAACTATGGTGCCGGCCATATGC
CAATAGTATGTGTTCTGATGTGGGTGAAAACTGGATGGAAGTTAAACAGTGAGCAGCCTT
TATTGCTCTAGATGCAAGAACTGTTCCAAATGTTGCGTCTTCAAGAGAATAAACCCGAAG
CTCATATATAATTTGGCGAGACGGAAGGGTGTGGCGAGTTGGTGATGTTCCAGCCCCAGC
AGAATCATAATGTTCATGCAATTGACTTCCATGGTCACCATCTCTGTGTGGCAGCACACA
TGCAACACAAGCAACCAAAAATCGCCCACAGGGGGAAAAATGGGTACCCATTTCGCTGCA
AAGTACAGCATGAGGAATTGTCAAGAGGCATGCCTCAGGCCCTAATGCGATAAATGGATT
CTTCATGTTGTGACGCCATATTCTTAGCTTCACCGTACAAGGTAATTCGGTGCCACCACC
AAGCAGAGACGTACTTTGTTCTGCCCCAACACTTAATGAGATAGCAGGAGCTTCAGCTTC
AGCAGTATGAGTACCCAGAAGGGAACTCCCAATACCAGGTACAGAGGTCATCAGATGATG
GCCCGTGGTATCATGTAGCCTTGACCCATCGAAACTGCCAGTAGTGACTGGAACTGATGA
CGAAGCATCAACCTGCTCAAAATTATGCATGTACGATAGTTCACTAATCAAGTTATCTAC
CCCAGAACCAAGGAGAGGTGTGTCTCTGAAGGAATAATTGCTCAGAAGTGCAGGGGTCAT
CGTTGAATCTTCAGAATCAAGGTTGTGAACCTCTGCTGTAAGTAGATATGGCGCACCATG
GGGGTGAAACTGCACAGCTCTCAGTGAACGGCGGGTTTTTAGTATGATTGGAGGTTCCAA
AGTTTCAAATCGGTTATTACAGTCCCATATAAACAATTTGTGACCTGATGCAACTGCCAG
AAGCTCCCCTGTTGCATGAAATGCAATTGATGCAATTGGCCTATAGAAGGGCAGTACTGC
AGTGCAGCGAGATGTTTTAGCATCCCAGAGACGAACTTCACAATCCAAACTTCCACTAGC
AAGAATATCAGAATGCAGAGGATGGAATCTAACCACCCATGGAGTGCGCTGATGTCCAAA
CAGTACATTCAAGCATTTCCCAGTTTGGCAATCAATTATTTTGACAGTATGGTCACCATG
TGTGGATGCAAGTACTCTCCCATCTGGACTAAATGCAGCTGCAATAGTTGCCTTCGAAGA
AGGCAGAAGAGGGCAATATTTGGGAATCCACCAACGCAAGAACTCTGATTCAGCCCAAGA
AAGGAGATCATGCCGAGCATCGGTGCCCCAAAATTTTAATTCAACAGGACAAGCATCACG
TCTTGGAGGTTTGGTCCAAAGATTTTTTGCTTGGTTTTTTGTTCGAGGTGAGAGCTCCCG
CTGAGCTAATAGACCAAAAATGTTTCTTTGCCTTGTTCTTGGTATTGATGCTTCATGTCT
AGAAACTGATTCTGGAGCTGAAGTGTGCTTCCAGTCTTGTATCCGACATTCTGCCATCTC
AGAAATTTAACAAATCCCACCTTCGCTTGCGACTTGCGAGGACGGCAGGTGCCCAGCGAC
GGTGGCCCGGGACGCGGGCGCAGCAGCCAGGACGAAC
>Locus6.2_Confidence_1.000_Length_2414
TTTTTTTTCTTTGACAAACACTTCGCTTGGTATAGACAACCTTCCCTAAGGGGAAGAATG
CCCATCTCTTCCCTCGCTTCACTCAGACGAGTGTTAAAGAGAGAGCTAGCTTGGGGGCGC
CCCTCCCTTTCATCAAATACATTTATTCGCAGCCTTGTATACAAGAACAAGAATGGTAAC
AATTTCAAAAAACTTTGTATCATCAAACTAAGCAAAGCACTCATCACATCTTTCGGAGGC
CAGGCGTCAGTACATGGCTCGCATCCATATTCATACAGGCGACCGTATTCTTTGGTGGTG
TCCTCATACAAGTAGTCTACGATCGTTGGTAATTCATGCTGGATGAGGCGGCGACTTGTC
CATTTTCTCATAGACGGGGGCTTCTTACACACGTTAACTGCACCTAGATAGCAGCCCTCG
TTGCTGGTACAATGGTTCTGCAAAGAGTGGCTCGTTAATCAGAATAATTGGAGGCTGAAA
TCTGATGTTTTCCGTTAGGCCCTCTTAGTCTTGGAGACAGATGAAAGTATGGTCTCAATT
GAGCATAAGTTCCTCATGAGCATTCTCCCCAGCGAGTGGATACTGCACCGTGGTGCTGAA
GAAACCTAACCTTCCCTTGCTTAGTCCCATAAACAAGACCTGATCCAGGGTAAGGATGAA
AACATGCGACATTGACTTCTTCTCCAGCACTAGGAAGAACTCTTACAAGCTCCATGTCTG
AAACTCGATACACCTCCAAGACTGTGTACATCCGAACTCTGGTCGCCCCACTGATGAAAA
TGGTCCTCAACAGTGAACTATGGTGCCGGCCATATGCCAATAGTATGTGTTCTGATGTGG
GTGAAAACTGGATGGAAGTTAAACAGTGAGCAGCCTTTATTGCTCTAGATGCAAGAACTG
TTCCAAATGTTGCGTCTTCAAGAGAATAAACCCGAAGCTCATATATAATTTGGCGAGACG
GAAGGGTGTGGCGAGTTGGTGATGTTCCAGCCCCAGCAGAATCATAATGTTCATGCAATT
GACTTCCATGGTCACCATCTCTGTGTGGCAGCACACATGCAACACAAGCAACCAAAAATC
GCCCACAGGGGGAAAAATGGGTACCCATTTCGCTGCAAAGTACAGCATGAGGAATTGTCA
AGAGGCATGCCTCAGGCCCTAATGCGATAAATGGATTCTTCATGTTGTGACGCCATATTC
TTAGCTTCACCGTACAAGGTAATTCGGTGCCACCACCAAGCAGAGACGTACTTTGTTCTG
CCCCAACACTTAATGAGATAGCAGGAGCTTCAGCTTCAGCAGTATGAGTACCCAGAAGGG
AACTCCCAATACCAGGTACAGAGGTCATCAGATGATGGCCCGTGGTATCATGTAGCCTTG
ACCCATCGAAACTGCCAGTAGTGACTGGAACTGATGACGAAGCATCAACCTGCTCAAAAT
TATGCATGTACGATAGTTCACTAATCAAGTTATCTACCCCAGAACCAAGGAGAGGTGTGT
CTCTGAAGGAATAATTGCTCAGAAGTGCAGGGGTCATCGTTGAATCTTCAGAATCAAGGT
TGTGAACCTCTGCTGTAAGTAGATATGGCGCACCATGGGGGTGAAACTGCACAGCTCTCA
GTGAACGGCGGGTTTTTAGTATGATTGGAGGTTCCAAAGTTTCAAATCGGTTATTACAGT
CCCATATAAACAATTTGTGACCTGATGCAACTGCCAGAAGCTCCCCTGTTGCATGAAATG
CAATTGATGCAATTGGCCTATAGAAGGGCAGTACTGCAGTGCAGCGAGATGTTTTAGCAT
CCCAGAGACGAACTTCACAATCCAAACTTCCACTAGCAAGAATATCAGAATGCAGAGGAT
GGAATCTAACCACCCATGGAGTGCGCTGATGTCCAAACAGTACATTCAAGCATTTCCCAG
TTTGGCAATCAATTATTTTGACAGTATGGTCACCATGTGTGGATGCAAGTACTCTCCCAT
CTGGACTAAATGCAGCTGCAATAGTTGCCTTCGAAGAAGGCAGAAGAGGGCAATATTTGG
GAATCCACCAACGCAAGAACTCTGATTCAGCCCAAGAAAGGAGATCATGCCGAGCATCGG
TGCCCCAAAATTTTAATTCAACAGGACAAGCATCACGTCTTGGAGGTTTGGTCCAAAGAT
TTTTTGCTTGGTTTTTTGTTCGAGGTGAGAGCTCCCGCTGAGCTAATAGACCAAAAATGT
TTCTTTGCCTTGTTCTTGGTATTGATGCTTCATGTCTAGAAACTGATTCTGGAGCTGAAG
TGTGCTTCCAGTCTTGTATCCGACATTCTGCCATCTCAGAAATTTAACAAATCCCACCTT
CGCTTGCGACTTGCGAGGACGGCAGGTGCCCAGCGACGGTGGCCCGGGACGCGGGCGCAG
CAGCCAGGACGAAC
>Locus7.1_Confidence_1.000_Length_422
TCAAGCCCCTCGTACAACCCTTCACCAGATGTAGCACAAGTGCTCTGGATGTACCAGTGC
CGCTGGCGCAGGGAATGCAGACCAAGCTTGTCAGTAATTTCAGCAGCATTCATAGCATTA
GGAAGATCTTGTTTGTTTGCAAATACAAGCAGCACGGCGTCACGCAGCTCATCCTCATTC
AGCATCCTGTGGAGCTCATCTCTAGCCTCAACAACACGTTCCCTGTCATTGCTGTCTACA
ACAAAAATAAGTCCCTGTGTGTTCTGAAAGTAGTGCCTCCACAGGGGCCTGATCTTGTCC
TGGCCACCAACATCCCAAACGGTGAAGCTAATGTTCTTGTACTCAACAGTTTCAACATTA
AATCCGATGGTGGGGATGGTGGTGACGATCTCGCCGAGCTTGAGCTTGTAGAGGATGGTG
GT
>Locus8.1_Confidence_1.000_Length_1712
CCAGGTCACACAAGAGGGCAGAACAAGGAGTGCGAAGACCAAACAAATTGGATTCCAATC
TGAAAGCAATAAGACAGAGGCCTACAATTATTTGCAGCTGCTAAAGGGGAGGCCACACGG
TACATGGAACCAAGACAAAAACTATCAGACACGCTCGACAACTACAGTTCTCCTGAGTAC
AGCTTGTATGATTGGCAAAAGAATCATTGCACGCACGTTAAAAACTGGTGCAAATGTCAA
TTATTAGCGGGGAAAAGGCGTAACATTATAGGTCATGCCTTTTAGCCTGAAAATGAGAGA
ACCCGGAAAGTGCCTCGGCGGCACCACTATAATGACCCTAAAGAAAATATATGCAGATCA
GTAGCCCTATCTCTTACTGTTCGGTTCCTTTCGTTCCACATGATCGACGAGGTCATGTAC
ATGTACATTTCGCATGTATCACACCACTTGAGCTTCTGTGAAACCATAAAGTGCTTTGCA
GGCTATCCATTTGGTCATTACTCGCCCTCTAGCACCAGTATAGAGATTCCAAAGGAGAGT
GCTGATTGCTTGAGAACTATGGAGCTTCAAAGTTCAAAGATTTACTGCCAAACGAGCTTC
ACATATCCTGATTTCCCAACAGCCCGTATGACAATATGGGGCAGAAAAGCAAGGCAGCAG
AATAAATATTCAGCCAAAATCTCCATGTAGTACCTCCACTATGATAAAGCTGGAACCGCG
ATGCCAATCACGACGGCACCTCATCTTCACCTTGCTAAATCATGTATTGTGTAAGTGTGA
TGTATCGTCTTAATAAATGCCCCTGATGTCTTCTATGACTCTGTCCCATGGCCAGATGTA
TAACTTGTGTGCAGAACAAGAATGGGCAACAAAAGGCAGCAGGTTCAAAACGTAGTTGCA
GGGCCAACATGAACAGATCAACTTCAGCCGTTTGCTCAGGTACTACATTCCATAGAGATC
GCTGCTGCTGCACACCTCTATTGAACTCTGGAACTCTAGGGTTTCATGTAGTCTTTTTGC
TCTTTGAGTAGCAAAGGCGTTGAAAGCGCATTTCAGTAAAACAGGGAGCTTGTCAGAAAG
CAAAAAATTTCACCAATAGCTGGAGCAGATAGATCAAGTTATTGAACAGATATGTTGCGA
GGAAGTCCAAACCCATGCTTCCACATCATGCCAAGTATAGTGTTGGCCTCAGTCCTGCGC
CCACAACTAACGTATGCCTTGTACATGATCCAAAATGTCTTCTTTGTTTGATCAATCTTA
AAACATTCCATCTCATCTAGCACCCCATGCATCTCTTCCAACCGATGGTGCTTCCCATAC
ATCACCATCTTGCAGTGGTACAAGCTCCGGCACAGCTTCCAACCAGCCTCCTCAGCCCGA
CGGATAAAATGTACAAGTTTGTCAACTGCGTCATACCGAAAATAGCTACATATGATGGCC
CGCATCACCTTCATTGTGTTGACAATAGTATTGCGTTCCAATGCCTCAGAAATATGCAGC
TCCATCCCCTCAACCAACCCCTCCTGAGCGTACACCTTAATTAAGAGCACATTTAGCCAT
GGCCTGTAATCATCAGGACCCAACTGCTTGAGCAAATCCTCAATCTTTTGGATTCTACCT
ACATGGTAAAACTTGCAGTATGCACACAGCATTGCACGTATATGCACAATGTCAACCTTT
CTGACAAGTTTGCAAGCACGCTCATAAGCTTG
>Locus9.8_Confidence_0.500_Length_1410
CCTGCGGCTCACGCTGCCGGAGAAGTCCAGCGAGGAGGCCGAGGCCGTGGTGCGGACGCA
CGCGCGCAACCTGCTGGGCGTGAAGCGCTTCATCGACGCCGGGGCGTGGCGGGAGCTGCA
GGCGGCGCTGCGCGCTAGCGCGTCCAACCTCAAGCAGGATCTGTACGCCATCATCCAGGC
GAGGCCCACGGGGCAGCGCCCCGAGCTCCGCAGGCTCTACTCCGACCTCTTCAACAGCGT
CACCAGCCTGGATTACGCCGCCAGAGACAAGGACGAGCTCCAGGTGCAGGAGCACTACGG
CAACATCGTCTCCGCCCTTGATGAGATTTTCGCCAAGATCATGTAGATGCTCATATATTT
AGGCCTTGTTTGAGAGGTTTCTCCTCACAAAACAGCTGCAGCTTCTAGGGAATGTTCTGC
AGTGTAACAAGAAGCCGTTTTTTTTCTCTCTCTCTTTTCCAGAAACGAATTAGGAGCCGG
TAAAACCATTAATTCTAGCCAAAAGAAACCCTGCCAAACAGGTCATTATATTTCTAGGAC
TAGGATACAAAGACGGAGCACGGATATAGAACTAGGAACTTGGATTGCGTTCACAACTTC
ACATTCACGAAGAGCAACAAATGGCGACAGGCAAAAAGGTTCCTTCTTGCTCTGTAGCGG
GTTCTTCCTAGAGAGAACTATTTAGCTAGTTCTTGTGAGCTTCCTCCGCTACATCTATTT
TAGCCTACTGTCTGAAGGAGAAACCAAAAAGAATCATAGTTATTTACAGGTGCAGCAAGG
CCACAAAAACTGCAGTTCCTAATAACCCTCACGTTGCAGGGCAGCTGAATGGTTTCAGTC
ACCTCTCCTTGGTGAATGGTGTCGCCACTTGGTGTGCAAAATGAAGCAGTAGTTCTCCAT
ATGTTCCATCCATCTAACAATAAAGTCCCAAAGTCTTCCTAAACTGAAGCCCGTTGGCAG
TGACCTACCATCCTCTTGGCTCCTCCTTCAAATGGTTGCTTCCAAGAACTTGATCCATTG
TAATGCCAGGAAGCACGAAGCTAGCAAGATTTTCATCCACTGACACGCTAAGTCGAGGCA
TCTTGGTCCTCAGTCCAGGAAGTTGGGTCGTGATTTGTAGAAGATCATTAATGTTCCTTC
TTGCCCGATGGAAGAGATCGAAGTTGTTATGAGGCTGCAAGGGAGAATAAATATAACTAT
AAAATAATGCTCATCATGCATTATTGGAGGAAAAAAGTAATGTCTCAGATGCTATTCTAA
AAGAAATATACGCTTTTCTATTCAGATGACTAGATGAGCATTTCTTACCAATATTGAATA
ATAGAAATGATGAATTGAAAACTGTAAACAGAGTAAAGTAACAAAAGGAGAACTATACAA
ACCTGAAATCTCTGAATATTTATTTCTATT
>Locus9.8_Confidence_0.538_Length_2089
CCTGCGGCTCACGCTGCCGGAGAAGTCCAGCGAGGAGGCCGAGGCCGTGGTGCGGACGCA
CGCGCGCAACCTGCTGGGCGTGAAGCGCTTCATCGACGCCGGGGCGTGGCGGGAGCTGCA
GGCGGCGCTGCGCGCTAGCGCGTCCAACCTCAAGCAGGATCTGTACGCCATCATCCAGGC
GAGGCCCACGGGGCAGCGCCCCGAGCTCCGCAGGCTCTACTCCGACCTCTTCAACAGCGT
CACCAGCCTGGATTACGCCGCCAGAGACAAGGACGAGCTCCAGGTGCAGGAGCACTACGG
CAACATCGTCTCCGCCCTTGATGAGATTTTCGCCAAGATCATGTAGATGCTCATATATTT
AGGCCTTGTTTGAGAGGTTTCTCCTCACAAAACAGCTGCAGCTTCTAGGGAATGTTCTGC
AGTGTAACAAGAAGCCGTTTTTTTTCTCTCTCTCTTTTCCAGAAACGAATTAGGAGCCGG
TAAAACCATTAATTCTAGCCAAAAGAAACCCTGCCAAACAGGTCATTATATTTCTAGGAC
TAGGATACAAAGACGGAGCACGGATATAGAACTAGGAACTTGGATTGCGTTCACAACTTC
ACATTCACGAAGAGCAACAAATGGCGACAGGCAAAAAGGTTCCTTCTTGCTCTGTAGCGG
GTTCTTCCTAGAGAGAACTATTTAGCTAGTTCTTGTGAGCTTCCTCCGCTACATCTATTT
TAGCCTACTGTCTGAAGGAGAAACCAAAAAGAATCATAGTTATTTACAGGTGCAGCAAGG
CCACAAAAACTGCAGTTCCTATAACCCTCACTGTTTAGCCACCAATGTTTTAAGGCTCGT
TGCAGGGCAGCTGAACGGTTTCAGTCACCTCTCCTTGGTGAATGGTGTCGCCACTTGGTG
TGCAAAATGAAGCAGTAGTTCTCCATATGTTCCATCCATCTAACAATAAAGTCCCAAAGT
CTTCCTAAACTGAAGCCCGTTGGCAGTGACCTACCATCCTCTTGGCTCCTCCTTCAAATG
GTTGCTTCCAAGAACTTGATCCATTGTAATGCCAGGAAGCACGAAGCTAGCAAGATTTTC
ATCCACTGACACGCTAAGTCGAGGCATCTTGGTCCTCAGTCCAGGAAGTTGGGTCGTGAT
TTGTAGAAGATCATTAATGTTCCTTCTTGCCCGATGGAAGAGATCGAAGTTGTTATGAGG
CTGAAATCTCTGAATATTTATTTCTATTTGATTAAGAAGTCTATTATTTTCCTCCAGTAG
ACGCTGCACTGGACAATCTATCTCAGATGCTACATGATGGAAAATACAGCATTGTCATAT
CATATTACAAACAAGCATTGGTTAAATCTTGCTGAAGTTTAGGACATGAATCTGTTATAG
GTCACTACTGAAAACTACAAGGATCTCAAGTGCAATTTATATGACGAACAAAATCAACTG
ATTTACAGCATCTCATTAACCAAGGATGAAAGAGCACGCTACATGTTTGTATGTAGTTCC
AAATACTAGCAAGTAGAAGGCTGTGTAATCCCAAATTTGTTCTAACAAGTTCCACATACC
CAAAGCTATTCCCATTCATGTTCTTGAATAGTAAACATCCAAAGTGTCAAGTTTTTTTAT
CCCTTTCTGTCACTTGACAGTTGACACTAGAAACTGTGACAATATATAAAATTATAGGCA
TCCAAGACTTACAGGTAAAAAGATATGCAATTAAGACTATATATTAAATATCAAGTTCCA
GTGTGGGGTGCCTACCTGCGATAAACTTAGCAATGGAGTCAATATAAAGTGAAATAGTTC
AGTCACTCCAGTATTGGCAGCAGTATTTATCCTCTCAAATGCGAAAATTTCAAATGCCAG
ATCATAATATTTTATAATTGTGCGAGACAGTTAACAGCAGATAACAAGAAACAAAGAAGA
TACATGGAAGCAAACAATTAGACCCGATACTCAAATAGTCAAGTGACCTTCCAACCTCCA
GATAGAAACATACTGTTTTGAACATTATGCGGCATAAACGAAGAGGCTCTCATGCCTGTT
TGAAGAGGATGATTTGCTCCCCACGGTGCAGGCTCTACAAATTTATCCT
>Locus9.8_Confidence_0.577_Length_2059
CCTGCGGCTCACGCTGCCGGAGAAGTCCAGCGAGGAGGCCGAGGCCGTGGTGCGGACGCA
CGCGCGCAACCTGCTGGGCGTGAAGCGCTTCATCGACGCCGGGGCGTGGCGGGAGCTGCA
GGCGGCGCTGCGCGCTAGCGCGTCCAACCTCAAGCAGGATCTGTACGCCATCATCCAGGC
GAGGCCCACGGGGCAGCGCCCCGAGCTCCGCAGGCTCTACTCCGACCTCTTCAACAGCGT
CACCAGCCTGGATTACGCCGCCAGAGACAAGGACGAGCTCCAGGTGCAGGAGCACTACGG
CAACATCGTCTCCGCCCTTGATGAGATTTTCGCCAAGATCATGTAGATGCTCATATATTT
AGGCCTTGTTTGAGAGGTTTCTCCTCACAAAACAGCTGCAGCTTCTAGGGAATGTTCTGC
AGTGTAACAAGAAGCCGTTTTTTTTCTCTCTCTCTTTTCCAGAAACGAATTAGGAGCCGG
TAAAACCATTAATTCTAGCCAAAAGAAACCCTGCCAAACAGGTCATTATATTTCTAGGAC
TAGGATACAAAGACGGAGCACGGATATAGAACTAGGAACTTGGATTGCGTTCACAACTTC
ACATTCACGAAGAGCAACAAATGGCGACAGGCAAAAAGGTTCCTTCTTGCTCTGTAGCGG
GTTCTTCCTAGAGAGAACTATTTAGCTAGTTCTTGTGAGCTTCCTCCGCTACATCTATTT
TAGCCTACTGTCTGAAGGAGAAACCAAAAAGAATCATAGTTATTTACAGGTGCAGCAAGG
CCACAAAAACTGCAGTTCCTACCCTCACGTTGCAGGGCAGCTGAATGGTTTCAGTCACCT
CTCCTTGGTGAATGGTGTCGCCACTTGGTGTGCAAAATGAAGCAGTAGTTCTCCATATGT
TCCATCCATCTAACAATAAAGTCCCAAAGTCTTCCTAAACTGAAGCCCGTTGGCAGTGAC
CTACCATCCTCTTGGCTCCTCCTTCAAATGGTTGCTTCCAAGAACTTGATCCATTGTAAT
GCCAGGAAGCACGAAGCTAGCAAGATTTTCATCCACTGACACGCTAAGTCGAGGCATCTT
GGTCCTCAGTCCAGGAAGTTGGGTCGTGATTTGTAGAAGATCATTAATGTTCCTTCTTGC
CCGATGGAAGAGATCGAAGTTGTTATGAGGCTGAAATCTCTGAATATTTATTTCTATTTG
ATTAAGAAGTCTATTATTTTCCTCCAGTAGACGCTGCACTGGACAATCTATCTCAGATGC
TACATGATGGAAAATACAGCATTGTCATATCATATTACAAACAAGCATTGGTTAAATCTT
GCTGAAGTTTAGGACATGAATCTGTTATAGGTCACTACTGAAAACTACAAGGATCTCAAG
TGCAATTTATATGACGAACAAAATCAACTGATTTACAGCATCTCATTAACCAAGGATGAA
AGAGCACGCTACATGTTTGTATGTAGTTCCAAATACTAGCAAGTAGAAGGCTGTGTAATC
CCAAATTTGTTCTAACAAGTTCCACATACCCAAAGCTATTCCCATTCATGTTCTTGAATA
GTAAACATCCAAAGTGTCAAGTTTTTTTATCCCTTTCTGTCACTTGACAGTTGACACTAG
AAACTGTGACAATATATAAAATTATAGGCATCCAAGACTTACAGGTAAAAAGATATGCAA
TTAAGACTATATATTAAATATCAAGTTCCAGTGTGGGGTGCCTACCTGCGATAAACTTAG
CAATGGAGTCAATATAAAGTGAAATAGTTCAGTCACTCCAGTATTGGCAGCAGTATTTAT
CCTCTCAAATGCGAAAATTTCAAATGCCAGATCATAATATTTTATAATTGTGCGAGACAG
TTAACAGCAGATAACAAGAAACAAAGAAGATACATGGAAGCAAACAATTAGACCCGATAC
TCAAATAGTCAAGTGACCTTCCAACCTCCAGATAGAAACATACTGTTTTGAACATTATGC
GGCATAAACGAAGAGGCTCTCATGCCTGTTTGAAGAGGATGATTTGCTCCCCACGGTGCA
GGCTCTACAAATTTATCCT
>Locus9.8_Confidence_0.538_Length_2033
CCTGCGGCTCACGCTGCCGGAGAAGTCCAGCGAGGAGGCCGAGGCCGTGGTGCGGACGCA
CGCGCGCAACCTGCTGGGCGTGAAGCGCTTCATCGACGCCGGGGCGTGGCGGGAGCTGCA
GGCGGCGCTGCGCGCTAGCGCGTCCAACCTCAAGCAGGATCTGTACGCCATCATCCAGGC
GAGGCCCACGGGGCAGCGCCCCGAGCTCCGCAGGCTCTACTCCGACCTCTTCAACAGCGT
CACCAGCCTGGATTACGCCGCCAGAGACAAGGACGAGCTCCAGGTGCAGGAGCACTACGG
CAACATCGTCTCCGCCCTTGATGAGATTTTCGCCAAGATCATGTAGATGCTCATATATTT
AGGCCTTGTTTGAGAGGTTTCTCCTCACAAAACAGCTGCAGCTTCTAGGGAATGTTCTGC
AGTGTAACAAGAAGCCGTTTTTTTTCTCTCTCTCTTTTCCAGAAACGAATTAGGAGCCGG
TAAAACCATTAATTCTAGCCAAAAGAAACCCTGCCAAACAGGTCATTATATTTCTAGGAC
TAGGATACAAAGACGGAGCACGGATATAGAACTAGGAACTTGGATTGCGTTCACAACTTC
ACATTCACGAAGAGCAACAAATGGCGACAGGCAAAAAGGTTCCTTCTTGCTCTGTAGCGG
GTTCTTCCTAGAGAGAACTATTTAGCTAGTTCTTGTGAGCTTCCTCCGCTACATCTATTT
TAGCCTACTGTCTGAAGGAGAAACCAAAAAGAATCATAGTTATTTACAGGTGCAGCAAGG
CCACAAAAACTGCAGTTCCTAATAACCCTCACGTTGCAGGGCAGCTGAATGGTTTCAGTC
ACCTCTCCTTGGTGAATGGTGTCGCCACTTGGTGTGCAAAATGAAGCAGTAGTTCTCCAT
ATGTTCCATCCATCTAACAATAAAGTCCCAAAGTCTTCCTAAACTGAAGCCCGTTGGCAG
TGACCTACCATCCTCTTGGCTCCTCCATTGTAATGCCAGGAAGCACGAAGCTAGCAAGAT
TTTCATCCACTGACACGCTAAGTCGAGGCATCTTGGTCCTCAGTCCAGGAAGTTGGGTCG
TGATTTGTAGAAGATCATTAATGTTCCTTCTTGCCCGATGGAAGAGATCGAAGTTGTTAT
GAGGCTGAAATCTCTGAATATTTATTTCTATTTGATTAAGAAGTCTATTATTTTCCTCCA
GTAGACGCTGCACTGGACAATCTATCTCAGATGCTACATGATGGAAAATACAGCATTGTC
ATATCATATTACAAACAAGCATTGGTTAAATCTTGCTGAAGTTTAGGACATGAATCTGTT
ATAGGTCACTACTGAAAACTACAAGGATCTCAAGTGCAATTTATATGACGAACAAAATCA
ACTGATTTACAGCATCTCATTAACCAAGGATGAAAGAGCACGCTACATGTTTGTATGTAG
TTCCAAATACTAGCAAGTAGAAGGCTGTGTAATCCCAAATTTGTTCTAACAAGTTCCACA
TACCCAAAGCTATTCCCATTCATGTTCTTGAATAGTAAACATCCAAAGTGTCAAGTTTTT
TTATCCCTTTCTGTCACTTGACAGTTGACACTAGAAACTGTGACAATATATAAAATTATA
GGCATCCAAGACTTACAGGTAAAAAGATATGCAATTAAGACTATATATTAAATATCAAGT
TCCAGTGTGGGGTGCCTACCTGCGATAAACTTAGCAATGGAGTCAATATAAAGTGAAATA
GTTCAGTCACTCCAGTATTGGCAGCAGTATTTATCCTCTCAAATGCGAAAATTTCAAATG
CCAGATCATAATATTTTATAATTGTGCGAGACAGTTAACAGCAGATAACAAGAAACAAAG
AAGATACATGGAAGCAAACAATTAGACCCGATACTCAAATAGTCAAGTGACCTTCCAACC
TCCAGATAGAAACATACTGTTTTGAACATTATGCGGCATAAACGAAGAGGCTCTCATGCC
TGTTTGAAGAGGATGATTTGCTCCCCACGGTGCAGGCTCTACAAATTTATCCT
>Locus9.8_Confidence_0.577_Length_1359
CCTGCGGCTCACGCTGCCGGAGAAGTCCAGCGAGGAGGCCGAGGCCGTGGTGCGGACGCA
CGCGCGCAACCTGCTGGGCGTGAAGCGCTTCATCGACGCCGGGGCGTGGCGGGAGCTGCA
GGCGGCGCTGCGCGCTAGCGCGTCCAACCTCAAGCAGGATCTGTACGCCATCATCCAGGC
GAGGCCCACGGGGCAGCGCCCCGAGCTCCGCAGGCTCTACTCCGACCTCTTCAACAGCGT
CACCAGCCTGGATTACGCCGCCAGAGACAAGGACGAGCTCCAGGTGCAGGAGCACTACGG
CAACATCGTCTCCGCCCTTGATGAGATTTTCGCCAAGATCATGTAGATGCTCATATATTT
AGGCCTTGTTTGAGAGGTTTCTCCTCACAAAACAGCTGCAGCTTCTAGGGAATGTTCTGC
AGTGTAACAAGAAGCCGTTTTTTTTCTCTCTCTCTTTTCCAGAAACGAATTAGGAGCCGG
TAAAACCATTAATTCTAGCCAAAAGAAACCCTGCCAAACAGGTCATTATATTTCTAGGAC
TAGGATACAAAGACGGAGCACGGATATAGAACTAGGAACTTGGATTGCGTTCACAACTTC
ACATTCACGAAGAGCAACAAATGGCGACAGGCAAAAAGGTTCCTTCTTGCTCTGTAGCGG
GTTCTTCCTAGAGAGAACTATTTAGCTAGTTCTTGTGAGCTTCCTCCGCTACATCTATTT
TAGCCTACTGTCTGAAGGAGAAACCAAAAAGAATCATAGTTATTTACAGGTGCAGCAAGG
CCACAAAAACTGCAGTTCCTAATAACCCTCACGTTGCAGGGCAGCTGAATGGTTTCAGTC
ACCTCTCCTTGGTGAATGGTGTCGCCACTTGGTGTGCAAAATGAAGCAGTAGTTCTCCAT
ATGTTCCATCCATCTAACAATAAAGTCCCAAAGTCTTCCTAAACTGAAGCCCGTTGGCAG
TGACCTACCATCCTCTTGGCTCCTCCTTCAAATGGTTGCTTCCAAGAACTTGATCCATTG
TAATGCCAGGAAGCACGAAGCTAGCAAGATTTTCATCCACTGACACGCTAAGTCGAGGCA
TCTTGGTCCTCAGTCCAGGAAGTTGGGTCGTGATTTGTAGAAGATCATTAATGTTCCTTC
TTGCCCGATGGAAGAGATCGAAGTTGTTATGAGGCTGAAATCTCTGAATATTTATTTCTA
TTTGATTAAGAAGTCTATTATTTTCCTCCAGTAGACGCTGCACTGGACAATCTATCTCAG
ATGTGTTTTGAACATTATGCGGCATAAACGAAGAGGCTCTCATGCCTGTTTGAAGAGGAT
GATTTGCTCCCCACGGTGCAGGCTCTACAAATTTATCCT
>Locus9.8_Confidence_0.615_Length_2223
CCTGCGGCTCACGCTGCCGGAGAAGTCCAGCGAGGAGGCCGAGGCCGTGGTGCGGACGCA
CGCGCGCAACCTGCTGGGCGTGAAGCGCTTCATCGACGCCGGGGCGTGGCGGGAGCTGCA
GGCGGCGCTGCGCGCTAGCGCGTCCAACCTCAAGCAGGATCTGTACGCCATCATCCAGGC
GAGGCCCACGGGGCAGCGCCCCGAGCTCCGCAGGCTCTACTCCGACCTCTTCAACAGCGT
CACCAGCCTGGATTACGCCGCCAGAGACAAGGACGAGCTCCAGGTGCAGGAGCACTACGG
CAACATCGTCTCCGCCCTTGATGAGATTTTCGCCAAGATCATGTAGATGCTCATATATTT
AGGCCTTGTTTGAGAGGTTTCTCCTCACAAAACAGCTGCAGCTTCTAGGGAATGTTCTGC
AGTGTAACAAGAAGCCGTTTTTTTTCTCTCTCTCTTTTCCAGAAACGAATTAGGAGCCGG
TAAAACCATTAATTCTAGCCAAAAGAAACCCTGCCAAACAGGTCATTATATTTCTAGGAC
TAGGATACAAAGACGGAGCACGGATATAGAACTAGGAACTTGGATTGCGTTCACAACTTC
ACATTCACGAAGAGCAACAAATGGCGACAGGCAAAAAGGTTCCTTCTTGCTCTGTAGCGG
GTTCTTCCTAGAGAGAACTATTTAGCTAGTTCTTGTGAGCTTCCTCCGCTACATCTATTT
TAGCCTACTGTCTGAAGGAGAAACCAAAAAGAATCATAGTTATTTACAGGTGCAGCAAGG
CCACAAAAACTGCAGTTCCTAATAACCCTCACGTTGCAGGGCAGCTGAATGGTTTCAGTC
ACCTCTCCTTGGTGAATGGTGTCGCCACTTGGTGTGCAAAATGAAGCAGTAGTTCTCCAT
ATGTTCCATCCATCTAACAATAAAGTCCCAAAGTCTTCCTAAACTGAAGCCCGTTGGCAG
TGACCTACCATCCTCTTGGCTCCTCCTTCAAATGGTTGCTTCCAAGAACTTGATCCTGAT
AAGAAACATAAATTGGGCAGTAAGCCAAGAACAACACAGGCGGTGTAGTTTGAAGTTCAA
GAAAAATCATGAAAGGACCTGGAATCTCAAGGTAAAATGCAGTCGTCTGTGTGGGAAAAG
AGTGTTAATTGGCGAACAGCACTTCAAATTCTTACCATTGTAATGCCAGGAAGCACGAAG
CTAGCAAGATTTTCATCCACTGACACGCTAAGTCGAGGCATCTTGGTCCTCAGTCCAGGA
AGTTGGGTCGTGATTTGTAGAAGATCATTAATGTTCCTTCTTGCCCGATGGAAGAGATCG
AAGTTGTTATGAGGCTGAAATCTCTGAATATTTATTTCTATTTGATTAAGAAGTCTATTA
TTTTCCTCCAGTAGACGCTGCACTGGACAATCTATCTCAGATGCTACATGATGGAAAATA
CAGCATTGTCATATCATATTACAAACAAGCATTGGTTAAATCTTGCTGAAGTTTAGGACA
TGAATCTGTTATAGGTCACTACTGAAAACTACAAGGATCTCAAGTGCAATTTATATGACG
AACAAAATCAACTGATTTACAGCATCTCATTAACCAAGGATGAAAGAGCACGCTACATGT
TTGTATGTAGTTCCAAATACTAGCAAGTAGAAGGCTGTGTAATCCCAAATTTGTTCTAAC
AAGTTCCACATACCCAAAGCTATTCCCATTCATGTTCTTGAATAGTAAACATCCAAAGTG
TCAAGTTTTTTTATCCCTTTCTGTCACTTGACAGTTGACACTAGAAACTGTGACAATATA
TAAAATTATAGGCATCCAAGACTTACAGGTAAAAAGATATGCAATTAAGACTATATATTA
AATATCAAGTTCCAGTGTGGGGTGCCTACCTGCGATAAACTTAGCAATGGAGTCAATATA
AAGTGAAATAGTTCAGTCACTCCAGTATTGGCAGCAGTATTTATCCTCTCAAATGCGAAA
ATTTCAAATGCCAGATCATAATATTTTATAATTGTGCGAGACAGTTAACAGCAGATAACA
AGAAACAAAGAAGATACATGGAAGCAAACAATTAGACCCGATACTCAAATAGTCAAGTGA
CCTTCCAACCTCCAGATAGAAACATACTGTTTTGAACATTATGCGGCATAAACGAAGAGG
CTCTCATGCCTGTTTGAAGAGGATGATTTGCTCCCCACGGTGCAGGCTCTACAAATTTAT
CCT
>Locus9.8_Confidence_0.577_Length_1501
CCTGCGGCTCACGCTGCCGGAGAAGTCCAGCGAGGAGGCCGAGGCCGTGGTGCGGACGCA
CGCGCGCAACCTGCTGGGCGTGAAGCGCTTCATCGACGCCGGGGCGTGGCGGGAGCTGCA
GGCGGCGCTGCGCGCTAGCGCGTCCAACCTCAAGCAGGATCTGTACGCCATCATCCAGGC
GAGGCCCACGGGGCAGCGCCCCGAGCTCCGCAGGCTCTACTCCGACCTCTTCAACAGCGT
CACCAGCCTGGATTACGCCGCCAGAGACAAGGACGAGCTCCAGGTGCAGGAGCACTACGG
CAACATCGTCTCCGCCCTTGATGAGATTTTCGCCAAGATCATGTAGATGCTCATATATTT
AGGCCTTGTTTGAGAGGTTTCTCCTCACAAAACAGCTGCAGCTTCTAGGGAATGTTCTGC
AGTGTAACAAGAAGCCGTTTTTTTTCTCTCTCTCTTTTCCAGAAACGAATTAGGAGCCGG
TAAAACCATTAATTCTAGCCAAAAGAAACCCTGCCAAACAGGTCATTATATTTCTAGGAC
TAGGATACAAAGACGGAGCACGGATATAGAACTAGGAACTTGGATTGCGTTCACAACTTC
ACATTCACGAAGAGCAACAAATGGCGACAGGCAAAAAGGTTCCTTCTTGCTCTGTAGCGG
GTTCTTCCTAGAGAGAACTATTTAGCTAGTTCTTGTGAGCTTCCTCCGCTACATCTATTT
TAGCCTACTGTCTGAAGGAGAAACCAAAAAGAATCATAGTTATTTACAGGTGCAGCAAGG
CCACAAAAACTGCAGTTCCTAATAACCCTCACGTTGCAGGGCAGCTGAATGGTTTCAGTC
ACCTCTCCTTGGTGAATGGTGTCGCCACTTGGTGTGCAAAATGAAGCAGTAGTTCTCCAT
ATGTTCCATCCATCTAACAATAAAGTCCCAAAGTCTTCCTAAACTGAAGCCCGTTGGCAG
TGACCTACCATCCTCTTGGCTCCTCCTTCAAATGGTTGCTTCCAAGAACTTGATCCATTG
TAATGCCAGGAAGCACGAAGCTAGCAAGATTTTCATCCACTGACACGCTAAGTCGAGGCA
TCTTGGTCCTCAGTCCAGGAAGTTGGGTCGTGATTTGTAGAAGATCATTAATGTTCCTTC
TTGCCCGATGGAAGAGATCGAAGTTGTTATGAGGCTGCAAGGGAGAATAAATATAACTAT
AAAATAATGCTCATCATGCATTATTGGAGGAAAAAAGTAATGTCCCAGATGCTGTCTAAC
TAAAATTGAAGGGGTTATGCTATTCTAAAAGAAATATACGCTTTTCTATTCAGATGACTA
GATGAGCATTTCTTACCAATATTGAATAATAGAAATGATGAATTGAAAACTGTAAACAGA
GTAAAGTAACAAAAGGAGAACTATACAAACCTGAAATCTCTGAATATTTATTTCTATTTG
ATTAAGAAGTCTATTATTTTCCTCCAGTAGACGCTGCACTGGACAATCTATCTCAGATGC
T
>Locus9.8_Confidence_0.615_Length_2063
CCTGCGGCTCACGCTGCCGGAGAAGTCCAGCGAGGAGGCCGAGGCCGTGGTGCGGACGCA
CGCGCGCAACCTGCTGGGCGTGAAGCGCTTCATCGACGCCGGGGCGTGGCGGGAGCTGCA
GGCGGCGCTGCGCGCTAGCGCGTCCAACCTCAAGCAGGATCTGTACGCCATCATCCAGGC
GAGGCCCACGGGGCAGCGCCCCGAGCTCCGCAGGCTCTACTCCGACCTCTTCAACAGCGT
CACCAGCCTGGATTACGCCGCCAGAGACAAGGACGAGCTCCAGGTGCAGGAGCACTACGG
CAACATCGTCTCCGCCCTTGATGAGATTTTCGCCAAGATCATGTAGATGCTCATATATTT
AGGCCTTGTTTGAGAGGTTTCTCCTCACAAAACAGCTGCAGCTTCTAGGGAATGTTCTGC
AGTGTAACAAGAAGCCGTTTTTTTTCTCTCTCTCTTTTCCAGAAACGAATTAGGAGCCGG
TAAAACCATTAATTCTAGCCAAAAGAAACCCTGCCAAACAGGTCATTATATTTCTAGGAC
TAGGATACAAAGACGGAGCACGGATATAGAACTAGGAACTTGGATTGCGTTCACAACTTC
ACATTCACGAAGAGCAACAAATGGCGACAGGCAAAAAGGTTCCTTCTTGCTCTGTAGCGG
GTTCTTCCTAGAGAGAACTATTTAGCTAGTTCTTGTGAGCTTCCTCCGCTACATCTATTT
TAGCCTACTGTCTGAAGGAGAAACCAAAAAGAATCATAGTTATTTACAGGTGCAGCAAGG
CCACAAAAACTGCAGTTCCTAATAACCCTCACGTTGCAGGGCAGCTGAATGGTTTCAGTC
ACCTCTCCTTGGTGAATGGTGTCGCCACTTGGTGTGCAAAATGAAGCAGTAGTTCTCCAT
ATGTTCCATCCATCTAACAATAAAGTCCCAAAGTCTTCCTAAACTGAAGCCCGTTGGCAG
TGACCTACCATCCTCTTGGCTCCTCCTTCAAATGGTTGCTTCCAAGAACTTGATCCATTG
TAATGCCAGGAAGCACGAAGCTAGCAAGATTTTCATCCACTGACACGCTAAGTCGAGGCA
TCTTGGTCCTCAGTCCAGGAAGTTGGGTCGTGATTTGTAGAAGATCATTAATGTTCCTTC
TTGCCCGATGGAAGAGATCGAAGTTGTTATGAGGCTGAAATCTCTGAATATTTATTTCTA
TTTGATTAAGAAGTCTATTATTTTCCTCCAGTAGACGCTGCACTGGACAATCTATCTCAG
ATGCTACATGATGGAAAATACAGCATTGTCATATCATATTACAAACAAGCATTGGTTAAA
TCTTGCTGAAGTTTAGGACATGAATCTGTTATAGGTCACTACTGAAAACTACAAGGATCT
CAAGTGCAATTTATATGACGAACAAAATCAACTGATTTACAGCATCTCATTAACCAAGGA
TGAAAGAGCACGCTACATGTTTGTATGTAGTTCCAAATACTAGCAAGTAGAAGGCTGTGT
AATCCCAAATTTGTTCTAACAAGTTCCACATACCCAAAGCTATTCCCATTCATGTTCTTG
AATAGTAAACATCCAAAGTGTCAAGTTTTTTTATCCCTTTCTGTCACTTGACAGTTGACA
CTAGAAACTGTGACAATATATAAAATTATAGGCATCCAAGACTTACAGGTAAAAAGATAT
GCAATTAAGACTATATATTAAATATCAAGTTCCAGTGTGGGGTGCCTACCTGCGATAAAC
TTAGCAATGGAGTCAATATAAAGTGAAATAGTTCAGTCACTCCAGTATTGGCAGCAGTAT
TTATCCTCTCAAATGCGAAAATTTCAAATGCCAGATCATAATATTTTATAATTGTGCGAG
ACAGTTAACAGCAGATAACAAGAAACAAAGAAGATACATGGAAGCAAACAATTAGACCCG
ATACTCAAATAGTCAAGTGACCTTCCAACCTCCAGATAGAAACATACTGTTTTGAACATT
ATGCGGCATAAACGAAGAGGCTCTCATGCCTGTTTGAAGAGGATGATTTGCTCCCCACGG
TGCAGGCTCTACAAATTTATCCT
>Locus10.2_Confidence_1.000_Length_1602
CACGGAATCTTTCGTTCTGTAATTCTGTCCTGTGATATAACCCAACAAAAAATCACAATC
ACATAGTTCATCGAATATCTCAGTACAGAATTACAGAACGAAAGATTCCGTGATCATATC
CATTCCGCATACACATGGCAGTTAGAACAACCGCAAAGAACAGTTTTATACAGCTTTCTA
CAAAACGAACTAGGGAAGGCACTTCAAGGCTCAAGAGATCTGCATCCGAATTTACAGCAG
AACACAAGCAGGAAGACTTGAACGTCAGGGAATGAGTGAATGCATGGCCAAATTTCCGGT
AGTTATGAGATTTTTTTTCCTTTTAAGTCACAGCTCCAAATTGCTGAGAATGAACACCTC
GAATTAAGGTGGCCTATATGCAGATACAGATCTCTACAATGTGATCTGGAGAACCTATGA
AAGGGACATCGTTATTCCAATGAATTCTTCCCTGCTTGATTTAGAGAGAAAATACTTCTT
CTGACAAAATTTCATGATTGGTTGCGATTAAGCATATTCTGGAAAGAAATGTATAAGTCC
TTGTGTTCTGTTCCAAAAATCTCTTCTGCTTTTGACAGGGTGTCCTCTCGTGATTGTTTC
TGAGCATTGAACTCCTTGATATTAGCCAAAAATGCTCCAAATTGCTCATAAGAAAGTCTT
GTCCGTGCTTGTCGGAAGAATTCCTTCCCATCTATACGTGGCCGCCCTGTGAATGAATGG
CGTTGAGGAGGAGAGGTAGGTGCTGAATACTGATGACTTGATGATCCTTGCCATGATGAA
AATGTCAATTGGCCCTCAGATCGAGTTTTTGTAGGAGAAGTCGGACCAGATAAGAACTTG
GGAGAGGGTGGGCCAGTTGAATAAGCTCGGGGAGAACCACTGGAGGACGAAATCCTAGGT
GTTGAGCCAGGAGTTAATTTTGGAGGCATATATGATGTGATTGAGAACTTGTATCCTCCA
CCATGGACGGATTCAATCATTGTGGATCTGCTGGACATATCTGAAGAAGTGTTACTGCTT
GAAACTTCATCTTTCCAAGACGGGACTCGAGCTGTCAAATTATCTTCTCCGTTGTGATCT
TGACTGGTTTCAGACAGTTGCAATAGATTATCTTCACTCAACGATTTCATCAATTGTTTC
TTAAATGCTTCCAACTTTGCCAAATTCCTGGCCAGTTTTTTGGTCGTCGCGGCGAGCGAG
TCCCTTTCCTTCGCCAGCTTCGCGTTCTCGTCGAGAGCGGCGGCCAGGCGCGCATCGGAG
TCGGCGAGGCGGGCGCGGAGCTCGGCCTCGGCGCGATCGCGGTCGGCGATGTCACGGCGG
AGGCGGGCGGCGTCGGCCTCGAGGCGGGAAACGCGGGAGGCGATGGCCATGGAGGTGATC
TTGCGCGCCACGTCCAGCTGCTCGTACGGGTCGGTGGGGATCACGGCCAGGATCTCGTCG
GGAAGGTGGAAGTCCACGCCCGGCGCGGCCGCGGCCGCGGACGACGACGCCTCGTGCCTC
GCCATCTCCGCCGCCGCCGGGGGACGGGCGGGTGCCTGGGTGGGTCACTTCTTGGTGGCG
CTGGCGGTGGTCCCCGCCTCCCCGGCGTCGGGGAAGAACAGG
>Locus10.2_Confidence_1.000_Length_1599
CACGGAATCTTTCGTTCTGTAATTCTGTCCTGTGATATAACCCAACAAAAAATCACAATC
ACATAGTTCATCGAATATCTCAGTACAGAATTACAGAACGAAAGATTCCGTGATCATATC
CATTCCGCATACACATGGCAGTTAGAACAACCGCAAAGAACAGTTTTATACAGCTTTCTA
CAAAGTGAACTAGGGAAGGCACCTGAAGGCTCAAGAGATTTGCATCCGAATTTACAGCTG
GAAGACTTGAATGTCAGGGAAGGAGTGAATATATGCTAAATCAAACGGGCCAAATTTCTG
GTAATCATGAGATTTTTGCTTTTAAGTCACAGCTCCAAATTATTGAGAATGAACACCTTG
AATTATGGTGGCCTATATACAGATCTCTACAATGTGATCTTGAGAACCTATGAAAGGGCA
TTGTTATTCCAACAAATTCTTCCCTGCTTGATTTAGAGAGAGAAAAAAATACTGCTTCTG
ACAAATTTTCATGATTGGTTGCGATTAAGCATATTCTGGAAAGAAATGTATAAGTCCTTG
TGTTCTGTTCCAAAAATCTCTTCTGCTTTTGACAGGGTGTCCTCTCGTGATTGTTTCTGA
GCATTGAACTCCTTGATATTAGCCAAAAATGCTCCAAATTGCTCATAAGAAAGTCTTGTC
CGTGCTTGTCGGAAGAATTCCTTCCCATCTATACGTGGCCGCCCTGTGAATGAATGGCGT
TGAGGAGGAGAGGTAGGTGCTGAATACTGATGACTTGATGATCCTTGCCATGATGAAAAT
GTCAATTGGCCCTCAGATCGAGTTTTTGTAGGAGAAGTCGGACCAGATAAGAACTTGGGA
GAGGGTGGGCCAGTTGAATAAGCTCGGGGAGAACCACTGGAGGACGAAATCCTAGGTGTT
GAGCCAGGAGTTAATTTTGGAGGCATATATGATGTGATTGAGAACTTGTATCCTCCACCA
TGGACGGATTCAATCATTGTGGATCTGCTGGACATATCTGAAGAAGTGTTACTGCTTGAA
ACTTCATCTTTCCAAGACGGGACTCGAGCTGTCAAATTATCTTCTCCGTTGTGATCTTGA
CTGGTTTCAGACAGTTGCAATAGATTATCTTCACTCAACGATTTCATCAATTGTTTCTTA
AATGCTTCCAACTTTGCCAAATTCCTGGCCAGTTTTTTGGTCGTCGCGGCGAGCGAGTCC
CTTTCCTTCGCCAGCTTCGCGTTCTCGTCGAGAGCGGCGGCCAGGCGCGCATCGGAGTCG
GCGAGGCGGGCGCGGAGCTCGGCCTCGGCGCGATCGCGGTCGGCGATGTCACGGCGGAGG
CGGGCGGCGTCGGCCTCGAGGCGGGAAACGCGGGAGGCGATGGCCATGGAGGTGATCTTG
CGCGCCACGTCCAGCTGCTCGTACGGGTCGGTGGGGATCACGGCCAGGATCTCGTCGGGA
AGGTGGAAGTCCACGCCCGGCGCGGCCGCGGCCGCGGACGACGACGCCTCGTGCCTCGCC
ATCTCCGCCGCCGCCGGGGGACGGGCGGGTGCCTGGGTGGGTCACTTCTTGGTGGCGCTG
GCGGTGGTCCCCGCCTCCCCGGCGTCGGGGAAGAACAGG
>Locus11.3_Confidence_0.600_Length_610
CAAAGGTTCAATAGACTTTTTTCCATAAATCATTATTTGTACCAAACAGAGCATCCAATA
ACAAATCTTAGCAAGGAAACAAATCTCGAGCCAATATATGCATGATGCCAACATGCCTCA
TGAAAACCATCATCTCGAGTCATATATATGCATGCCATCGTACAATACAACAAACCACAT
AGGCGGAACATGTTAACGTAAAAGGGAAAACCCTGACAATATTAACGTAAAAGGCACTCC
GTATTTTGTACAGACAATTCGACCACGCACTACATTCCACATCCATTCACCAATTTCTGC
GTATTACAATTAGCTTTACGACACTGCATTGCTGCTACCACAAGCAGCGATCTTGTGCCG
AAACCATTCAAAACTATGTTTTAACATCCTATATTTCTCATCTGGTGGCCATCGACCAGA
AATTCAAGATACAGGATGGCGCCAGCGCAAACCAGCTTATGAAAGCCATTGCTGTGGCTG
TCTCGAAACTTGCACAGTGATTCTCTGCGCATATGTTGAGATCATTACCAATGAGAACAG
TGATTCCTGCTGATGCACATGCTGCACCCAAGGTTAGTGTACCCCATCTCCGATAGTAAA
TATACATACA
>Locus11.3_Confidence_0.600_Length_941
CAAAGGTTCAATAGACTTTTTTCCATAAATCATTATTTGTACCAAACAGAGCATCCAATA
ACAAATCTTAGCAAGGAAACAAATCTCGAGCCAATATATGCATGATGCCAACATGCCTCA
TGAAAACCATCATCTCGAGTCATATATATGCATGCCATCGTACAATACAACAAACCACAT
AGGCGGAACATGTTAACGTAAAAGGGAAAACCCTGACAATATTCAGAACCCTTTTCAGAT
CCAAATAAGGCACTCCGTATTTTGTACAGACAATTCGACCACGCACTACATTCCACATCC
ATTCACCAATTTCTGCGTATTACAATTAGCTTTACGACACTGCATTGCTGCTACCACAAG
CAGCGATCTTGTGCCGAAACCATTCAAAACTATGTTTTAACATCCTATATTTCTCATCTG
GTGGCCATCGACCAGAAATTCAAGATACAGGATGGCGCCAGCGCAAACCAGCTTATGAAA
GCCATTGCTGTGGCTGTCTCGAAACTTGCACAGTGATTCTCTGCGCATATGTTGAGATCA
TTACCAATGAGAACAGTGATTCCTGCTGATGCACATGCTGCACCCAAGGTTAGTGTACCT
GTGATCCCATCTCCGATAGTAAATATACATACAGCTCGGGCATTTCTCAAAGATCGCTTG
ACAAGAAGTGCATAAATGTCAACAAAGGCTAGCAAAAGGCTCCACAAGCACTGCAAAATG
GCTGCTGCGACAAGGTAGCTGAAGGCGGAGACGGACGGGAAGTCGTTGGTGGACGCCATG
ACGGCGAGCGCGGCGGCTGCGAAGAAAGCCTGCGCAAGGCGTAGACCAAGCCCCGCAGGT
GTCCCAGGCGCCCCAGGCGGATCCTTCATCCGCACCCCGCGCGGGTGCGCGGCGCCCTCC
CCCTCCCCCAGGGCCTGCGCCGCCGCGGCCGGCGCCGGCGG
>Locus11.3_Confidence_0.600_Length_925
CAAAGGTTCAATAGACTTTTTTCCATAAATCATTATTTGTACCAAACAGAGCATCCAATA
ACAAATCTTAGCAAGGAAACAAATCTCGAGCCAATATATGCATGATGCCAACATGCCTCA
TGAAAACCATCATCTCGAGTCATATATATGCATGCCATCGTACAATACAACAAACCACAT
AGGCGGAACATGTTAACGTAAAAGGGAAAACCCTGACAATATTAACGTAAAAGGCACTCC
GTATTTTGTACAGACAATTCGACCACGCACTACATTCCACATCCATTCACCAATTTCTGC
GTATTACAATTAGCTTTACGACACTGCATTGCTGCTACCACAAGCAGCGATCTTGTGCCG
AAACCATTCAAAACTATGTTTTAACATCCTATATTTCTCATCTGGTGGCCATCGACCAGA
AATTCAAGATACAGGATGGCGCCAGCGCAAACCAGCTTATGAAAGCCATTGCTGTGGCTG
TCTCGAAACTTGCACAGTGATTCTCTGCGCATATGTTGAGATCATTACCAATGAGAACAG
TGATTCCTGCTGATGCACATGCTGCACCCAAGGTTAGTGTACCTGTGATCCCATCTCCGA
TAGTAAATATACATACAGCTCGGGCATTTCTCAAAGATCGCTTGACAAGAAGTGCATAAA
TGTCAACAAAGGCTAGCAAAAGGCTCCACAAGCACTGCAAAATGGCTGCTGCGACAAGGT
AGCTGAAGGCGGAGACGGACGGGAAGTCGTTGGTGGACGCCATGACGGCGAGCGCGGCGG
CTGCGAAGAAAGCCTGCGCAAGGCGTAGACCAAGCCCCGCAGGTGTCCCAGGCGCCCCAG
GCGGATCCTTCATCCGCACCCCGCGCGGGTGCGCGGCGCCCTCCCCCTCCCCCAGGGCCT
GCGCCGCCGCGGCCGGCGCCGGCGG
>Locus12.5_Confidence_0.737_Length_2009
CCCCTTGTTTCAGTCCCCCGCTCAGCCAGAGTTCGCTGGTGCCTGCTGTGCTCGCTGCCG
GCCCCTTCTTCCCGCCCCCGCCCGGTCAGAGCTCGCCGGTGGCCCCCTTCCCTCTGTCTC
TCCCTCACTTTCTTGGCGACGACTACGCCCGGTGCTCTTCTTCGGGCCCTGGTCTCTGGC
GCTGCCGTCCTACGTCAGGTGCCCAAGTCTTCTTCGGGCCCTTAGCACCACCAGTTTGTT
GAAGATGGCAACTGCAAAGAAGTTGTTTAAGATGGGAAATGCAGATACAGATACTGCTGC
ACTGCACAAGGAGTGGGATGATGCTCTCTGTCCGATATGCATGGACCATCCGCACAATGC
TGTCCTTCTGTTGTGCAGCTCCCATGACAAAGGATGCCGATCCTATGTATGCGATACAAG
CTATAGGCATTCAAATTGCCTAGACAGGTTCAAGAAAATGAAAGTGAATGATGGGGACAG
TCCTTCACAGTCAAGCTCGTCCATGCCTAGGGGTACAAGAAACCAAAATGTTGTCCAGAG
ATCTCGTTTTGGTCTCACTAGAGAGAGCCCCAGGCTACACATGGACATATCTGAACCTGA
TGAAGCTTCCAATCATCAAGATGCCAGCCATAGACCTGCTGCTCTAGCTGGAGAACAGGA
AGAGAACAACTACAATGAAGGCCCAGATTTGACATTGGAAGCTCACGAGGTTGAGATCAA
TGGTCCTTCAGAGTCAAGTGACGTGTCAAGCTTAAACCAATTGTTGTGCCCACTGTGCAG
GGGGGCCGTTAGTGGCTGGAAGATCATCAAAGAAGCTAGACAGTATTTGGATGAGAAATC
CAGAGCTTGCTCACGAGAAGCCTGCACATTTTCTGGTAACTACAGGGAGATCCGTAGACA
TGCCAGAAGGGTGCACCCCACAACAAGGCCTGCTGATGTTGATCCATCAAGACGCCGTGC
ATGGCACCACCTGGAGCATCAGCGGGAGTATGCTGACATAGTAAGCGCAATCAGGTCCGC
TATGCCTGGGGCAGTTGTGCTTGGTGATTATGCTATTGAAGGTGGTGAAATGTTTTCACA
TGGCCGGGAAACCAGTGGCCCAAGTGAACCAAGTGGGTCTCTTCTGACAACATTCTTTCT
ATTTCATATGCTCAGCAGTAGTCCGATTAGATCAGGTGATGAGCCAAGAGGTGCATCAAG
GGGCCTGAGAAGGCAGAGGAGACGCTATCTGTGGGGAGAGAATTTGTTAGGTCTCCAATA
TGATGATGATGATGATGATGATAATGATGATGATGATGAGGGGGAGGAGGACGAAGGGGA
TGCTGTGGATGAAGAAGTTCAGAGACCAAGGAGTCGCCGGAGGTTCATAAGATCAAGATC
AGAGGAGCGGGCATAATACATTGGTAGCTGTGGTAATTACATTCTTCACTGCTGTGAAGT
TCTTTTACCATGAACTCATGATGACTCCTTGCATGATCTTTGCATGCCAGTGGAGATATG
GATGATGTGCTTCCTTGCGTGGTTAAAATGCTGTGTGCATCCCTTGGAATCAAAGACCTA
AAGGCGAATGAACCTCAAGTTCAAGTTTAGATGATTCGAATGCGTTCGACACCATCCATG
GATCCCTCTTCAATCTGCCGCTCATAAGAAACACTCATTCTTAGGGCAAAGCTGGAGGTG
ACATGGAAGCTAGTGTTTGGAGATGCTCGCTCCATCACAGCTGGTGCTATCACTGACGCA
CCATGTCTTTTTTATACCTTTTGCGCTGCGTATCATCTGCATCTGTTGTATATTCTTTCC
ATATTACATTTCATTGAGTCCATGCTGCTACTGTTCTGGTTGGTATCCTTGTTCAGCTGA
AGCAGTAGAGTTGCATTTCCTGCATCTGATTAACATTATGTGTATACTTATTTCCATCCA
TTTCAGAGCATTTGCAGACTAGGTGTGCGCGTGTTGTTGTAATTCAAATGGTTGCCATCG
TTGGCTTGTCAATCCAAACCTTAGGAAAG
>Locus12.5_Confidence_0.526_Length_2000
CCCCTTGTTTCAGTCCCCCGCTCAGCCAGAGTTCGCTGGTGCCTGCTGTGCTCGCTGCCG
GCCCCTTCTTCCCGCCCCCGCCCGGTCAGAGCTCGCCGGTGGCCCCCTTCCCTCTGTCTC
TCCCTCACTTTCTTGGCGACGACTACGCCCGGTGCTCTTCTTCGGGCCCTGGTCTCTGGC
GCTGCCGTCCTACGTCAGGTGCCCAAGTCTTCTTCGGGCCCTTAGCACCACCAGTTTGTT
GAAGATGGCAACTGCAAAGAAGTTGTTTAAGATGGGAAATGCAGATACAGATACTGCTGC
ACTGCACAAGGAGTGGGATGATGCTCTCTGTCCGATATGCATGGACCATCCGCACAATGC
TGTCCTTCTGTTGTGCAGCTCCCATGACAAAGGATGCCGATCCTATGTATGCGATACAAG
CTATAGGCATTCAAATTGCCTAGACAGGTTCAAGAAAATGAAAGTGAATGATGGGGACAG
TCCTTCACAGTCAAGCTCGTCCATGCCTAGGGGTACAAGAAACCAAAATGTTGTCCAGAG
ATCTCGTTTTGGTCTCACTAGAGAGAGCCCCAGGCTACACATGGACATATCTGAACCTGA
TGAAGCTTCCAATCATCAAGATGCCAGCCATAGACCTGCTGCTCTAGCTGGAGAACAGGA
AGAGAACAACTACAATGAAGGCCCAGATTTGACATTGGAAGCTCACGAGGTTGAGATCAA
TGGTCCTTCAGAGTCAAGTGACGTGTCAAGCTTAAACCAATTGTTGTGCCCACTGTGCAG
GGGGGCCGTTAGTGGCTGGAAGATCATCAAAGAAGCTAGACAGTATTTGGATGAGAAATC
CAGAGCTTGCTCACGAGAAGCCTGCACATTTTCTGGTAACTACAGGGAGATCCGTAGACA
TGCCAGAAGGGTGCACCCCACAACAAGGCCTGCTGATGTTGATCCATCAAGACGCCGTGC
ATGGCACCACCTGGAGCATCAGCGGGAGTATGCTGACATAGTAAGCGCAATCAGGTCCGC
TATGCCTGGGGCAGTTGTGCTTGGTGATTATGCTATTGAAGGTGGTGAAATGTTTTCACA
TGGCCGGGAAACCAGTGGCCCAAGTGAACCAAGTGGGTCTCTTCTGACAACATTCTTTCT
ATTTCATATGCTCAGCAGTAGTCCGATTAGATCAGGTGATGAGCCAAGAGGTGCATCAAG
GGGCCTGAGAAGGCAGAGGAGACGCTATCTGTGGGGAGAGAATTTGTTAGGTCTCCAATA
TGATGATGATGATAATGATGATGATGATGAGGGGGAGGAGGACGAAGGGGATGCTGTGGA
TGAAGAAGTTCAGAGACCAAGGAGTCGCCGGAGGTTCATAAGATCAAGATCAGAGGAGCG
GGCATAATACATTGGTAGCTGTGGTAATTACATTCTTCACTGCTGTGAAGTTCTTTTACC
ATGAACTCATGATGACTCCTTGCATGATCTTTGCATGCCAGTGGAGATATGGATGATGTG
CTTCCTTGCGTGGTTAAAATGCTGTGTGCATCCCTTGGAATCAAAGACCTAAAGGCGAAT
GAACCTCAAGTTCAAGTTTAGATGATTCGAATGCGTTCGACACCATCCATGGATCCCTCT
TCAATCTGCCGCTCATAAGAAACACTCATTCTTAGGGCAAAGCTGGAGGTGACATGGAAG
CTAGTGTTTGGAGATGCTCGCTCCATCACAGCTGGTGCTATCACTGACGCACCATGTCTT
TTTTATACCTTTTGCGCTGCGTATCATCTGCATCTGTTGTATATTCTTTCCATATTACAT
TTCATTGAGTCCATGCTGCTACTGTTCTGGTTGGTATCCTTGTTCAGCTGAAGCAGTAGA
GTTGCATTTCCTGCATCTGATTAACATTATGTGTATACTTATTTCCATCCATTTCAGAGC
ATTTGCAGACTAGGTGTGCGCGTGTTGTTGTAATTCAAATGGTTGCCATCGTTGGCTTGT
CAATCCAAACCTTAGGAAAG
>Locus12.5_Confidence_0.737_Length_1436
CCCCTTGTTTCAGTCCCCCGCTCAGCCAGAGTTCGCTGGTGCCTGCTGTGCTCGCTGCCG
GCCCCTTCTTCCCGCCCCCGCCCGGTCAGAGCTCGCCGGTGGCCCCCTTCCCTCTGTCTC
TCCCTCACTTTCTTGGCGACGACTACGCCCGGTGCTCTTCTTCGGGCCCTGGTCTCTGGC
GCTGCCGTCCTACGTCAGGTGCCCAAGTCTTCTTCGGGCCCTTAGCACCACCAGTTTGTT
GAAGATGGCAACTGCAAAGAAGTTGTTTAAGATGGGAAATGCAGATACAGATACTGCTGC
ACTGCACAAGGAGTGGGATGATGCTCTCTGTCCGATATGCATGGACCATCCGCACAATGC
TGTCCTTCTGTTGTGCAGCTCCCATGACAAAGGATGCCGATCCTATGTATGCGATACAAG
CTATAGGCATTCAAATTGCCTAGACAGGTTCAAGAAAATGAAAGTGAATGATGGGGACAG
TCCTTCACAGTCAAGCTCGTCCATGCCTAGGGGTACAAGAAACCAAAATGTTGTCCAGAG
ATCTCGTTTTGGTCTCACTAGAGAGAGCCCCAGGCTACACATGGACATATCTGAACCTGA
TGAAGCTTCCAATCATCAAGATGCCAGCCATAGACCTGCTGCTCTAGCTGGAGAACAGGA
AGAGAACAACTACAATGAAGGCCCAGATTTGACATTGGAAGCTCACGAGGTTGAGATCAA
TGGTCCTTCAGAGTCAAGTGACGTGTCAAGCTTAAACCAATTGTTGTGCCCACTGTGCAG
GGGGGCCGTTAGTGGCTGGAAGATCATCAAAGAAGCTAGACAGTATTTGGATGAGAAATC
CAGAGCTTGCTCACGAGAAGCCTGCACATTTTCTGGTAACTACAGGGAGATCCGTAGACA
TGCCAGAAGGGTGCACCCCACAACAAGGCCTGCTGATGTTGATCCATCAAGACGCCGTGC
ATGGCACCACCTGGAGCATCAGCGGGAGTATGCTGACATAGTAAGCGCAATCAGGTCCGC
TATGCCTGGGGCAGTTGTGCTTGGTGATTATGCTATTGAAGGTGGTGAAATGTTTTCACA
TGGCCGGGAAACCAGTGGCCCAAGTGAACCAAGTGGGTCTCTTCTGACAACATTCTTTCT
ATTTCATATGCTCAGCAGTAGTCCGATTAGATCAGGTGATGAGCCAAGAGGTGCATCAAG
GGGCCTGAGAAGGCAGAGGAGACGCTATCTGTGGGGAGAGAATTTGTTAGGTCTCCAATA
TGATGATGATGATGATGATAATGATGATGATGATGAGGGGGAGGAGGACGAAGGGGATGC
TGTGGATGAAGAAGTTCAGAGACCAAGGAGTCGCCGGAGGTTCATAAGATCAAGATCAGA
GGAGCGGGCATAATACATTGGTAGCTGTGTGGAGATATGGATGATGTGCTTCCTTG
>Locus12.5_Confidence_0.737_Length_2236
CCCCTTGTTTCAGTCCCCCGCTCAGCCAGAGTTCGCTGGTGCCTGCTGTGCTCGCTGCCG
GCCCCTTCTTCCCGCCCCCGCCCGGTCAGAGCTCGCCGGTGGCCCCCTTCCCTCTGTCTC
TCCCTCACTTTCTTGGCGACGACTACGCCCGGTGCTCTTCTTCGGGCCCTGGTCTCTGGC
GCTGCCGTCCTACGTCAGGTGCCCAAGTCTTCTTCGGGCCCTTAGCACCACCAGGTACGC
CCACCCTTTGGTCTTCCCTTCCTGCTGTGCAAAACCGAGCACTCAGACCCTAACTTACTA
TCTGTATTCGGATCTGACCTAATTACAAGTTTATATTCATGTATTATGTCTACTAACTTC
GATTGTTTTGCAAATACTATCGGGTGTTCATGTTCACACCGATGCCCTTTACTGGATCCG
CCCCTGCTTGGCTGCTTGGATGTGCAATTGTGATTCCTGGACAGTTTGTTGAAGATGGCA
ACTGCAAAGAAGTTGTTTAAGATGGGAAATGCAGATACAGATACTGCTGCACTGCACAAG
GAGTGGGATGATGCTCTCTGTCCGATATGCATGGACCATCCGCACAATGCTGTCCTTCTG
TTGTGCAGCTCCCATGACAAAGGATGCCGATCCTATGTATGCGATACAAGCTATAGGCAT
TCAAATTGCCTAGACAGGTTCAAGAAAATGAAAGTGAATGATGGGGACAGTCCTTCACAG
TCAAGCTCGTCCATGCCTAGGGGTACAAGAAACCAAAATGTTGTCCAGAGATCTCGTTTT
GGTCTCACTAGAGAGAGCCCCAGGCTACACATGGACATATCTGAACCTGATGAAGCTTCC
AATCATCAAGATGCCAGCCATAGACCTGCTGCTCTAGCTGGAGAACAGGAAGAGAACAAC
TACAATGAAGGCCCAGATTTGACATTGGAAGCTCACGAGGTTGAGATCAATGGTCCTTCA
GAGTCAAGTGACGTGTCAAGCTTAAACCAATTGTTGTGCCCACTGTGCAGGGGGGCCGTT
AGTGGCTGGAAGATCATCAAAGAAGCTAGACAGTATTTGGATGAGAAATCCAGAGCTTGC
TCACGAGAAGCCTGCACATTTTCTGGTAACTACAGGGAGATCCGTAGACATGCCAGAAGG
GTGCACCCCACAACAAGGCCTGCTGATGTTGATCCATCAAGACGCCGTGCATGGCACCAC
CTGGAGCATCAGCGGGAGTATGCTGACATAGTAAGCGCAATCAGGTCCGCTATGCCTGGG
GCAGTTGTGCTTGGTGATTATGCTATTGAAGGTGGTGAAATGTTTTCACATGGCCGGGAA
ACCAGTGGCCCAAGTGAACCAAGTGGGTCTCTTCTGACAACATTCTTTCTATTTCATATG
CTCAGCAGTAGTCCGATTAGATCAGGTGATGAGCCAAGAGGTGCATCAAGGGGCCTGAGA
AGGCAGAGGAGACGCTATCTGTGGGGAGAGAATTTGTTAGGTCTCCAATATGATGATGAT
GATGATGATAATGATGATGATGATGAGGGGGAGGAGGACGAAGGGGATGCTGTGGATGAA
GAAGTTCAGAGACCAAGGAGTCGCCGGAGGTTCATAAGATCAAGATCAGAGGAGCGGGCA
TAATACATTGGTAGCTGTGGTAATTACATTCTTCACTGCTGTGAAGTTCTTTTACCATGA
ACTCATGATGACTCCTTGCATGATCTTTGCATGCCAGTGGAGATATGGATGATGTGCTTC
CTTGCGTGGTTAAAATGCTGTGTGCATCCCTTGGAATCAAAGACCTAAAGGCGAATGAAC
CTCAAGTTCAAGTTTAGATGATTCGAATGCGTTCGACACCATCCATGGATCCCTCTTCAA
TCTGCCGCTCATAAGAAACACTCATTCTTAGGGCAAAGCTGGAGGTGACATGGAAGCTAG
TGTTTGGAGATGCTCGCTCCATCACAGCTGGTGCTATCACTGACGCACCATGTCTTTTTT
ATACCTTTTGCGCTGCGTATCATCTGCATCTGTTGTATATTCTTTCCATATTACATTTCA
TTGAGTCCATGCTGCTACTGTTCTGGTTGGTATCCTTGTTCAGCTGAAGCAGTAGAGTTG
CATTTCCTGCATCTGATTAACATTATGTGTATACTTATTTCCATCCATTTCAGAGCATTT
GCAGACTAGGTGTGCGCGTGTTGTTGTAATTCAAATGGTTGCCATCGTTGGCTTGTCAAT
CCAAACCTTAGGAAAG
>Locus12.5_Confidence_0.737_Length_2006
CCCCTTGTTTCAGTCCCCCGCTCAGCCAGAGTTCGCTGGTGCCTGCTGTGCTCGCTGCCG
GCCCCTTCTTCCCGCCCCCGCCCGGTCAGAGCTCGCCGGTGGCCCCCTTCCCTCTGTCTC
TCCCTCACTTTCTTGGCGACGACTACGCCCGGTGCTCTTCTTCGGGCCCTGGTCTCTGGC
GCTGCCGTCCTACGTCAGGTGCCCAAGTCTTCTTCGGGCCCTTAGCACCACCAGTTTGTT
GAAGATGGCAACTGCAAAGAAGTTGTTTAAGATGGGAAATGCAGATACAGATACTGCTGC
ACTGCACAAGGAGTGGGATGATGCTCTCTGTCCGATATGCATGGACCATCCGCACAATGC
TGTCCTTCTGTTGTGCAGCTCCCATGACAAAGGATGCCGATCCTATGTATGCGATACAAG
CTATAGGCATTCAAATTGCCTAGACAGGTTCAAGAAAATGAAAGTGAATGATGGGGACAG
TCCTTCACAGTCAAGCTCGTCCATGCCTAGGGGTACAAGAAACCAAAATGTTGTCCAGAG
ATCTCGTTTTGGTCTCACTAGAGAGAGCCCCAGGCTACACATGGACATATCTGAACCTGA
TGAAGCTTCCAATCATCAAGATGCCAGCCATAGACCTGCTGCTCTAGCTGGAGAACAGGA
AGAGAACAACTACAATGAAGGCCCAGATTTGACATTGGAAGCTCACGAGGTTGAGATCAA
TGGTCCTTCAGAGTCAAGTGACGTGTCAAGCTTAAACCAATTGTTGTGCCCACTGTGCAG
GGGGGCCGTTAGTGGCTGGAAGATCATCAAAGAAGCTAGACAGTATTTGGATGAGAAATC
CAGAGCTTGCTCACGAGAAGCCTGCACATTTTCTGGTAACTACAGGGAGATCCGTAGACA
TGCCAGAAGGGTGCACCCCACAACAAGGCCTGCTGATGTTGATCCATCAAGACGCCGTGC
ATGGCACCACCTGGAGCATCAGCGGGAGTATGCTGACATAGTAAGCGCAATCAGGTCCGC
TATGCCTGGGGCAGTTGTGCTTGGTGATTATGCTATTGAAGGTGGTGAAATGTTTTCACA
TGGCCGGGAAACCAGTGGCCCAAGTGAACCAAGTGGGTCTCTTCTGACAACATTCTTTCT
ATTTCATATGCTCAGCAGTAGTCCGATTAGATCAGGTGATGAGCCAAGAGGTGCATCAAG
GGGCCTGAGAAGGCAGAGGAGACGCTATCTGTGGGGAGAGAATTTGTTAGGTCTCCAATA
TGATGATGATGATGATGATAATGATGATGATGATGAGGGGGAGGAGGACGAAGGGGATGC
TGTGGATGAAGAAGTTCAGAGACCAAGGAGTCGCCGGAGGTTCATAAGATCAAGATCAGA
GGAGCGGGCATAATACATTGGTAGCTGTGGTAATTACATTCTTCACTGCTGTGAAGTTCT
TTTACCATGAACTCATGATGACTCCTTGCATGATCTTTGCATGCCAGTGGAGATATGGAT
GATGTGCTTCCTTGCGTGGTTAAAATGCTGTGTGCATCCCTTGGAATCAAAGACCTAAAG
GCGAATGAACCTCAAGTTCAAGTTTAGATGATTCGAATGCGTTCGACACCATCCATGGAT
CCCTCTTCAATCTGCCGCTCATAAGAAACACTCATTCTTAGGGCAAAGCTGGAGGTGACA
TGGAAGCTAGTGTTTGGAGATGCTCGCTCCATCACAGCTGGTGCTATCACTGACGCACCA
TGTCTTTTTTATACCTTTTGCGCTGCGTATCATCTGCATCTGTTGTATATTCTTTCCATA
TTACATTTCATTGAGTCCATGCTGCTACTGTTCTGGTTGGTATCCTTGTTCAGCTGAAGC
AGTAGAGTTGCATTTCCTGCATCTGATTAACATTATGTGTATACTTATTTCCATCCATTT
CAGAGCATTTGCAGACTAGGTGTGCGCGTGTTGTTGTAATTCAAATGGTTGCCATCGTTG
GCTTGTCAATCCAAACCTTAGGAAAG
>Locus13.8_Confidence_0.464_Length_592
ACATCATACTACTAGAGTTCCACATGTGTGGTACTCGCACGTCTTGTTTATTATGAGCAA
CACACAGAGACTGACAGACACGGACACGACACAAGAGCTCACGCTTTGGTGATACACTGA
TACTCGAACATGCATGTCATGCAGCAAACCCCTGGAGGCTGGAGTCCTCACAGCTCATGG
AAGAGTGTAATCTCCCCACACTTGTAGCCGACGGGGCGGTCGACGAGGTTGCAGCGTTTG
GGGATGGTGATGGCGACCTCGGCCTTGATCCCGGCGCTCTTGGCGGTGTTGGACAGCATG
ACGGCGCAGAGGCACTTGGGGCTCTGCTTCCCGATGCTGTGCACCGCGCTGCAGCAGGAG
CTGGACGGCGCGGAGCTGGGGTCCTCCGCCGCCGACGCGCACGGCGCCAGCTTCAGCGCC
ATCGTGTCCGGCGGCGTCGCCCCGCACTCGCCCGCGCCGTCGGCACCCCTCGGCGCAGCG
AGGCAGGCCGCGGCCACGAGCAGAGCGACCACAAAGAGACTCCTCATCGTCACCTCACCC
CTTCCCCTTGCTTGCTTCTCCTAGTGATTTGTGCGCAGCTGTGTAAGCCGGT
>Locus13.8_Confidence_0.607_Length_773
GGGCTATGTCTCTGAACCCTGAACACAACTATATGAGTACGTATCTAGTGATACACACAT
CATACTACTAGAGTTCCACATGTGTGGTACTCGCACGTCTTGTTTATTATGAGCAACACA
CAGAGACTGACAGACACGGACACGACACAAGAGCTCACGCTTTGGTGATACACTGATACT
CGAACATGCATGTCATGCAGCAAACCCCTGGAGGCTGGAGTCCTCACAGCTCATGGAAGA
GTGTAATCTGTAAAGAATTAAAAGAAGAATCACAGAATAAACGACCGGAGCAAACAGTAA
AGATTGAAGATCAGCAAGAATGAGATACTATTGTAGACATCACACATTAGTTTGTTGCTT
CCTTAATTACCTACCTCCACACTTGTAGCCGACGGGGCGGTCGACGAGGTTGCAGCGTTT
GGGGATGGTGATGGCGACCTCGGCCTTGATCCCGGCGCTCTTGGCGGTGTTGGACAGCAT
GACGGCGCAGAGGCACTTGGGGCTCTGCTTCCCGATGCTGTGCACCGCGCTGCAGCAGGA
GCTGGACGGCGCGGAGCTGGGGTCCTCCGCCGCCGACGCGCACGGCGCCAGCTTCAGCGC
CATCGTGTCCGGCGGCGTCGCCCCGCACTCGCCCGCGCCGTCGGCACCCCTCGGCGCAGC
GAGGCAGGCCGCGGCCACGAGCAGAGCGACCACAAAGAGACTCCTCATCGTCACCTCACC
CCTTCCCCTTGCTTGCTTCTCCTAGTGATTTGTGCGCAGCTGTGTAAGCCGGT
>Locus13.8_Confidence_0.071_Length_974
CGTGCTCCTCTCGCTCCACATCGCGCTGCTGCTGATCCTCTGCTCCAGCCAGGTAGGGGA
TTCCTGCTCCTCCGTGAGCGACTGCGGCACGGGCCTCTACTGCGGCAACTGCCCCGCTGC
AGGCAGGACCAAGCTCTCCTGCATCAGGGACCTAGCCATCCAGCCCACCTCCATTGTGAA
GGGGCTGCCCTTCAACAGGTACTCATGGCTCGTCACGCACAATTCCTTTTCCATCCTCGG
GGAGCCGTCGCGCACTGGGGTTGAGAGGGTCACGTTCTACAACCAGGAGGACTCCGTCAC
CAACCAATTGAGGAATGGTGTCAGGGGATTGATGCTTGATATGTATGACTTCAACGATGA
TGTATGGCTCTGCCACTCCCTGCAAGGGCAATGCTATAACTTCACCGCTTTCGTACCAGC
AGTTGACACACTAAAAGAGGTGGAAGCATTTCTCTCCGAGAATCCCACAGAGATCATAAC
AATATTTATTGAGGATTATGTTCAATCACCGATGGGACTGAGCAAGGTCTTTACTGCTGC
TGACTTGATGAAGTATTGGTATCCCATCTCGGAAATGCCAACTGGTGGCAAGGACTGGCC
AAGTGTCACAGATATGGTTGCAAAAAACCGCAGATTGCTGGTGTTTACTTCTGATGCTTC
AAAGGAGGCTAGTGAAGGAATAGCTTACCAATGGACCTACTTGCTAGAGAATGAGTGTGA
GTACAACTCTCGTTGCTCTAGTAACGTCTAAAACCATTTTTCCTGAATATTGGTACTCCC
TCCAGTCATAAAAACAAAAATGTCATTAGGAGAAGATTTGATTAAACATCAATAACTTTG
TTATTTAGTTTGGGAACATGTAAGATATATTTCTTGATTTGTATTGGAAAATACCTGTAA
TATCTCATGAACTTGAAGGGTTTTAAGAATATATTCTACAATATATTATTGGTCAATATA
TGCATCGAAGACCA
>Locus13.8_Confidence_0.571_Length_655
GGGCTATGTCTCTGAACCCTGAACACAACTATATGAGTACGTATCTAGTGATACACACAT
CATACTACATACTACTAGAGTTCCACATGTGTGGTACTCGCACGTCTTGTTTATTATGAG
CAACACACAGAGACTGACAGACACGGACACGACACAAGAGCTCACGCTTTGGTGATACAC
TGATACTCGAACATGCATGTCATGCAGCAAACCCCTGGAGGCTGGAGTCCTCACAGCTCA
TGGAAGAGTGTAATCTCCCCACACTTGTAGCCGACGGGGCGGTCGACGAGGTTGCAGCGT
TTGGGGATGGTGATGGCGACCTCGGCCTTGATCCCGGCGCTCTTGGCGGTGTTGGACAGC
ATGACGGCGCAGAGGCACTTGGGGCTCTGCTTCCCGATGCTGTGCACCGCGCTGCAGCAG
GAGCTGGACGGCGCGGAGCTGGGGTCCTCCGCCGCCGACGCGCACGGCGCCAGCTTCAGC
GCCATCGTGTCCGGCGGCGTCGCCCCGCACTCGCCCGCGCCGTCGGCACCCCTCGGCGCA
GCGAGGCAGGCCGCGGCCACGAGCAGAGCGACCACAAAGAGACTCCTCATCGTCACCTCA
CCCCTTCCCCTTGCTTGCTTCTCCTAGTGATTTGTGCGCAGCTGTGTAAGCCGGT
>Locus13.8_Confidence_0.643_Length_974
GGGCTATGTCTCTGAACCCTGAACACAACTATATGAGTACGTATCTAGTGATACACACAT
CATACTACTAGAGTTCCACATGTGTGGTACTCGCACGTCTTGTTTATTATGAGCAACACA
CAGAGACTGACAGACACGGACACGACACAAGAGCTCACGCTTTGGTGATACACTGATACT
CGAACATGCATGTCATGCAGCAAACCCCTGGAGGCTGGAGTCCTCACAGCTCATGGAAGA
GTGTAATCTCCCCACACTTGTAGCCGACGGGGCGGTCGACGAGGTTGCAGCGTTTGGGGA
TGGTGATGGCGACCTCGGCCTTGATCCCGGCGCTCTTGGCGGTGTTGGACAGCATGACGG
CGCAGAGGCACTTGGGGCTCTGCTTCCCGATGCTGTGCACCGCGCTGCAGCAGGAGCTGG
ACGGCGCGGAGCTGGGGTCCTCCGCCGCCGACGCGCACGGCGCCAGCTTCAGCGCCATCG
TGTCCGGCGGCGTCGCCCCGCACTCGCCCGCGCCGTCCGCGCCGCGGACGGCCACAAGGC
ACGCGGCGGCCGCGACCAGGGCGAGCACCAGGAGGCCCCTCATCTCGATCGTCTTGATGT
CTCCTACTCCCACTGCCACTGCCTGCCTGCCTGCCTCCATCCGGAGTAGTTTTGTTTTTC
TGCTAAGGCTGCAGATGACTTCACTGCTTTTCTTATCTTTCAGGCTTTAGTTTTTATATT
TCGACGTTTTTTTTCTCTCTCCTACTATATATATAGATGAAAGTAACATCAACTTTTGTT
GTGAGCTTGCTTCTCTATTGGGATGGCGGTTAGTGCCTCGCTAGCTTTATAATCTATAGT
TGAGATGGGGAGCAGACTAAGGTTGGATCAATGTTAATGCAAGAATGAGTAGAGATCTTA
CTCTGCTCTCCCGGGAGTAGTAGTACGAATACAAAGAAACTGATGAGTGGATGTTCATGC
ATGCTGGTCCGTGC
>Locus13.8_Confidence_0.143_Length_741
AAAATAACAAATTAACCAAACAATGAGTGCACACAGACACAAGCAGCTCTCTTAACCAAA
TTTGTCCAAGAAGACAAGTTTTATTTCGAGGATTCAGGACAGCATCTCTGGAACACCCTG
AACCTGACTACAAGAGAGTACAAGTACATACGTATCTAGTGAGACACCCAGCCATATCAT
ACTGGAGTTCCACATGTATGGTAATCACAAGTCTCGTTTACTGGCAACACACACATACAC
TGACACGTCACCGTCACTTCCCACAGACGTCGTGCTAACTCCGACGGATCATGAACACGT
GCTCAATGCAAGTAGCTCTCGCAGCTCATGGCAGAGTGTAATCCCCGCACTTGTAGCCGA
TGGGGCGGTCGACGAGGTTGCAGCGCTTGGGGATGGTGATGGCCACCTCGGGCTTGATCC
CAGCGCTCTTGGCCGTTTTGGACAGCATGACGGCGCAGAGGCACTTGGGGCTCTGCTTCC
CGATGCTGTGCACCGCGCTGCAGCAGGAGCTGGACGGCGCGGAGCTGGGGTCCTCCGCCG
CCGACGCGCACGGCGCCAGCTTCAGCGCCATCGTGTCCGGCGGCGTCGCCCCGCACTCGC
CCGCGCCGTCGGCACCCCTCGGCGCAGCGAGGCAGGCCGCGGCCACGAGCAGAGCGACCA
CAAAGAGACTCCTCATCGTCACCTCACCCCTTCCCCTTGCTTGCTTCTCCTAGTGATTTG
TGCGCAGCTGTGTAAGCCGGT
>Locus13.8_Confidence_0.143_Length_1501
CGTGCTCCTCTCGCTCCACATCGCGCTGCTGCTGATCCTCTGCTCCAGCCAGGTAGGGGA
TTCCTGCTCCTCCGTGAGCGACTGCGGCACGGGCCTCTACTGCGGCAACTGCCCCGCTGC
AGGCAGGACCAAGCTCTCCTGCATCAGGGACCTAGCCATCCAGCCCACCTCCATTGTGAA
GGGGCTGCCCTTCAACAGGTACTCATGGCTCGTCACGCACAATTCCTTTTCCATCCTCGG
GGAGCCGTCGCGCACTGGGGTTGAGAGGGTCACGTTCTACAACCAGGAGGACTCCGTCAC
CAACCAATTGAGGAATGGTGTCAGGGGATTGATGCTTGATATGTATGACTTCAACGATGA
TGTATGGCTCTGCCACTCCCTGCAAGGGCAATGCTATAACTTCACCGCTTTCGTACCAGC
AGTTGACACACTAAAAGAGGTGGAAGCATTTCTCTCCGAGAATCCCACAGAGATCATAAC
AATATTTATTGAGGATTATGTTCAATCACCGATGGGACTGAGCAAGGTCTTTACTGCTGC
TGACTTGATGAAGTATTGGTATCCCATCTCGGAAATGCCAACTGGTGGCAAGGACTGGCC
AAGTGTCACAGATATGGTTGCAAAAAACCGCAGATTGCTGGTGTTTACTTCTGATGCTTC
AAAGGAGGCTAGTGAAGGAATAGCTTACCAATGGACCTACTTGCTAGAGAATGAGTCTGG
AGATCCAGGGATTGTGCCTGGTTCTTGTCCAAACAGGAAGGAATCACAGCCACTGAACTC
AAGGTCTGCATCTCTATTTCTGCAAAATTACTTCCCCACGATGCCTGTGCAGAATGAAGC
ATGTAAAGAGAATTCTGGGCTACCACAAATGGCCCAAGCTTGTTATGCTGCAGCTGGAAA
TAGAATCCCGAACTTCATAGCTGTGAATTTCTACATGCGAAGCGATGGTGGTGGTGTTTT
TGATGTTCAAGACAGAATCAATGGCCGCACCTTATGTGGTTGTGACACCATTGCTGCTTG
CCAGGCTGGGGCACCAATGGGTGCATGCAAGGACACCGGGGCACCAAATCAGACTACATC
GTCATCGTCCTCTGTAAATGGAAATGTCTATTCAGGAACTATAGAATTCAAGACACATTC
CACTAGTGCTGCCAGCAATACCTCCATCCGGAGTAGTTTTGTTTTTCTGCTAAGGCTGCA
GATGACTTCACTGCTTTTCTTATCTTTCAGGCTTTAGTTTTTATATTTCGACGTTTTTTT
TCTCTCTCCTACTATATATATAGATGAAAGTAACATCAACTTTTGTTGTGAGCTTGCTTC
TCTATTGGGATGGCGGTTAGTGCCTCGCTAGCTTTATAATCTATAGTTGAGATGGGGAGC
AGACTAAGGTTGGATCAATGTTAATGCAAGAATGAGTAGAGATCTTACTCTGCTCTCCCG
GGAGTAGTAGTACGAATACAAAGAAACTGATGAGTGGATGTTCATGCATGCTGGTCCGTG
C
>Locus13.8_Confidence_0.643_Length_648
GGGCTATGTCTCTGAACCCTGAACACAACTATATGAGTACGTATCTAGTGATACACACAT
CATACTACTAGAGTTCCACATGTGTGGTACTCGCACGTCTTGTTTATTATGAGCAACACA
CAGAGACTGACAGACACGGACACGACACAAGAGCTCACGCTTTGGTGATACACTGATACT
CGAACATGCATGTCATGCAGCAAACCCCTGGAGGCTGGAGTCCTCACAGCTCATGGAAGA
GTGTAATCTCCCCACACTTGTAGCCGACGGGGCGGTCGACGAGGTTGCAGCGTTTGGGGA
TGGTGATGGCGACCTCGGCCTTGATCCCGGCGCTCTTGGCGGTGTTGGACAGCATGACGG
CGCAGAGGCACTTGGGGCTCTGCTTCCCGATGCTGTGCACCGCGCTGCAGCAGGAGCTGG
ACGGCGCGGAGCTGGGGTCCTCCGCCGCCGACGCGCACGGCGCCAGCTTCAGCGCCATCG
TGTCCGGCGGCGTCGCCCCGCACTCGCCCGCGCCGTCGGCACCCCTCGGCGCAGCGAGGC
AGGCCGCGGCCACGAGCAGAGCGACCACAAAGAGACTCCTCATCGTCACCTCACCCCTTC
CCCTTGCTTGCTTCTCCTAGTGATTTGTGCGCAGCTGTGTAAGCCGGT
>Locus14.7_Confidence_0.652_Length_1601
TCGTATCCATATCTGGGCACTTTATGGGTAAAGAAAAGGTGCATTAACATAATTCCAGTT
TACGACTGCCAAAATTCAATGGTAACTAACACTCATCTAGAAGCTGAATTCACGAACATC
CAAATGGCATACAACAAAGTTGGGGCAAGATAAGTCCATGCAGTTAGAGCCTTGGAAGGT
AAGTCCGAAATTTTCATGGTAACAAATCTGACTCACGGCAAAAGCAGTGCTTCTCATTGG
TACCAAGGTCCACCTCATAAGCATTGACGTCTGAGAAGAGAACCTGCAAGTGTAAACTGG
TTAATATTCTAAATTGTGAGCATTGTACTTCGGTAAAAGTACATTCGGCGGACAATGCAA
ACTGTAAGAATTGACACGATAAGCAGGGCAAAGTAGACAAGGATAGAAAACAATAATAAA
TCATGTCTAGTTTCAGCATAAAAGACAGATTTCAGTAGCAGACAATGCCATAATGGTAGC
AGGTTGCAAATTAGTGCAATGTATTTGTTTCAGAATCATAACAACTCTTCAATCTAATCA
AATAAACATAGTCCATTCATTTAAATTTAAATAATTACAGTACAGATAAGATTGTTCATT
CAATGTACTCAAGTAAATATGATAGATTATTCTCTAAAGTTTACAAACTTCACATACAAA
GCACAAAATGCTTCTTGTTGGCACTGCACAAGTGAGCATTTGGGCATGCATCAATAAGAG
ATAATAAGTTACAAAATGTTGCTTACCTTATTCCCAGCCTCAACTACAACCACATCAGCA
CCGACCAATAGAATCTAGCATGAACAATACAATGTGGTGAGACTTTAAGATAGTAGTCCC
CTTAAGATCTCACCTGACCCATCAGATATCTCTCAAACTTAATAGCATATTTCTGTAGCA
ATACGCCAATATACCACCAGCATCCCTCTGCCTGAATAAAACATTTTTGTCAGAACAAAC
AACTATACAAAACTATCAACTTCTAAAACTTCAACAGATACATGTGCACTCCTGTAATAA
AGTTTCACAGGATTTTACAGTAATTCAGGTAAAGAAAAGGATGCATGCAACAGGTGCTTC
TGAATTTTTTAATTAATTGCCAGGCCCTGCTAACAAACCACACTTATTGATAGGAGTACT
GCAATATCTTTATGCGATGCAGTAAACAAAATACTATAATTATAGTTGGGGGAAATGCAT
GTGTGTTAGCTTGAGTGAATTAATTATACCACATTTTAAATAAACTCATACTTCCCTTAT
ACATTTTAAAACCCAAGTGATTGGAGTTACCTCGGTGGCATTGACTTCCCTAATAAACTC
AGCTTTTTAATACTGAAGAGCTTTCCACTCTTGCCCAGGATTCTCCTCTCTTGGGCTCTT
GGTCCATCAGCCCTCTTACCTGAACATGCAGATAAAAAAGATGTATCTATTCCAGGAAAA
TTCCTTTTCACAAATTAGTTTTTGAATGGCTTGAAAGCCTGGCTAATATCCAATTGACTG
CAAAGAGAAAAAATATGATGATAATTCCAAAGTGACAAGAGGATTGTGGAAGATCCAAAC
GAATAGGGAATCCTTTGGAATTAAGCAGCAGCCGCAGTTGC
>Locus14.7_Confidence_0.652_Length_1145
GGAATAAGCATAAAAATGAATCCTCAAACATGCCTGTCAAATACTTTCAAACAAATGGAA
TGAGACTATAGTCGGCACAATAAAATGAGACTATAGTCAGCAACTTCGTATCCATATCTG
GGCACTTTATGGGAGCGTGCTATAAAGAAAAGGTGCATTAACATAATTCCAGTTTACGAC
TGCCAAAATTCAATGGTAACTAACACTCATCTAGAAGCTGAATTCACGAACATCCAAATG
GCATACAACAAAGTTGGGGCAAGATAAGTCCATGCAGTTAGAGCCTTGGAAGGTAAGTCC
GAAATTTTCATGGTAACAAATCTGACTCACGGCAAAAGCAGTGCTTCTCATTGGTACCAA
GGTCCACCTCATAAGCATTGACGTCTGAGAAGAGAACCTGACCCATCAGATATCTCTCAA
ACTTAATAGCATATTTCTGTAGCAATACGCCAATATACCACCAGCATCCCTCTGCCTGAA
TAAAACATTTTTGTCAGAACAAACAACTATACAAAACTATCAACTTCTAAAACTTCAACA
GATACATGTGCACTCCTGTAATAAAGTTTCACAGGATTTTACAGTAATTCAGGTAAAGAA
AAGGATGCATGCAACAGGTGCTTCTGAATTTTTTAATTAATTGCCAGGCCCTGCTAACAA
ACCACACTTATTGATAGGAGTACTGCAATATCTTTATGCGATGCAGTAAACAAAATACTA
TAATTATAGTTGGGGGAAATGCATGTGTGTTAGCTTGAGTGAATTAATTATACCACATTT
TAAATAAACTCATACTTCCCTTATACATTTTAAAACCCAAGTGATTGGAGTTACCTCGGT
GGCATTGACTTCCCTAATAAACTCAGCTTTTTAATACTGAAGAGCTTTCCACTCTTGCCC
AGGATTCTCCTCTCTTGGGCTCTTGGTCCATCAGCCCTCTTACCTGAACATGCAGATAAA
AAAGATGTATCTATTCCAGGAAAATTCCTTTTCACAAATTAGTTTTTGAATGGCTTGAAA
GCCTGGCTAATATCCAATTGACTGCAAAGAGAAAAAATATGATGATAATTCCAAAGTGAC
AAGAGGATTGTGGAAGATCCAAACGAATAGGGAATCCTTTGGAATTAAGCAGCAGCCGCA
GTTGC
>Locus14.7_Confidence_0.652_Length_1252
GGAATAAGCATAAAAATGAATCCTCAAACATGCCTGTCAAATACTTTCAAACAAATGGAA
TGAGACTATAGTCGGCACAATAAAATGAGACTATAGTCAGCAACTTCGTATCCATATCTG
GGCACTTTATGGGAGCGTGCTATAAAGAAAAGGTGCATTAACATAATTCCAGTTTACGAC
TGCCAAAATTCAATGGTAACTAACACTCATCTAGAAGCTGAATTCACGAACATCCAAATG
GCATACAACAAAGTTGGGGCAAGATAAGTCCATGCAGTTAGAGCCTTGGAAGGTAAGTCC
GAAATTTTCATGGTAACAAATCTGACTCACGGCAAAAGCAGTGCTTCTCATTGGTACCAA
GGTCCACCTCATAAGCATTGACGTCTGAGAAGAGAACCTTATTCCTAGCCTCAGCTACAA
CCACATCAGCACCGACCAATAGAATCTAGCATGAACAATACAATGTGGTGAGACTTTAAG
ATAGTAGTCCCCTTAAGATCTCACCTGACCCATCAGATATCTCTCAAACTTAATAGCATA
TTTCTGTAGCAATACGCCAATATACCACCAGCATCCCTCTGCCTGAATAAAACATTTTTG
TCAGAACAAACAACTATACAAAACTATCAACTTCTAAAACTTCAACAGATACATGTGCAC
TCCTGTAATAAAGTTTCACAGGATTTTACAGTAATTCAGGTAAAGAAAAGGATGCATGCA
ACAGGTGCTTCTGAATTTTTTAATTAATTGCCAGGCCCTGCTAACAAACCACACTTATTG
ATAGGAGTACTGCAATATCTTTATGCGATGCAGTAAACAAAATACTATAATTATAGTTGG
GGGAAATGCATGTGTGTTAGCTTGAGTGAATTAATTATACCACATTTTAAATAAACTCAT
ACTTCCCTTATACATTTTAAAACCCAAGTGATTGGAGTTACCTCGGTGGCATTGACTTCC
CTAATAAACTCAGCTTTTTAATACTGAAGAGCTTTCCACTCTTGCCCAGGATTCTCCTCT
CTTGGGCTCTTGGTCCATCAGCCCTCTTACCTGAACATGCAGATAAAAAAGATGTATCTA
TTCCAGGAAAATTCCTTTTCACAAATTAGTTTTTGAATGGCTTGAAAGCCTGGCTAATAT
CCAATTGACTGCAAAGAGAAAAAATATGATGATAATTCCAAAGTGACAAGAGGATTGTGG
AAGATCCAAACGAATAGGGAATCCTTTGGAATTAAGCAGCAGCCGCAGTTGC
>Locus14.7_Confidence_0.652_Length_1585
GGAATAAGCATAAAAATGAATCCTCAAACATGCCTGTCAAATACTTTCAAACAAATGGAA
TGAGACTATAGTCGGCACAATAAAATGAGACTATAGTCAGCAACTTCGTATCCATATCTG
GGCACTTTATGGGAGCGTGCTATAAAGAAAAGGTGCATTAACATAATTCCAGTTTACGAC
TGCCAAAATTCAATGGTAACTAACACTCATCTAGAAGCTGAATTCACGAACATCCAAATG
GCATACAACAAAGTTGGGGCAAGATAAGTCCATGCAGTTAGAGCCTTGGAAGGTAAGTCC
GAAATTTTCATGGTAACAAATCTGACTCACGGCAAAAGCAGTGCTTCTCATTGGTACCAA
GGTCCACCTCATAAGCATTGACGTCTGAGAAGAGAACCTGCAAGTGTAAACTGGTTAATA
TTCTAAATTGTGAGCATTGTACTTCGGTAAAAGTACATTCGGCGGACAATGCAAACTGTA
AGAATTGACACGATAAGCAGGGCAAAGTAGACAAGGATAGAAAACAATAATAAATCATGT
CTAGTTTCAGCATAAAAGACAGATTTCAGTAGCAGACAATGCCATAATGGTAGCAGGTTG
CAAATTAGTGCAATGTATTTGTTTCAGAATCATAACAACTCTTCAATCTAATCAAATAAA
CATAGTCCATTCATTTAAATTTAAATAATTACAGTACAGATAAGATTGTTCATTCAATGT
ACTCAAGTAAATATGATAGATTATTCTCTAAAGTTTACAAACTTCACATACAAAGCACAA
AATGCTTCTTGTTGGCACTGCACAAGTGAGCATTTGGGCATGCATCAATAAGAGATAATA
AGTTACAAAATGTTGCTTACCTTATTCCCAGCCTCAACTACAACCACATCAGCACCGACC
AATAGAATCTAGCATGAACAATACAATGTGGTGAGACTTTAAGATAGTAGTCCCCTTAAG
ATCTCACCTGACCCATCAGATATCTCTCAAACTTAATAGCATATTTCTGTAGCAATACGC
CAATATACCACCAGCATCCCTCTGCCTGAATAAAACATTTTTGTCAGAACAAACAACTAT
ACAAAACTATCAACTTCTAAAACTTCAACAGATACATGTGCACTCCTGTAATAAAGTTTC
ACAGGATTTTACAGTAATTCAGGTAAAGAAAAGGATGCATGCAACAGGTGCTTCTGAATT
TTTTAATTAATTGCCAGGCCCTGCTAACAAACCACACTTATTGATAGGAGTACTGCAATA
TCTTTATGCGATGCAGTAAACAAAATACTATAATTATAGTTGGGGGAAATGCATGTGTGT
TAGCTTGAGTGAATTAATTATACCACATTTTAAATAAACTCATACTTCCCTTATACATTT
TAAAACCCAAGTGATTGGAGTTACCTCGGTGGCATTGACTTCCCTAATAAACTCAGCTTT
TTAATACTGAAGAGCTTTCCACTCTTGCCCAGGATTCTCCTCTCTTGGGCTCTTGGTCCA
TCAACCCTCTTACCTTTTTCACCTTTGCTTTTTTTATTTTGTGAAAATCCTCCTAGTACC
ATGTGCAGTTGAACTTCATCAACCT
>Locus14.7_Confidence_0.696_Length_1356
GGAATAAGCATAAAAATGAATCCTCAAACATGCCTGTCAAATACTTTCAAACAAATGGAA
TGAGACTATAGTCGGCACAATAAAATGAGACTATAGTCAGCAACTTCGTATCCATATCTG
GGCACTTTATGGGAGCGTGCTATAAAGAAAAGGTGCATTAACATAATTCCAGTTTACGAC
TGCCAAAATTCAATGGTAACTAACACTCATCTAGAAGCTGAATTCACGAACATCCAAATG
GCATACAACAAAGTTGGGGCAAGATAAGTCCATGCAGTTAGAGCCTTGGAAGGTAAGTCC
GAAATTTTCATGGTAACAAATCTGACTCACGGCAAAAGCAGTGCTTCTCATTGGTACCAA
GGTCCACCTCATAAGCATTGACGTCTGAGAAGAGAACCTGCAAGTGTAAACTGGTTAATA
TTCTAAATTGTGAGCATTGTACTTCGGTAAAAGTACATTCGGCGGACAATGCAAACTGTA
AGAATTGACACGATAAGCAGGGCAAAGTAGACAAGGATAGAAAACAATAATAAATCATGT
CTAGTTTCAGCATAAAAGACAGATTTCAGTAGCAGACAATGCCATAATGGTAGCAGGTTG
CAAATTAGTGCAATGTATTTGTTTCAGAATCATAACAACTCTTCAATCTAATCAAATAAA
CATAGTCCATTCATTTAAATTTAAATAATTACAGTACAGATAAGATTGTTCATTCAATGT
ACTCAAGTAAATATGATAGATTATTCTCTAAAGTTTACAAACTTCACATACAAAGCACAA
AATGCTTCTTGTTGGCACTGCACAAGTGAGCATTTGGGCATGCATCAATAAGAGATAATA
AGTTACAAAATGTTGCTTACCTTATTCCCAGCCTCAACTACAACCACATCAGCACCGACC
AATAGAATCTAGCATGAACAATACAATGTGGTGAGACTTTAAGATAGTAGTCCCCTTAAG
ATCTCACCTGACCCATCAGATATCTCTCAAACTTAATAGCATATTTCTGTAGCAATACGC
CAATATACCACCAGCATCCCTCTGCCTCGGTGGCATTGACTTCCCTAATAAACTCAGCTT
TTTAATACTGAAGAGCTTTCCACTCTTGCCCAGGATTCTCCTCTCTTGGGCTCTTGGTCC
ATCAGCCCTCTTACCTGAACATGCAGATAAAAAAGATGTATCTATTCCAGGAAAATTCCT
TTTCACAAATTAGTTTTTGAATGGCTTGAAAGCCTGGCTAATATCCAATTGACTGCAAAG
AGAAAAAATATGATGATAATTCCAAAGTGACAAGAGGATTGTGGAAGATCCAAACGAATA
GGGAATCCTTTGGAATTAAGCAGCAGCCGCAGTTGC
>Locus14.7_Confidence_0.739_Length_1731
GGAATAAGCATAAAAATGAATCCTCAAACATGCCTGTCAAATACTTTCAAACAAATGGAA
TGAGACTATAGTCGGCACAATAAAATGAGACTATAGTCAGCAACTTCGTATCCATATCTG
GGCACTTTATGGGAGCGTGCTATAAAGAAAAGGTGCATTAACATAATTCCAGTTTACGAC
TGCCAAAATTCAATGGTAACTAACACTCATCTAGAAGCTGAATTCACGAACATCCAAATG
GCATACAACAAAGTTGGGGCAAGATAAGTCCATGCAGTTAGAGCCTTGGAAGGTAAGTCC
GAAATTTTCATGGTAACAAATCTGACTCACGGCAAAAGCAGTGCTTCTCATTGGTACCAA
GGTCCACCTCATAAGCATTGACGTCTGAGAAGAGAACCTGCAAGTGTAAACTGGTTAATA
TTCTAAATTGTGAGCATTGTACTTCGGTAAAAGTACATTCGGCGGACAATGCAAACTGTA
AGAATTGACACGATAAGCAGGGCAAAGTAGACAAGGATAGAAAACAATAATAAATCATGT
CTAGTTTCAGCATAAAAGACAGATTTCAGTAGCAGACAATGCCATAATGGTAGCAGGTTG
CAAATTAGTGCAATGTATTTGTTTCAGAATCATAACAACTCTTCAATCTAATCAAATAAA
CATAGTCCATTCATTTAAATTTAAATAATTACAGTACAGATAAGATTGTTCATTCAATGT
ACTCAAGTAAATATGATAGATTATTCTCTAAAGTTTACAAACTTCACATACAAAGCACAA
AATGCTTCTTGTTGGCACTGCACAAGTGAGCATTTGGGCATGCATCAATAAGAGATAATA
AGTTACAAAATGTTGCTTACCTTATTCCCAGCCTCAACTACAACCACATCAGCACCGACC
AATAGAATCTAGCATGAACAATACAATGTGGTGAGACTTTAAGATAGTAGTCCCCTTAAG
ATCTCACCTGACCCATCAGATATCTCTCAAACTTAATAGCATATTTCTGTAGCAATACGC
CAATATACCACCAGCATCCCTCTGCCTGAATAAAACATTTTTGTCAGAACAAACAACTAT
ACAAAACTATCAACTTCTAAAACTTCAACAGATACATGTGCACTCCTGTAATAAAGTTTC
ACAGGATTTTACAGTAATTCAGGTAAAGAAAAGGATGCATGCAACAGGTGCTTCTGAATT
TTTTAATTAATTGCCAGGCCCTGCTAACAAACCACACTTATTGATAGGAGTACTGCAATA
TCTTTATGCGATGCAGTAAACAAAATACTATAATTATAGTTGGGGGAAATGCATGTGTGT
TAGCTTGAGTGAATTAATTATACCACATTTTAAATAAACTCATACTTCCCTTATACATTT
TAAAACCCAAGTGATTGGAGTTACCTCGGTGGCATTGACTTCCCTAATAAACTCAGCTTT
TTAATACTGAAGAGCTTTCCACTCTTGCCCAGGATTCTCCTCTCTTGGGCTCTTGGTCCA
TCAGCCCTCTTACCTGAACATGCAGATAAAAAAGATGTATCTATTCCAGGAAAATTCCTT
TTCACAAATTAGTTTTTGAATGGCTTGAAAGCCTGGCTAATATCCAATTGACTGCAAAGA
GAAAAAATATGATGATAATTCCAAAGTGACAAGAGGATTTGCAATTAAGCAGCAGCCGCA
GTTGCCCATAAGCTGCTGTGAGAAAATCCAGCAGTAATCAGTTACAGTCCC
>Locus14.7_Confidence_0.696_Length_1715
GGAATAAGCATAAAAATGAATCCTCAAACATGCCTGTCAAATACTTTCAAACAAATGGAA
TGAGACTATAGTCGGCACAATAAAATGAGACTATAGTCAGCAACTTCGTATCCATATCTG
GGCACTTTATGGGAGCGTGCTATAAAGAAAAGGTGCATTAACATAATTCCAGTTTACGAC
TGCCAAAATTCAATGGTAACTAACACTCATCTAGAAGCTGAATTCACGAACATCCAAATG
GCATACAACAAAGTTGGGGCAAGATAAGTCCATGCAGTTAGAGCCTTGGAAGGTAAGTCC
GAAATTTTCATGGTAACAAATCTGACTCACGGCAAAAGCAGTGCTTCTCATTGGTACCAA
GGTCCACCTCATAAGCATTGACGTCTGAGAAGAGAACCTGCAAGTGTAAACTGGTTAATA
TTCTAAATTGTGAGCATTGTACTTCGGTAAAAGTACATTCGGCGGACAATGCAAACTGTA
AGAATTGACACGATAAGCAGGGCAAAGTAGACAAGGATAGAAAACAATAATAAATCATGT
CTAGTTTCAGCATAAAAGACAGATTTCAGTAGCAGACAATGCCATAATGGTAGCAGGTTG
CAAATTAGTGCAATGTATTTGTTTCAGAATCATAACAACTCTTCAATCTAATCAAATAAA
CATAGTCCATTCATTTAAATTTAAATAATTACAGTACAGATAAGATTGTTCATTCAATGT
ACTCAAGTAAATATGATAGATTATTCTCTAAAGTTTACAAACTTCACATACAAAGCACAA
AATGCTTCTTGTTGGCACTGCACAAGTGAGCATTTGGGCATGCATCAATAAGAGATAATA
AGTTACAAAATGTTGCTTACCTTATTCCCAGCCTCAACTACAACCACATCAGCACCGACC
AATAGAATCTAGCATGAACAATACAATGTGGTGAGACTTTAAGATAGTAGTCCCCTTAAG
ATCTCACCTGACCCATCAGATATCTCTCAAACTTAATAGCATATTTCTGTAGCAATACGC
CAATATACCACCAGCATCCCTCTGCCTGAATAAAACATTTTTGTCAGAACAAACAACTAT
ACAAAACTATCAACTTCTAAAACTTCAACAGATACATGTGCACTCCTGTAATAAAGTTTC
ACAGGATTTTACAGTAATTCAGGTAAAGAAAAGGATGCATGCAACAGGTGCTTCTGAATT
TTTTAATTAATTGCCAGGCCCTGCTAACAAACCACACTTATTGATAGGAGTACTGCAATA
TCTTTATGCGATGCAGTAAACAAAATACTATAATTATAGTTGGGGGAAATGCATGTGTGT
TAGCTTGAGTGAATTAATTATACCACATTTTAAATAAACTCATACTTCCCTTATACATTT
TAAAACCCAAGTGATTGGAGTTACCTCGGTGGCATTGACTTCCCTAATAAACTCAGCTTT
TTAATACTGAAGAGCTTTCCACTCTTGCCCAGGATTCTCCTCTCTTGGGCTCTTGGTCCA
TCAGCCCTCTTACCTGAACATGCAGATAAAAAAGATGTATCTATTCCAGGAAAATTCCTT
TTCACAAATTAGTTTTTGAATGGCTTGAAAGCCTGGCTAATATCCAATTGACTGCAAAGA
GAAAAAATATGATGATAATTCCAAAGTGACAAGAGGATTGTGGAAGATCCAAACGAATAG
GGAATCCTTTGGAATTAAGCAGCAGCCGCAGTTGC
>Locus15.2_Confidence_1.000_Length_1085
AAAAAAACAGAGAGTAAAACATGTGTGCGTATTCACCTATGGTCGTCATCCGCAGTGTAG
CAGAGAAAGACAGGGTACTACATCTGGGATGATGAAAATTAATCTGCCTCTTGATAGAAA
TCATGTACATACATGGAGATGAAAAGCTAATACGGATTAGGGAAGCAAGAGGATTAATAA
TTAACCAAAGTAATTTGGAATCATGTTTGAAACAAAGTTGATTAGCAGTTCAAGATAGGA
TGGGCAAGGTGCAAGGCGGCGCCCCACCAAACATAACGTAAATTCCTCAAGGCGACCGGC
GACTGGGGATTCCTTCCTTCTGCTGTTCTGTTCTGCATCTCGAATGATTGATTGATTTTC
TCTCCTCCCAATGCAAGGTAGCGGGTAGCGGCGGCCATGGCGCCGCCGTCCCCGAGAGCT
CAGTGGCGGCTCAGCATGGACAGCGCAACCACCTGAGCCCACTGCTTCAGCCGCATCTTC
ACCGTCTCCGGCGGGTCGCCTGGAGAGAGTATGGACATGGGGCTGCCGAGCGGCGACTCC
TCAGAGGAGACCTCCGACGCGGCACCGCACGAGCACGTCAATCCCTCCGCACCGCCCGAT
CCGCCGTGGACGGCGTAGTAGAGGTCGAGCGCGGGCAGCGTCTCCAGAAGGCGGTTCCTC
CCGGCGCAGCCGCACACCGCGCACCCGGACCCGGCGCCGGCGGGGGCCGGCTCGAAGCCG
AACCCCAGATCGATGCACCCGCGGAGCTCGTCGAGGTCGTCGTCCGTGACGCTCCGCACG
CGCCGCAGCGCCGGGCCTCCGCGGCGCATGCCCCGGCGCCGTCGCTCCCACGCCTCGTCG
CGCTCGATGTCCGGCGACCATGAGTTCTGCTTCTGCAGCCCCAGCGCGGGCGCCGCGGCA
GGCCCCGCCTTCTTCGCGCCGCCGCCGATAAGATGGCGTTGCCCCGCCTTCTCCATGGCC
ACGGGCACTGCTGCTGTATACCCTCCCACCTCCCCTCCTCCCCCTCGCAAGGCGAAGGGG
GGAATTGGAGAAGCGAGCTTCGAGCGGCCGCCTTCTTCGCCGCCGCCGATAAGATGGCGT
TGCCC
>Locus15.2_Confidence_1.000_Length_1081
AAAAAAACAGAGAGTAAAACATGTGTGCGTATTCACCTATGGTCGTCATCCGCAGTGTAG
CAGAGAAAGACAGGGTACTACATCTGGGATGATGAAAATTAATCTGCCTCTTGATAGAAA
TCATGTACATACATGGAGATGAAAAGCTAATACGGATTAGGGAAGCAAGAGGATTAATAA
TTAACCAAAGTAATTTGGAATCATGTTTGAAACAAAGTTGATTAGCAGTTCAAGATAGGA
TGGGCAAGGTGCAAGGCGGCGCCCCACCAAACATAACGTAAATTCCTCAAGGCGACCGGC
GACTGGGGATTCCTTCCTTCTGCTGTTCTGCATCTCGAATGATTTGATTGATTTTCTCTC
CTCCCAATGCAAGGTAGCGGGTAGCGGCGGCCATGGCGCCGCCGTCCCCGAGAGCTCAGT
GGCGGCTCAGCATGGACAGCGCAACCACCTGAGCCCACTGCTTCAGCCGCATCTTCACCG
TCTCCGGCGGGTCGCCTGGAGAGAGTATGGACATGGGGCTGCCGAGCGGCGACTCCTCAG
AGGAGACCTCCGACGCGGCACCGCACGAGCACGTCAATCCCTCCGCACCGCCCGATCCGC
CGTGGACGGCGTAGTAGAGGTCGAGCGCGGGCAGCGTCTCCAGAAGGCGGTTCCTCCCGG
CGCAGCCGCACACCGCGCACCCGGACCCGGCGCCGGCGGGGGCCGGCTCGAAGCCGAACC
CCAGATCGATGCACCCGCGGAGCTCGTCGAGGTCGTCGTCCGTGACGCTCCGCACGCGCC
GCAGCGCCGGGCCTCCGCGGCGCATGCCCCGGCGCCGTCGCTCCCACGCCTCGTCGCGCT
CGATGTCCGGCGACCATGAGTTCTGCTTCTGCAGCCCCAGCGCGGGCGCCGCGGCAGGCC
CCGCCTTCTTCGCGCCGCCGCCGATAAGATGGCGTTGCCCCGCCTTCTCCATGGCCACGG
GCACTGCTGCTGTATACCCTCCCACCTCCCCTCCTCCCCCTCGCAAGGCGAAGGGGGGAA
TTGGAGAAGCGAGCTTCGAGCGGCCGCCTTCTTCGCCGCCGCCGATAAGATGGCGTTGCC
C
>Locus16.5_Confidence_0.467_Length_620
CTCGGTTTCGTAAGCGGATTCCATTCCATGCTTGTCACCGTCGCGATCCGCGCGGCGATA
CCATGCGTGAACCGATAGGAGGATTATGTGGCCCGAAAGAGTCCAGATCCTACACGGACA
TTGAGCTGAAAACTACAGGAAAACACGGCAACAAACAAGCTCATAACTCTCCCGCATTTC
CCAAACCGATCCCTTGGCACCTGAAGATATATTTTCTCAGTGGATCAACGTTTCATCAAC
AATAAAAAATGTATAACACGTAGAGCACTTATACTGGCAGAGGCTGCGCCCAGGCTCCAC
ACAGGACTACTCACTAATCGTTACTGCACTCCCGATGCCATATCTAGTTCCGTCAGGTGA
CGGTGGGCAAGATATGCAAAAGAATGTGGCTTCTCTCCATGGCTCTTCTTCCCATTTCCT
ATTTTTCGGGTCTTGTAACTTCAGCAAGCAGGTGGATACAACAACAGCTGTATTGGACGG
AACCGATGTGCCATGTGCCTACTTGTTTGCCATAGATGAGTCCATAACACTGCACGACTT
GTCCATGAATTTTTTCATTGATTGTAATTCCCGTCCAAATGGCTCTAGGAACTTCATATC
TATATCAAGGGGCCAAACCT
>Locus16.5_Confidence_0.667_Length_1038
CTCGGTTTCGTAAGCGGATTCCATTCCATGCTTGTCACCGTCGCGATCCGCGCGGCGATA
CCATGCGTGAACCGATAGGAGGATTATGTGGCCCGAAAGAGTCCAGATCCTACACGGACA
TTGAGCTGAAAACTACAGGAAAACACGGCAACAAACAAGCTCATAACTCTCCCGCATTTC
CCAAACCGATCCCTTGGCACCTGAAGATATATTTTCTCAGTGGATCAACGTTTCATCAAC
AATAAAAAATGTATAACACGTAGAGCACTTATACTGGCAGAGGCTGCGCCCAGGCTCCAC
ACAGGACTACTCACTAATCGTTACTGCACTCCCGATGCCATATCTAGTTCCGTCAGGTGA
CGGTGGGCAAGATATGCAAAAGAATGTGGCTTCTCTCCATGGCTCTTCTTCCAATTTCCT
ATTTTTCGGGTCTTGTAACTTCAGCAAGCAGGTGGATACAACAACAGCTGTATTGGACGG
AACCGATGTGCCATGTGCCTACTTGTTTGCCATAGATGAGTCCATAACACTGCACGACTT
GTCCATGAACTGCAAAAGTGCAGAACAGTAATATTAGAATAGGAAATATGAAATTTGTGA
AAGCAGCTTTCTAAGGAAGGCAATAACGAGGACGAGAATCAAAGGTTCCGTCTTCACAAC
AGTACAGAGTAACTAAATTCTAACAATGCAACTATCGTTTGCTTAGGTCTCTTTTTGAGC
AGAGCATAAGAACATACATGATCTAAGCAATTCAATTATACCACAATTGATCAGCAAAAA
CAGCTCGTGCATCTGCATATACTCTCCAAAAGCTAAGAGGATACGGAGCAAGGTCTAAAC
AGTCAACGAGCCGGAGACCATGGGCCCAACAAGAGCCAAATCCCCTCTCCAACATCACTA
ACTACTAAAAGGACCTGAACTGGCATAATGGCTAGTTCATTGCCTGCCTGAGATAAAGTG
TAGAATCATGGTTACATGTACAAGACCGGGTCCTATATGATGCAATGTTTTCAAGGCGGT
AAGGCGAGGCGTGGCGAG
>Locus16.5_Confidence_0.200_Length_926
ATCTGCATATACTCTCCAAAAGCTAAGACTAAGAGGATACGGAGCAAGGTCCAAACAGTC
AACGAGCCGGAGACCATGGGCCCAACAAGAGCCAAATCCCCTCTCCAACATCACTAACTA
CTAAAAGGACCTGAACTGGCATAATGGCTAGTTCATTGCCTGCCTGAGATAAAGTGTAGA
ATCATGGTTACATGTACAAGACCGGGTCCTATATGATGTCTCTTCTGACAAGGTTAAATG
GACAGCACATATCAATATGTCACTGCTCTAACACTACCCTGGTCTCACAAGTGAGACTCT
TCTCTAAAACTACATTCATTTTAGAAATGAATCCAGTGAACTAGGACCTATGCCTGAGTA
AGAAATCTTTAAACATCAAATTAATTATCCTCTTGATTTCTTCAAATTACTCAGATAAAA
GTTTGCTGGACTATATAAGTAGAGCTTTCAAACCATGCTCAATAGTGAACAAAAAATTCC
ATATACCATTAGAACCACTAGATTGCCCTCAAATATGTAAGAGGGACACAGCCAGTTTAT
ACATGGCTGCACTTAGCAAGTTTGCACTATAAAGGAAGAGTATGATGCCTACTATGTTTC
CCATGTTTATCATGACCTAATGGTGTAGCTAATACATTGATAACTGCATATCCTACTTAT
CTCTCTCAACTTGGTGCAAACAAGTCTGCCGACGGCTACACATTTGTGAATCCTGTAACA
GTTACAGGAAAACACTGAACAGAAGTCCCAACTGATGATTGCTAGAACCCTACAAGGTTA
TATCGTGACCGAACGCATATTATTACTAACTAGTTTATAACTGAGTGTTCCATAACTCAA
AACAAACAGTGATTCATCAAAGGAAAACATGTAGACAAATCTAATGCTAAAGACTCACTT
TTTTCATTGATTGTAATTCCCGTCCA
>Locus16.5_Confidence_0.667_Length_1753
CTCGGTTTCGTAAGCGGATTCCATTCCATGCTTGTCACCGTCGCGATCCGCGCGGCGATA
CCATGCGTGAACCGATAGGAGGATTATGTGGCCCGAAAGAGTCCAGATCCTACACGGACA
TTGAGCTGAAAACTACAGGAAAACACGGCAACAAACAAGCTCATAACTCTCCCGCATTTC
CCAAACCGATCCCTTGGCACCTGAAGATATATTTTCTCAGTGGATCAACGTTTCATCAAC
AATAAAAAATGTATAACACGTAGAGCACTTATACTGGCAGAGGCTGCGCCCAGGCTCCAC
ACAGGACTACTCACTAATCGTTACTGCACTCCCGATGCCATATCTAGTTCCGTCAGGTGA
CGGTGGGCAAGATATGCAAAAGAATGTGGCTTCTCTCCATGGCTCTTCTTCCAATTTCCT
ATTTTTCGGGTCTTGTAACTTCAGCAAGCAGGTGGATACAACAACAGCTGTATTGGACGG
AACCGATGTGCCATGTGCCTACTTGTTTGCCATAGATGAGTCCATAACACTGCACGACTT
GTCCATGAACTGCAAAAGTGCAGAACAGTAATATTAGAATAGGAAATATGAAATTTGTGA
AAGCAGCTTTCTAAGGAAGGCAATAACGAGGACGAGAATCAAAGGTTCCGTCTTCACAAC
AGTACAGAGTAACTAAATTCTAACAATGCAACTATCGTTTGCTTAGGTCTCTTTTTGAGC
AGAGCATAAGAACATACATGATCTAAGCAATTCAATTATACCACAATTGATCAGCAAAAA
CAGCTCGTGCATCTGCATATACTCTCCAAAAGCTAAGAGGATACGGAGCAAGGTCTAAAC
AGTCAACGAGCCGGAGACCATGGGCCCAACAAGAGCCAAATCCCCTCTCCAACATCACTA
ACTACTAAAAGGACCTGAACTGGCATAATGGCTAGTTCATTGCCTGCCTGAGATAAAGTG
TAGAATCATGGTTACATGTACAAGACCGGGTCCTATATGATGTCTCTTCTGACAAGGTTA
AATGGACAGCACATATCAATATGTCACTGCTCTAACACTACCCTGGTCTCACAAGTGAGA
CTCTTCTCTAAAACTACATTCATTTTAGAAATGAATCCAGTGAACTAGGACCTATGCCTG
AGTAAGAAATCTTTAAACATCAAATTAATTATCCTCTTGATTTCTTCAAATTACTCAGAT
AAAAGTTTGCTGGACTATATAAGTAGAGCTTTCAAACCATGCTCAATAGTGAACAAAAAA
TTCCATATACCATTAGAACCACTAGATTGCCCTCAAATATGTAAGAGGGACACAGCCAGT
TTATACATGGCTGCACTTAGCAAGTTTGCACTATAAAGGAAGAGTATGATGCCTACTATG
TTTCCCATGTTTATCATGACCTAATGGTGTAGCTAATACATTGATAACTGCATATCCTAC
TTATCTCTCTCAACTTGGTGCAAACAAGTCTGCCGACGGCTACACATTTGTGAATCCTGT
AACAGTTACAGGAAAACACTGAACAGAAGTCCCAACTGATGATTGCTAGAACCCTACAAG
GTTATATCGTGACCGAACGCATATTATTACTAACTAGTTTATAACTGAGTGTTCCATAAC
TCAAAACAAACAGTGATTCATCAAAGGAAAACATGTAGACAAATCTAATGCTAAAGACTC
ACTTTTTTCATTGATTGTAATTCCCGTCCAAATGGCTCTAGGAACTTCATATCTATATCA
AGGGGCCAAACCT
>Locus16.5_Confidence_0.467_Length_620
CTCGGTTTCGTAAGCGGATTCCATTCCATGCTTGTCACCGTCGCGATCCGCGCGGCGATA
CCATGCGTGAACCGATAGGAGGATTATGTGGCCCGAAAGAGTCCAGATCCTACACGGACA
TTGAGCTGAAAACTACAGGAAAACACGGCAACAAACAAGCTCATAACTCTCCCGCATTTC
CCAAACCGATCCCTTGGCACCTGAAGATATATTTTCTCAGTGGATCAACGTTTCATCAAC
AATAAAAAATGTATAACACGTAGAGCACTTATACTGGCAGAGGCTGCGCCCAGGCTCCAC
ACAGGACTACTCACTAATCGTTACTGCACTCCCGATGCCATATCTAGTTCCGTCAGGTGA
CGGTGGGCAAGATATGCAAAAGAATGTGGCTTCTCTCCATGGCTCTTCTTCCAATTTCCT
ATTTTTCGGGTCTTGTAACTTCAGCAAGCAGGTGGATACAACAACAGCTGTATTGGACGG
AACCGATGTGCCATGTGCCTACTTGTTTGCCATAGATGAGTCCATAACACTGCACGACTT
GTCCATGAATTTTTTCATTGATTGTAATTCCCGTCCAAATGGCTCTAGGAACTTCATATC
TATATCAAGGGGCCAAACCT
>Locus17.3_Confidence_0.667_Length_1242
CGCCTGCCCCCCATCCGCCTATAAAACCTCCAGAGCCTTCGCGCCTCCTTCAGCGAACAA
GCAGCAGCAGCATCCCAAGTTCCTGGGTTCCGAATTGTCCGTCCGCCGTGCAAATCCAGC
AATTGAGTTGGACCCAGTCACCCAACCCCCCGATCGATCGGATCTGATCCAAGTAATTAA
GCAAGCCACGCCGACATGGCTTCACTCGAGGTGGGCGGCGCCGGCGGGTGGAGGCCCAAG
CACCTGCACCAGCAGTACCACCACCAGTACACCCAGCAGCCGCCGCTGGAGATCCGGGAG
GTATGGGCGGACAACGTGGAGCGCGAGTTCAAGCTAATCCGCGCGGCCATCGAGCGGTTC
CCCTACGTGTCCATGGACACGGAGTTCCCGGGCGTGATCCACCACCCACCCCCTGCCGTC
CACCACTCCACGCTCACCGCGTCGCAGCGCTACACCCTCCTCAAGTCCAACGTCGACGCG
CTGCACCTCATCCAGGTCGGCCTCGCCTTCGCGCCGTCCCCGTCCTCCCCGCCCGCGCTG
GCGTTCCAGATCAACCTCCGCGAGTTCGACCCGCGGGTGCACCGCCACGCGCCGGACTCG
GTCCGCCTGCTGGCCGCCAGCGGCGTCGACCTCGCCGCGCACCGCGCCCGGGGCGTCAGC
GCCCGCGCCTTCGCCGCGCTGCTCATGTCGTCGGGCCTCGTCTGCAACCCCGACGTGGCG
TGGGTCACCTTCTGCTCCGCCTACGACTTCGCCTACCTCGTCAAGGTGCTCATGGGCCGG
AAGCTGCCCCGGGCGCTCCCGGAGTTCCTGCGGTACGTCCGGGTGTACTTCGGCGCCGCC
GTGTACGACGTCAAGCACATGGCCAGCGAGGTCGCGCTGCTCGGCGGGCTCGAGCGCGTC
GCCGGTGCCCTCCGCGTGCGCCGCGCCGCCGGGAGGGGACACCAGGCCGCGTCCGACAGC
GTGCTCACGTGGGACACCTTCCGGGAGATGGCGAGGCTCTACTTCCCCAAGGAAGGCAGC
CTGGACGTGTGCGCCGGCGTGCTCTACGGCCTCGAGCTCCACGACGGCGGCGGCGACGCC
ACTACCAAGCCGGCTAAGTGCGCGGTGCGCTGCTGATTGCTCAGTTGTTCATGTTCTTCA
TAAAGAACGGTTCTTTGATTGGTTAAGATTGTCCGGTTCCATTGTTTGAATGGATCCTCT
GTTCCGATGCATCAAGTTGGAAATTTGAAGTGTGGTCGCCGA
>Locus17.3_Confidence_0.667_Length_1186
CGCCTGCCCCCCATCCGCCTATAAAACCTCCAGAGCCTTCGCGCCTCCTTCAGCGAACAA
GCAGCAGCAGCATCCCAAGTTCCTGGGTTCCGAATTGTCCGTCCGCCGTGCAAATCCAGC
AATTGAGTTGGACCCAGTCACCCAACCCCCCGATCGATCGGATCTGATCCAAGTAATTAA
GCAAGCCACGCCGACATGGCTTCACTCGAGGTGGGCGGCGCCGGCGGGTGGAGGCCCAAG
CACCTGCACCAGCAGTACCACCACCAGTACACCCAGCAGCCGCCGCTGGAGATCCGGGAG
GTATGGGCGGACAACGTGGAGCGCGAGTTCAAGCTAATCCGCGCGGCCATCGAGCGGTTC
CCCTACGTGTCCATGGACACGGAGTTCCCGGGCGTGATCCACCACCCACCCCCTGCCGTC
CACCACTCCACGCTCACCGCGTCGCAGCGCTACACCCTCCTCAAGTCCAACGTCGACGCG
CTGCACCTCATCCAGGTCGGCCTCGCCTTCGCGCCGTCCCCGTCCTCCCCGCCCGCGCTG
GCGTTCCAGATCAACCTCCGCGAGTTCGACCCGCGGGTGCACCGCCACGCGCCGGACTCG
GTCCGCCTGCTGGCCGCCAGCGGCGTCGACCTCGCCGCGCACCGCGCCCGGGGCGTCAGC
GCCCGCGCCTTCGCCGCGCTGCTCATGTCGTCGGGCCTCGTCTGCAACCCCGACGTGGCG
TGGGTCACCTTCTGCTCCGCCTACGACTTCGCCTACCTCGTCAAGGTGCTCATGGGCCGG
AAGCTGCCCCGGGCGCTCCCGGAGTTCCTGCGGTACGTCCGGGTGTACTTCGGCGCCGCC
GTGTACGACGTCAAGCACATGGCCAGGGTCGCCTGCGACTCGTACGGCGAGGTCGCGCTG
CTCGGCGGGCTCGAGCGCGTCGCCGGTGCCCTCCGCGTGCGCCGCGCCGCCGGGAGGGGA
CACCAGGCCGCGTCCGACAGCGTGCTCACGTGGGACACCTTCCGGGAGATGGCGAGGCTC
TACTTCCCCAAGGAAGGCAGCCTGGACGTGTGCGCCGGCGTGCTCTACGGCCTCGAGCTC
CACGACGGCGGCGGCGACGCCACTACCAAGCCGGCTAAGTGCGCGCTGCGCTGCTGATTG
TTCAGTTGTTCATGTTCTTCATGTACAGTACAGCACCTCCCAAACT
>Locus17.3_Confidence_0.667_Length_1165
CGCCTGCCCCCCATCCGCCTATAAAACCTCCAGAGCCTTCGCGCCTCCTTCAGCGAACAA
GCAGCAGCAGCATCCCAAGTTCCTGGGTTCCGAATTGTCCGTCCGCCGTGCAAATCCAGC
AATTGAGTTGGACCCAGTCACCCAACCCCCCGATCGATCGGATCTGATCCAAGTAATTAA
GCAAGCCACGCCGACATGGCTTCACTCGAGGTGGGCGGCGCCGGCGGGTGGAGGCCCAAG
CACCTGCACCAGCAGTACCACCACCAGTACACCCAGCAGCCGCCGCTGGAGATCCGGGAG
GTATGGGCGGACAACGTGGAGCGCGAGTTCAAGCTAATCCGCGCGGCCATCGAGCGGTTC
CCCTACGTGTCCATGGACACGGAGTTCCCGGGCGTGATCCACCACCCACCCCCTGCCGTC
CACCACTCCACGCTCACCGCGTCGCAGCGCTACACCCTCCTCAAGTCCAACGTCGACGCG
CTGCACCTCATCCAGGTCGGCCTCGCCTTCGCGCCGTCCCCGTCCTCCCCGCCCGCGCTG
GCGTTCCAGATCAACCTCCGCGAGTTCGACCCGCGGGTGCACCGCCACGCGCCGGACTCG
GTCCGCCTGCTGGCCGCCAGCGGCGTCGACCTCGCCGCGCACCGCGCCCGGGGCGTCAGC
GCCCGCGCCTTCGCCGCGCTGCTCATGTCGTCGGGCCTCGTCTGCAACCCCGACGTGGCG
TGGGTCACCTTCTGCTCCGCCTACGACTTCGCCTACCTCGTCAAGGTGCTCATGGGCCGG
AAGCTGCCCCGGGCGCTCCCGGAGTTCCTGCGGTACGTCCGGGTGTACTTCGGCGCCGCC
GTGTACGACGTCAAGCACATGGCCAGCGAGGTCGCGCTGCTCGGCGGGCTCGAGCGCGTC
GCCGGTGCCCTCCGCGTGCGCCGCGCCGCCGGGAGGGGACACCAGGCCGCGTCCGACAGC
GTGCTCACGTGGGACACCTTCCGGGAGATGGCGAGGCTCTACTTCCCCAAGGAAGGCAGC
CTGGACGTGTGCGCCGGCGTGCTCTACGGCCTCGAGCTCCACGACGGCGGCGGCGACGCC
ACTACCAAGCCGGCTAAGTGCGCGCTGCGCTGCTGATTGTTCAGTTGTTCATGTTCTTCA
TGTACAGTACAGCACCTCCCAAACT
>Locus18.10_Confidence_0.295_Length_1081
GAGCTTGCTGAAGAGCTGTCTATGCCGCTTGCTGCTGTGAAGTACTCCCGTGGGACGTTC
ATCTTTCCTGGCGCACAGCCAGCCCCCCACAGGAGCTTCTCTGAGGAAGTTGCTGTACTT
AACCGCTACTTTGGTGGCCTGAAATCTGGTGGTAATGCTTATGTGATTGGAGATCCAGCA
AGACCTGGACAGAAGTGGCACATCTACTATGCCACTGAGTACCCAGAACAACCAATGGTT
AACCTTGAGATGTGCATGACTGGTCTGGACAAGAAGAAAGCTTCAGTCTTTTTCAAGACT
AATGCTGATGGTAACACAACATGTGCCAAGGAAATGACGAAGCTCTCTGGTATCTCTGAA
ATTATCCCTGAGATGGAGATCTGTGAATTTTGACTTTGAACCCTGTGGCTACTCCATGAA
TGCGGTTCATGGCTCTGCATTCTCCACCATCCTCAGGCGTCACGTGGATTGTTTCAGCTA
TGCCAGCTATGAGGTTATGGGCTTCGATGCCACTGCTCTGTCTTATGATGACCTTGTTAA
GAGGGTCATTGGCTGCTTTGGCCCCTCAGAATTTTCTGTTGCTGTGACTATCTTCGGCGG
GCGTGGCCAAGCTGGGTCATGGGGAAAGCAACTCGGTGCAGAGGTTTATGACTGCAACAA
CATGGTGGAGCAGGAGCTGCCTGGAGGCGGACTCCTCATCTACCAGAGCTTTTGTGCTGC
TGAAGACGCTGTTGCTAGCTCGCCCAAATCTGTTCTACACTGCTTTGAAGGCGAGAACAT
GGAGAATGCTCCTCCTGTGAAGGACCGCAAACTGGCTAATCTTCTCTGCTGGGAGGAAGT
GGATGCCGTGGAGAAGGATGGAGTGCTTGATTGAGTAAGACGGGCTTCTGGGTTTCGATT
TGCTTCTGAGTTGTTTTTTTATATGGTTGCAATTTCGTGTTTGTCGTTGGGTTATTCTGT
GAAGCAGCCAAGCCAGGCTATTAGTATGAGAATTATGTCGTCTGTAAGCATGTGTTCTAT
GTTGACACATGCTGAATCAATTTAAATTTGAATAAGTATACAGCTCTAGGTGGTCAGCTG
C
>Locus18.10_Confidence_0.295_Length_1081
GCAGCTGACCACCTAGAGCTGTATACTTATTCAAATTTAAATTGATTCAGCATGTGTCAA
CATAGAACACATGCTTACAGACGACATAATTCTCATACTAATAGCCTGGCTTGGCTGCTT
CACAGAATAACCAAACGACAACCACGAAATTGCAACCATATAAAAAAAAACACCAGAAGC
AAATCGAAACCAGAAGCCCGTCTTACTCAATCAAGGCACTCCATCCTTCTCCACGGCATC
CACTTCCTCCCAGCAGAGAAGATTAGCCAGTTTGCGGTCCTTCACAGGAGGAGCATTCTC
CATGTTCTCGCCTTCAAAGCAGTGTAGAACAGATTTGGGCGAGCTAGCAACAGCGTCTTC
AGCAGCATAAAAGCTCTGGTAGATGAGGAGTCCGCCTCCAGGCAGCTCCTGCTCCACCAT
GTTGTTGCAGTCATAAACCTCTGCACCGAGTTGCTTTCCCCATGACCCAGCTTGGCCACG
CCCGCCGAAGATAGTCACAGCAACAGAAAATTCCGAGGGGCCAAAGCAGCCAATGACCCT
CTTAACAAGGTCATCATAAGACAGAGCAGTGGCATCGAAGCCCATAACCTCATAGCTGGC
ATAGCTGAAACCATCCTCAGGCGTCACGTGGATTGTGGAGAATGCAGAGCCATGAATCGC
ATTCATGGAGTAGCCACAGGGTTCAAAGTCAAAATCACAGATCTCCATCTCAGGGATAAA
TTTCAGAGATACCAGAGAGCTTCGTCATTTCCTTGGCACATGTTGTGTTACCATCAGCAT
TAGTCTTGAAAAAGACTGAAGCTTTCTTCTTGTCCAGACCAGTCATGCACATCTCAAGGT
TAACCATTGGTTGTTCTGGGTACTCAGTGGCATAGTAGATGTGCCACTTCTGTCCAGGTC
TTGCTGGATCTCCAATCACATAAGCATTACCACCAGATTTCAGGCCACCAAAGTAGCGGT
TAAGTACAGCAACTTCCTCAGAGAAGCTCCTGTGGGGGGCTGGCTGTGCGCCAGGAAAGA
TGAACGTCCCACGGGAGTACTTCACAGCAGCAAGCGGCATAGACAGCTCTTCAGCAAGCT
C
>Locus18.10_Confidence_0.295_Length_1081
GAGCTTGCTGAAGAGCTGTCTATGCCGCTTGCTGCTGTGAAGTACTCCCGTGGGACGTTC
ATCTTTCCTGGCGCACAGCCAGCCCCCCACAGGAGCTTCTCTGAGGAAGTTGCTGTACTT
AACCGCTACTTTGGTGGCCTGAAATCTGGTGGTAATGCTTATGTGATTGGAGATCCAGCA
AGACCTGGACAGAAGTGGCACATCTACTATGCCACTGAGTACCCAGAACAACCAATGGTT
AACCTTGAGATGTGCATGACTGGTCTGGACAAGAAGAAAGCTTCAGTCTTTTTCAAGACT
AATGCTGATGGTAACACAACATGTGCCAAGGAAATGACGAAGCTCTCTGGTATCTCTGAA
ATTATCCCTGAGATGGAGATCTGTGAATTTTGACTTTGAACCCTGTGGCTACTCCATGAA
TGCGATTCATGGCTCTGCATTCTCCACCATCCTCAGGCGTCACGTGGATTGTTTCAGCTA
TGCCAGCTATGAGGTTATGGGCTTCGATGCCACTGCTCTGTCTTATGATGACCTTGTTAA
GAGGGTCATTGGCTGCTTTGGCCCCTCAGAATTTTCTGTTGCTGTGACTATCTTCGGCGG
GCGTGGCCAAGCTGGGTCATGGGGAAAGCAACTCGGTGCAGAGGTTTATGACTGCAACAA
CATGGTGGAGCAGGAGCTGCCTGGAGGCGGACTCCTCATCTACCAGAGCTTTTGTGCTGC
TGAAGACGCTGTTGCTAGCTCGCCCAAATCTGTTCTACACTGCTTTGAAGGCGAGAACAT
GGAGAATGCTCCTCCTGTGAAGGACCGCAAACTGGCTAATCTTCTCTGCTGGGAGGAAGT
GGATGCCGTGGAGAAGGATGGAGTGCTTGATTGAGTAAGACGGGCTTCTGGGTTTCGATT
TGCTTCTGAGTTGTTTTTTTATATGGTTGCAATTTCGTGGTTGTCGTTGGGTTATTCTGT
GAAGCAGCCAAGCCAGGCTATTAGTATGAGAATTATGTCGTCTGTAAGCATGTGTTCTAT
GTTGACACATGCTGAATCAATTTAAATTTGAATAAGTATACAGCTCTAGGTGGTCAGCTG
C
>Locus18.10_Confidence_0.250_Length_1075
GCAGCTGACCACCTAGAGCTGTATACTTATTCAAATTTAAATTGATTCAGCATGTGTCAA
CATAGAACACATGCTTACAGACGACATAATTCTCATACTAATAGCCTGGCTTGGCTGCTT
CACAGAATAACCAAACGACAACCACGAAATTGCAACCATATAAAAAAAACAACCAGAAGC
AAATCGAAACCAGAAGCCCGTCTTACTCAATCAAGGCACTCCATCCTTCGCATCCACTTC
CTCCCAGCAGAGAAGATTAGCCAGTTTGCGGTCCTTCACAGGAGGAGCATTCTCCATGTT
CTCGCCTTCAAAGCAGTGTAGAACAGATTTGGGCGAGCTAGCAACAGCGTCTTCAGCAGC
ATAAAAGCTCTGGTAGATGAGGAGTCCGCCTCCAGGCAGCTCCTGCTCCACCATGTTGTT
GCAGTCATAAACCTCTGCACCGAGTTGCTTTCCCCATGACCCAGCTTGGCCACGCCCGCC
GAAGATAGTCACAGCAACAGAAAATTCCGAGGGGCCAAAGCAGCCAATGACCCTCTTAAC
AAGGTCATCATAAGACAGAGCAGTGGCATCGAAGCCCATAACCTCATAGCTGGCATAGCT
GAAACCATCCTCAGGCGTCACGTGGATTGTGGAGAATGCAGAGCCATGAATCGCATTCAT
GGAGTAGCCACAGGGTTCAAAGTCAAAATCACAGATCTCCATCTCAGGGATAAATTTCAG
AGATACCAGAGAGCTTCGTCATTTCCTTGGCACATGTTGTGTTACCATCAGCATTAGTCT
TGAAAAAGACTGAAGCTTTCTTCTTGTCCAGACCAGTCATGCACATCTCAAGGTTAACCA
TTGGTTGTTCTGGGTACTCAGTGGCATAGTAGATGTGCCACTTCTGTCCAGGTCTTGCTG
GATCTCCAATCACATAAGCATTACCACCAGATTTCAGGCCACCAAAGTAGCGGTTAAGTA
CAGCAACTTCCTCAGAGAAGCTCCTGTGGGGGGCTGGCTGTGCGCCAGGAAAGATGAACG
TCCCACGGGAGTACTTCACAGCAGCAAGCGGCATAGACAGCTCTTCAGCAAGCTC
>Locus18.10_Confidence_0.205_Length_934
GAGCTTGCTGAAGAGCTGTCTATGCCGCTTGCTGCTGTGAAGTACTCCCGTGGGACGTTC
ATCTTTCCTGGCGCACAGCCAGCCCCCCACAGGAGCTTCTCTGAGGAAGTTGCTGTACTT
AACCGCTACTTTGGTGGCCTGAAATCTGGTGGTAATGCTTATGTGATTGGAGATCCAGCA
AGACCTGGACAGAAGTGGCACATCTACTATGCCACTGAGTACCCAGAACAACCAATGGTT
AACCTTGAGATGTGCATGACTGGTCTGGACAAGAAGAAAGCTTCAGTCTTTTTCAAGACT
AATGCTGATGGTAACACAACATGTGCCAAGGAAATGACGAAGCTCTCTGGTATCTCTGAA
ATTATCCCTGAGATGGAGATCTGTGAATTTTGACTTTGAACCCTGTGGCTACTCCATGAA
TGCGATTCATGGCTCTGCATTCTCCACCATCCTCAGGCGTCACGTGGATTGTTTCAGCTA
TGCCAGCTATGAGGTTATGGGCTTCGATGCCACTGCTCTGTCTTATGATGACCTTGTTAA
GAGGGTCATTGGCTGCTTTGGCCCCTCAGAATTTTCTGTTGCTGTGACTATCTTCGGCGG
GCGTGGCCAAGCTGGGTCATGGGGAAAGCAACTCGGTGCAGAGGTTTATGACTGCAACAA
CATGGTGGAGCAGGAGCTGCCTGGAGGCGGACTCCTCATCTACCAGAGCTTTTGTGCTGC
TGAAGACGCTGTTGCTAGCTCGCCCAAATCTGTTCTACACTGCTTTGAAGGCGAGAACAT
GGAGAATGCTCCTCCTGTGAAGGACCGCAAACTGGCTAATCTTCTCTGCTGGGAGGAAGT
GGATGCGAAGGATGGAGTGCTTGATTGAGTAAGACGGGCTTCTGGGTTTCGATTTGCTTC
TGAGTTGTTTTTTTATATGGTTGCAATTTCGTGT
>Locus18.10_Confidence_0.136_Length_369
TGCCGCAGGTCTTGATCACAATCTTCAGAGGATAGATAAACAGGCTTGACTCAGAAAGGA
CATAGGAGTCAAAATCCTTGTTGGAGAGCTCGGACACAATTGTGCACCGTGCAAGATCTA
GAACAGAGTCAATCTGGGCCCTGGAGAGGGCACGCAAACCACGCCCATGAGGGTCGATAA
AGACAGATGCCTCAGAGAATGTGATCTCAAGGCGCTTCTCATAGCCCTCAAACCCGATAG
CTGAGACCGGGGGAGCATCAGCAGCAGAAAGAACAGCCATTGGAGCAGGTGAATCAGAAC
ACAATGCTGGAGATGGAGGAGGGAGGAGTGCAGGGAGCAAGAGGGAACTGGTCGATTATC
AGGAAGCAG
>Locus18.10_Confidence_0.045_Length_290
TGCCGCAGGTCTTGATCACAATCTTCAGAGGATAGATAAACAGGCTTGACTCAGAAAGGA
CATAGGAGTCAAAATCCTTGTTGGAGAGCTCGGACACAATTGTGCACCGTGCAAGATCTA
GAACAGAGTCAATCTGGGCCCTGGAGAGGGCACGCAAACCACGCCCATGAGGGTCGATAA
AGACAGATGCCTCAGAGAATGTGATCTCAAGGCGCTTCTCATAGCCCTCAAACCCGATAG
CTGAGACCGGGGGAGCATCAGCAGCAGAAAGAACAGCCATTGGAGCAGGT
>Locus18.10_Confidence_0.136_Length_341
AGTCTTGCTCCCTGCACTCCTCCATCCATCTCCAGCATTGTGTTCTGATTCACCTGCTCC
AATGGCTGTTCTTTCTGCTGCTGATGCTCCCCCGGTCTCAGCTATCGGGTTTGAGGGCTA
TGAGAAGCGCCTTGAGATCACATTCTCTGAGGCATCTGTCTTTATCGACCCTCATGGGCG
TGGTTTGCGTGCCCTCTCCAGGGCCCAGATTGACTCTGTTCTAGATCTTGCACGGTGCAC
AATTGTGTCCGAGCTCTCCAACAAGGATTTTGACTCCTATGTCCTTTCTGAGTCAAGCCT
GTTTATCTATCCTCTGAAGATTGTGATCAAGACCTGCGGCA
>Locus18.10_Confidence_0.295_Length_1081
GCAGCTGACCACCTAGAGCTGTATACTTATTCAAATTTAAATTGATTCAGCATGTGTCAA
CATAGAACACATGCTTACAGACGACATAATTCTCATACTAATAGCCTGGCTTGGCTGCTT
CACAGAATAACCAAACGACAACCACGAAATTGCAACCATATAAAAAAAACAACCAGAAGC
AAATCGAAACCAGAAGCCCGTCTTACTCAATCAAGGCACTCCATCCTTCTCCACGGCATC
CACTTCCTCCCAGCAGAGAAGATTAGCCAGTTTGCGGTCCTTCACAGGAGGAGCATTCTC
CATGTTCTCGCCTTCAAAGCAGTGTAGAACAGATTTGGGCGAGCTAGCAACAGCGTCTTC
AGCAGCATAAAAGCTCTGGTAGATGAGGAGTCCGCCTCCAGGCAGCTCCTGCTCCACCAT
GTTGTTGCAGTCATAAACCTCTGCACCGAGTTGCTTTCCCCATGACCCAGCTTGGCCACG
CCCGCCGAAGATAGTCACAGCAACAGAAAATTCCGAGGGGCCAAAGCAGCCAATGACCCT
CTTAACAAGGTCATCATAAGACAGAGCAGTGGCATCGAAGCCCATAACCTCATAGCTGGC
ATAGCTGAAACCATCCTCAGGCGTCACGTGGATTGTGGAGAATGCAGAGCCATGAATCGC
ATTCATGGAGTAGCCACAGGGTTCAAAGTCAAAATCACAGATCTCCATCTCAGGGATAAA
TTTCAGAGATACCAGAGAGCTTCGTCATTTCCTTGGCACATGTTGTGTTACCATCAGCAT
TAGTCTTGAAAAAGACTGAAGCTTTCTTCTTGTCCAGACCAGTCATGCACATCTCAAGGT
TAACCATTGGTTGTTCTGGGTACTCAGTGGCATAGTAGATGTGCCACTTCTGTCCAGGTC
TTGCTGGATCTCCAATCACATAAGCATTACCACCAGATTTCAGGCCACCAAAGTAGCGGT
TAAGTACAGCAACTTCCTCAGAGAAGCTCCTGTGGGGGGCTGGCTGTGCGCCAGGAAAGA
TGAACGTCCCACGGGAGTACTTCACAGCAGCAAGCGGCATAGACAGCTCTTCAGCAAGCT
C
>Locus18.10_Confidence_0.295_Length_1081
GAGCTTGCTGAAGAGCTGTCTATGCCGCTTGCTGCTGTGAAGTACTCCCGTGGGACGTTC
ATCTTTCCTGGCGCACAGCCAGCCCCCCACAGGAGCTTCTCTGAGGAAGTTGCTGTACTT
AACCGCTACTTTGGTGGCCTGAAATCTGGTGGTAATGCTTATGTGATTGGAGATCCAGCA
AGACCTGGACAGAAGTGGCACATCTACTATGCCACTGAGTACCCAGAACAACCAATGGTT
AACCTTGAGATGTGCATGACTGGTCTGGACAAGAAGAAAGCTTCAGTCTTTTTCAAGACT
AATGCTGATGGTAACACAACATGTGCCAAGGAAATGACGAAGCTCTCTGGTATCTCTGAA
ATTATCCCTGAGATGGAGATCTGTGAATTTTGACTTTGAACCCTGTGGCTACTCCATGAA
TGCGATTCATGGCTCTGCATTCTCCACCATCCTCAGGCGTCACGTGGATTGTTTCAGCTA
TGCCAGCTATGAGGTTATGGGCTTCGATGCCACTGCTCTGTCTTATGATGACCTTGTTAA
GAGGGTCATTGGCTGCTTTGGCCCCTCAGAATTTTCTGTTGCTGTGACTATCTTCGGCGG
GCGTGGCCAAGCTGGGTCATGGGGAAAGCAACTCGGTGCAGAGGTTTATGACTGCAACAA
CATGGTGGAGCAGGAGCTGCCTGGAGGCGGACTCCTCATCTACCAGAGCTTTTGTGCTGC
TGAAGACGCTGTTGCTAGCTCGCCCAAATCTGTTCTACACTGCTTTGAAGGCGAGAACAT
GGAGAATGCTCCTCCTGTGAAGGACCGCAAACTGGCTAATCTTCTCTGCTGGGAGGAAGT
GGATGCCGTGGAGAAGGATGGAGTGCTTGATTGAGTAAGACGGGCTTCTGGGTTTCGATT
TGCTTCTGAGTTGTTTTTTTATATGGTTGCAATTTCGTGTTTGTCGTTGGGTTATTCTGT
GAAGCAGCCAAGCCAGGCTATTAGTATGAGAATTATGTCGTCTGTAAGCATGTGTTCTAT
GTTGACACATGCTGAATCAATTTAAATTTGAATAAGTATACAGCTCTAGGTGGTCAGCTG
C
>Locus19.5_Confidence_0.632_Length_404
CAATGATTACTTAATCTAACATTACCCAAACTGATATTATCACAATGTTAGCCGATGACG
ACAATGGAAACAGTAATCTAGGTACAAGCGGGCAATCTGCCAGTGCGGAGCAGCAGACCC
ACCCGCCGGTGGCGCCCAACAAGGAGCGCTATCCGTTATAGCACAACAAAAGTAAAAACA
TCACGATGTGAAGTGAAACTGAATAATTCTAGTACATGGATATAGGCTCCTTATAGTTTT
TCGCCACGGGGCCTTCTGTTGCAAGCTCCATTGTTGGACAAAGCATGGTCCATCGTCTCG
AGCGAGCTCCATCACTCGTCATCGTCTTCGTCCTCCTCGCTACCCTCGTCGTCATCCTCA
TCATTGACCTCCGACTTGGACTTGTCGGACTCCTCTTCGTCTTC
>Locus19.5_Confidence_0.316_Length_617
TGCTACGCAACCACCACCGGATGTCAACAGCACGCCAATCATTTTCCCCAGCTCCAGCTC
CAGTCCATTCCATTCCTTCACAAACATTCAAACTTACACTGTGCCCGTGTGCCTCCCAAC
CACTGAGTACATGTATTCACCCAAACAGCAACCTGCAATTACACATCAGGCGCACGCAAC
GCAATGCAAAGCAACAGCAGCTCCCAACAGCAACAAGGATATCGAACACAATGATTACTT
AATCTAACATTACCCAAACTGATATTATCACAATGTTAGCCGATGACGACAATGGAAACA
GTAATCTAGGTACAAGCGGGCAATCTGCCAGTGCGGAGCAGCAGACCCACCCGCCGGTGG
CGCCCAACAAGGAGCGCTATCCGTTATAGCACAACAAAAGTAAAAACATCACGATGTGAA
GTGAAACTGAATAATTCTAGTACATGGATATAGGCTCCTTATAGTTTTTCGCCACGGGGC
CTTCTGTTGCAAGCTCCATTGTTGGACAAAGCATGGTCCATCGTCTCGAGCGAGCTCCAT
CACTCGTCATCGTCTTCGTCCTGCAAGCAGAGGGACAGATTTTTTTAAGCCTCCATAACT
CCAATGGGCAATGGATT
>Locus19.5_Confidence_0.316_Length_553
TGCTACGCAACCACCACCGGATGTCAACAGCACGCCAATCATTTTCCCCAGCTCCAGCTC
CAGTCCATTCCATTCCTTCACAAACATTCAAACTTACACTGTGCCCGTGTGCCTCCCAAC
CACTGAGTACATGTATTCACCCAAACAGCAACCTGCAATTACACATCAGGCGCACGCAAC
GCAATGCAAAGCAACAGCAGCTCCCAACAGCAACAAGGATATCGAACACAATGATTACTT
AATCTAACATTACCCAAACTGATATTATCACAATGTTAGCCGATGACGACAATGGAAACA
GTAATCTAGGTACAAGCGGGCAATCTGCCAGTGCGGAGCAGCAGACCCACCCGCCGGTGG
CGCCCAACAAGGAGCGCTATCCGTTATAGCACAACAAAAGTAAAAACATCACGATGTGAA
GTGAAACTGAATAATTCTAGTACATGGATATAGGCTCCTTATAGTTTTTCGCCACGGGGC
CTTCTGTTGCAAGCTCCATTGTTGGACAAAGCATGGTCCATCATCTCACTCGTCATCGTC
TTCGTCCTCCTCG
>Locus19.5_Confidence_0.263_Length_557
TGCTACGCAACCACCACCGGATGTCAACAGCACGCCAATCATTTTCCCCAGCTCCAGCTC
CAGTCCATTCCATTCCTTCACAAACATTCAAACTTACACTGTGCCCGTGTGCCTCCCAAC
CACTGAGTACATGTATTCACCCAAACAGCAACCTGCAATTACACATCAGGCGCACGCAAC
GCAATGCAAAGCAACAGCAGCTCCCAACAGCAACAAGGATATCGAACACAATGATTACTT
AATCTAACATTACCCAAACTGATATTATCACAATGTTAGCCGATGACGACAATGGAAACA
GTAATCTAGGTACAAGCGGGCAATCTGCCAGTGCGGAGCAGCAGACCCACCCGCCGGTGG
CGCCCAACAAGGAGCGCTATCCGTTATAGCACAACAAAAGTAAAAACATCACGATGTGAA
GTGAAACTGAATAATTCTAGTACATGGATATAGGCTCCTTATAGTTTTTCGCCACGGGGC
CTTCTGTTGCAAGCTCCATTGTTGGACAAAGCATGGTCGGTCCATCATCTCACTCGTCAT
CGTCTTCGTCCTCCTCG
>Locus19.5_Confidence_0.632_Length_632
TGCTACGCAACCACCACCGGATGTCAACAGCACGCCAATCATTTTCCCCAGCTCCAGCTC
CAGTCCATTCCATTCCTTCACAAACATTCAAACTTACACTGTGCCCGTGTGCCTCCCAAC
CACTGAGTACATGTATTCACCCAAACAGCAACCTGCAATTACACATCAGGCGCACGCAAC
GCAATGCAAAGCAACAGCAGCTCCCAACAGCAACAAGGATATCGAACACAATGATTACTT
AATCTAACATTACCCAAACTGATATTATCACAATGTTAGCCGATGACGACAATGGAAACA
GTAATCTAGGTACAAGCGGGCAATCTGCCAGTGCGGAGCAGCAGACCCACCCGCCGGTGG
CGCCCAACAAGGAGCGCTATCCGTTATAGCACAACAAAAGTAAAAACATCACGATGTGAA
GTGAAACTGAATAATTCTAGTACATGGATATAGGCTCCTTATAGTTTTTCGCCACGGGGC
CTTCTGTTGCAAGCTCCATTGTTGGACAAAGCATGGTCCATCGTCTCGAGCGAGCTCCAT
CACTCGTCATCGTCTTCGTCCTCCTCGCTACCCTCGTCGTCATCCTCATCATTGACCTCC
GACTTGGACTTGTCGGACTCCTCTTCGTCTTC
>Locus20.9_Confidence_0.679_Length_1525
TTCTAGATATTTATCATACAACAGGAACATACACAGGCATTTAGAGTCTCAAGAGCTGTC
AAATCCAAATCTCAGTAAACATTATCACTAGCCATCAAATATAATAAGATGGGAAACAGA
GAGTCCACCCCTAGGGTTTATAGGGAGGCACAACGGATATCAATTGCCATCAAATTGACA
TCTTAATAAACATTATCATCATCATTACGCATATTATTTCCCCTATATATCAAGAGCCAT
CAAATCACCTGCCTCTCTTTTTCACTATCTGGCCCAATATTATTTCCCCTACATATACTC
CTCAACAACCAGAGAACAACCGCCTTCACGTCACACAACAAGCCAAGACAACTTTCCCAT
TTGTCCATCCTTTAGGCTCTACCAACAACAGCAAGAAAACCAAAACATCACCGTCGCCTC
CAAAATAAACAATGAATGAAGGGAGGAGCATCAAGCACACATCAATAGTGACACAAAGGC
CCTACATGATTGAACAGAAACTTGATGCCTGCCTGCCTCCTTTCCTCCTGGCCCTACCAC
TATGTCATATGCCACAACCACCTTCTCTCTTCTAGAGCTAGAGCTAGAAGCATTGGTACA
GATCTATGGGCTGCTGCTGGTTCCATGCGCTGGCGCCAAGAATATCAGAGGCGCTGCTCC
ATGTTGTGAAGCCATTCACCATGGCTGGATTTGTAGGAGCAGTGCTGGTGCTGGTGCTGG
TGCTTGAGTTCATGTACCAGAGGATCTCTGTCAGGGCACCTAGCCTGCTGTCCAGCTCCA
TCTTCTGGGTCTGCAGGACAGAGTTTTGTGCTTGCACTGCCACAAGGTTCTGGCTGGTTA
TGCTCAGTGCCATGCTCAGCTGCTTGTTCTGGTCCTTCAGCTGATTTACCTGCGAGGTGA
GGTCGTCGAGGTGTTGTTGCTTCCTTAGCCTAGACCTCCGAGCCGACTCCCGGTTCGACT
CCTTCCTTCGCTTCCTCCTCTCCATCTGGGCTTGGAGATCCAGATCATCCTCCGACCTGG
AACTCTGGGTCCCCTGGCTGACCCGGACGAAGTCCCACTTGACATAGTCACCTCTTGCAA
ACTAAGGTGTAATCTAAACTTTTTCACTCTCTCTTATTTGTCAGGTGTAGGTACCTCTTT
GTTACTACCTTAATTGTTATATATGGTAAATATAGACAACGCCTAGTTAACTTGAAAAGG
TGAGATTAACTACTGGCAGCTTACTGAGAAGACATAAAACCAGTAGAGGAAAACAACAGA
AAAGGACTGGACAAGGCGGGTTATGGCGGAACCGACCATAAATCCGGAAAGGAGGTGCTC
TGACAGGACGAGCAACAACATCTAAAACAGATGCTGCGGCCTCTCTACTAGCTTATCATC
AAGGACAACAAGGAGAGTGTTCTTGTTTAGTTACCTTGCAAATTAGATTTTATTGTATGT
ATCAATGATGTGTCACAGGTGGAAATTTTGGCAGAATCTCCCCCTGGAAAACTGATGGTC
ACAGGTGGAAATTTTGGCGGAATCT
>Locus20.9_Confidence_0.679_Length_1547
TTCTAGATATTTATCATACAACAGGAACATACACAGGCATTTAGAGTCTCAAGAGCTGTC
AAATCCAAATCTCAGTAAACATTATCACTAGCCATCAAATATAATAAGATGGGAAACAGA
GAGTCCACCCCTAGGGTTTATAGGGAGGCACAACGGATATCAATTGCCATCAAATTGACA
TCTTAATAAACATTATCATCATCATTACGCATATTATTTCCCCTATATATCAAGAGCCAT
CAAATCACCTGCCTCTCTTTTTCACTATCTGGCCCAATATTATTTCCCCTACATATACTC
CTCAACAACCAGAGAACAACCGCCTTCACGTCACACAACAAGCCAAGACAACTTTCCCAT
TTGTCCATCCTTTAGGCTCTACCAACAACAGCAAGAAAACCAAAACATCACCGTCGCCTC
CAAAATAAACAATGAATGAAGGGAGGAGCATCAAGCACACATCAATAGTGACACAAAGGC
CCTACATGATTGAACAGAAACTTGATGCCTGCCTGCCTCCTTTCCTCCTGGCCCTACCAC
TATGTCATATGCCACAACCACCTTCTCTCTTCTAGAGCTAGAGCTAGAAGCATTGGTACA
GATCTATGGGCTGCTGCTGGTTCCATGCGCTGGCGCCAAGAATATCAGAGGCGCTGCTCC
ATGTTGTGAAGCCATTCACCATGGCTGGATTTGTAGGAGCAGTGCTGGTGCTGGTGCTGG
AGTTCGAGTTCATGTACCAGAGGATCTCTGTCAGGGCACCTAGCCTGCTGTCCAGCTCCA
TCTTCTGGGTCTGCAGGACAGAGTTTTGTGCTTGCACTGCCACAAGGTTCTGGCTGGTTA
TGCTCAGTGCCATGCTCAGCTGCTTGTTCTGGTCCTTCAGCTGATTTACCTGCGAGGTGA
GGTCGTCGAGGTGTTGTTGCTTCCTTAGCCTAGACCTCCGAGCCGACTCCCGGTTCGACT
CCTTCCTTCGCTTCCTCCTCTCCATCTGGGCTTGGAGATCCAGATCATCCTCCGACCTGG
AACTCTGGGTCCCCTGGCTGACCCGGACGAAGTCCCACTTGACATAGTCACCTCTTGCAA
ACTAAGGTGTAATCTAAACTTTTTCACTCTCTCTTATTTGTCAGGTGTAGGTACCTCTTT
GTTACTACCTTAATTGTTATATATGGTAAATATAGACAACGCCTAGTTAACTTGAAAAGG
TGAGATTAACTACTGGCAGCTTACTGAGAAGACATAAAACCAGTAGAGGAAAACAACAGA
AAAGGACTGGACAAGGCGGGTTATGGCGGAACCGACCATAAATCCGGAAAGGAGGTGCTC
TGACAGGACGAGCAACAACATCTAAAACAGATGCTGCGGCCTCTCTACTAGCTTATCATC
AAGGACAACAAGGAGAGTGTTCTTGTTTAGTTACCTTGCAAATTAGATTTTATTGTATGT
ATCAATGATGTGTCACAGGTGGAAATTTTGGCAGAATCTCCCCCTGGAAAACTGATGGTC
ACAGGTGGAAATTTTGGCGGAACCTCCCCTTGGGAAACTTATGTTCA
>Locus20.9_Confidence_0.679_Length_1554
TTCTAGATATTTATCATACAACAGGAACATACACAGGCATTTAGAGTCTCAAGAGCTGTC
AAATCCAAATCTCAGTAAACATTATCACTAGCCATCAAATATAATAAGATGGGAAACAGA
GAGTCCACCCCTAGGGTTTATAGGGAGGCACAACGGATATCAATTGCCATCAAATTGACA
TCTTAATAAACATTATCATCATCATTACGCATATTATTTCCCCTATATATCAAGAGCCAT
CAAATCACCTGCCTCTCTTTTTCACTATCTGGCCCAATATTATTTCCCCTACATATACTC
CTCAACAACCAGAGAACAACCGCCTTCACGTCACACAACAAGCCAAGACAACTTTCCCAT
TTGTCCATCCTTTAGGCTCTACCAACAACAGCAAGAAAACCAAAACATCACCGTCGCCTC
CAAAATAAACAATGAATGAAGGGAGGAGCATCAAGCACACATCAATAGTGACACAAAGGC
CCTACATGATTGAACAGAAACTTGATGCCTGCCTGCCTCCTTTCCTCCTGGCCCTACCAC
TATGTCATATGCCACAACCACCTTCTCTCTTCTAGAGCTAGAGCTAGAAGCATTGGTACA
GATCTATGGGCTGCTGCTGGTTCCATGCGCTGGCGCCAAGAATATCAGAGGCGCTGCTCC
ATGTTGTGAAGCCATTCACCATGGCTGGATTTGTAGGAGCAGTGCTGGTGCTGGTGCTGG
TGCTTGAGTTCATGTACCAGAGGATCTCTGTCAGGGCACCTAGCCTGCTGTCCAGCTCCA
TCTTCTGGGTCTGCAGGACAGAGTTTTGTGCTTGCACTGCCACAAGGTTCTGGCTGGTTA
TGCTCAGTGCCATGCTCAGCTGCTTGTTCTGGTCCTTCAGCTGATTTACCTGCGAGGTGA
GGTCGTCGAGGTGTTGTTGCTTCCTTAGCCTAGACCTCCGAGCCGACTCCCGGTTCGACT
CCTTCCTTCGCTTCCTCCTCTCCATCTGGGCTTGGAGATCCAGATCATCCTCCGACCTGG
ACCTGGAACTCTGGGTCCCCTGGCTTGACCCGGACGAAGTCCCACTTGACATAGTCACCT
CTTGCAAACTAAGGTGTAATCTAAACTTTTTCACTCTCTCTTATTTGTCAGGTGTAGGTA
CCTCTTTGTTACTACCTTAATTGTTATATATGGTAAATATAGACAACGCCTAGTTAACTT
GAAAAGGTGAGATTAACTACTGGCAGCTTACTGAGAAGACATAAAACCAGTAGAGGAAAA
CAACAGAAAAGGACTGGACAAGGCGGGTTATGGCGGAACCGACCATAAATCCGGAAAGGA
GGTGCTCTGACAGGACGAGCAACAACATCTAAAACAGATGCTGCGGCCTCTCTACTAGCT
TATCATCAAGGACAACAAGGAGAGTGTTCTTGTTTAGTTACCTTGCAAATTAGATTTTAT
TGTATGTATCAATGATGTGTCACAGGTGGAAATTTTGGCAGAATCTCCCCCTGGAAAACT
GATGGTCACAGGTGGAAATTTTGGCGGAACCTCCCCTTGGGAAACTTATGTTCA
>Locus20.9_Confidence_0.571_Length_1541
TTCTAGATATTTATCATACAACAGGAACATACACAGGCATTTAGAGTCTCAAGAGCTGTC
AAATCCAAATCTCAGTAAACATTATCACTAGCCATCAAATATAATAAGATGGGAAACAGA
GAGTCCACCCCTAGGGTTTATAGGGAGGCACAACGGATATCAATTGCCATCAAATTGACA
TCTTAATAAACATTATCATCATCATTACGCATATTATTTCCCCTATATATCAAGAGCCAT
CAAATCACCTGCCTCTCTTTTTCACTATCTGGCCCAATATTATTTCCCCTACATATACTC
CTCAACAACCAGAGAACAACCGCCTTCACGTCACACAACAAGCCAAGACAACTTTCCCAT
TTGTCCATCCTTTAGGCTCTACCAACAACAGCAAGAAAACCAAAACATCACCGTCGCCTC
CAAAATAAACAATGAATGAAGGGAGGAGCATCAAGCACACATCAATAGTGACACAAAGGC
CCTACATGATTGAACAGAAACTTGATGCCTGCCTGCCTCCTTTCCTCCTGGCCCTACCAC
TATGTCATATGCCACAACCACCTTCTCTCTTCTAGAGCTAGAGCTAGAAGCATTGGTACA
GATCTATGGGCTGCTGCTGGTTCCATGCGCTGGCGCCAAGAATATCAGAGGCGCTGCTCC
ATGTTGTGAAGCCATTCACCATGGCTGGATTTGTAGGAGCAGTGCTGGTGCTGGTGCTTG
AGTTCATGTACCAGAGGATCTCTGTCAGGGCACCTAGCCTGCTGTCCAGCTCCATCTTCT
GGGTCTGCAGGACAGAGTTTTGTGCTTGCACTGCCACAAGGTTCTGGCTGGTTATGCTCA
GTGCCATGCTCAGCTGCTTGTTCTGGTCCTTCAGCTGATTTACCTGCGAGGTGAGGTCGT
CGAGGTGTTGTTGCTTCCTTAGCCTAGACCTCCGAGCCGACTCCCGGTTCGACTCCTTCC
TTCGCTTCCTCCTCTCCATCTGGGCTTGGAGATCCAGATCATCCTCCGACCTGGAACTCT
GGGTCCCCTGGCTGACCCGGACGAAGTCCCACTTGACATAGTCACCTCTTGCAAACTAAG
GTGTAATCTAAACTTTTTCACTCTCTCTTATTTGTCAGGTGTAGGTACCTCTTTGTTACT
ACCTTAATTGTTATATATGGTAAATATAGACAACGCCTAGTTAACTTGAAAAGGTGAGAT
TAACTACTGGCAGCTTACTGAGAAGACATAAAACCAGTAGAGGAAAACAACAGAAAAGGA
CTGGACAAGGCGGGTTATGGCGGAACCGACCATAAATCCGGAAAGGAGGTGCTCTGACAG
GACGAGCAACAACATCTAAAACAGATGCTGCGGCCTCTCTACTAGCTTATCATCAAGGAC
AACAAGGAGAGTGTTCTTGTTTAGTTACCTTGCAAATTAGATTTTATTGTATGTATCAAT
GATGTGTCACAGGTGGAAATTTTGGCAGAATCTCCCCCTGGAAAACTGATGGTCACAGGT
GGAAATTTTGGCGGAACCTCCCCTTGGGAAACTTATGTTCA
>Locus20.9_Confidence_0.179_Length_734
TTCTAGATATTTATCATACAACAGGAACATACACAGGCATTTAGAGTCTCAAGAGCTGTC
AAATCCAAATCTCAGTAAACATTATCACTAGCCATCAAATATAATAAGATGGGAAACAGA
GAGTCCACCCCTAGGGTTTATAGGGAGGCACAACGGATATCAATTGCCATCAAATTGACA
TCTTAATAAACATTATCATCATCATTACGCATATTATTTCCCCTATATATCAAGAGCCAT
CAAATCACCTGCCTCTCTTTTTCACTATCTGGCCCAATATTATTTCCCCTACATATACTC
CTCAACAACCAGAGAACAACCGCCTTCACGTCACACAACAAGCCAAGACAACTTTCCCAT
TTGTCCATCCTTTAGGCTCTACCAACAACAGCAAGAAAACCAAAACATCACCGTCGCCTC
CAAAATAAACAATGAATGAAGGGAGGAGCATCAAGCACACATCAATAGTGACACAAAGGC
CCTACATGATTGAACAGAAACTTGATGCCTGCCTGCCTCCTTTCCTCCTGGCCCTACCAC
TATGTCATATGCCACAACCACCTTCTCTCTTCTAGAGCTAGAGCTAGAAGCATTGGTACA
GATCTATGGGCTGCTGCTGGTTCCATGCGCTGGCGCCAAGAATATCAGAGGCGCTGCTCC
ATGTTGTGAAGCCATTCACCATGGCTGGATTTGTAGGAGCAGTGCTAGTGCTGGTGCTGG
TGCTGGTGCTTGAG
>Locus20.9_Confidence_0.321_Length_890
GAAAGATTCTCAGATTGATAAAGTTACCACATGTGCACGCTATCGATGGACATATCACAT
ATCACTAAAATATATAATAGCACCATTAATTACTAAATAAAATAAATCTAGGAGTGCGAC
TATCTTGCCAAGTCGAGAACGTGGGCAAGCCTAAGACATGCTCAAATTTGACCCCAACTT
TTCACTTCACTTTTGGTGCCGCAGAGTCGATGAATAATATTTCCCTTTCTTTCTGCGAGG
TGAGGTCGTCGAGTTGTTGTTGCTTCCTTAGCCTAGACCTCCGAGCCGACTCCCGGTTCG
ACTCCTTCCTTCGCTTCCTCCTCTCCATCTGGGCTTGGAGATCCAGATCATCCTCCGACC
TGGAACTCTGGGTCCCCTGGCTGACCCGGACGAAGTCCCACTTGACATAGTCACCTCTTG
CAAACTAAGGTGTAATCTAAACTTTTTCACTCTCTCTTATTTGTCAGGTGTAGGTACCTC
TTTGTTACTACCTTAATTGTTATATATGGTAAATATAGACAACGCCTAGTTAACTTGAAA
AGGTGAGATTAACTACTGGCAGCTTACTGAGAAGACATAAAACCAGTAGAGGAAAACAAC
AGAAAAGGACTGGACAAGGCGGGTTATGGCGGAACCGACCATAAATCCGGAAAGGAGGTG
CTCTGACAGGACGAGCAACAACATCTAAAACAGATGCTGCGGCCTCTCTACTAGCTTATC
ATCAAGGACAACAAGGAGAGTGTTCTTGTTTAGTTACCTTGCAAATTAGATTTTATTGTA
TGTATCAATGATGTGTCACAGGTGGAAATTTTGGCAGAATCTCCCCCTGGAAAACTGATG
GTCACAGGTGGAAATTTTGGCGGAACCTCCCCTTGGGAAACTTATGTTCA
>Locus20.9_Confidence_0.607_Length_1618
TTCTAGATATTTATCATACAACAGGAACATACACAGGCATTTAGAGTCTCAAGAGCTGTC
AAATCCAAATCTCAGTAAACATTATCACTAGCCATCAAATATAATAAGATGGGAAACAGA
GAGTCCACCCCTAGGGTTTATAGGGAGGCACAACGGATATCAATTGCCATCAAATTGACA
TCTTAATAAACATTATCATCATCATTACGCATATTATTTCCCCTATATATCAAGAGCCAT
CAAATCACCTGCCTCTCTTTTTCACTATCTGGCCCAATATTATTTCCCCTACATATACTC
CTCAACAACCAGAGAACAACCGCCTTCACGTCACACAACAAGCCAAGACAACTTTCCCAT
TTGTCCATCCTTTAGGCTCTACCAACAACAGCAAGAAAACCAAAACATCACCGTCGCCTC
CAAAATAAACAATGAATGAAGGGAGGAGCATCAAGCACACATCAATAGTGACACAAAGGC
CCTACATGATTGAACAGAAACTTGATGCCTGCCTGCCTCCTTTCCTCCTGGCCCTACCAC
TATGTCATATGCCACAACCACCTTCTCTCTTCTAGAGCTAGAGCTAGAAGCATTGGTACA
GATCTATGGGCTGCTGCTGGTTCCATGCGCTGGCGCCAAGAATATCAGAGGCGCTGCTCC
ATGTTGTGAAGCCATTCACCATGGCTGGATTTGTAGGAGCAGTGCTGGTGCTGGTGCTGG
TGCTTGAGTTCATGTACCAGAGGATCTCTGTCAGGGCACCTAGCCTGCTGTCCAGCTCCA
TCTTCTGGGTCTGCAGGACAGAGTTTTGTGCTTGCACTGCCACAAGGTTCTGGCTGGTTA
TGCTCAGTGCCATGCTCAGCTGCTTGTTCTGGTCCTTCAGCTGATTTACCTGCGAGGTGA
GGTCGTCGAGGTGTTGTTGCTTCCTTAGCCTAGACCTCCGAGCCGACTCCCGGTTCGACT
CCTTCCTTCGCTTCCTCCTCTCCATCTGGGCTTGGAGATCCAGATCATCCTCCGACCTGG
AACTCTGGGTCCCCTGGCTGACCCGGACGAAGTCCCACTTGACATAGTCACCTCTTGCAA
ACTAAGGTGTAATCTAAACTTTTTCACTCTCTCTTATTTGTCAGGTGTAGGTACCTCTTT
GTTACTACCTTAATTGTTATATATGGTAAATATAGACAACGCCTAGTTAACTTGAAAAGG
TGAGATTAACTACTGGCAGCTTACTGAGAAGACATAAAACCAGTAGAGGAAAACAACAGA
AAAGGACTGGACAAGGCGGGTTATGGCGGAACCGACCATAAATCCGGAAAGGAGGTGCTC
TGACAGGACGAGCAACAACATCTAAAACAGATGCTGCGGCCTCTCTACTAGCTTATCATC
AAGGACAACAAGGAGAGTGTTCTTGTTTAGTTACCTTGCAAATTAGAATTTATTTTATAT
ATCTATGATGTGTGTGAAGAAGCTTTTGGCAGGGCTTGGCCTTGGAGAAGTGATAGTGAA
AGAAGAACTTGGAAGAGTGAAGGTCAGTGCACAAAATTTTGGCAGAATCTCCCCCTGGAA
AACTGATGGTCACAGGTGGAAATTTTGGCGGAACCTCCCCTTGGGAAACTTATGTTCA
>Locus20.9_Confidence_0.679_Length_1960
TTCTAGATATTTATCATACAACAGGAACATACACAGGCATTTAGAGTCTCAAGAGCTGTC
AAATCCAAATCTCAGTAAACATTATCACTAGCCATCAAATATAATAAGATGGGAAACAGA
GAGTCCACCCCTAGGGTTTATAGGGAGGCACAACGGATATCAATTGCCATCAAATTGACA
TCTTAATAAACATTATCATCATCATTACGCATATTATTTCCCCTATATATCAAGAGCCAT
CAAATCACCTGCCTCTCTTTTTCACTATCTGGCCCAATATTATTTCCCCTACATATACTC
CTCAACAACCAGAGAACAACCGCCTTCACGTCACACAACAAGCCAAGACAACTTTCCCAT
TTGTCCATCCTTTAGGCTCTACCAACAACAGCAAGAAAACCAAAACATCACCGTCGCCTC
CAAAATAAACAATGAATGAAGGGAGGAGCATCAAGCACACATCAATAGTGACACAAAGGC
CCTACATGATTGAACAGAAACTTGATGCCTGCCTGCCTCCTTTCCTCCTGGCCCTACCAC
TATGTCATATGCCACAACCACCTTCTCTCTTCTAGAGCTAGAGCTAGAAGCATTGGTACA
GATCTATGGGCTGCTGCTGGTTCCATGCGCTGGCGCCAAGAATATCAGAGGCGCTGCTCC
ATGTTGTGAAGCCATTCACCATGGCTGGATTTGTAGGAGCAGTGCTGGTGCTGGTGCTGG
TGCTTGAGTTCATGTACCAGAGGATCTCTGTCAGGGCACCTAGCCTGCTGTCCAGCTCCA
TCTTCTGGGTCTGCAGGACAGAGTTTTGTGCTTGCACTGCCACAAGGTTCTGGCTGGTTA
TGCTCAGTGCCATGCTCAGCTGCTTGTTCTGGTCCTTCAGCTGATTTACCTGTTTTAGGC
CACAGTATTATACCCCTCAGAGATATGAATTCAATCCTAGCTTGTTTCTACTATGTTTAG
GTAATTTTGTGAAAAATAAATAATCAACGATAATAGTAGTAGGTGATGATGGTAGACTTA
TATATTTTTAGCTTTGATCAGTAAATTAGCTAGGAAGAAATTGATGATTAGTGTGGCCTT
TGTGAAAAGGGGGAACGCAATTATTGAGCTTGTTTGGGTAGATATTTCAAGTGGGCCTTT
GTTGTCACCTGTTTTACTTTTTCACCGGCATACGAGTGCAAGTCTACATGAATAAAAAGT
AAAGTGATTGCAAAGATTGAACAAACTAATTTGGATCTATGCTTGCATCATGAATTATAA
TAGAGTTAGGCTACGACATAAATAAGACACACATATATATACCTGCGAGGTGAGGTCGTC
GAGTTGTTGTTGCTTCCTTAGCCTAGACCTCCGAGCCGACTCCCGGTTCGACTCCTTCCT
TCGCTTCCTCCTCTCCATCTGGGCTTGGAGATCCAGATCATCCTCCGACCTGGAACTCTG
GGTCCCCTGGCTGACCCGGACGAAGTCCCACTTGACATAGTCACCTCTTGCAAACTAAGG
TGTAATCTAAACTTTTTCACTCTCTCTTATTTGTCAGGTGTAGGTACCTCTTTGTTACTA
CCTTAATTGTTATATATGGTAAATATAGACAACGCCTAGTTAACTTGAAAAGGTGAGATT
AACTACTGGCAGCTTACTGAGAAGACATAAAACCAGTAGAGGAAAACAACAGAAAAGGAC
TGGACAAGGCGGGTTATGGCGGAACCGACCATAAATCCGGAAAGGAGGTGCTCTGACAGG
ACGAGCAACAACATCTAAAACAGATGCTGCGGCCTCTCTACTAGCTTATCATCAAGGACA
ACAAGGAGAGTGTTCTTGTTTAGTTACCTTGCAAATTAGATTTTATTGTATGTATCAATG
ATGTGTCACAGGTGGAAATTTTGGCAGAATCTCCCCCTGGAAAACTGATGGTCACAGGTG
GAAATTTTGGCGGAACCTCCCCTTGGGAAACTTATGTTCA
>Locus20.9_Confidence_0.679_Length_1547
TTCTAGATATTTATCATACAACAGGAACATACACAGGCATTTAGAGTCTCAAGAGCTGTC
AAATCCAAATCTCAGTAAACATTATCACTAGCCATCAAATATAATAAGATGGGAAACAGA
GAGTCCACCCCTAGGGTTTATAGGGAGGCACAACGGATATCAATTGCCATCAAATTGACA
TCTTAATAAACATTATCATCATCATTACGCATATTATTTCCCCTATATATCAAGAGCCAT
CAAATCACCTGCCTCTCTTTTTCACTATCTGGCCCAATATTATTTCCCCTACATATACTC
CTCAACAACCAGAGAACAACCGCCTTCACGTCACACAACAAGCCAAGACAACTTTCCCAT
TTGTCCATCCTTTAGGCTCTACCAACAACAGCAAGAAAACCAAAACATCACCGTCGCCTC
CAAAATAAACAATGAATGAAGGGAGGAGCATCAAGCACACATCAATAGTGACACAAAGGC
CCTACATGATTGAACAGAAACTTGATGCCTGCCTGCCTCCTTTCCTCCTGGCCCTACCAC
TATGTCATATGCCACAACCACCTTCTCTCTTCTAGAGCTAGAGCTAGAAGCATTGGTACA
GATCTATGGGCTGCTGCTGGTTCCATGCGCTGGCGCCAAGAATATCAGAGGCGCTGCTCC
ATGTTGTGAAGCCATTCACCATGGCTGGATTTGTAGGAGCAGTGCTGGTGCTGGTGCTGG
TGCTTGAGTTCATGTACCAGAGGATCTCTGTCAGGGCACCTAGCCTGCTGTCCAGCTCCA
TCTTCTGGGTCTGCAGGACAGAGTTTTGTGCTTGCACTGCCACAAGGTTCTGGCTGGTTA
TGCTCAGTGCCATGCTCAGCTGCTTGTTCTGGTCCTTCAGCTGATTTACCTGCGAGGTGA
GGTCGTCGAGGTGTTGTTGCTTCCTTAGCCTAGACCTCCGAGCCGACTCCCGGTTCGACT
CCTTCCTTCGCTTCCTCCTCTCCATCTGGGCTTGGAGATCCAGATCATCCTCCGACCTGG
AACTCTGGGTCCCCTGGCTGACCCGGACGAAGTCCCACTTGACATAGTCACCTCTTGCAA
ACTAAGGTGTAATCTAAACTTTTTCACTCTCTCTTATTTGTCAGGTGTAGGTACCTCTTT
GTTACTACCTTAATTGTTATATATGGTAAATATAGACAACGCCTAGTTAACTTGAAAAGG
TGAGATTAACTACTGGCAGCTTACTGAGAAGACATAAAACCAGTAGAGGAAAACAACAGA
AAAGGACTGGACAAGGCGGGTTATGGCGGAACCGACCATAAATCCGGAAAGGAGGTGCTC
TGACAGGACGAGCAACAACATCTAAAACAGATGCTGCGGCCTCTCTACTAGCTTATCATC
AAGGACAACAAGGAGAGTGTTCTTGTTTAGTTACCTTGCAAATTAGATTTTATTGTATGT
ATCAATGATGTGTCACAGGTGGAAATTTTGGCAGAATCTCCCCCTGGAAAACTGATGGTC
ACAGGTGGAAATTTTGGCGGAACCTCCCCTTGGGAAACTTATGTTCA
>Locus21.10_Confidence_0.054_Length_215
TCTTCTTCCGACAATCCCTCCTCCTCCTGCTCCTCCTCCTTGGGCGGCGGTGCTAGCTAC
CTAGATGGCGATGGTGGTGGTCGGGGGCGGCAAGGACCGGTCCTCGCCTGGCGGCGGTGG
GGCGCCGCAGGTGGACACAGGCAAGTACGTGCGCTACACCCCCGAGCAGGTGGAGGCGCT
CGAGCGGGTCTACAGCGAGTGCCCCAAGCCCAGCT
>Locus21.10_Confidence_0.541_Length_2902
GCCGTAGCGATGCCGAGCGGGAGCAGCGATGGCGGCGGCGGGTACGAAAAGGGCGGGATG
GACACGGGCAAGTACGTGCGGTACACGCCGGAGCAGGTGGAGGCGCTGGAGCGCGTCTAC
AGCGAGTGCCCCAAGCCCAGCTCGCTGCGCCGGCAGCAGCTCATCCGGGACTGCCCCATC
CTCAGCAACATCGAGCCCAAGCAGATCAAGGTCTGGTTCCAGAACCGCAGATGCCGGGAG
AAGCAGCGCAAGGAGTCCTCTCGGCTACAAACCGTGAACAGGAAGCTGAGTGCGATGAAT
AAGCTGTTGATGGAGGAGAATGACCGGCTGCAGAAGCAGGTGTCCCGTCTCGTCTTTGAC
AACGGGTATATGAAGAATCGACTCCACAGTCCTTCTGTAGCGACCACCGACACAAGCTGT
GAGTCTGTGGTGACAAGTGGTCAGCACAACCAACAGCAAAACCCAGCAGTTCTGCATCCT
CCACAAAGGGATGCGAACAACCCAGCAGGTCTACTCGCTATTGCTGAGGAGACATTGGCA
GAGTTCATGTCCAAGGCGACTGGAACTGCTGTCAACTGGGTGCAAATGGTTGGGATGAAG
CCTGGTCCGGATTCCGTTGGAATCATCGCTGTTTCGCACAACTGCAGTGGCGTAGCAGCA
CGAGCTTGCGGCCTTGTGAGCCTTGAGCCCACAAAGGTTGCGGAGATCCTTAAGGATCGC
GCATCGTGGTATCGCGATTGTCGGCATGTTGATATCCTCCATGTTATCCCTACGGGTAAC
GGTGGAACGATTGAGCTGATCTATATGCAGACTTATGCACTGACAACTCTGGCGGAACCG
CGCGACTTTTGGACTCTCCGATACACTAGTGGTCTTGATGATGGCAGTCTTGTGATCTGC
GAAAGGTCATTGACTCAGTCCACTGGAGGTCCTTCTGGACCTAACACTCCAAATTTTATC
AGAGCTGAGGTGCTTCCTAGTGGTTATCTGATTCGACCTTGTGATGGGGGAGGTTCCATG
ATTTACATTGTGGATCATGTTGATCTGAATGCTTCTAGTGTGCCCGAGGTTCTTCGACCA
CTCTATGAATGTCCTAAGATACTGGCACAGAAGATGACTGCTGCGGCGTTGCGACACATT
AGGCAAATTGCACATGAATCAAATGGTGAAATGCCGTATGGTGTTGGTCGACAGCCGGCT
GTTCTCAGAACTTTCAGTCAAAGGCTCAGCAGAGGCTTCAATGATGCTGTGAGTGGCTTT
CCAGATGATGGCTGGTCTCCTTTGTTGAGCAGTGATGGTGCTGAGGATATTACAATTACA
ATCAACTCATCTCCAAACAAACTTATTGGATCTCATGTCAGCCCTTCCCCATTCTTTTCT
GCTATGGGGGGTGGCATCATGTGTGCAAAAGCATCAATGCTACTGCAGAATGTGCCACCT
GCTATACTTGTGCGATTTTTGAGGGAGCATCGCTCTGAATGGGCTGATCCTGGTGTTGAT
ACTTATTCTGCTGCCTCTTTGAGGGCCAACCCATATGGTGTTCCAGGTTTAAGGGCTGGT
GGGTTTATGGGCAACCAGGTTATACTACCCCTTGCGCGCACTTTGGAGCATGAAGAGTGC
TTGGAGGTTATTAGGCTTGAAGGACATGGCTTTAGCCATGAGGAGGTTCTTATGTCTCGG
GATATGTTTCTTCTGCAGTTGTGCAGTGGCGTTGATGAGAATGCACCCGGTGCCTGTGCA
CAGCTTGTCTTTGCTCCTATTGATGAATCTTTTGCTGACGATGCACCTTTGCTACCCTCA
GGCTTTCGTGTGATACCGCTTGACGCTAAGACGGATGTGCCATCTGCCACACGTACACTT
GACCTCGCTTCTGCACTCGAGGTTGGATCAGGTGGAGGTCTGCGTGCTTTAAGCGATGGT
TCAGGCACGTGCACCACGAGATCAGTCCTGACCATCGCCTTCCAGTTCTCGTTCGAGAAT
CACCTTCGCGAAAGCGTGGCAGCAATGGCCAGGCAGTATGTCAGGGGTGTGATGGCGTCT
GTGCAGAGGGTGGCCATGGCGATTGCTCCTTCTCGCCTTGGCTCGCATATCGAACTGAAA
CATCCACCGGGCTCTCCTGAGGCACTTGCACTAGCTACGTGGATCGGCAGGAGCTACAGG
GCACACACTGGAACAGAGATCCGCTGGTCGGACACTGAAGGCGCTGACTCTCCCCTGATG
CCATTCTGGAAGCACAACGACGCAATACTCTGCTGCTCTCTGAAGCCTGCTTTCACACTC
AAGTTCGCCAACAGTGCTGGCTTCGACATCCTGGAGACGACGGTGGTGAACATCCAGGAC
CTGCCGCTGGAGGCGGTCCTTGATGATGACGGCCAGAAGGCCCTGTTCGCGCAGCTTCCC
AAGATCATGCAGCAGGGCCTGGCGTACCTCCCCGGCGGGGTGTGCAGGTCGAGCATGGGG
CGGCAGGCGTCGTACGAGCAGGCGGTGGCGTGGAAGGTGGTGGGAGACGACGGCGCCCCG
CAGTGCCTGGCGCTCATGCTCGTCAATTGGACCTTCATCTGACGCTCCTCCGAGCTCCTG
AGGTTCACAGCCTCGCTCGGCATCGCCAGATCACTGCTGGACGGCGCCTTTATCCTACTA
CTTCGTATTATTTAGTTGCTTTTCCGTTGCACCTACGTGCTACTACTGCTCGAGACAATG
AGATGTTTACTGTTCCTGTTGTGAACTAAGTGTACTGTGGATTGAGAGTTGGAGAACAAT
GTCACTGCTGTTTGTGTGTGAGACTAAAGAACCTTAGTACTACTGTACTACTGTTATTAT
CCGTGACTCTGGTCTTTGTTTGCGTGACAAACAAATGTACTCTCTTTGTTTTAAAATGTT
TGTAGTTTTTGGTTTTCGTGCC
>Locus21.10_Confidence_0.486_Length_3077
CAAGAATGAGAATAACGACACCTTTTAAGCAAAAAGCTTTGGTGAAGGGTAAAAGGAGCG
AAGAATCTTTTACCCTGGGCTCAGGAAGTGCTAATTTTGACTAGACGTGGTAGATGCAGT
CACCCACACATCGCTTTCAATTAGGCAATGATTCACATATATTGGTTCTTACATAGTATC
CATTTTGTCTCTTTTGCTTCACCTTTTCCATGCATTCCTGTATAATCACCCGCTCGTGCC
GTAAGAGAATATTACTAATGCCTACTATCTGTTCATTCTTGGTTTATGCCAATCAAGAAC
TACAAGGGAATCCCGTGTATTGGAAGCCACTGCTTGTTAGTTGTTTGCCTTTTTAGGTGT
GCCTGCCACCAAATCGTGTTTCTATTGTCTTTGGTAGATGCCGGGAGAAGCAGCGCAAGG
AGTCCTCTCGGCTACAAACCGTGAACAGGAAGCTGAGTGCGATGAATAAGCTGTTGATGG
AGGAGAATGACCGGCTGCAGAAGCAGGTGTCCCGTCTCGTCTTTGACAACGGGTATATGA
AGAATCGACTCCACAGTCCTTCTGTAGCGACCACCGACACAAGCTGTGAGTCTGTGGTGA
CAAGTGGTCAGCACAACCAACAGCAAAACCCAGCAGTTCTGCATCCTCCACAAAGGGATG
CGAACAACCCAGCAGGTCTACTCGCTATTGCTGAGGAGACATTGGCAGAGTTCATGTCCA
AGGCGACTGGAACTGCTGTCAACTGGGTGCAAATGGTTGGGATGAAGCCTGGTCCGGATT
CCGTTGGAATCATCGCTGTTTCGCACAACTGCAGTGGCGTAGCAGCACGAGCTTGCGGCC
TTGTGAGCCTTGAGCCCACAAAGGTTGCGGAGATCCTTAAGGATCGCGCATCGTGGTATC
GCGATTGTCGGCATGTTGATATCCTCCATGTTATCCCTACGGGTAACGGTGGAACGATTG
AGCTGATCTATATGCAGACTTATGCACTGACAACTCTGGCGGAACCGCGCGACTTTTGGA
CTCTCCGATACACTAGTGGTCTTGATGATGGCAGTCTTGTGATCTGCGAAAGGTCATTGA
CTCAGTCCACTGGAGGTCCTTCTGGACCTAACACTCCAAATTTTATCAGAGCTGAGGTGC
TTCCTAGTGGTTATCTGATTCGACCTTGTGATGGGGGAGGTTCCATGATTTACATTGTGG
ATCATGTTGATCTGAATGCTTCTAGTGTGCCCGAGGTTCTTCGACCACTCTATGAATGTC
CTAAGATACTGGCACAGAAGATGACTGCTGCGGCGTTGCGACACATTAGGCAAATTGCAC
ATGAATCAAATGGTGAAATGCCGTATGGTGTTGGTCGACAGCCGGCTGTTCTCAGAACTT
TCAGTCAAAGGCTCAGCAGAGGCTTCAATGATGCTGTGAGTGGCTTTCCAGATGATGGCT
GGTCTCCTTTGTTGAGCAGTGATGGTGCTGAGGATATTACAATTACAATCAACTCATCTC
CAAACAAACTTATTGGATCTCATGTCAGCCCTTCCCCATTCTTTTCTGCTATGGGGGGTG
GCATCATGTGTGCAAAAGCATCAATGCTACTGCAGAATGTGCCACCTGCTATACTTGTGC
GATTTTTGAGGGAGCATCGCTCTGAATGGGCTGATCCTGGTGTTGATACTTATTCTGCTG
CCTCTTTGAGGGCCAACCCATATGGTGTTCCAGGTTTAAGGGCTGGTGGGTTTATGGGCA
ACCAGGTTATACTACCCCTTGCGCGCACTTTGGAGCATGAAGAGTGCTTGGAGGTTATTA
GGCTTGAAGGACATGGCTTTAGCCATGAGGAGGTTCTTATGTCTCGGGATATGTTTCTTC
TGCAGTTGTGCAGTGGCGTTGATGAGAATGCACCCGGTGCCTGTGCACAGCTTGTCTTTG
CTCCTATTGATGAATCTTTTGCTGACGATGCACCTTTGCTACCCTCAGGCTTTCGTGTGA
TACCGCTTGACGCTAAGACGGATGTGCCATCTGCCACACGTACACTTGACCTCGCTTCTG
CACTCGAGGTTGGATCAGGTGGAGGTCTGCGTGCTTTAAGCGATGGTTCAGGCACGTGCA
CCACGAGATCAGTCCTGACCATCGCCTTCCAGTTCTCGTTCGAGAATCACCTTCGCGAAA
GCGTGGCAGCAATGGCCAGGCAGTATGTCAGGGGTGTGATGGCGTCTGTGCAGAGGGTGG
CCATGGCGATTGCTCCTTCTCGCCTTGGCTCGCATATCGAACTGAAACATCCACCGGGCT
CTCCTGAGGCACTTGCACTAGCTACGTGGATCGGCAGGAGCTACAGGGCACACACTGGAA
CAGAGATCCGCTGGTCGGACACTGAAGGCGCTGACTCTCCCCTGATGCCATTCTGGAAGC
ACAACGACGCAATACTCTGCTGCTCTCTGAAGCCTGCTTTCACACTCAAGTTCGCCAACA
GTGCTGGCTTCGACATCCTGGAGACGACGGTGGTGAACATCCAGGACCTGCCGCTGGAGG
CGGTCCTTGATGATGACGGCCAGAAGGCCCTGTTCGCGCAGCTTCCCAAGATCATGCAGC
AGGGCCTGGCGTACCTCCCCGGCGGGGTGTGCAGGTCGAGCATGGGGCGGCAGGCGTCGT
ACGAGCAGGCGGTGGCGTGGAAGGTGGTGGGAGACGACGGCGCCCCGCAGTGCCTGGCGC
TCATGCTCGTCAATTGGACCTTCATCTGACGCTCCTCCGAGCTCCTGAGGTTCACAGCCT
CGCTCGGCATCGCCAGATCACTGCTGGACGGCGCCTTTATCCTACTACTTCGTATTATTT
AGTTGCTTTTCCGTTGCACCTACGTGCTACTACTGCTCGAGACAATGAGATGTTTACTGT
TCCTGTTGTGAACTAAGTGTACTGTGGATTGAGAGTTGGAGAACAAAGTCACTGCTGTAG
TGCTGTTTGTGTGTGAGACTAAAGAACCTTAGTACTACTGTACTACTGTTATTATCCGTG
ACTCTGGTCTTTGTTTGCGTGACAAACAAATGTACTCTCTTTGTTTTAAAATGTTTGTAG
TTTTTGGTTTTCGTGCC
>Locus21.10_Confidence_0.568_Length_3148
CCTTTCCCTTGCGCTCCTCCCCTCCTCACCCTCCCGGTCGGCTCGCCAAGCAAGCAACAA
CCACCCCCCACCACCACCGCCACTCCTCTCAGTCTCTCACCACCATGGCGTCGGGCGGCT
GCGCTCTCGCCCCGAGGCTATGACTTGGCGCCGCCCGTGGCCGTGGCTCTCCGTCTTCTT
CCGACAATCCCTCCTCCTCCTTCCTTGGGCGGCGGTGCTAGCTACCTAGATGGCGATGGT
GGTGGTCGGGGGCGGCAAGGACCGGTCCTCGCCTGGCGGCGGTGGGGCGCCGCAGGTGGA
CACAGGCAAGTACGTGCGCTACACCCCCGAGCAGGTGGAGGCGCTCGAGCGGGTCTACAG
CGAGTGCCCCAAGCCCAGCTCGCTGCGCCGGCAGCAGCTCATCCGGGACTGCCCCATCCT
CAGCAACATCGAGCCCAAGCAGATCAAGGTCTGGTTCCAGAACCGCAGATGCCGGGAGAA
GCAGCGCAAGGAGTCCTCTCGGCTACAAACCGTGAACAGGAAGCTGAGTGCGATGAATAA
GCTGTTGATGGAGGAGAATGACCGGCTGCAGAAGCAGGTGTCCCGTCTCGTCTTTGACAA
CGGGTATATGAAGAATCGACTCCACAGTCCTTCTGTAGCGACCACCGACACAAGCTGTGA
GTCTGTGGTGACAAGTGGTCAGCACAACCAACAGCAAAACCCAGCAGTTCTGCATCCTCC
ACAAAGGGATGCGAACAACCCAGCAGGTCTACTCGCTATTGCTGAGGAGACATTGGCAGA
GTTCATGTCCAAGGCGACTGGAACTGCTGTCAACTGGGTGCAAATGGTTGGGATGAAGCC
TGGTCCGGATTCCGTTGGAATCATCGCTGTTTCGCACAACTGCAGTGGCGTAGCAGCACG
AGCTTGCGGCCTTGTGAGCCTTGAGCCCACAAAGGTTGCGGAGATCCTTAAGGATCGCGC
ATCGTGGTATCGCGATTGTCGGCATGTTGATATCCTCCATGTTATCCCTACGGGTAACGG
TGGAACGATTGAGCTGATCTATATGCAGACTTATGCACTGACAACTCTGGCGGAACCGCG
CGACTTTTGGACTCTCCGATACACTAGTGGTCTTGATGATGGCAGTCTTGTGATCTGCGA
AAGGTCATTGACTCAGTCCACTGGAGGTCCTTCTGGACCTAACACTCCAAATTTTATCAG
AGCTGAGGTGCTTCCTAGTGGTTATCTGATTCGACCTTGTGATGGGGGAGGTTCCATGAT
TTACATTGTGGATCATGTTGATCTGAATGCTTCTAGTGTGCCCGAGGTTCTTCGACCACT
CTATGAATGTCCTAAGATACTGGCACAGAAGATGACTGCTGCGGCGTTGCGACACATTAG
GCAAATTGCACATGAATCAAATGGTGAAATGCCGTATGGTGTTGGTCGACAGCCGGCTGT
TCTCAGAACTTTCAGTCAAAGGCTCAGCAGAGGCTTCAATGATGCTGTGAGTGGCTTTCC
AGATGATGGCTGGTCTCCTTTGTTGAGCAGTGATGGTGCTGAGGATATTACAATTACAAT
CAACTCATCTCCAAACAAACTTATTGGATCTCATGTCAGCCCTTCCCCATTCTTTTCTGC
TATGGGGGGTGGCATCATGTGTGCAAAAGCATCAATGCTACTGCAGAATGTGCCACCTGC
TATACTTGTGCGATTTTTGAGGGAGCATCGCTCTGAATGGGCTGATCCTGGTGTTGATAC
TTATTCTGCTGCCTCTTTGAGGGCCAACCCATATGGTGTTCCAGGTTTAAGGGCTGGTGG
GTTTATGGGCAACCAGGTTATACTACCCCTTGCGCGCACTTTGGAGCATGAAGAGTGCTT
GGAGGTTATTAGGCTTGAAGGACATGGCTTTAGCCATGAGGAGGTTCTTATGTCTCGGGA
TATGTTTCTTCTGCAGTTGTGCAGTGGCGTTGATGAGAATGCACCCGGTGCCTGTGCACA
GCTTGTCTTTGCTCCTATTGATGAATCTTTTGCTGACGATGCACCTTTGCTACCCTCAGG
CTTTCGTGTGATACCGCTTGACGCTAAGACGGATGTGCCATCTGCCACACGTACACTTGA
CCTCGCTTCTGCACTCGAGGTTGGATCAGGTGGAGGTCTGCGTGCTTTAAGCGATGGTTC
AGGCACGTGCACCACGAGATCAGTCCTGACCATCGCCTTCCAGTTCTCGTTCGAGAATCA
CCTTCGCGAAAGCGTGGCAGCAATGGCCAGGCAGTATGTCAGGGGTGTGATGGCGTCTGT
GCAGAGGGTGGCCATGGCGATTGCTCCTTCTCGCCTTGGCTCGCATATCGAACTGAAACA
TCCACCGGGCTCTCCTGAGGCACTTGCACTAGCTACGTGGATCGGCAGGAGCTACAGGGC
ACACACTGGAACAGAGATCCGCTGGTCGGACACTGAAGGCGCTGACTCTCCCCTGATGCC
ATTCTGGAAGCACAACGACGCAATACTCTGCTGCTCTCTGAAGCCTGCTTTCACACTCAA
GTTCGCCAACAGTGCTGGCTTCGACATCCTGGAGACGACGGTGGTGAACATCCAGGACCT
GCCGCTGGAGGCGGTCCTTGATGATGACGGCCAGAAGGCCCTGTTCGCGCAGCTTCCCAA
GATCATGCAGCAGGGCCTGGCGTACCTCCCCGGCGGGGTGTGCAGGTCGAGCATGGGGCG
GCAGGCGTCGTACGAGCAGGCGGTGGCGTGGAAGGTGGTGGGAGACGACGGCGCCCCGCA
GTGCCTGGCGCTCATGCTCGTCAATTGGACCTTCATCTGACGCTCCTCCGAGCTCCTGAG
GTTCACAGCCTCGCTCGGCATCGCCAGATCACTGCTGGACGGCGCCTTTATCCTACTACT
TCGTATTATTTAGTTGCTTTTCCGTTGCACCTACGTGCTACTACTGCTCGAGACAATGAG
ATGTTTACTGTTCCTGTTGTGAACTAAGTGTACTGTGGATTGAGAGTTGGAGAACAAAGT
CACTGCTGTAGTGCTGTTTGTGTGTGAGACTAAAGAACCTTAGTACTACTGTACTACTGT
TATTATCCGTGACTCTGGTCTTTGTTTGCGTGACAAACAAATGTACTCTCTTTGTTTTAA
AATGTTTGTAGTTTTTGGTTTTCGTGCC
>Locus21.10_Confidence_0.486_Length_2579
GCCGTAGCGATGCCGAGCGGGAGCAGCGATGGCGGCGGCGGGTACGAAAAGGGCGGGATG
GACACGGGCAAGTACGTGCGGTACACGCCGGAGCAGGTGGAGGCGCTGGAGCGCGTCTAC
AGCGAGTGCCCCAAGCCCAGCTCGCTGCGCCGGCAGCAGCTCATCCGGGACTGCCCCATC
CTCAGCAACATCGAGCCCAAGCAGATCAAGGTCTGGTTCCAGAACCGCAGATGCCGGGAG
AAGCAGCGCAAGGAGTCCTCTCGGCTACAAACCGTGAACAGGAAGCTGAGTGCGATGAAT
AAGCTGTTGATGGAGGAGAATGACCGGCTGCAGAAGCAGGTGTCCCGTCTCGTCTTTGAC
AACGGGTATATGAAGAATCGACTCCACAGTCCTTCTGTAGCGACCACCGACACAAGCTGT
GAGTCTGTGGTGACAAGTGGTCAGCACAACCAACAGCAAAACCCAGCAGTTCTGCATCCT
CCACAAAGGGATGCGAACAACCCAGCAGGTCTACTCGCTATTGCTGAGGAGACATTGGCA
GAGTTCATGTCCAAGGCGACTGGAACTGCTGTCAACTGGGTGCAAATGGTTGGGATGAAG
CCTGGTCCGGATTCCGTTGGAATCATCGCTGTTTCGCACAACTGCAGTGGCGTAGCAGCA
CGAGCTTGCGGCCTTGTGAGCCTTGAGCCCACAAAGGTTGCGGAGATCCTTAAGGATCGC
GCATCGTGGTATCGCGATTGTCGGCATGTTGATATCCTCCATGTTATCCCTACGGGTAAC
GGTGGAACGATTGAGCTGATCTATATGCAGACTTATGCACTGACAACTCTGGCGGAACCG
CGCGACTTTTGGACTCTCCGATACACTAGTGGTCTTGATGATGGCAGTCTTGTGATCTGC
GAAAGGTCATTGACTCAGTCCACTGGAGGTCCTTCTGGACCTAACACTCCAAATTTTATC
AGAGCTGAGGTGCTTCCTAGTGGTTATCTGATTCGACCTTGTGATGGGGGAGGTTCCATG
ATTTACATTGTGGATCATGTTGATCTGAATGCTTCTAGTGTGCCCGAGGTTCTTCGACCA
CTCTATGAATGTCCTAAGATACTGGCACAGAAGATGACTGCTGCGGCGTTGCGACACATT
AGGCAAATTGCACATGAATCAAATGGTGAAATGCCGTATGGTGTTGGTCGACAGCCGGCT
GTTCTCAGAACTTTCAGTCAAAGGCTCAGCAGAGGCTTCAATGATGCTGTGAGTGGCTTT
CCAGATGATGGCTGGTCTCCTTTGTTGAGCAGTGATGGTGCTGAGGATATTACAATTACA
ATCAACTCATCTCCAAACAAACTTATTGGATCTCATGTCAGCCCTTCCCCATTCTTTTCT
GCTATGGGGGGTGGCATCATGTGTGCAAAAGCATCAATGCTACTGCAGAATGTGCCACCT
GCTATACTTGTGCGATTTTTGAGGGAGCATCGCTCTGAATGGGCTGATCCTGGTGTTGAT
ACTTATTCTGCTGCCTCTTTGAGGGCCAACCCATATGGTGTTCCAGGTTTAAGGGCTGGT
GGGTTTATGGGCAACCAGGTTATACTACCCCTTGCGCGCACTTTGGAGCATGAAGAGTGC
TTGGAGGTTATTAGGCTTGAAGGACATGGCTTTAGCCATGAGGAGGTTCTTATGTCTCGG
GATATGTTTCTTCTGCAGTTGTGCAGTGGCGTTGATGAGAATGCACCCGGTGCCTGTGCA
CAGCTTGTCTTTGCTCCTATTGATGAATCTTTTGCTGACGATGCACCTTTGCTACCCTCA
GGCTTTCGTGTGATACCGCTTGACGCTAAGACGGATGTGCCATCTGCCACACGTACACTT
GACCTCGCTTCTGCACTCGAGGTTGGATCAGGTGGAGGTCTGCGTGCTTTAAGCGATGGT
TCAGGCACGTGCACCACGAGATCAGTCCTGACCATCGCCTTCCAGTTCTCGTTCGAGAAT
CACCTTCGCGAAAGCGTGGCAGCAATGGCCAGGCAGTATGTCAGGGGTGTGATGGCGTCT
GTGCAGAGGGTGGCCATGGCGATTGCTCCTTCTCGCCTTGGCTCGCATATCGAACTGAAA
CATCCACCGGGCTCTCCTGAGGCACTTGCACTAGCTACGTGGATCGGCAGGAGCTACAGG
GCACACACTGGAACAGAGATCCGCTGGTCGGACACTGAAGGCGCTGACTCTCCCCTGATG
CCATTCTGGAAGCACAACGACGCAATACTCTGCTGCTCTCTGAAGCCTGCTTTCACACTC
AAGTTCGCCAACAGTGCTGGCTTCGACATCCTGGAGACGACGGTGGTGAACATCCAGGAC
CTGCCGCTGGAGGCGGTCCTTGATGATGACGGCCAGAAGGCCCTGTTCGCGCAGCTTCCC
AAGATCATGCAGCAGGGCCTGGCGTACCTCCCCGGCGGGGTGTGCAGGTCGAGCATGGGG
CGGCAGGCGTCGTACGAGCAGGCGGTGGCGTGGAAGGTCCTGAGCGACGACGACACCCCG
CACTGCCTCGCCTTCATGTTCGTGAACTGGTCCTTCGTGTGAGACCCGGCCCCTACCTA
>Locus21.10_Confidence_0.541_Length_2910
GCCGTAGCGATGCCGAGCGGGAGCAGCGATGGCGGCGGCGGGTACGAAAAGGGCGGGATG
GACACGGGCAAGTACGTGCGGTACACGCCGGAGCAGGTGGAGGCGCTGGAGCGCGTCTAC
AGCGAGTGCCCCAAGCCCAGCTCGCTGCGCCGGCAGCAGCTCATCCGGGACTGCCCCATC
CTCAGCAACATCGAGCCCAAGCAGATCAAGGTCTGGTTCCAGAACCGCAGATGCCGGGAG
AAGCAGCGCAAGGAGTCCTCTCGGCTACAAACCGTGAACAGGAAGCTGAGTGCGATGAAT
AAGCTGTTGATGGAGGAGAATGACCGGCTGCAGAAGCAGGTGTCCCGTCTCGTCTTTGAC
AACGGGTATATGAAGAATCGACTCCACAGTCCTTCTGTAGCGACCACCGACACAAGCTGT
GAGTCTGTGGTGACAAGTGGTCAGCACAACCAACAGCAAAACCCAGCAGTTCTGCATCCT
CCACAAAGGGATGCGAACAACCCAGCAGGTCTACTCGCTATTGCTGAGGAGACATTGGCA
GAGTTCATGTCCAAGGCGACTGGAACTGCTGTCAACTGGGTGCAAATGGTTGGGATGAAG
CCTGGTCCGGATTCCATTGGAATCATCGCTGTTTCGCACAATTGTAGTGGCGTAGCAGCC
CGAGCTTGCGGCCTAGTGAGCCTTGAGCCCACAAAGGTCGCGGAGATCCTCAAGGATCGC
CCTTCTTGGTACCGCGACTGCCGGTGCGTGGATATCCTCCATGTTATCCCTACGGGTAAC
GGTGGAACGATTGAGCTGATCTATATGCAGACTTATGCACTGACAACTCTGGCGGAACCG
CGCGACTTTTGGACTCTCCGATACACTAGTGGTCTTGATGATGGCAGTCTTGTGATCTGC
GAAAGGTCATTGACTCAGTCCACTGGAGGTCCTTCTGGACCTAACACTCCAAATTTTATC
AGAGCTGAGGTGCTTCCTAGTGGTTATCTGATTCGACCTTGTGATGGGGGAGGTTCCATG
ATTTACATTGTGGATCATGTTGATCTGAATGCTTCTAGTGTGCCCGAGGTTCTTCGACCA
CTCTATGAATGTCCTAAGATACTGGCACAGAAGATGACTGCTGCGGCGTTGCGACACATT
AGGCAAATTGCACATGAATCAAATGGTGAAATGCCGTATGGTGTTGGTCGACAGCCGGCT
GTTCTCAGAACTTTCAGTCAAAGGCTCAGCAGAGGCTTCAATGATGCTGTGAGTGGCTTT
CCAGATGATGGCTGGTCTCCTTTGTTGAGCAGTGATGGTGCTGAGGATATTACAATTACA
ATCAACTCATCTCCAAACAAACTTATTGGATCTCATGTCAGCCCTTCCCCATTCTTTTCT
GCTATGGGGGGTGGCATCATGTGTGCAAAAGCATCAATGCTACTGCAGAATGTGCCACCT
GCTATACTTGTGCGATTTTTGAGGGAGCATCGCTCTGAATGGGCTGATCCTGGTGTTGAT
ACTTATTCTGCTGCCTCTTTGAGGGCCAACCCATATGGTGTTCCAGGTTTAAGGGCTGGT
GGGTTTATGGGCAACCAGGTTATACTACCCCTTGCGCGCACTTTGGAGCATGAAGAGTGC
TTGGAGGTTATTAGGCTTGAAGGACATGGCTTTAGCCATGAGGAGGTTCTTATGTCTCGG
GATATGTTTCTTCTGCAGTTGTGCAGTGGCGTTGATGAGAATGCACCCGGTGCCTGTGCA
CAGCTTGTCTTTGCTCCTATTGATGAATCTTTTGCTGACGATGCACCTTTGCTACCCTCA
GGCTTTCGTGTGATACCGCTTGACGCTAAGACGGATGTGCCATCTGCCACACGTACACTT
GACCTCGCTTCTGCACTCGAGGTTGGATCAGGTGGAGGTCTGCGTGCTTTAAGCGATGGT
TCAGGCACGTGCACCACGAGATCAGTCCTGACCATCGCCTTCCAGTTCTCGTTCGAGAAT
CACCTTCGCGAAAGCGTGGCAGCAATGGCCAGGCAGTATGTCAGGGGTGTGATGGCGTCT
GTGCAGAGGGTGGCCATGGCGATTGCTCCTTCTCGCCTTGGCTCGCATATCGAACTGAAA
CATCCACCGGGCTCTCCTGAGGCACTTGCACTAGCTACGTGGATCGGCAGGAGCTACAGG
GCACACACTGGAACAGAGATCCGCTGGTCGGACACTGAAGGCGCTGACTCTCCCCTGATG
CCATTCTGGAAGCACAACGACGCAATACTCTGCTGCTCTCTGAAGCCTGCTTTCACACTC
AAGTTCGCCAACAGTGCTGGCTTCGACATCCTGGAGACGACGGTGGTGAACATCCAGGAC
CTGCCGCTGGAGGCGGTCCTTGATGATGACGGCCAGAAGGCCCTGTTCGCGCAGCTTCCC
AAGATCATGCAGCAGGGCCTGGCGTACCTCCCCGGCGGGGTGTGCAGGTCGAGCATGGGG
CGGCAGGCGTCGTACGAGCAGGCGGTGGCGTGGAAGGTGGTGGGAGACGACGGCGCCCCG
CAGTGCCTGGCGCTCATGCTCGTCAATTGGACCTTCATCTGACGCTCCTCCGAGCTCCTG
AGGTTCACAGCCTCGCTCGGCATCGCCAGATCACTGCTGGACGGCGCCTTTATCCTACTA
CTTCGTATTATTTAGTTGCTTTTCCGTTGCACCTACGTGCTACTACTGCTCGAGACAATG
AGATGTTTACTGTTCCTGTTGTGAACTAAGTGTACTGTGGATTGAGAGTTGGAGAACAAA
GTCACTGCTGTAGTGCTGTTTGTGTGTGAGACTAAAGAACCTTAGTACTACTGTACTACT
GTTATTATCCGTGACTCTGGTCTTTGTTTGCGTGACAAACAAATGTACTCTCTTTGTTTT
AAAATGTTTGTAGTTTTTGGTTTTCGTGCC
>Locus21.10_Confidence_0.459_Length_2907
GCCGTAGCGATGCCGAGCGGGAGCAGCGATGGCGGCGGCGGGTACGAAAAGGGCGGGATG
GACACGGGCAAGTACGTGCGGTACACGCCGGAGCAGGTGGAGGCGCTGGAGCGCGTCTAC
AGCGAGTGCCCCAAGCCCAGCTCGCTGCGCCGGCAGCAGCTCATCCGGGACTGCCCCATC
CTCAGCAACATCGAGCCCAAGCAGATCAAGGTCTGGTTCCAGAACCGCAGGTGCCGCGAG
AAGCAGCGGAAGGAGGCCTCGCGCCTGCAGACTGTGAACCGGAAGCTGACTGCGATGAAC
AAGCTGTTGATGGAGGAGAATGACAGGCTGCAGAAGCAGGTCTCCCGACTCGTCTACGAG
AATGGGTACATGCGACAGCAGCTCCATAATCCTTCTGCTGCGACCACAGACACGAGCTGT
GAGTCTGTGGTCACAAGTGGTCAGCACCACCAACAGCAAAACCCAGCAGCTCCGCGTCCT
CAACGGGACGCGAATAACCCAGCTGGTCTACTAGCTATTGCTGAGGAGACCTTGGCAGAG
TTCCTGTCGAAAGCGACAGGAACTGCTGTCGATTGGGTGCAAATGGTTGGGATGAAGCCT
GGTCCGGATTCCGTTGGAATCATCGCTGTTTCGCACAACTGCAGTGGCGTAGCAGCACGA
GCTTGCGGCCTTGTGAGCCTTGAGCCCACAAAGGTTGCGGAGATCCTTAAGGATCGCGCA
TCGTGGTATCGCGATTGTCGGCATGTTGATATCCTCCATGTTATCCCTACGGGTAACGGT
GGAACGATTGAGCTGATCTATATGCAGACTTATGCACTGACAACTCTGGCGGAACCGCGC
GACTTTTGGACTCTCCGATACACTAGTGGTCTTGATGATGGCAGTCTTGTGATCTGCGAA
AGGTCATTGACTCAGTCCACTGGAGGTCCTTCTGGACCTAACACTCCAAATTTTATCAGA
GCTGAGGTGCTTCCTAGTGGTTATCTGATTCGACCTTGTGATGGGGGAGGTTCCATGATT
TACATTGTGGATCATGTTGATCTGAATGCTTCTAGTGTGCCCGAGGTTCTTCGACCACTC
TATGAATGTCCTAAGATACTGGCACAGAAGATGACTGCTGCGGCGTTGCGACACATTAGG
CAAATTGCACATGAATCAAATGGTGAAATGCCGTATGGTGTTGGTCGACAGCCGGCTGTT
CTCAGAACTTTCAGTCAAAGGCTCAGCAGAGGCTTCAATGATGCTGTGAGTGGCTTTCCA
GATGATGGCTGGTCTCCTTTGTTGAGCAGTGATGGTGCTGAGGATATTACAATTACAATC
AACTCATCTCCAAACAAACTTATTGGATCTCATGTCAGCCCTTCCCCATTCTTTTCTGCT
ATGGGGGGTGGCATCATGTGTGCAAAAGCATCAATGCTACTGCAGAATGTGCCACCTGCT
ATACTTGTGCGATTTTTGAGGGAGCATCGCTCTGAATGGGCTGATCCTGGTGTTGATACT
TATTCTGCTGCCTCTTTGAGGGCCAACCCATATGGTGTTCCAGGTTTAAGGGCTGGTGGG
TTTATGGGCAACCAGGTTATACTACCCCTTGCGCGCACTTTGGAGCATGAAGAGTGCTTG
GAGGTTATTAGGCTTGAAGGACATGGCTTTAGCCATGAGGAGGTTCTTATGTCTCGGGAT
ATGTTTCTTCTGCAGTTGTGCAGTGGCGTTGATGAGAATGCACCCGGTGCCTGTGCACAG
CTTGTCTTTGCTCCTATTGATGAATCTTTTGCTGACGATGCACCTTTGCTACCCTCAGGC
TTTCGTGTGATACCGCTTGACGCTAAGACGGATGTGCCATCTGCCACACGTACACTTGAC
CTCGCTTCTGCACTCGAGGTTGGATCAGGTGGAGGTCTGCGTGCTTTAAGCGATGGTTCA
GGCACGTGCACCACGAGATCAGTCCTGACCATCGCCTTCCAGTTCTCGTTCGAGAATCAC
CTTCGCGAAAGCGTGGCAGCAATGGCCAGGCAGTATGTCAGGGGTGTGATGGCGTCTGTG
CAGAGGGTGGCCATGGCGATTGCTCCTTCTCGCCTTGGCTCGCATATCGAACTGAAACAT
CCACCGGGCTCTCCTGAGGCACTTGCACTAGCTACGTGGATCGGCAGGAGCTACAGGGCA
CACACTGGAACAGAGATCCGCTGGTCGGACACTGAAGGCGCTGACTCTCCCCTGATGCCA
TTCTGGAAGCACAACGACGCAATACTCTGCTGCTCTCTGAAGCCTGCTTTCACACTCAAG
TTCGCCAACAGTGCTGGCTTCGACATCCTGGAGACGACGGTGGTGAACATCCAGGACCTG
CCGCTGGAGGCGGTCCTTGATGATGACGGCCAGAAGGCCCTGTTCGCGCAGCTTCCCAAG
ATCATGCAGCAGGGCCTGGCGTACCTCCCCGGCGGGGTGTGCAGGTCGAGCATGGGGCGG
CAGGCGTCGTACGAGCAGGCGGTGGCGTGGAAGGTGGTGGGAGACGACGGCGCCCCGCAG
TGCCTGGCGCTCATGCTCGTCAATTGGACCTTCATCTGACGCTCCTCCGAGCTCCTGAGG
TTCACAGCCTCGCTCGGCATCGCCAGATCACTGCTGGACGGCGCCTTTATCCTACTACTT
CGTATTATTTAGTTGCTTTTCCGTTGCACCTACGTGCTACTACTGCTCGAGACAATGAGA
TGTTTACTGTTCCTGTTGTGAACTAAGTGTACTGTGGATTGAGAGTTGGAGAACAAAGTC
ACTGCTGTAGTGCTGTTTGTGTGTGAGACTAAAGAACCTTAGTACTACTGTACTACTGTT
ATTATCCGTGACTCTGGTCTTTGTTTGCGTGACAAACAAATGTACTCTCTTTGTTTTAAA
ATGTTTGTAGTTTTTGGTTTTCGTGCC
>Locus21.10_Confidence_0.541_Length_2907
GCCGTAGCGATGCCGAGCGGGAGCAGCGATGGCGGCGGCGGGTACGAAAAGGGCGGGATG
GACACGGGCAAGTACGTGCGGTACACGCCGGAGCAGGTGGAGGCGCTGGAGCGCGTCTAC
AGCGAGTGCCCCAAGCCCAGCTCGCTGCGCCGGCAGCAGCTCATCCGGGACTGCCCCATC
CTCAGCAACATCGAGCCCAAGCAGATCAAGGTCTGGTTCCAGAACCGCAGATGCCGGGAG
AAGCAGCGCAAGGAGTCCTCTCGGCTACAAACCGTGAACAGGAAGCTGAGTGCGATGAAT
AAGCTGTTGATGGAGGAGAATGACCGGCTGCAGAAGCAGGTGTCCCGTCTCGTCTTTGAC
AACGGGTATATGAAGAATCGACTCCACAGTCCTTCTGTAGCGACCACCGACACAAGCTGT
GAGTCTGTGGTGACAAGTGGTCAGCACAACCAACAGCAAAACCCAGCAGTTCTGCATCCT
CCACAAAGGGATGCGAACAACCCAGCAGGTCTACTCGCTATTGCTGAGGAGACATTGGCA
GAGTTCATGTCCAAGGCGACTGGAACTGCTGTCAACTGGGTGCAAATGGTTGGGATGAAG
CCTGGTCCGGATTCCGTTGGAATCATCGCTGTTTCGCACAACTGCAGTGGCGTAGCAGCA
CGAGCTTGCGGCCTTGTGAGCCTTGAGCCCACAAAGGTTGCGGAGATCCTTAAGGATCGC
GCATCGTGGTATCGCGATTGTCGGCATGTTGATATCCTCCATGTTATCCCTACGGGTAAC
GGTGGAACGATTGAGCTGATCTATATGCAGACTTATGCACTGACAACTCTGGCGGAACCG
CGCGACTTTTGGACTCTCCGATACACTAGTGGTCTTGAGGATGGCAGTCTTGTGATCTGT
GAGAGATCATTGACACAATCGACTGGTGGCCCATCAGGACCAAACACTCCAAATTTTGTC
AGAGCCGAAGTGCTTCCTAGTGGCTATTTGATTCGACCTTGTGAGGGAGGTGGCTCCATG
ATTCACATTGTGGATCATGTTGATTTAGATGCTTGGAGTGTGCCTGAGGTCCTTAGACCA
CTTTATGAATCTCCAAAGATTCTTGCACAGAAAACAACTATTGCTGCACTGCGCCACATT
AGGCAAATTGCGCATGAATCGAGTGGGGAAATGCCCTATGGAGGGGGCCGCCAGCCAGCG
GTGTTGAGAACATTCAGCCAGAGGCTTAGCAGGGGTTTCAATGATGCTGTCAATGGGTTT
CCAGATGACGGCTGGTCACTGATGAGCAGTGACGGTGCTGAGGATGTTACTATTGCTATC
AACTCCTCTCCAAACAAACTTATTGGTTCTCATGTCAACTCCTCCCAGCTGTTTACTGCG
ATTGGAGGTGGCATCCTGTGTGCTAAGGCATCAATGCTGCTTCAGAATGTGCCACCTGCC
CTACTAGTACGATTTCTGAGGGAGCATCGCTCCGAATGGGCTGATCCTGGTGTTGATGCT
TATTCTGCTGCCTCTTTGAGGGCCAACCCATATGGTGTTCCAGGTTTAAGGGCTGGTGGG
TTTATGGGCAACCAGGTTATACTACCCCTTGCGCGCACTTTGGAGCATGAAGAGTGCTTG
GAGGTTATTAGGCTTGAAGGACATGGCTTTAGCCATGAGGAGGTTCTTATGTCTCGGGAT
ATGTTTCTTCTGCAGTTGTGCAGTGGCGTTGATGAGAATGCACCCGGTGCCTGTGCACAG
CTTGTCTTTGCTCCTATTGATGAATCTTTTGCTGACGATGCACCTTTGCTACCCTCAGGC
TTTCGTGTGATACCGCTTGACGCTAAGACGGATGTGCCATCTGCCACACGTACACTTGAC
CTCGCTTCTGCACTCGAGGTTGGATCAGGTGGAGGTCTGCGTGCTTTAAGCGATGGTTCA
GGCACGTGCACCACGAGATCAGTCCTGACCATCGCCTTCCAGTTCTCGTTCGAGAATCAC
CTTCGCGAAAGCGTGGCAGCAATGGCCAGGCAGTATGTCAGGGGTGTGATGGCGTCTGTG
CAGAGGGTGGCCATGGCGATTGCTCCTTCTCGCCTTGGCTCGCATATCGAACTGAAACAT
CCACCGGGCTCTCCTGAGGCACTTGCACTAGCTACGTGGATCGGCAGGAGCTACAGGGCA
CACACTGGAACAGAGATCCGCTGGTCGGACACTGAAGGCGCTGACTCTCCCCTGATGCCA
TTCTGGAAGCACAACGACGCAATACTCTGCTGCTCTCTGAAGCCTGCTTTCACACTCAAG
TTCGCCAACAGTGCTGGCTTCGACATCCTGGAGACGACGGTGGTGAACATCCAGGACCTG
CCGCTGGAGGCGGTCCTTGATGATGACGGCCAGAAGGCCCTGTTCGCGCAGCTTCCCAAG
ATCATGCAGCAGGGCCTGGCGTACCTCCCCGGCGGGGTGTGCAGGTCGAGCATGGGGCGG
CAGGCGTCGTACGAGCAGGCGGTGGCGTGGAAGGTGGTGGGAGACGACGGCGCCCCGCAG
TGCCTGGCGCTCATGCTCGTCAATTGGACCTTCATCTGACGCTCCTCCGAGCTCCTGAGG
TTCACAGCCTCGCTCGGCATCGCCAGATCACTGCTGGACGGCGCCTTTATCCTACTACTT
CGTATTATTTAGTTGCTTTTCCGTTGCACCTACGTGCTACTACTGCTCGAGACAATGAGA
TGTTTACTGTTCCTGTTGTGAACTAAGTGTACTGTGGATTGAGAGTTGGAGAACAAAGTC
ACTGCTGTAGTGCTGTTTGTGTGTGAGACTAAAGAACCTTAGTACTACTGTACTACTGTT
ATTATCCGTGACTCTGGTCTTTGTTTGCGTGACAAACAAATGTACTCTCTTTGTTTTAAA
ATGTTTGTAGTTTTTGGTTTTCGTGCC
>Locus21.10_Confidence_0.405_Length_2496
GCCGTAGCGATGCCGAGCGGGAGCAGCGATGGCGGCGGCGGGTACGAAAAGGGCGGGATG
GACACGGGCAAGTACGTGCGGTACACGCCGGAGCAGGTGGAGGCGCTGGAGCGCGTCTAC
AGCGAGTGCCCCAAGCCCAGCTCGCTGCGCCGGCAGCAGCTCATCCGGGACTGCCCCATC
CTCAGCAACATCGAGCCCAAGCAGATCAAGGTCTGGTTCCAGAACCGCAGATGCCGGGAG
AAGCAGCGCAAGGAGTCCTCTCGGCTACAAACCGTGAACAGGAAGCTGAGTGCGATGAAT
AAGCTGTTGATGGAGGAGAATGACCGGCTGCAGAAGCAGGTGTCCCGTCTCGTCTTTGAC
AACGGGTATATGAAGAATCGACTCCACAGTCCTTCTGTAGCGACCACCGACACAAGCTGT
GAGTCTGTGGTGACAAGTGGTCAGCACAACCAACAGCAAAACCCAGCAGTTCTGCATCCT
CCACAAAGGGATGCGAACAACCCAGCAGGTCTACTCGCTATTGCTGAGGAGACATTGGCA
GAGTTCATGTCCAAGGCGACTGGAACTGCTGTCAACTGGGTGCAAATGGTTGGGATGAAG
CCTGGTCCGGATTCCGTTGGAATCATCGCTGTTTCGCACAACTGCAGTGGCGTAGCAGCA
CGAGCTTGCGGCCTTGTGAGCCTTGAGCCCACAAAGGTTGCGGAGATCCTTAAGGATCGC
GCATCGTGGTATCGCGATTGTCGGCATGTTGATATCCTCCATGTTATCCCTACGGGTAAC
GGTGGAACGATTGAGCTGATCTATATGCAGACTTATGCACTGACAACTCTGGCGGAACCG
CGCGACTTTTGGACTCTCCGATACACTAGTGGTCTTGATGATGGCAGTCTTGTGATCTGC
GAAAGGTCATTGACTCAGTCCACTGGAGGTCCTTCTGGACCTAACACTCCAAATTTTATC
AGAGCTGAGGTGCTTCCTAGTGGTTATCTGATTCGACCTTGTGATGGGGGAGGTTCCATG
ATTTACATTGTGGATCATGTTGATCTGAATGCTTCTAGTGTGCCCGAGGTTCTTCGACCA
CTCTATGAATGTCCTAAGATACTGGCACAGAAGATGACTGCTGCGGCGTTGCGACACATT
AGGCAAATTGCACATGAATCAAATGGTGAAATGCCGTATGGTGTTGGTCGACAGCCGGCT
GTTCTCAGAACTTTCAGTCAAAGGCTCAGCAGAGGCTTCAATGATGCTGTGAGTGGCTTT
CCAGATGATGGCTGGTCTCCTTTGTTGAGCAGTGATGGTGCTGAGGATATTACAATTACA
ATCAACTCATCTCCAAACAAACTTATTGGATCTCATGTCAGCCCTTCCCCATTCTTTTCT
GCTATGGGGGGTGGCATCATGTGTGCAAAAGCATCAATGCTACTGCAGAATGTGCCACCT
GCTATACTTGTGCGATTTTTGAGGGAGCATCGCTCTGAATGGGCTGATCCTGGTGTTGAT
ACTTATTCTGCTGCTGCTCTGAGGGCTAGTCCATATGCAGTTCCTGGCTTGCGCGCTAGT
GGGTTTATGGGCAGCCAGGTTATTCTACCGCTTGCGCATACCTTAGAGCATGAAGAGTTC
TTGGAGGTTATTAGGCTTGAGGGACACAGCCTCTGCCATGATGAAGTTGTTCTGTCACGA
GATATGTATCTTCTGCAGTTGTGCAGTGGCGTGGATGAAAATGCAGCTGGTGCATGTGCA
CAGCTTGTCTTTGCACCCATCGATGAATCTTTTGCTGATGATGCACCACTGCTACCCTCA
GGCTTCCGTGTCATTCCACTGGACGCAAAGACGGATCCACCATCAGGCACACGCACACTT
GACCTAGCATCTACTCTTGAGGTTGGATCTGGTGGGACTACTCGTGCTTCAAGTGATGCC
TCCAGCACCTGCAACACAAGATCAGTGTTGACCATTGCTTTCCAGTTCTCATATGAGAAT
CACCTACGGGAAAGCGTCGCAGCAATGGCCAGGCAATATGTCAGGACTGTGGTGGCATCG
GTGCAGAGGGTGGCCATGGCAATAGCTCCTTCCCGTCTTGGTGGACAGCTTGAAATGAAG
CAAACTCCAGGATCTCCTGAGGCACACACGCTTGCAAGGTGGATCGGCAGGAGCTACAGG
TTTCACACTGGAGCGGAACTCCTTCGCACAGACACCCAATGCACTGATGCTTCCTTGAAA
GCACTGTGGCAACACTCAGACTCGATCATGTGCTGTTCCCTGAAGGCTGCTCCTGTGTTC
ACCTTCGCCAACCAAGCCGGCCTCGACATGCTGGAGACGACGTTGATTGCTCTCCAGGAC
ATCTCCCTTGAGAAGATCCTTGATGATGATGGCAGGAAGGCGCTCTGCACTGAGTACCCT
AAGATTATGCAGCAGGGCTTCGCATACCTCCCCGGCGGCGTGTGTGTATCGAGCATGGGG
CGGCCGGTGTCGTACGAGCAGGCGGTGGCGTGGAAG
>Locus21.10_Confidence_0.541_Length_2910
GCCGTAGCGATGCCGAGCGGGAGCAGCGATGGCGGCGGCGGGTACGAAAAGGGCGGGATG
GACACGGGCAAGTACGTGCGGTACACGCCGGAGCAGGTGGAGGCGCTGGAGCGCGTCTAC
AGCGAGTGCCCCAAGCCCAGCTCGCTGCGCCGGCAGCAGCTCATCCGGGACTGCCCCATC
CTCAGCAACATCGAGCCCAAGCAGATCAAGGTCTGGTTCCAGAACCGCAGATGCCGGGAG
AAGCAGCGCAAGGAGTCCTCTCGGCTACAAACCGTGAACAGGAAGCTGAGTGCGATGAAT
AAGCTGTTGATGGAGGAGAATGACCGGCTGCAGAAGCAGGTGTCCCGTCTCGTCTTTGAC
AACGGGTATATGAAGAATCGACTCCACAGTCCTTCTGTAGCGACCACCGACACAAGCTGT
GAGTCTGTGGTGACAAGTGGTCAGCACAACCAACAGCAAAACCCAGCAGTTCTGCATCCT
CCACAAAGGGATGCGAACAACCCAGCAGGTCTACTCGCTATTGCTGAGGAGACATTGGCA
GAGTTCATGTCCAAGGCGACTGGAACTGCTGTCAACTGGGTGCAAATGGTTGGGATGAAG
CCTGGTCCGGATTCCGTTGGAATCATCGCTGTTTCGCACAACTGCAGTGGCGTAGCAGCA
CGAGCTTGCGGCCTTGTGAGCCTTGAGCCCACAAAGGTTGCGGAGATCCTTAAGGATCGC
GCATCGTGGTATCGCGATTGTCGGCATGTTGATATCCTCCATGTTATCCCTACGGGTAAC
GGTGGAACGATTGAGCTGATCTATATGCAGACTTATGCACTGACAACTCTGGCGGAACCG
CGCGACTTTTGGACTCTCCGATACACTAGTGGTCTTGATGATGGCAGTCTTGTGATCTGC
GAAAGGTCATTGACTCAGTCCACTGGAGGTCCTTCTGGACCTAACACTCCAAATTTTATC
AGAGCTGAGGTGCTTCCTAGTGGTTATCTGATTCGACCTTGTGATGGGGGAGGTTCCATG
ATTTACATTGTGGATCATGTTGATCTGAATGCTTCTAGTGTGCCCGAGGTTCTTCGACCA
CTCTATGAATGTCCTAAGATACTGGCACAGAAGATGACTGCTGCGGCGTTGCGACACATT
AGGCAAATTGCACATGAATCAAATGGTGAAATGCCGTATGGTGTTGGTCGACAGCCGGCT
GTTCTCAGAACTTTCAGTCAAAGGCTCAGCAGAGGCTTCAATGATGCTGTGAGTGGCTTT
CCAGATGATGGCTGGTCTCCTTTGTTGAGCAGTGATGGTGCTGAGGATATTACAATTACA
ATCAACTCATCTCCAAACAAACTTATTGGATCTCATGTCAGCCCTTCCCCATTCTTTTCT
GCTATGGGGGGTGGCATCATGTGTGCAAAAGCATCAATGCTACTGCAGAATGTGCCACCT
GCTATACTTGTGCGATTTTTGAGGGAGCATCGCTCTGAATGGGCTGATCCTGGTGTTGAT
ACTTATTCTGCTGCCTCTTTGAGGGCCAACCCATATGGTGTTCCAGGTTTAAGGGCTGGT
GGGTTTATGGGCAACCAGGTTATACTACCCCTTGCGCGCACTTTGGAGCATGAAGAGTGC
TTGGAGGTTATTAGGCTTGAAGGACATGGCTTTAGCCATGAGGAGGTTCTTATGTCTCGG
GATATGTTTCTTCTGCAGTTGTGCAGTGGCGTTGATGAGAATGCACCCGGTGCCTGTGCA
CAGCTTGTCTTTGCTCCTATTGATGAATCTTTTGCTGACGATGCACCTTTGCTACCCTCA
GGCTTTCGTGTGATACCGCTTGACGCTAAGACGGATGTGCCATCTGCCACACGTACACTT
GACCTCGCTTCTGCACTCGAGGTTGGATCAGGTGGAGGTCTGCGTGCTTTAAGCGATGGT
TCAGGCACGTGCACCACGAGATCAGTCCTGACCATCGCCTTCCAGTTCTCGTTCGAGAAT
CACCTTCGCGAAAGCGTGGCAGCAATGGCCAGGCAGTATGTCAGGGGTGTGATGGCGTCT
GTGCAGAGGGTGGCCATGGCGATTGCTCCTTCTCGCCTTGGCTCGCATATCGAACTGAAA
CATCCACCGGGCTCTCCTGAGGCACTTGCACTAGCTACGTGGATCGGCAGGAGCTACAGG
GCACACACTGGAACAGAGATCCGCTGGTCGGACACTGAAGGCGCTGACTCTCCCCTGATG
CCATTCTGGAAGCACAACGACGCAATACTCTGCTGCTCTCTGAAGCCTGCTTTCACACTC
AAGTTCGCCAACAGTGCTGGCTTCGACATCCTGGAGACGACGGTGGTGAACATCCAGGAC
CTGCCGCTGGAGGCGGTCCTTGATGATGACGGCCAGAAGGCCCTGTTCGCGCAGCTTCCC
AAGATCATGCAGCAGGGCCTGGCGTACCTCCCCGGCGGGGTGTGCAGGTCGAGCATGGGG
CGGCAGGCGTCGTACGAGCAGGCGGTGGCGTGGAAGGTGGTGGGAGACGACGGCGCCCCG
CAGTGCCTGGCGCTCATGCTCGTCAATTGGACCTTCATCTGACGCTCCTCCGAGCTCCTG
AGGTTCACAGCCTCGCTCGGCATCGCCAGATCACTGCTGGACGGCGCCTTTATCCTACTA
CTTCGTATTATTTAGTTGCTTTTCCGTTGCACCTACGTGCTACTACTGCTCGAGACAATG
AGATGTTTACTGTTCCTGTTGTGAACTAAGTGTACTGTGGATTGAGAGTTGGAGAACAAA
GTCACTGCTGTAGTGCTGTTTGTGTGTGAGACTAAAGAACCTTAGTACTACTGTACTACT
GTTATTATCCGTGACTCTGGTCTTTGTTTGCGTGACAAACAAATGTACTCTCTTTGTTTT
AAAATGTTTGTAGTTTTTGGTTTTCGTGCC
>Locus22.10_Confidence_0.226_Length_823
CCTCCTCCTCTGGGTTCCTCAAAGGATGGTAAAAATATGCTACAACTGCTTGCTTGATGT
TCATTTTGCCGTCAATCATTTCATTTCCTGTGTGCTGATGTGCTGCTTATTGCTTGAGAT
TAGAGGTTGCTGCAGATCCTGGTTTTTGTTGGGATGAGAATGAGATCTTGGGCTAGGATA
ATACAAAGCTCGTCAGGATCTTATTGCTTAGTCTTGGTTTAAGTAATGATTAGCAGTTTC
TAGTGTTTTTCAGAGGAGAGCGAGATCCTTGTGACATTTTTTTTGGTCCCTGCTGTACCA
TCGTTGGCATGTCTATTATGTGGTAATATAGACACTGCTGTAAGAAATGTTGCAATTTTA
CTTTTCCTGTCAAGTCTTTTTTTTTCCTTCAGATAGTGACATCAACAGCCGTTGCGCATC
TAATAAGGTAGTGGTTAGTTGGAGGATTTTGCATGATGTAGTAAGATTCAGGTCTTAGTG
ACCTTTAAATAAAAGCAGCAAGAAATGAGCAGTCATCACATATATTCAGGCTTAGTGACC
TTCAACTATGTGCTGCTAGAAATAAGCACTCACATATATTCAGTCTTATAGTGATCTTTA
ATCAGGGGCAGGAAGAAATAAGCAGTCACATACTCACATATGTTCTGTAGTCTTAGGGGT
TCATTTAGTTATTGTAAGGCATTTTTGCTTATGTATGAATGTACATCCCTTGACAGAGTA
AATTCTGGTAATGCAAATCTGGCCAGTCAGACTGGTAATGAGTTATACAGCTGTAGCACC
GTCATATCCTGGGTTACAAGGCACATGATCATTAACAAATCAA
>Locus22.10_Confidence_0.161_Length_448
CAGCAACAGCACCACCACAACCATGGAAACGAGGGTAGCTCAAGCTCCTCCGGGTTCCTC
AAAGGATGTTTGGCTGCTCTCTGCTGTTGCTGCGTGCTGGAGGAATGCTGCGGCTGCTTC
TGAGATGTTAGATATCCGCTAATCGGATCCTACGCTATTGTTGCTAGCGTTCTGGAGCAT
CCGAGTATTAAGATGTAGTAACCGAGCTTCCAGTCCAGCATTCTATTTTTCAAACAAACC
ATAATTTGTAGTATGTGCTATGCTTTATTATCCGAAAATAAAGGATGTTATTATTGGGAT
TGTAAATAAGGTATTTTCCTAGCTCGACCAGAGAACACCTGTCATACCCCTAGTCAGTAG
TCACTTTGGTAAGTGTAAGTTTACAATCTGTTTTGGGTATGAAAAGAACAAGGAAGATCT
GAACAAAGGGGTTTTCGTGGTGTAGTTG
>Locus22.10_Confidence_0.129_Length_289
GAGGAGTGTAGCCAAGCAAATTCGTCACCGTGTAGATGCACTGATCCTGGCCAGCAAGAG
CCTGTTTGCTGCACTGCTGCTGGTGCGAGCCAGGCTACGACGTACGATGCGCAAGGAACC
CATCACGCCCGTACATACAAAATGATGTAACGCAGTGTGAACTGTGAAGACACAACCATC
TCGTTCTCCTAAGCAAGAACACAGGAAAGGGAGGGACGAAGAAAGGGGAAAAGAGAGATG
AGCTACCAGGACCCTCCTCCAGTTTGGCTGCTCTCTGCTGTTGCTGCGT
>Locus22.10_Confidence_0.226_Length_921
CCTCCTCCTCTGGGTTCCTCAAAGGATGGTAAAAATATGCTACAACTGCTTGCTTGATGT
TCATTTTGCCGTCAATCATTTCATTTCCTGTGTGCTGATGTGCTGCTTATTGCTTGAGAT
TAGAGGTTGCTGCAGATCCTGGTTTTTGTTGGGATGAGAATGAGATCTTGGGCTAGGATA
ATACAAAGCTCGTCAGGATCTTATTGCTTAGTCTTGGTTTAAGTAATGATTAGCAGTTTC
TAGTGTTTTTCAGAGGAGAGCGAGATCCTTGTGACATTTTTTTTGGTCCCTGCTGTACCA
TCGTTGGCATGTCTATTATGTGGTAATATAGACACTGCTGTAAGAAATGTTGCAATTTTA
CTTTTCCTGTCAAGTCTTTTTTTTTCCTTCAGATAGTGACATCAACAGCCGTTGCGCATC
TAATAAGGTAGTGGTTAGTTGGAGGATTTTGCATGATGTAGTAAGATTCAGGTCTTAGTG
ACCTTTAAATAAAAGCAGCAAGAAATGAGCAGTCACATATATAATATAGTTCAGTCTTAG
TGACCTTTAACTATGAGCAGTAAGAAATAAGCACTCACATACATTCAGTCTTTAATTAGT
GACCTTTAATTATGTCCAGGAAGAAATAAGCAGTCACATACTCACATATGTTCTGTAGTC
TTAGGGGTTCATTTAGTTATTGTAAGGCATTTTTGCTTATGTATGAATGTACATCCCTTG
ACAGAGTAAATTCTGGTAATGCAAATCTGGCCAATCAGACTGCACCATCATGACCTGGGT
TACAAGGCACATGAACATTAACAAATCAAACATGTTATTCAGCTTTTTCAGCTTCTATCT
GTTTGCTTAATCTCGTGTGAATATCTGCGTCTCATTTTGGTCTCTGTGGTTTGCAGTTTG
GCTGCTCTCTGCTGTTGCTGC
>Locus22.10_Confidence_0.226_Length_913
CCTCCTCCTCTGGGTTCCTCAAAGGATGGTAAAAATATGCTACAACTGCTTGCTTGATGT
TCATTTTGCCGTCAATCATTTCATTTCCTGTGTGCTGATGTGCTGCTTATTGCTTGAGAT
TAGAGGTTGCTGCAGATCCTGGTTTTTGTTGGGATGAGAATGAGATCTTGGGCTAGGATA
ATACAAAGCTCGTCAGGATCTTATTGCTTAGTCTTGGTTTAAGTAATGATTAGCAGTTTC
TAGTGTTTTTCAGAGGAGAGCGAGATCCTTGTGACATTTTTTTTGGTCCCTGCTGTACCA
TCGTTGGCATGTCTATTATGTGGTAATATAGACACTGCTGTAAGAAATGTTGCAATTTTA
CTTTTCCTGTCAAGTCTTTTTTTTTCCTTCAGATAGTGACATCAACAGCCGTTGCGCATC
TAATAAGGTAGTGGTTAGTTGGAGGATTTTGCATGATGTAGTAAGATTCAGGTCTTAGTG
ACCTTTAAATAAAAGCAGCAAGAAATGAGCAGTCATCACATATATTCAGGCTTAGTGACC
TTCAACTATGTGCTGCTAGAAATAAGCACTCACATATATTCAGTCTTATAGTGATCTTTA
ATCAGGGGCAGGAAGAAATAAGCAGTCACATACTCACATATGTTCTGTAGTCTTAGGGGT
TCATTTAGTTATTGTAAGGCATTTTTGCTTATGTATGAATGTACATCCCTTGACAGAGTA
AATTCTGGTAATGCAAATCTGGCCAATCAGACTGCACCATCATGACCTGGGTTACAAGGC
ACATGAACATTAACAAATCAAACATGTTATTCAGCTTTTTCAGCTTCTATCTGTTTGCTT
AATCTCGTGTGAATATCTGCGTCTCATTTTGGTCTCTGTGGTTTGCAGTTTGGCTGCTCT
CTGCTGTTGCTGC
>Locus22.10_Confidence_0.226_Length_302
GAGGAGTGTAGCCAAGCAAATTCGTCACCGTGTAGATGCACTGATCCTGGCCAGCAAGAG
CCTGTTTGCTGCACTGCTGCTGGTGCGAGCCAGGCTACGACGTACGATGCGCAAGGAACC
CATCACGCCCGTACATACAAAATGATGTAACGCAGTGTGAACTGTGAAGACACAACCATC
TCGTTCTCCTAAGCAAGAACACAGGAAAGGGAGGGACGAAGAAAGGGGAAAAGAGAGATG
AGCTACCAGGACCCTCCTCCAGGGCATCCTCGTCAGGCGTACCCTTACCCACCACCACCA
GA
>Locus22.10_Confidence_0.194_Length_333
CAGCAACAGCACCACCACAACCATGGAAACGAGGGTAGCTCAAGCTCCTCCGGGTTCCTC
AAAGGATGTTTGGCTGCTCTCTGCTGTTGCTGCGTGCTGGAGGAATGCTGCGGCTGCTTC
TGAGATGTTAGATATCCGCTAATCGGATCCTACGCTATTGTTGCTAGCGTTCTGGAGCAT
CCGAGTATTAAGATGTAGTAACCGTGCTTGTAAATTATCTGGAGCAGCAGTGTGTTCTTG
AGCTTCCGGTCCAGCATTCTATTTTCAGACAGACCATATTTTGTAGTATGTGCTATGCCT
TATTATCTGAAAATAGAATGCTGGACCGGAAGG
>Locus22.10_Confidence_0.065_Length_322
GAGGAGTGTAGCCAAGCAAATTCGTCACCGTGTAGATGCACTGATCCTGGCCAGCAAGAG
CCTGTTTGCTGCACTGCTGCTGGTGCGAGCCAGGCTACGACGTACGATGCGCAAGGAACC
CATCACGCCCGTACATACAAAATGATGTAACGCAGTGTGAACTGTGAAGACACAACCATC
TCGTTCTCCTAAGCAAGAACACAGGAAAGGGAGGGACGAAGAAAGGGGAAAAGAGAGATG
AGCTACCAGGNNNNNNNNNNNNNNNNNNNNNNNNNNNNNNNNNNNNNNNNNNNNNNNNNN
NNNGTGTACCCTCCTCCCCCTC
>Locus22.10_Confidence_0.194_Length_484
CAGCAACAGCACCACCACAACCATGGAAACGAGGGTAGCTCAAGCTCCTCCGGGTTCCTC
AAAGGATGTTTGGCTGCTCTCTGCTGTTGCTGCGTGCTGGAGGAATGCTGCGGCTGCTTC
TGAGATGTTAGATATCCGCTAATCGGATCCTACGCTATTGTTGCTAGCGTTCTGGAGCAT
CCGAGTATTAAGATGTAGTAACCGTGCTTGTAAATTATCTGGAGCAGCAGTGTGTTCTTG
AGCTTCCAGTCCAGCATTCTATTTTTCAAACAAACCATAATTTGTAGTATGTGCTATGCT
TTATTATCCGAAAATAAAGGATGTTATTATTGGGATTGTAAATAAGGTATTTTCCTAGCT
CGACCAGAGAACACCTGTCATACCCCTAGTCAGTAGTCACTTTGGTAAGTGTAAGTTTAC
AATCTGTTTTGGGTATGAAAAGAACAAGGAAGATCTGAACAAAGGGGTTTTCGTGGTGTA
GTTG
>Locus22.10_Confidence_0.226_Length_323
GAGGAGTGTAGCCAAGCAAATTCGTCACCGTGTAGATGCACTGATCCTGGCCAGCAAGAG
CCTGTTTGCTGCACTGCTGCTGGTGCGAGCCAGGCTACGACGTACGATGCGCAAGGAACC
CATCACGCCCGTACATACAAAATGATGTAACGCAGTGTGAACTGTGAAGACACAACCATC
TCGTTCTCCTAAGCAAGAACACAGGAAAGGGAGGGACGAAGAAAGGGGAAAAGAGAGATG
AGCTACCAGGGAGTCCCTCCCGAGGAACCCTACCCTCCTCCAGGGCATCCTCGTCAGGCG
TACCCTTACCCACCACCACCAGA
>Locus23.1_Confidence_1.000_Length_1252
GCGCAACTCCCACGCCCACGCCGCAGGCAGGTCGGCACGCACCCGCAATTCGCAAACCCG
CACCACCTCCCCCAACCCTCCCGCGAGATCTCCCACTGCCCCCTCAGATCCGCCTCCCCT
CGCCGGCGCGCTCGCGCGCTTTCCGCACGCCCGCCGCCATGTCGCACAACCACGGCGACA
CGATCCCGCTCCACCCCTCGTCGGCGCAGTCCGACATGGACGAGATCGAGAGCCTCATCC
ACGCCGCGCCATCCCCTGCCACCGTGCTCCCCGCGCGGCCACCGTCTCCGACGCGGGCCT
CCATCCCCGTATCCTCCTCTCCTGCGCCGGCGCCCGTCCCCACGAAGCCGCCTCTCCCTG
CCGCCTCCATCCCGATCTCCGTCTCCGTCTCCCCCGTTCCCGCGTCCGTCTCCGTCCCCA
TCGGCGCCGACGGGTTTGGGCCTCCGCCCAACACGCTCACGGAGCCGGTATGGGACACCG
TCAAGCGAGACTTAGCACGCATCGTCAGCAATCTCAAGCTCGTCGTCTTCCCCAATCCCT
ACCGCGAGGACCCCGGCAAGGCGCTCAGGGACTGGGACCTGTGGGGTCCCTTCTTCTTCA
TCGTCTTCCTTGGCCTCACGCTCTCCTGGTCGGCTTCCGTGAAGAAGTCTGAAGTATTTG
CTGTTGCATTTGCTGTCCTGGCAGCTGGGGCTATAATTCTGACCTTGAATGTTCTGCTTC
TGGGTGGACACATCATCTTCTTCCAAAGCCTGAGTCTTCTTGGCTATTGCCTGTTTCCAC
TGGATGTTGGTGCTCTAGTTTGCATGCTGAAGGACAATGTCATACTTAAGATTGTCGTGG
TGACAATCACATTGGCATGGAGCTCCTGGGCTGCCTATCCATTCATGAGTGCTGCTGTTA
ACCCAAGGAGAAAAGCTCTGGCCCTATATCCTGTCTTCCTCATGTATATCTCAGTTGGTT
TCCTCATAATTGCCATTGATTAATGAAGGGAGGCAAGCTTTGTAGTAACATCTGAAGAGT
TGAGACTTTCCTTGTGGATGATTGAACCGCCAGAATACATACAAGTTCGAGTAGACAATG
CTTCTACCCTCATGGAGTCTTTGTGATTTGTCTCGTGGGGATTTTGGTCTTTACATGGGC
AGGAGGCTTAAGGTTGTAAAATTAGTCGAAAATCTATATCTGTTGTAAAGGGCATGAACT
TTGGACCACTGAATTGGCTGTCAAGCTTTCTTATACTACCATATAAGCTGTT
>Locus24.2_Confidence_1.000_Length_944
TCCTGGTATGCCAGTTTATTATGAGAAAAAAAGGTAATAGGTCGGTCAATATAAGAGTTC
CAGAGAACAACGGAAGAAGTGGCTTCTTAAAAATTTGCCCCCAAGTTATTACAACCTACA
TAATGTTCATGGAACACAGCCAAGGAAAACTATCATGCACCAACTTCACGGTTTAAGTAG
TCGACAAACATCCTCTTTGCGCTATCAGCATCTGTTGGTGGTGGTGGCCCACTTAGACTG
TACTGCCCTGCCAGCTTGATGAAAGTTCGCCGCAGGCTTCGGAGCTCAGGCAGGCCAACA
GATCTCTGAAGGTTGATAGTTGGCAAGTTAGGTCCAATAGAGATCTTATTCACAGCAAGC
CCAAGACCGCATGATTGTGCTTCAACAATTGCATTGACCACCTCCTGTGTTGCTTTGTCC
ATCTCATAGAGGGAATTTGCCTCTGTTGTCCGCACCGTCTGAGTGGCTATTGTAGGCTGG
AGAACTTTTATGTCTCTTGTTTTGGAATCCACTTTCTTTGTCAAATATGACACAGCCTCA
GCAATAACAGGAGCCGTTTCCACTATTTCATCTCTAGATGGAAACAATTCAAAAAGAGGG
GAATCCCAACGATTACGCCTATCTGGCTTCTCAAATCTCCTTACAAGATCTTCAAATATA
TTACTATCATATGCTGGTTCTCCTTTCTCCTGGTGGTTGCTGTTCCATTCCCTACAATGG
TCCACTTCTGTATCACAAAAAAGCACACAATATCTTACACCAGATGCACGCGCAAGACAC
CACAACTCATACCGGTACCCCTTAATATTATTCAACGAGTCAACGATAATTATGCTGTCG
CGTGACACAGACCTGTCAACTTCTGATCTAAGAACTCCTCTCAGGTTTTTCTCCACAACC
ATATCTTTGTAACTATCGTTGCGCCCGAGATGGAGGGATGACTC
>Locus24.2_Confidence_1.000_Length_783
TCCTGGTATGCCAGTTTATTATGAGAAAAAAAGGTAATAGGTCGGTCAATATAAGAGTTC
CAGAGAACAACGGAAGAAGTGGCTTCTTAAAAATTTGCCCCCAAGTTATTACAACCTACA
TAATGTTCATGGAACACAGCCAAGGAAAACTATCATGCACCAACTTCACGGTTTAAGTAG
TCGACAAACATCCTCTTTGCGCTATCAGCATCTGTTGGTGGTGGTGGCCCACTTAGACTG
TACTGCCCTGCCAGCTTGATGAAAGTTCGCCGCAGGCTTCGGAGCTCAGGCAGGCCAACA
GATCTCTGAAGGTTGATAGTTGGCAAGTTAGGTCCAATAGAGATCTTATTCACAGCAAGC
CCAAGACCGCATGATTGTGCTTCAACAATTGCATTGACCACCTCCTGTGTTGCTTTGTCC
ATCTCATAGAGGGAATTTGCCTCTGTTGTCCGCACCGTCTGAGTGGCTATTGTAGGCTGG
AGAACTTTTATGTCTCTTGTTTTGGAATCCACTTTCTTTGTCAAATATGACACAGCCTCA
GCAATAACAGGAGCCGTTTCCACTATTTCATCTATTAAAAACATTGGAGAAAACAGATTA
GTCAGATCAAATTATTTGCCAAACCCAATGCAGGCAATATGCGGTGATGCAGTGTCCTGC
GCTGAACATATTCTAAAGCTGCTGCACAGAAGCAGTTTATCAAAATCCAACGCTCTGTTA
GGCAGAACAGCTTACTTTTTAAAAGAGTATCTAGCACAATTGTTGATCCTTCCCTATTTT
TTT
>Locus25.3_Confidence_0.778_Length_2151
GAGCTATTTACCCCCGAAGGGGTAACAATTGTACCATAGCAAGGCCCAATGAATGTGGCC
CAGAACATCAGAACTTGGAATGGACAAGTTATATACATACACCACCAGGGAATTATGTTA
CAAGTCTGACAATGATTACACATGCATTCCCATTGTTTCTGAGCTTGCACATAACAATTA
ATTTACAGGAAGGGAAGGGTGCAGCTTGTCAAGCTATCTTGGCATTAGCAGTACGCTCTT
GCAAGAATTTGCTTTTCTGTTCTCATGTCGTAAGATGTGCCCAAAAACTTGTGAGGGATG
TTAAAAGTTTCTGTAAAGCCAGCCATTATCCTCATATTGATGAAGCTCGATTGCTTTCAA
TCTGTTGTTTCCAAGAATTGAAATGGAAAATGAATACTAGCAGTTAATCACACTAGCTTT
CCTGTGTCTTGGTATCACTTGTAAAAGCTATGTCATATATTTCACTGTATTTGTCAACAA
AGTGGACTTCAAGACCTTCTTTCACATTAGAAGCAAGTTCATCAAAATCCCTTCGGTTTG
CTGATGGGAATATGATTGTCTTTACCCCACTTCTCCTTGCAGCAATGGTTTTCTCCTTCA
CCCCACCGATCGGAAGAATTCGTCCAGTTAGAGTTACTTCACCAGTCATTGCCAAGTCTT
TCTTCACAGATTTCCCCATGGCTAAGGACAACATTGATGTTACCATGGTGCACCCAGCGC
TCGGCCCATCCTTTGGTGTGGCTCCAGCAGGAACATGCAAATGCAGCTTTGAATTTGCAA
AAAAGGGATTATTTGGTTCTTTCTCTAGTAATACAGCTCTACAAACTGTATGTGCAATTT
GGGCGCTCTCTTTCATGACATCGCCAAGCTGACCTGTCACAACAAGTGTGACCTTGCCTT
TGCTTTCCTCTACTTTTGCTGTCTCAATGTACAAGGTCGAACCACCCATAGCATTCCAAG
CTAAACCCATGACCACTCCAACAGGAGTCTGATTGTATATGCGCTCTGCTTGGAACACAG
GCTTCCCAACAAAATTACCAAGATTTGATGCATTGACAACAACTTTCTCCTCAGGCTTGT
CTACAAGCACTTCCATAGTCCTATTTATGCTTTCATTGTTGGCCTACAAAAAAGCATTAA
AGGACAGTTTAATTAGAGCACAAGCCTTAACAACACAAATCAGTCAAACCTATGCTAGTT
AAGACATATCCATCTGCAATTTGAAATTGACTTGGGTTTTATTTACTGGAGATCTTAGAG
CGATAATCAGCCAGAAATGGTGAAGGAATACCATCTGTTGCAGTACATCACTAATAAAAA
CAGTGCCATAAAGGTTACCAGAAATAACAGCATAAGCATATCAAACTTCCACCACAGCAA
AGTGGATAATCATCACATGCCAAGAACAAAAAAAGTTTGATTTTTACCTGTAGCTTCCCT
GTCTGGTTCTAACTAGGTACGGAGCCAGCCGTCAGTGCATGACATTGTCAACAATCAAGT
GCACAAGGGGCCAGCATAGTCATTGCACATTTACCATAATAGAGTGCAAGATTTTAGTTC
GATCTGTAGAAAATTACAAAGGTAGTCATATTACCTCTGGTATCTTAGAAGTATTAGATA
GTTTGGCTGTCTCTTCTGCAAAAGTTTTTGTAGGTGCTTCATTCGAATGCTCATTGTGGC
CTACTTCCGACTCTGTTGTTAAAGGCACCACATTAATATTATCAAGAGAAGAATCAATTG
GGCCCACGTCCACTGAAGCATCTTCTGCGATAGAATTCTTCGAGTTCTTATCTTCTACTT
TTGTTGCAACATCAAAATTGACTGACTTTTTATCTGCTTCTACTATTGTGATATCTCGAG
GTGGCTCATTTGATACCCCTTGACGGACAAGTTTCAGAGCTATCTTTCGATAAATTTTTT
CGATCTGTTTTTGAAGGTTTCGCACACCAGCTTCGCGGCAGTAGTTTTCAATAAGAGCAA
GAAGAGCATCATTTGTGACCTCAACCTGGGCAGCTGGGCTGGTGAACACTGCCAGTTCCA
ATGCCGTGTCATTATTTTTTTGGTGGATGGGTGTTGCCAGCAGGTGGGGGTGGGGGGGAT
GTGATTTTTTTGGGTGCCACCAGGGTTTGATCCCTAGCTGACAGCTTGCAC
>Locus25.3_Confidence_0.778_Length_2262
GAGCTATTTACCCCCGAAGGGGTAACAATTGTACCATAGCAAGGCCCAATGAATGTGGCC
CAGAACATCAGAACTTGGAATGGACAAGTTATATACATACACCACCAGGGAATTATGTTA
CAAGTCTGACAATGATTACACATGCATTCCCATTGTTTCTGAGCTTGCACATAACAATTA
ATTTACAGGAAGGGAAGGGTGCAGCTTGTCAAGCTATCTTGGCATTAGCAGTACGCTCTT
GCAAGAATTTGCTTTTCTGTTCTCATGTCGTAAGATGTGCCCAAAAACTTGTGAGGGATG
TTAAAAGTTTCTGTAAAGCCAGCCATTATCCTCATATTGATGAAGCTCGATTGCTTTCAA
TCTGTTGTTTCCAAGAATTGAAATGGAAAATGAATACTAGCAGTTAATCACACTAGCTTT
CCTGTGTCTTGGTATCACTTGTAAAAGCTATGTCATATATTTCACTGTATTTGTCAACAA
AGTGGACTTCAAGACCTTCTTTCACATTAGAAGCAAGTTCATCAAAATCCCTTCGGTTTG
CTGATGGGAATATGATTGTCTTTACCCCACTTCTCCTTGCAGCAATGGTTTTCTCCTTCA
CCTAAGAGACATTTCAGTGACAACAATAATAGTAATATGATAATCTCACAGTAGGTTGCA
AACAATGCAAGTATGCATGCGAATGGTTCAGAGCTTTGGAATGCGTAATTGATGTTATTG
CATGATACATTTATGAAAACTTCACCGTAAATGTTATGCTATGGAAGGAGGTAAATTAAT
TTAGACAACTTATCTAGTCGATCAGTATTAGGAAAAGTTGGATAGTTCTATTGATTGTCT
ATTTCCTAGTTCCCTAAGTTAGTTAAATAGTACCTCTTATATAAAAGGTAATCTAGTCCA
TGAGCATATTCTAGATGGAGAAAGACCATAGATTAGAGCATGATCTGCCCCTATCTCATT
GTATTCATCTGGTTCTATAATATGTAGATAACTCATCAATTACCAGAATTCACGACATGG
ATAGAATATTTCAGATCATACTCATTTGAGAAGTCTCTAGAAGGGGAGCAGGCAATCATG
AAATCAGTGCACCTGATTTTGAAAGACAAGAAAGAGAGGGCCAATATGTATAGCATGTAA
ATTCCTACCAAACCAGCAGGCAAATAAAGTGTTAAAACCATACCCCACCGATCGGAAGAA
TTCGTCCAGTTAGAGTTACTTCACCAGTCATTGCCAAGTCTTTCTTCACAGATTTCCCCA
TGGCTAAGGACAACATTGATGTTACCATGGTGCACCCAGCGCTCGGCCCATCCTTTGGTG
TGGCTCCAGCAGGAACATGCAAATGCAGCTTTGAATTTGCAAAAAAGGGATTATTTGGTT
CTTTCTCTAGTAATACAGCTCTACAAACTGTATGTGCAATTTGGGCGCTCTCTTTCATGA
CATCGCCAAGCTGACCTGTCACAACAAGTGTGACCTTGCCTTTGCTTTCCTCTACTTTTG
CTGTCTCAATGTACAAGGTCGAACCACCCATAGCATTCCAAGCTAAACCCATGACCACTC
CAACAGGAGTCTGATTGTATATGCGCTCTGCTTGGAACACAGGCTTCCCAACAAAATTAC
CAAGATTTGATGCATTGACAACAACTTTCTCCTCAGGCTTGTCTACAAGCACTTCCATAG
TCCTATTTATGCTTTCATTGTTGGCCTCTGGTATCTTAGAAGTATTAGATAGTTTGGCTG
TCTCTTCTGCAAAAGTTTTTGTAGGTGCTTCATTCGAATGCTCATTGTGGCCTACTTCCG
ACTCTGTTGTTAAAGGCACCACATTAATATTATCAAGAGAAGAATCAATTGGGCCCACGT
CCACTGAAGCATCTTCTGCGATAGAATTCTTCGAGTTCTTATCTTCTACTTTTGTTGCAA
CATCAAAATTGACTGACTTTTTATCTGCTTCTACTATTGTGATATCTCGAGGTGGCTCAT
TTGATACCCCTTGACGGACAAGTTTCAGAGCTATCTTTCGATAAATTTTTTCGATCTGTT
TTTGAAGGTTTCGCACACCAGCTTCGCGGCAGTAGTTTTCAATAAGAGCAAGAAGAGCAT
CATTTGTGACCTCAACCTGGGCAGCTGGGCTGGTGAACACTGCCAGTTCCAATGCCGTGT
CATTATTTTTTTGGTGGATGGGTGTTGCCAGCAGGTGGGGGTGGGGGGGATGTGATTTTT
TTGGGTGCCACCAGGGTTTGATCCCTAGCTGACAGCTTGCAC
>Locus25.3_Confidence_0.778_Length_1680
GAGCTATTTACCCCCGAAGGGGTAACAATTGTACCATAGCAAGGCCCAATGAATGTGGCC
CAGAACATCAGAACTTGGAATGGACAAGTTATATACATACACCACCAGGGAATTATGTTA
CAAGTCTGACAATGATTACACATGCATTCCCATTGTTTCTGAGCTTGCACATAACAATTA
ATTTACAGGAAGGGAAGGGTGCAGCTTGTCAAGCTATCTTGGCATTAGCAGTACGCTCTT
GCAAGAATTTGCTTTTCTGTTCTCATGTCGTAAGATGTGCCCAAAAACTTGTGAGGGATG
TTAAAAGTTTCTGTAAAGCCAGCCATTATCCTCATATTGATGAAGCTCGATTGCTTTCAA
TCTGTTGTTTCCAAGAATTGAAATGGAAAATGAATACTAGCAGTTAATCACACTAGCTTT
CCTGTGTCTTGGTATCACTTGTAAAAGCTATGTCATATATTTCACTGTATTTGTCAACAA
AGTGGACTTCAAGACCTTCTTTCACATTAGAAGCAAGTTCATCAAAATCCCTTCGGTTTG
CTGATGGGAATATGATTGTCTTTACCCCACTTCTCCTTGCAGCAATGGTTTTCTCCTTCA
CCCCACCGATCGGAAGAATTCGTCCAGTTAGAGTTACTTCACCAGTCATTGCCAAGTCTT
TCTTCACAGATTTCCCCATGGCTAAGGACAACATTGATGTTACCATGGTGCACCCAGCGC
TCGGCCCATCCTTTGGTGTGGCTCCAGCAGGAACATGCAAATGCAGCTTTGAATTTGCAA
AAAAGGGATTATTTGGTTCTTTCTCTAGTAATACAGCTCTACAAACTGTATGTGCAATTT
GGGCGCTCTCTTTCATGACATCGCCAAGCTGACCTGTCACAACAAGTGTGACCTTGCCTT
TGCTTTCCTCTACTTTTGCTGTCTCAATGTACAAGGTCGAACCACCCATAGCATTCCAAG
CTAAACCCATGACCACTCCAACAGGAGTCTGATTGTATATGCGCTCTGCTTGGAACACAG
GCTTCCCAACAAAATTACCAAGATTTGATGCATTGACAACAACTTTCTCCTCAGGCTTGT
CTACAAGCACTTCCATAGTCCTATTTATGCTTTCATTGTTGGCCTCTGGTATCTTAGAAG
TATTAGATAGTTTGGCTGTCTCTTCTGCAAAAGTTTTTGTAGGTGCTTCATTCGAATGCT
CATTGTGGCCTACTTCCGACTCTGTTGTTAAAGGCACCACATTAATATTATCAAGAGAAG
AATCAATTGGGCCCACGTCCACTGAAGCATCTTCTGCGATAGAATTCTTCGAGTTCTTAT
CTTCTACTTTTGTTGCAACATCAAAATTGACTGACTTTTTATCTGCTTCTACTATTGTGA
TATCTCGAGGTGGCTCATTTGATACCCCTTGACGGACAAGTTTCAGAGCTATCTTTCGAT
AAATTTTTTCGATCTGTTTTTGAAGGTTTCGCACACCAGCTTCGCGGCAGTAGTTTTCAA
TAAGAGCAAGAAGAGCATCATTTGTGACCTCAACCTGGGCAGCTGGGCTGGTGAACACTG
CCAGTTCCAATGCCGTGTCATTATTTTTTTGGTGGATGGGTGTTGCCAGCAGGTGGGGGT
GGGGGGGATGTGATTTTTTTGGGTGCCACCAGGGTTTGATCCCTAGCTGACAGCTTGCAC
>Locus26.4_Confidence_0.700_Length_781
AGCAAGGAAGCGAAGAACAGGGAAACAAGGACATGGACGCTTTCAGTGCAGTGATGGACA
AGGTGAAGAGCCACCCAGAAGTGGTGGAAAAGGTCAAGGACGAGGTGAACAGCCTTGCTG
ATGCTCTCCATCTGCGGAGACATGGATCCAAGGATAAAGAATCTGAGTCTGAAGAGAAGG
CAGAAGAAGGTGAGGCAGCGCAGAGCGTCGTCGACGAGGGTGCCTCTGCTGACAAGACTG
AAGAACCTAATTTGTTGGAGCAAGCCGTAGAAGAGATTCAGGCTGTCGCCGCAGCTTTGC
AGCAGACAGCCCCAGCAGCTGAAACTGAAACTGAAATTCCAGTTGAGGCTGCTGCTGCTG
CTGAAACTTCAGCTGAAGGAGACAAGCCTGATGAAACAAACAGGGAGGTGGAGAAAGATG
ACCCGAAGAAGCGGCTCGATTTCGCCGGGTTCTTCGCCATGCTGTTTGAGAGGTTCTGCT
CCCCGGGCAACAAGAAGAAAGATTAACTGATTGCAGATCAGCTGTGGATTTTTCGTCTTG
TGATCATGGACTTGGAAATTACATGGGGAGTGCTTGGGATTCTGGGTGCCTTGGTGGTGT
ACAGTCTGCGGTTGTGTTCTCTTAAGAAAAATCTCTATTGGTTTTTACTATCTTCAGTGA
TGACGGGGCAATGGCTACATTTTACTTGATGTAATTATTGTCACCCTTGTGGATTGATTT
AATTTATGTGAACGATTGGTTTATTTTTGGTTAAGATAAAAAAAAAAAAAAAAAAAAAAA
A
>Locus26.4_Confidence_0.500_Length_875
AGCAAGGAAGCGAAGAACAGGGAAACAAGGACATGGACGCTTTCAGTGCAGTGATGGACA
AGGTGAAGAGCCACCCAGAAGTGGTGGAAAAGGTCAAGGACGAGGTGAACAGCCTTGCTG
ATGCTCTCCATCTGCGGAGACATGGTAAAACATGCATTGTTTCTGGGGATTTCATTAGTG
ACTTCTGTTCATCCACAGCCCGATCGTTAAACATTTGCATCGTCCTTACCTTGAACAGGA
TCCAAGGATAAAGAACCTGAGTCTGAAGAGAAGGCAGAAGAAGGTGAGGCAGCGCAGAGC
GTCGTCGACGAGGGTGCCTCTGCTGACAAGACTGAAGAACCTAATTTGTTGGAGCAAGCC
GTAGAAGAGATTCAGGCTGTCGCCGCAGCTTTGCAGCAGACAGCCCCAGCAGCTGAAACT
GAAACTGAAATTCCAGTTGAGGCTGCTGCTGCTGCTGAAACTTCAGCTGAAGGAGACAAG
CCTGATGAAACAAACAGGGAGGTGGAGAAAGATGACCCGAAGAAGCGGCTCGATTTCGCC
GGGTTCTTCGCCATGCTGTTTGAGAGGTTCTGCTCCCCGGGCAACAAGAAGAAAGATTAA
CTGATTGCAGATCAGCTGTGGATTTTTCGTCTTGTGATCATGGACTTGGAAATTACATGG
GGAGTGCTTGGGATTCTGGGTGCCTTGGTGGTGTACAGTCTGCGGTTGTGTTCTCTTAAG
AAAAATCTCTATTGGTTTTTACTATCTTCAGTGATGACGGGGCAATGGCTACATTTTACT
TGATGTAATTATTGTCACCCTTGTGGATTGATTTAATTTATGTGAACGATTGGTTTATTT
TTGGTTAAGATAAAAAAAAAAAAAAAAAAAAAAAA
>Locus26.4_Confidence_0.300_Length_129
AGCAAGGAAGCGAAGAACAGGGAAACAAGGACATGGACGCTTTCAGTGCAGTGATGGACA
AGGTGAAGAGCCACCCAGAAGTGATGGAAAAGGTCAGTGCTGTGATGGACAAGGTGAAGA
GCCACCCAG
>Locus26.4_Confidence_0.700_Length_781
AGCAAGGAAGCGAAGAACAGGGAAACAAGGACATGGACGCTTTCAGTGCAGTGATGGACA
AGGTGAAGAGCCACCCAGAAGTGGTGGAAAAGGTCAAGGACGAGGTGAACAGCCTTGCTG
ATGCTCTCCATCTGCGGAGACATGGATCCAAGGATAAAGAACCTGAGTCTGAAGAGAAGG
CAGAAGAAGGTGAGGCAGCGCAGAGCGTCGTCGACGAGGGTGCCTCTGCTGACAAGACTG
AAGAACCTAATTTGTTGGAGCAAGCCGTAGAAGAGATTCAGGCTGTCGCCGCAGCTTTGC
AGCAGACAGCCCCAGCAGCTGAAACTGAAACTGAAATTCCAGTTGAGGCTGCTGCTGCTG
CTGAAACTTCAGCTGAAGGAGACAAGCCTGATGAAACAAACAGGGAGGTGGAGAAAGATG
ACCCGAAGAAGCGGCTCGATTTCGCCGGGTTCTTCGCCATGCTGTTTGAGAGGTTCTGCT
CCCCGGGCAACAAGAAGAAAGATTAACTGATTGCAGATCAGCTGTGGATTTTTCGTCTTG
TGATCATGGACTTGGAAATTACATGGGGAGTGCTTGGGATTCTGGGTGCCTTGGTGGTGT
ACAGTCTGCGGTTGTGTTCTCTTAAGAAAAATCTCTATTGGTTTTTACTATCTTCAGTGA
TGACGGGGCAATGGCTACATTTTACTTGATGTAATTATTGTCACCCTTGTGGATTGATTT
AATTTATGTGAACGATTGGTTTATTTTTGGTTAAGATAAAAAAAAAAAAAAAAAAAAAAA
A
>Locus27.29_Confidence_1.000_Length_170
TGGGAAGCAAAATAGTCATAACTACCCGGAAGCATGATGTTGCTGAGAAAGTTGGTTGTT
CTTATAACATGGAACCCCTTGCACACGAGAGTTCCAAAGACTTATTCTATGGAAGATTAT
TTGGCTCTGAAGACAAGTGTCCGAAACAATTTGTGGAAGTTTCTGAAAAA
>Locus27.29_Confidence_1.000_Length_328
GAAGCAAAATAGTCATAACTACCCGCAACCACGACATTGCCACGAAAGTTGGTTGTCCTT
ATAAAATGGAACCCCTACCCCACCAGAGTTCTAAAGACTTATTCTACGGAAGAATATTTG
GCTCTGAACAAAAATGTCCCAAAGAATTTGTGGAAATATCTGAAAAAATTATTAAGAAAT
GTGGAGGTGTGCCATTGGCTATCATTACAACTTCAAGTTTGTTGGCAAATAAGCTGGGAA
GAATAAAAGACTGGTATGAGTTTTGTGAGTCTATTGGTTCGGGACTTGAAAGCAATCCAG
ATATGGAAAATATGAGAAAGATATTATC
>Locus27.29_Confidence_1.000_Length_106
CCTCATTTTCTACACCGAATTGGAGCTCATGGCGCGCTCTTTAGGTCCGTGTCCGTTATG
TAACAGATAAGTTTAACTGAGTACTCCTTTAGGTTCGATACTGTAT
>Locus27.29_Confidence_1.000_Length_103
ACATTATATTGGGATGTGGTTGAAAGCATCGATCGCCTGCGCTCGTCTACAAGAAGCAGC
CACACGGAGAAGGATAAGCTGTGATCAAGCAAGCTGTGCAACA
>Locus27.29_Confidence_1.000_Length_137
TGGGATGCTGCAGGCTCTTCGTATTCTGGAAGTGACTGTGTCTGGTGACAACCCACAAGT
GCTGGGAAGGTTCATGGTTGCCCCTAATGCCTTCCCATGTGCAAGAGACTGCAGATTCTA
TGGTTTTCAAACTGTGC
>Locus27.29_Confidence_1.000_Length_187
CCCACGAGGAGCTATGCCCAGGCTTGAAAATTTTAGTTTCCATATCTACCTGCAGGATTT
CGCTAAAGGTGAATTCACTACCGATGACCTGTCCTTGGACCACCTGCCATCCCTTCGGAG
TGTGTCTGCTCAACTTTATCCTGGAGAGGAAAATATCGATGAAGAGTTGGTAACGAAAGT
GAAAGAG
>Locus27.29_Confidence_1.000_Length_131
TGAAGAGTTGGTAACGAAAGTGAAAGAGAAGCTGAGGCAAGAGGCGGATGCCCACCCCAA
GCACCCTTCCGTGCATTATTATTGATTGGATTGGATTCAACGTGTGGTCCCTACCTGAAT
GCATCGGTCTT
>Locus27.29_Confidence_1.000_Length_331
GAAAAGTTATGAAACTTTGTAGTTGAAAACTTTTTTATTTGAATTCGTTTAGGGCACCAA
AATGTGGTTTGAAAAATTGCTTTGCCGAGTGTTTTACTTTGGCACTCGGCAAAGAAGCCT
TTGCCGAGTGTTTTTTTTTTTTGCTTCTTTGCCGAGTGTTTTTTATTTGACTTCTTTGCC
GAGTGCAGAGGCTTTGCCGAGTGTTTTTTATTTGGCTCTCGGCAAAGCCTTCTTTGCTGA
GCGCCCGAAAAAAAATGCTCGGCAAAGCCTCCGGCGCTCGGCAAAGAAGTGAATTCCGGT
AGTGTATGATTGAGACATGTCGTGTGCATGA
>Locus27.29_Confidence_1.000_Length_197
CATTTAGGAAGTTTTTCCATCCGAAATTGTGGTGCTAACATTGTTCACAAATCTTATATA
TCTCTCTTGTAGTTTCATGGAACTACATGAGAGACATATAGATTTTGTGAACAACGTAAT
TATTACTTTGTCGAATAAAGAAATGACCAATATAAAGTTTGTAGATCATGAAAAGTTATG
AAACTTTGTAGTTGAAA
>Locus27.29_Confidence_1.000_Length_392
GAAAAGTTATGAAACTTTGTAGTTGAAAGCATTTTGATTTGAATTCGTTTAAGGCCTCAA
ACAATCAATTTACACTTAGTTTAGTATAATATGTGGGGAACCAAAATGGATTATAGACAC
AAGTGACAAAGGGGTGCAGTGGTAGAGGAGGGCATGCGCGAGAGGGACGTCGTCGCTTGG
AAAGCCAGCAACCGTGTATCGTGTGATTTTCGCGCGAAAAATGGCGCGACTTGCCATTTT
TTGAGGTCTAGAATCTCGATTTTTGGAGGTCTGAAAAATGTCGTGACCAATGGGGGCCTC
CACGGATTAACGAAAATTGATTTGTAGGGGCAGCTCAATATCCATTTATAGGGGTGGCTG
GCTAACTGCCCCTACAAAATGGGCATTTCTAG
>Locus27.29_Confidence_1.000_Length_131
AAATTTTAAAATTTTGAATTTCAAACGTAGTTTTGCATGACAAGATGAATTCAAATGAAA
AAGTGGTCAACTACAATGTTTCATAACCTTTCGAGATCTACAAACTTCATTTAGGAAGTT
TTTCCATCCGA
>Locus27.29_Confidence_1.000_Length_198
TCTGCCACCTGCACTACACACTCACATGCGTCTATATGCCGTTTCAGTTACTCAAATATT
ATACTAAACCAAGTGAAAATTGATTGTTTGAGCCCCTAAACGAATTCAAATCAAAAAGTT
GTCAACCACAAAGTTTCATAACTTTTCGAGCACTACATTTTTCATATAGAAAGTTTTTCC
ATCCGAGGTCTTTTGAAA
>Locus27.29_Confidence_1.000_Length_228
GCCCGACGCTCGGCAAAGCGCAAAATAAAAAAATGCGAAAAAAACCTGGAAAAATTTTTT
TCAATCGGGGGAGGGGGCCCACTGGCCAGCGCCCGCCCGTCTCCGTCGAAGTCGCGAGTC
GCGGCATTTTTCGCGCAAAATTCGCGGCTACGCGGTCGGCGGGATTCGAACTCGTGACCT
CTCCCTCACGCGATACCTCCTCTGCCACCTGCACTACACACTCACATG
>Locus27.29_Confidence_1.000_Length_233
CATCGAGTATTGTTGGGCTAAGACGACTAATGTGTCTGGATCTTAATGGGTTTATCAGTC
TACCAAGAGGATTGAGGAATCTAACATCCTTAGAAGAGCTATGGCCTGCAGTTGTAGATT
CTGTGCACAATGTGGAAGAGCTAGGCCATTTGACACAACTAAGGATCCTTACTGTCGAGC
CAAAATTGGACAAGGAAGCAGGCTGTGAAAATGAGGGCATTTGCAAAGGGTTA
>Locus27.29_Confidence_1.000_Length_162
CATTTGCAAAGGGTTAGTGGAGTCCCTATCCAAACTCCAAAAAATCCGAGATCTAGAAGT
ATCCTCAAACGACGTGGTGATGAATCTTGAAGGCTCGCTAGAGTCCCTAGGCAACCTGTC
CTATCTTCGTATTTATAAAACTAGTTCGTTGCCCACATGGAT
>Locus27.29_Confidence_1.000_Length_138
TTCTCATTGGTCTTGACAAGCAACGTTACACCACCGAATTCAATTTAACTATGTTGGATG
AAAGACAGCTAATCGATGAACTTCAGGAATTCCTCAAGGATAAGAGGTACTTCATTGTTA
TTGATGACATATGGGATG
>Locus27.29_Confidence_1.000_Length_306
TCGGGACTTCCTCAAGGATAAGAGGTATACTCGTAATCTTACTCTAGTGCCTTTTAATTA
AGTTGCACAAGTTGTACAATCATTTGAGAAATCTACATGCTACAGTCATCTACTATGAAA
TTTAATATTTGTTTTCATTTTTGTATTATCTGATCCCCACTAAAGTGTTTTCCGACTGAG
GCTTCTTCTATAACACAATGTATAACTGTTTGTGTCACCTTGAATGAGTTATTAGTTTAT
TACTCAGAGCCTTTTAATTAAGATTTGCATGTTGAACAATAATTATTTGAGAAATCTATA
ACCTGC
>Locus27.29_Confidence_1.000_Length_274
CCTCCAAGCTGCTGGAGCTGCTCAAGGACGAGTACAAGCTGCAGAAGGGCGTCAGGGACC
AAGTGCAGTCCCTCTGCCAGGAGCTCGAGAGCATGCACGCTGCGCTCCGCAAGGTGGCAG
CAGTGCCTTGGGACCAGCTTGATGAGCAGACCAAGGTCTGGGCGCGCCAGGTCAGGGAGG
CATCCTACGACATGGAAGATATACTGGACACCTTCCTCGTGCGTGTCGACGGCGAAGAGC
CAGCTGATATGAGCAGGCTCAAGCGCTCTATGAA
>Locus27.29_Confidence_1.000_Length_195
CGTGCCTTCTCTGAACAAATGCTACGAGACTACGAGTACATCCTTGTTTTCTCGACTATA
AGAAAGGGCTCCCTGCAAGCAGCTGCACATATGATCTTCCTTCCCCGGCCGGCAGCCCTT
TCAGTTCAGGCGCACCTTTGATGAATCCTGCTAGCCACTGTATTTGAAGTTTGATCTGTT
GTTGCACTGAAAAGA
>Locus27.29_Confidence_0.330_Length_3046
AAGATGGGAGACCTGTTCAGCAAAGGCAAGGCTCGCCGAGAGGTTTCTTGTGCCATCAGA
GACATCAGGAGGCAACTTCAGGAGGTGGCAGAGCGGCGTGACAGGTACAGGGTCGACGAT
CTTGTCGCCAAGCCTGATGCCATAACAAGTATTGATCGACGCCTCTCGGCTCTCTACACA
AAAGTGTCCCAACTCGTTGGCATCGAAGAGCCAAGGGATAAGGTCATAGAAATGCTTACA
TCAGTAGCGGAAGACATGGAGACGGAGATAGTCTGTATTGTGGGGTTTGGAGGGTTAGGC
AAGACTACTGTTGCTAAAGCTGTGTATGACAATCAGACAGATGATGTCCATTGCAAAGCT
TTTGTTCCTGTCGGCCAGAATCCAGACCTGAACAAAGTGTTAAAGGATATTCTCATTGGT
CTTGACAAGCAACGTTATATGATGCAATCTAATTTTACTATATTGGATGAAAAGCAGCTA
ATCGATGAACTTCGGGACTTCCTCAAGGATAAGAGGTATTTCATTGTTATAGATGACATA
TGGGATGTACCATCATGGAACATACTAAGATATGCTCTGTATGACAATAGCTTGGGAAGC
AAAATAGTCATAACTACCCGCAAGAATGATGTTGCCATGGAAGCTGGTTGTTCTTATAAC
ATTGAACCCCTACCCTATGAGAGTTCTAAAGAATTATTCTATGGGAGAATATTTGGCTCT
GAGCAAAAATGTCCTAAAAATTTTGTGGGAATATCTGAAGAAATAATAAAGAAATGTGGA
GGTGTGCCATTAGCTATCATTACTTCATCAAGTTTGTTGGCAAATAAGTTGGGAAATAAG
AAAGAGTGGTATGAGTTTTGTCAGTCTATTGGTTCCGGACTTGGAAGGAATCCTCATATG
GAAAATATGAGAAAGATATTATCTCTTAGCTATTGTGATCTACCAGCTGAGCTGAAGACC
TGCTTATTGTACCTAAGTATATTTCCAGAAGATTATGAGATTGAGAGTGATCGGCTCATA
TGGAGGTGGATAGCTGAAGATTTTCTTCCAACTGGAGAAGGGGGCCAAAGTTTATTTGAG
CTTGGAGAGAGTTACTTCTATGAGCTTATAAATAGAAGCCTGATTCAACCAGCAAGAGAT
GATGAGCAAGGTATGATTGAGACATGTCGTGTGCATGATATGGTCCTTGACGTCATTTGT
TCCATATCAAGAGAAGAAGGTTTTGTTGCAACAATACCAGGTGATGCCAAGCAGAACACA
CCATCTTGGGGAAGTAAGGTTCGCAGGTTGTCCCTCCATGCTACTTGGCCTACAATGGAG
ATGCCAAAACTAAGGTCACTTACTATCTTCAATGGAGATACAATTATCTCAATGCCATCC
ATTTCATATCTTCATCTTCTCCGTGTATTGGATCTAGAAGGTTGCAGTCTTAAGGAACAT
ACAAATTTGAGTTCTGTTGCACACTTATTTCACCTGAGGTATCTAGGTCTAAGAAATACT
AGATATGCTGGTGAGCTCCCATCAGAGATAGGGAGGCTACAGCTTTTGCAGACAGTAGAT
CTATATGGAACTCGTATAAAAGAATTGCCATCGAGTATTGTTGGGCTAAGAAGATTGATG
TGTCTGGTTCTTAATTGGATTATCCGTCTGCCAAATGGATTGAGGAATCTAACATCCTTA
GAAGTGATACGGCCTGCAATTATTGATTCTGCGCACACTGCAGAAGAGCTAGGCCATCTG
ACACAACTGAGGATCCTTACTGTCATGCTGATATTGTACAAGGAAGCAGGCTATGAAAAT
GAGGGCATTTGCAAAGGGTTAGTGGAGTCCCTAGCCAAACTGCAAAAAATCCGACATCTA
ATAGTACTATCCTCAAATGGCGTGGTGATAAACCTTGAAGGCTCGCTGGAGTCCCTAGGC
AACCTGTCCAATCTTTATATTAATAAAACTAGTTCGTTGCCCACATGGATTAATCCTGGA
TCACTTCTCCTCCTATCCTCCCTGGACATTATGGTGGCTCAGGTGCGAAGGGAGGACATC
CATGTCCTTGGGATGCTGCAGGCTCTTCGTATTCTGAATGTGGGTGTGTTTGGTGACAAC
ATACAAGTGCTGGGAAGGTTCAAGGTTGGCCCTGATGCCTTCCCATGTGCAAGAGTGTGC
AGATTCTATGGTTTTGAAACAGTGCCGTCGATGTTCCCACGAGGAGCTATGCCCAGGCTT
GAAACTTTTAGTTTCCAATTCTGCCTGCAGGATTTCTTCCAAGGTGAATTCACTACTGAT
GACCTCTCCTTGGACCACTTCCCGTCCCTTCAGACTGTGTCTGTCCATTTTTATCGTGGA
AAGCAAAAGATCGATGAAGAGTTGGTAATGAAAGTGAAAGAGAAGCTGGGGCAAGAGGTA
GATGCCCACCCCAACCACCCTTCCGTGTTTTGATTGGATTGGATTCAACGAGTGGTCCCT
ACCTGAATGCATTTATATATTCTTCGGCGGTCTTCTTTTGTTGTGCACGAGAACAACGGT
TACACACATTATATTGGGATGTGGTTGAAAGCAACGATCGCCTGCGCTCGTGTACAAGAA
GCAGCCACGCGCTGTGTTGGTGTACTCGCGGCGGAGCAGGACAAGCTGTGATCAAGCAAG
CTGTGCAACACACTACATGAGCCGCATTCTTTACCGCTTTTGTCACTCACATTTTCTTTT
TATTTCTTTCATATTTGGTTTCTATTATTATTCAAATTATGTAATTTTTTTCTTGGTATT
TACCTCATCCTCTGGTCTATGTGTGATGTCTAATGAGGACGAGGAAGAATCATTAGCATC
CTCCACATTATCCTACGAGCTGAATTGGAGCTCGTAGGATTATGTGAGCATGGTGCTCTT
TTGGTCCGTTATGTAAGTATGTAACTGATAAGTTCAACGGAGTACTCCTTTAGGTTCGAT
ACTGTATTGATTTCGTCGGTAGGTCTAGCACCAGCCTCGTCGTCCTTGACTGATTCTGTG
ATGTACGCTGGTCCTTCAATTTGGTCGATAATAGAAAAGAAGAGTA
>Locus27.29_Confidence_0.214_Length_1916
GCTTGCATAGGATTATAGGAACCAGAGACTACAAGCTCTTTGTGTTTTCAGCCGTCGCGT
GCGCTCTTGGTCTCAGCCACAGGTCGACGCAACTCCTCTTGATCGCGGGCCACGGCCTGC
TTGATTGGCTCTAAACCGTGGTTCAAGTCTTTATTATCTGGGTCCCTCTTATCCTGACCA
TACTGCAAAACACGCCTGTCGATGCAACTCCTCTGCAGCTCCTCCAACGGCCAACTTGGT
GACTTGAAGCATTTTTCAATTGGAAAACACTCCTATATTGATCTCCTGCTGCACTGAAGA
GAAAACAAGTGAGGGGGAACGCACTACAACTCTGCAAGCCATAACATACTACAACTCTGC
AACTCCCCTGGATCCCTGGCCACGGCCTGCTTGGTTCAAGTCTTCATTATCTGGGTCGCT
CTTATCCTGGCTATACTGCAAAACACGCTGGTCGTGCTCTGTATCTTAGCCGACCAACGA
TGCAACTCCTCTGCAACTCCTCCCATGGCCACCTTGTTTGATCTGTTGTCGCACTGAAGG
GGGAAAAAAAACAAGTGAGGGCATACCAACTGGAACACACTACAACTTTGCAGGCTATCA
GATTACCAGCATAGTGATTGGTTAATCATCTTGTCAGCCCGACAGCCCGTGAGTATGGAC
TTGGTCGCGGGTGCTTTGGGCTTGCTCCCCTCCAAGCTGCTGGAGCTGCTCAAGGAGGAG
TACAAGCTGCAGAAGGGTGTCAGGCAGGAAGTCCAGTCCCTCACCCGGGAGCTCGAGAGC
ATGCACGCCGCCCTCCGCAAGGTGGTGGCAGTGCCATGGGACCAGCTGGATGAGCAGGTC
AAGGTCTGGGCGCGCGAGGTCAGGGAGGCGTCATACGACATGGAAGATATACTCGATACC
TTCCTCGTGCGTGTGGATGGCCAAAAGGAGGCTGACCCGAGCAAGCTCAAGCGTGCCATG
AAGAAGATGGGAGACCTGTTCAGCAAGGGCAAGGCTCGCCGTGAAATTTCGTGTGCCATC
GAAGACATCACGAAGCAACTAAAGCAGATGACAGAGCGGCATGCCATGTACAGGATAGAT
GATCTTGTGGTCAAGCCTGCTGCCACAACAAGTATTGATCCACGCCTTTCGGCTTTGTAC
ACAAAAGTGTCACAGCTTGTTGGGATTGAAGAGCCTAGGGATAAGGTCATAAAAATGCTG
ACGTCAGTAGCGGAAGACATGGAGACGAAGATAGTCTCTATTGTTGGGTTTGGAGGGTTA
GGCAAGACTACTCTTGCTAAAGCTGTGTATGAGAATCTGGCAGATGATGTCCGTTTCAAA
GCTTTTGTTCCAGTTGGCCGGAATCCAGACTTGACCACAGTCTTAAAGGCTATTCTCATT
GATCTGGACAGGGAACGTTATACCACCAAAGTCAATTTGACAATATTGAATGGAAAGCAG
CTAATCGATGAAGTTCGGGAATTCCTCAAGGATAAGAGGTACTCGTCATCATACTCTGGT
GCCTTTTAATTAAGTTACTGAAGTTGTACGATCATTTGAGAAATCTACAATATTTAGACT
AAGAGGAGGTGGAAATGGAAGTGGAAGAGAGCAGCGGCCAAGAGGAGGTGGAAGTGGAAG
CGGAAGAGCGCAGCGGCCAAGAGGAGGTGGAATGTCACACCCGGTTTTAAGGACAAAACC
AGACATACACCATATGTGAAATAAAGAAGACAAATCTCACATATAGCCACAGATAAGTGT
AATATCAAGAGACAAATGCTTAATATACATAACACAATAGTATAAAATATACCTTAAAGA
GCAACACAGCGGAAAGACAACTCCGAACACCGGGTGCAACCTTCACTCCAGGATCAAACT
AACTGGTTGATCACAAGCCTAACAATTCCAGAATCTAACAGTCTGGTACCCTTCCT
>Locus27.29_Confidence_0.482_Length_4104
GCTTGCATAGGATTATAGGAACCAGAGACTACAAGCTCTTTGTGTTTTCAGCCGTCGCGT
GCGCTCTTGGTCTCAGCCACAGGTCGACGCAACTCCTCTTGATCGCGGGCCACGGCCTGC
TTGATTGGCTCTAAACCGTGGTTCAAGTCTTTATTATCTGGGTCCCTCTTATCCTGACCA
TACTGCAAAACACGCCTGTCGATGCAACTCCTCTGCAGCTCCTCCAACGGCCAACTTGGT
GACTTGAAGCATTTTTCAATTGGAAAACACTCCTATATTGATCTCCTGCTGCACTGAAGA
GAAAACAAGTGAGGGGGAACGCACTACAACTCTGCAAGCCATAACATACTACAACTCTGC
AACTCCCCTGGATCCCTGGCCACGGCCTGCTTGGTTCAAGTCTTCATTATCTGGGTCGCT
CTTATCCTGGCTATACTGCAAAACACGCTGGTCGTGCTCTGTATCTTAGCCGACCAACGA
TGCAACTCCTCTGCAACTCCTCCCATGGCCACCTTGTTTGATCTGTTGTCGCACTGAAGG
GGGAAAAAAAACAAGTGAGGGCATACCAACTGGAACACACTACAACTTTGCAGGCTATCA
GATTACCAGCATAGTGATTGGTTAATCATCTTGTCAGCCCGACAGCCCGTGAGTATGGAC
TTGGTCGCGGGTGCTTTGGGCTTGCTCCCCTCCAAGCTGCTGGAGCTGCTCAAGGAGGAG
TACAAGCTGCAGAAGGGTGTCAGGCAGGAAGTCCAGTCCCTCACCCGGGAGCTCGAGAGC
ATGCACGCCGCCCTCCGCAAGGTGGTGGCAGTGCCATGGGACCAGCTGGATGAGCAGGTC
AAGGTCTGGGCGCGCGAGGTCAGGGAGGCGTCATACGACATGGAAGATATACTCGATACC
TTCCTCGTGCGTGTGGATGGCCAAAAGGAGGCTGACCCGAGCAAGCTCAAGCGTGCCATG
AAGAAGATGGGAGACCTGTTCAGCAAGGGCAAGGCTCGCCGTGAAATTTCGTGTGCCATC
GAAGACATCACGAAGCAACTAAAGCAGATGACAGAGCGGCATGCCATGTACAGGATAGAT
GATCTTGTGGTCAAGCCTGCTGCCACAACAAGTATTGATCCACGCCTTTCGGCTTTGTAC
ACAAAAGTGTCACAGCTTGTTGGGATTGAAGAGCCTAGGGATAAGGTCATAAAAATGCTG
ACGTCAGTAGCGGAAGACATGGAGACGAAGATAGTCTCTATTGTTGGGTTTGGAGGGTTA
GGCAAGACTACTCTTGCTAAAGCTGTGTATGAGAATCTGGCAGATGATGTCCGTTTCAAA
GCTTTTGTTCCTGTCGGCCGGAATCCAGACTTGAAGAAAGTGTTGAAGGATATTCTCATT
GGTCTTGACAAGCAACGTTATATGATGCAATCTAATTTTACTATATTGGATGAAAAGCAG
CTAATCGATGAACTTCGGGACTTCCTCAAGGATAAGAGGTATTTCATTGTTATAGATGAC
ATATGGGATGTACCATCATGGAACATACTAAGATATGCTCTGTATGACAATAGCTTGGGA
AGCAAAATAGTCATAACTACCCGCAAGAATGATGTTGCCATGGAAGCTGGTTGTTCTTAT
AACATTGAACCCCTACCCTATGAGAGTTCTAAAGAATTATTCTATGGGAGAATATTTGGC
TCTGAGCAAAAATGTCCTAAAAATTTTGTGGGAATATCTGAAGAAATAATAAAGAAATGT
GGAGGTGTGCCATTAGCTATCATTACTTCATCAAGTTTGTTGGCAAATAAGTTGGGAAAT
AAGAAAGAGTGGTATGAGTTTTGTCAGTCTATTGGTTCCGGACTTGGAAGGAATCCTCAT
ATGGAAAATATGAGAAAGATATTATCTCTTAGCTATTGTGATCTACCAGCTGAGCTGAAG
ACCTGCTTATTGTACCTAAGTATATTTCCAGAAGATTATGAGATTGAGAGTGATCGGCTC
ATATGGAGGTGGATAGCTGAAGATTTTCTTCCAACTGGAGAAGGGGGCCAAAGTTTATTT
GAGCTTGGAGAGAGTTACTTCTATGAGCTTATAAATAGAAGCCTGATTCAACCAGCAAGA
GATGATGAGCAAGGTATGATTGAGACATGTCGTGTGCATGATATGGTCCTTGACGTCATT
TGTTCCATATCAAGAGAAGAAGGTTTTGTTGCAACAATACCAGGTGATGCCAAGCAGAAC
ACACCATCTTGGGGAAGTAAGGTTCGCAGGTTGTCCCTCCATGCTACTTGGCCTACAATG
GAGATGCCAAAACTAAGGTCACTTACTATCTTCAATGGAGATACAATTATCTCAATGCCA
TCCATTTCATATCTTCATCTTCTCCGTGTATTGGATCTAGAAGGTTGCAGTCTTAAGGAA
CATACAAATTTGAGTTCTGTTGCACACTTATTTCACCTGAGGTATCTAGGTCTAAGAAAT
ACTAGATATGCTGGTGAGCTCCCATCAGAGATAGGGAGGCTACAGCTTTTGCAGACAGTA
GATCTATATGGAACTCGTATAAAAGAATTGCCATCGAGTATTGTTGGGCTAAGAAGATTG
ATGTGTCTGGTTCTTAATTGGATTATCCGTCTGCCAAATGGATTGAGGAATCTAACATCC
TTAGAAGTGATACGGCCTGCAATTATTGATTCTGCGCACACTGCAGAAGAGCTAGGCCAT
CTGACACAACTGAGGATCCTTACTGTCATGCTGATATTGTACAAGGAAGCAGGCTATGAA
AATGAGGGCATTTGCAAAGGGTTAGTGGAGTCCCTAGCCAAACTGCAAAAAATCCGACAT
CTAATAGTACTATCCTCAAATGGCGTGGTGATAAACCTTGAAGGCTCGCTGGAGTCCCTA
GGCAACCTGTCCAATCTTTATATTAATAAAACTAGTTCGTTGCCCACATGGATTAATCCT
GGATCACTTCTCCTCCTATCCTCCCTGGACATTATGGTGGCTCAGGTGCGAAGGGAGGAC
ATCCATGTCCTTGGGATGCTGCAGGCTCTTCGTATTCTGAATGTGGGTGTGTTTGGTGAC
AACATACAAGTGCTGGGAAGGTTCAAGGTTGGCCCTGATGCCTTCCCATGTGCAAGAGTG
TGCAGATTCTATGGTTTTGAAACAGTGCCGTCGATGTTCCCACGAGGAGCTATGCCCAGG
CTTGAAACTTTTAGTTTCCAATTCTGCCTGCAGGATTTCTTCCAAGGTGAATTCACTACT
GATGACCTCTCCTTGGACCACTTCCCGTCCCTTCAGACTGTGTCTGTCCATTTTTATCGT
GGAAAGCAAAAGATCGATGAAGAGTTGGTAATGAAAGTGAAAGAGAAGCTGGGGCAAGAG
GTAGATGCCCACCCCAACCACCCTTCCGTGTTTTGATTGGATTGGATTCAACGAGTGGTC
CCTACCTGAATGCATGTACGTATTCCTCCACTCTTCTACTGTTAGTCCACTGGTGACTTG
TTTCTTCGTAGCAGTCCTCGTTTCTGAGTATAGTCTTTAATTGGTGCAAGTTATATATTC
TTCGGCGGTCTTCTTTTGTTGTGCACGAGAACAACGGTTACACACATTATATTGGGATGT
GGTTGAAAGCAACGATCGCCTGCGCTCGTGTACAAGAAGCAGCCACGCGCTGTGTTGGTG
TACTCGCGGCGGAGCAGGACAAGCTGTGATCAAGCAAGCTGTGCAACACACTACATGAGC
CGCATTCTTTACCGCTTTTGTCACTCACATTTTCTTTTTATTTCTTTCATATTTGGTTTC
TATTATTATTCAAATTATGTAATTTTTTTCTTGGTATTTACCTCATCCTCTGGTCTATGT
GTGATGTCTAATGAGGACGAGGAAGAATCATTAGCATCCTCCACATTATCCTACGAGCTG
AATTGGAGCTCGTAGGATTATGTGAGCATGGTGCTCTTTTGGTCCGTTATGTAAGTATGT
AACTGATAAGTTCAACGGAGTACTCCTTTAGGTTCGATACTGTATTGATTTCGTCGGTAG
GTCTAGCACCAGCCTCGTCGTCCTTGACTGATTCTGTGATGTACGCTGGTCCTTCAATTT
GGTCGATAATAGAAAAGAAGAGTA
>Locus27.29_Confidence_0.420_Length_3778
TTGAGATTCTAAATGATTTCAAATGTAAAAAGTGTGAACTAAAAAGTTTTAGATCTCGTG
CTCTGTGTCTTAGCCGGCCATCCATGCAACTCCTCTGCAGCTCCTCCCACGGCCACCTTG
GTGAGTTGAAGCATTCTCATTTGGAGAACACTCTTAAGTATGTTTCTACTTTGAGCTGAA
ACAGGAACACCTTACTTAGCTCTGAACAAATTTTATTAATTAGGTTCAAGTCCTCTGCAG
ATTTGAACAAATTTTCCGGATCAGTCGAACTTGACTGTTCTTTTACTTGTTTCAGTTTGA
TCTGTTGTTGCACTGAAAAGAAGAAACCATCGAGGGGGCTAGCAACGGGAACATACTAGA
GAACTCTGCAACCACCTGCTGACTTGAATCAGCATAGTGATTGATTAATCTTGAGAGCCG
AGTATGGACCTGGTCACAGGTGCGCTGGGCATGCTGTCCTCCAAGCTGCTGGAGCTGCTC
AAGAAGGAGTACAAGCTGCAGGAGGGAGCCAGGGAGGAAGTCCAGTCCCTCTCCCTGGAG
CTCGAGAGCATGCACGCCGCCCTCCGCAAGGTGGTGGCAGTGCCATGGGACCAGCTGGAT
GAGCAGGTCAAGGTCTGGGCGCGCGAGGTCAGGGAGGCGTCATACGACATGGAAGATATA
CTCGATACCTTCCTCGTGCGTGTGGATGGCCAAAAGGAGGCTGACCCGAGCAAGCTCAAG
CGTGCCATGAAGAAGATGGGAGACCTGTTCAGCAAGGGCAAGGCTCGCCGTGAAATTTCG
TGTGCCATCGAAGACATCACGAAGCAACTAAAGCAGATGACAGAGCGGCATGCCATGTAC
AGGATAGATGATCTTGTGGTCAAGCCTGCTGCCACAACAAGTATTGATCCACGCCTTTCG
GCTTTGTACACAAAAGTGTCACAGCTTGTTGGGATTGAAGAGCCTAGGGATAAGGTCATA
AAAATGCTGACGTCAGTAGCGGAAGACATGGAGACGAAGATAGTCTCTATTGTTGGGTTT
GGAGGGTTAGGCAAGACTACTCTTGCTAAAGCTGTGTATGAGAATCTGGCAGATGATGTC
CGTTTCAAAGCTTTTGTTCCTGTCGGCCGGAATCCAGACTTGAAGAAAGTGTTGAAGGAT
ATTCTCATTGGTCTTGACAAGCAACGTTATATGATGCAATCTAATTTTACTATATTGGAT
GAAAAGCAGCTAATCGATGAACTTCGGGACTTCCTCAAGGATAAGAGGTATTTCATTGTT
ATAGATGACATATGGGATGTACCATCATGGAACATACTAAGATATGCTCTGTATGACAAT
AGCTTGGGAAGCAAAATAGTCATAACTACCCGCAAGAATGATGTTGCCATGGAAGCTGGT
TGTTCTTATAACATTGAACCCCTACCCTATGAGAGTTCTAAAGAATTATTCTATGGGAGA
ATATTTGGCTCTGAGCAAAAATGTCCTAAAAATTTTGTGGGAATATCTGAAGAAATAATA
AAGAAATGTGGAGGTGTGCCATTAGCTATCATTACTTCATCAAGTTTGTTGGCAAATAAG
TTGGGAAATAAGAAAGAGTGGTATGAGTTTTGTCAGTCTATTGGTTCCGGACTTGGAAGG
AATCCTCATATGGAAAATATGAGAAAGATATTATCTCTTAGCTATTGTGATCTACCAGCT
GAGCTGAAGACCTGCTTATTGTACCTAAGTATATTTCCAGAAGATTATGAGATTGAGAGT
GATCGGCTCATATGGAGGTGGATAGCTGAAGATTTTCTTCCAACTGGAGAAGGGGGCCAA
AGTTTATTTGAGCTTGGAGAGAGTTACTTCTATGAGCTTATAAATAGAAGCCTGATTCAA
CCAGCAAGAGATGATGAGCAAGGTATGATTGAGACATGTCGTGTGCATGATATGGTCCTT
GACGTCATTTGTTCCATATCAAGAGAAGAAGGTTTTGTTGCAACAATACCAGGTGATGCC
AAGCAGAACACACCATCTTGGGGAAGTAAGGTTCGCAGGTTGTCCCTCCATGCTACTTGG
CCTACAATGGAGATGCCAAAACTAAGGTCACTTACTATCTTCAATGGAGATACAATTATC
TCAATGCCATCCATTTCATATCTTCATCTTCTCCGTGTATTGGATCTAGAAGGTTGCAGT
CTTAAGGAACATACAAATTTGAGTTCTGTTGCACACTTATTTCACCTGAGGTATCTAGGT
CTAAGAAATACTAGATATGCTGGTGAGCTCCCATCAGAGATAGGGAGGCTACAGCTTTTG
CAGACAGTAGATCTATATGGAACTCGTATAAAAGAATTGCCATCGAGTATTGTTGGGCTA
AGAAGATTGATGTGTCTGGTTCTTAATTGGATTATCCGTCTGCCAAATGGATTGAGGAAT
CTAACATCCTTAGAAGTGATACGGCCTGCAATTATTGATTCTGCGCACACTGCAGAAGAG
CTAGGCCATCTGACACAACTGAGGATCCTTACTGTCATGCTGATATTGTACAAGGAAGCA
GGCTATGAAAATGAGGGCATTTGCAAAGGGTTAGTGGAGTCCCTAGCCAAACTGCAAAAA
ATCCGACATCTAATAGTACTATCCTCAAATGGCGTGGTGATAAACCTTGAAGGCTCGCTG
GAGTCCCTAGGCAACCTGTCCAATCTTTATATTAATAAAACTAGTTCGTTGCCCACATGG
ATTAATCCTGGATCACTTCTCCTCCTATCCTCCCTGGACATTATGGTGGCTCAGGTGCGA
AGGGAGGACATCCATGTCCTTGGGATGCTGCAGGCTCTTCGTATTCTGAATGTGGGTGTG
TTTGGTGACAACATACAAGTGCTGGGAAGGTTCAAGGTTGGCCCTGATGCCTTCCCATGT
GCAAGAGTGTGCAGATTCTATGGTTTTGAAACAGTGCCGTCGATGTTCCCACGAGGAGCT
ATGCCCAGGCTTGAAACTTTTAGTTTCCAATTCTGCCTGCAGGATTTCTTCCAAGGTGAA
TTCACTACTGATGACCTCTCCTTGGACCACTTCCCGTCCCTTCAGACTGTGTCTGTCCAT
TTTTATCGTGGAAAGCAAAAGATCGATGAAGAGTTGGTAATGAAAGTGAAAGAGAAGCTG
GGGCAAGAGGTAGATGCCCACCCCAACCACCCTTCCGTGTTTTGATTGGATTGGATTCAA
CGAGTGGTCCCTACCTGAATGCATTTATATATTCTTCGGCGGTCTTCTTTTGTTGTGCAC
GAGAACAACGGTTACACACATTATATTGGGATGTGGTTGAAAGCAACGATCGCCTGCGCT
CGTGTACAAGAAGCAGCCACGCGCTGTGTTGGTGTACTCGCGGCGGAGCAGGACAAGCTG
TGATCAAGCAAGCTGTGCAACACACTACATGAGCCGCATTCTTTACCGCTTTTGTCACTC
ACATTTTCTTTTTATTTCTTTCATATTTGGTTTCTATTATTATTCAAATTATGTAATTTT
TTTCTTGGTATTTACCTCATCCTCTGGTCTATGTGTGATGTCTAATGAGGACGAGGAAGA
ATCATTAGCATCCTCCACATTATCCTACGAGCTGAATTGGAGCTCGTAGGATTATGTGAG
CATGGTGCTCTTTTGGTCCGTTATGTAAGTATGTAACTGATAAGTTCAACGGAGTACTCC
TTTAGGTTCGATACTGTATTGATTTCGTCGGTAGGTCTAGCACCAGCCTCGTCGTCCTTG
ACTGATTCTGTGATGTACGCTGGTCCTTCAATTTGGTCGATAATAGAAAAGAAGAGTA
>Locus27.29_Confidence_0.455_Length_3989
GCTTGCATAGGATTATAGGAACCAGAGACTACAAGCTCTTTGTGTTTTCAGCCGTCGCGT
GCGCTCTTGGTCTCAGCCACAGGTCGACGCAACTCCTCTTGATCGCGGGCCACGGCCTGC
TTGATTGGCTCTAAACCGTGGTTCAAGTCTTTATTATCTGGGTCCCTCTTATCCTGACCA
TACTGCAAAACACGCCTGTCGATGCAACTCCTCTGCAGCTCCTCCAACGGCCAACTTGGT
GACTTGAAGCATTTTTCAATTGGAAAACACTCCTATATTGATCTCCTGCTGCACTGAAGA
GAAAACAAGTGAGGGGGAACGCACTACAACTCTGCAAGCCATAACATACTACAACTCTGC
AACTCCCCTGGATCCCTGGCCACGGCCTGCTTGGTTCAAGTCTTCATTATCTGGGTCGCT
CTTATCCTGGCTATACTGCAAAACACGCTGGTCGTGCTCTGTATCTTAGCCGACCAACGA
TGCAACTCCTCTGCAACTCCTCCCATGGCCACCTTGTTTGATCTGTTGTCGCACTGAAGG
GGGAAAAAAAACAAGTGAGGGCATACCAACTGGAACACACTACAACTTTGCAGGCTATCA
GATTACCAGCATAGTGATTGGTTAATCATCTTGTCAGCCCGACAGCCCGTGAGTATGGAC
TTGGTCGCGGGTGCTTTGGGCTTGCTCCCCTCCAAGCTGCTGGAGCTGCTCAAGGAGGAG
TACAAGCTGCAGAAGGGTGTCAGGCAGGAAGTCCAGTCCCTCACCCGGGAGCTCGAGAGC
ATGCACGCCGCCCTCCGCAAGGTGGTGGCAGTGCCATGGGACCAGCTGGATGAGCAGGTC
AAGGTCTGGGCGCGCGAGGTCAGGGAGGCGTCATACGACATGGAAGATATACTCGATACC
TTCCTCGTGCGTGTGGATGGCCAAAAGGAGGCTGACCCGAGCAAGCTCAAGCGTGCCATG
AAGAAGATGGGAGACCTGTTCAGCAAGGGCAAGGCTCGCCGTGAAATTTCGTGTGCCATC
GAAGACATCACGAAGCAACTAAAGCAGATGACAGAGCGGCATGCCATGTACAGGATAGAT
GATCTTGTGGTCAAGCCTGCTGCCACAACAAGTATTGATCCACGCCTTTCGGCTTTGTAC
ACAAAAGTGTCACAGCTTGTTGGGATTGAAGAGCCTAGGGATAAGGTCATAAAAATGCTG
ACGTCAGTAGCGGAAGACATGGAGACGAAGATAGTCTCTATTGTTGGGTTTGGAGGGTTA
GGCAAGACTACTCTTGCTAAAGCTGTGTATGAGAATCTGGCAGATGATGTCCGTTTCAAA
GCTTTTGTTCCTGTCGGCCGGAATCCAGACTTGAAGAAAGTGTTGAAGGATATTCTCATT
GGTCTTGACAAGCAACGTTATATGATGCAATCTAATTTTACTATATTGGATGAAAAGCAG
CTAATCGATGAACTTCGGGACTTCCTCAAGGATAAGAGGTATTTCATTGTTATAGATGAC
ATATGGGATGTACCATCATGGAACATACTAAGATATGCTCTGTATGACAATAGCTTGGGA
AGCAAAATAGTCATAACTACCCGCAAGAATGATGTTGCCATGGAAGCTGGTTGTTCTTAT
AACATTGAACCCCTACCCTATGAGAGTTCTAAAGAATTATTCTATGGGAGAATATTTGGC
TCTGAGCAAAAATGTCCTAAAAATTTTGTGGGAATATCTGAAGAAATAATAAAGAAATGT
GGAGGTGTGCCATTAGCTATCATTACTTCATCAAGTTTGTTGGCAAATAAGTTGGGAAAT
AAGAAAGAGTGGTATGAGTTTTGTCAGTCTATTGGTTCCGGACTTGGAAGGAATCCTCAT
ATGGAAAATATGAGAAAGATATTATCTCTTAGCTATTGTGATCTACCAGCTGAGCTGAAG
ACCTGCTTATTGTACCTAAGTATATTTCCAGAAGATTATGAGATTGAGAGTGATCGGCTC
ATATGGAGGTGGATAGCTGAAGATTTTCTTCCAACTGGAGAAGGGGGCCAAAGTTTATTT
GAGCTTGGAGAGAGTTACTTCTATGAGCTTATAAATAGAAGCCTGATTCAACCAGCAAGA
GATGATGAGCAAGGTATGATTGAGACATGTCGTGTGCATGATATGGTCCTTGACGTCATT
TGTTCCATATCAAGAGAAGAAGGTTTTGTTGCAACAATACCAGGTGATGCCAAGCAGAAC
ACACCATCTTGGGGAAGTAAGGTTCGCAGGTTGTCCCTCCATGCTACTTGGCCTACAATG
GAGATGCCAAAACTAAGGTCACTTACTATCTTCAATGGAGATACAATTATCTCAATGCCA
TCCATTTCATATCTTCATCTTCTCCGTGTATTGGATCTAGAAGGTTGCAGTCTTAAGGAA
CATACAAATTTGAGTTCTGTTGCACACTTATTTCACCTGAGGTATCTAGGTCTAAGAAAT
ACTAGATATGCTGGTGAGCTCCCATCAGAGATAGGGAGGCTACAGCTTTTGCAGACAGTA
GATCTATATGGAACTCGTATAAAAGAATTGCCATCGAGTATTGTTGGGCTAAGAAGATTG
ATGTGTCTGGTTCTTAATTGGATTATCCGTCTGCCAAATGGATTGAGGAATCTAACATCC
TTAGAAGTGATACGGCCTGCAATTATTGATTCTGCGCACACTGCAGAAGAGCTAGGCCAT
CTGACACAACTGAGGATCCTTACTGTCATGCTGATATTGTACAAGGAAGCAGGCTATGAA
AATGAGGGCATTTGCAAAGGGTTAGTGGAGTCCCTAGCCAAACTGCAAAAAATCCGACAT
CTAATAGTACTATCCTCAAATGGCGTGGTGATAAACCTTGAAGGCTCGCTGGAGTCCCTA
GGCAACCTGTCCAATCTTTATATTAATAAAACTAGTTCGTTGCCCACATGGATTAATCCT
GGATCACTTCTCCTCCTATCCTCCCTGGACATTATGGTGGCTCAGGTGCGAAGGGAGGAC
ATCCATGTCCTTGGGATGCTGCAGGCTCTTCGTATTCTGAATGTGGGTGTGTTTGGTGAC
AACATACAAGTGCTGGGAAGGTTCAAGGTTGGCCCTGATGCCTTCCCATGTGCAAGAGTG
TGCAGATTCTATGGTTTTGAAACAGTGCCGTCGATGTTCCCACGAGGAGCTATGCCCAGG
CTTGAAACTTTTAGTTTCCAATTCTGCCTGCAGGATTTCTTCCAAGGTGAATTCACTACT
GATGACCTGGCCTTGGACCACCTCCCGTCCCTTCGGCGCGTGTGTGTTGAACTTTATCAT
GGTGAGGAAAAGATCGATGAAGAGTTGGTAACGAAAGTTACAGAGAAGCTGAGGCAAGAG
GCAGATGCCCACCCCAACCATCCTTCCGTGTATTGATTGGATTCAACGAGTGGTCCCAAC
CTGAATGCACCAGTCTTCTTTTGTTGTGCACGAGAACAACGGTTACACACATTATATTGG
GATGTGGTTGAAAGCAACGATCGCCTGCGCTCGTGTACAAGAAGCAGCCACGCGCTGTGT
TGGTGTACTCGCGGCGGAGCAGGACAAGCTGTGATCAAGCAAGCTGTGCAACACACTACA
TGAGCCGCATTCTTTACCGCTTTTGTCACTCACATTTTCTTTTTATTTCTTTCATATTTG
GTTTCTATTATTATTCAAATTATGTAATTTTTTTCTTGGTATTTACCTCATCCTCTGGTC
TATGTGTGATGTCTAATGAGGACGAGGAAGAATCATTAGCATCCTCCACATTATCCTACG
AGCTGAATTGGAGCTCGTAGGATTATGTGAGCATGGTGCTCTTTTGGTCCGTTATGTAAG
TATGTAACTGATAAGTTCAACGGAGTACTCCTTTAGGTTCGATACTGTATTGATTTCGTC
GGTAGGTCTAGCACCAGCCTCGTCGTCCTTGACTGATTCTGTGATGTACGCTGGTCCTTC
AATTTGGTCGATAATAGAAAAGAAGAGTA
>Locus27.29_Confidence_0.464_Length_4006
GCTTGCATAGGATTATAGGAACCAGAGACTACAAGCTCTTTGTGTTTTCAGCCGTCGCGT
GCGCTCTTGGTCTCAGCCACAGGTCGACGCAACTCCTCTTGATCGCGGGCCACGGCCTGC
TTGATTGGCTCTAAACCGTGGTTCAAGTCTTTATTATCTGGGTCCCTCTTATCCTGACCA
TACTGCAAAACACGCCTGTCGATGCAACTCCTCTGCAGCTCCTCCAACGGCCAACTTGGT
GACTTGAAGCATTTTTCAATTGGAAAACACTCCTATATTGATCTCCTGCTGCACTGAAGA
GAAAACAAGTGAGGGGGAACGCACTACAACTCTGCAAGCCATAACATACTACAACTCTGC
AACTCCCCTGGATCCCTGGCCACGGCCTGCTTGGTTCAAGTCTTCATTATCTGGGTCGCT
CTTATCCTGGCTATACTGCAAAACACGCTGGTCGTGCTCTGTATCTTAGCCGACCAACGA
TGCAACTCCTCTGCAACTCCTCCCATGGCCACCTTGTTTGATCTGTTGTCGCACTGAAGG
GGGAAAAAAAACAAGTGAGGGCATACCAACTGGAACACACTACAACTTTGCAGGCTATCA
GATTACCAGCATAGTGATTGGTTAATCATCTTGTCAGCCCGACAGCCCGTGAGTATGGAC
TTGGTCGCGGGTGCTTTGGGCTTGCTCCCCTCCAAGCTGCTGGAGCTGCTCAAGGAGGAG
TACAAGCTGCAGAAGGGTGTCAGGCAGGAAGTCCAGTCCCTCACCCGGGAGCTCGAGAGC
ATGCACGCCGCCCTCCGCAAGGTGGTGGCAGTGCCATGGGACCAGCTGGATGAGCAGGTC
AAGGTCTGGGCGCGCGAGGTCAGGGAGGCGTCATACGACATGGAAGATATACTCGATACC
TTCCTCGTGCGTGTGGATGGCCAAAAGGAGGCTGACCCGAGCAAGCTCAAGCGTGCCATG
AAGAAGATGGGAGACCTGTTCAGCAAGGGCAAGGCTCGCCGTGAAATTTCGTGTGCCATC
GAAGACATCACGAAGCAACTAAAGCAGATGACAGAGCGGCATGCCATGTACAGGATAGAT
GATCTTGTGGTCAAGCCTGCTGCCACAACAAGTATTGATCCACGCCTTTCGGCTTTGTAC
ACAAAAGTGTCACAGCTTGTTGGGATTGAAGAGCCTAGGGATAAGGTCATAAAAATGCTG
ACGTCAGTAGCGGAAGACATGGAGACGAAGATAGTCTCTATTGTTGGGTTTGGAGGGTTA
GGCAAGACTACTCTTGCTAAAGCTGTGTATGAGAATCTGGCAGATGATGTCCGTTTCAAA
GCTTTTGTTCCTGTCGGCCGGAATCCAGACTTGAAGAAAGTGTTGAAGGATATTCTCATT
GGTCTTGACAAGCAACGTTATATGATGCAATCTAATTTTACTATATTGGATGAAAAGCAG
CTAATCGATGAACTTCGGGACTTCCTCAAGGATAAGAGGTATTTCATTGTTATAGATGAC
ATATGGGATGTACCATCATGGAACATACTAAGATATGCTCTGTATGACAATAGCTTGGGA
AGCAAAATAGTCATAACTACCCGCAAGAATGATGTTGCCATGGAAGCTGGTTGTTCTTAT
AACATTGAACCCCTACCCTATGAGAGTTCTAAAGAATTATTCTATGGGAGAATATTTGGC
TCTGAGCAAAAATGTCCTAAAAATTTTGTGGGAATATCTGAAGAAATAATAAAGAAATGT
GGAGGTGTGCCATTAGCTATCATTACTTCATCAAGTTTGTTGGCAAATAAGTTGGGAAAT
AAGAAAGAGTGGTATGAGTTTTGTCAGTCTATTGGTTCCGGACTTGGAAGGAATCCTCAT
ATGGAAAATATGAGAAAGATATTATCTCTTAGCTATTGTGATTTACCACCGCATCTGAAG
ACATGTTTATTATATTTAAGTATATTTCCAGAAGACTATGAAATTAGGAGTAGTCGGCTG
ATACAGAGGTGGGTAGCTGAAGGTTTTGTTTCACCTAGAGAAGGGGGCCAAAGTCTATTT
GAGCTTGGAGTGAGTTACTTTTATGAGCTTGTAAATAGAAGCCTAATCCAATTAGCAAAG
GATGATGAGATGCTTGAGAATTGTCGTGTGCATGATATGGTCCTTGACCTCATTTGTTCC
ATATCAAGAGAAGAAAGTTTGGTTGCAACAATACTAGGTGATGCCAAGCAGACCACACCT
TTTTGGGAAAGAAAGGTTCGCTGGTTGTCCCTCCACAATAGTACTTGGCCTACAAAGGAC
ATGTCGAAACTAAGGTCACTTACTATCTTCAGTTATGGCATAATTAAATCGACGCCATCC
CTTTCATGTCAGCATCTTCTTCGTGTATTGGATCTAGAAGACTGCAATCTTAAGGACCTT
GCAAGTTTGAGTTTTGTTGGTAACTTATTTCACCTAAGGTATCTGGGTCTTAGAAATACT
GATTATGCTGGTGAGCTCCCATTGGAGATAGGGAAGCTACAACTTTTGCAGACATTAGAC
CTATTTGGAACTGATATAGAAGAATTGCCATCGAGTATTGTTGGGCTAAGAAGATTGATG
TGTCTGGTTCTTAATTGGATTATCCGTCTGCCAAATGGATTGAGGAATCTAACATCCTTA
GAAGTGATACGGCCTGCAATTATTGATTCTGCGCACACTGCAGAAGAGCTAGGCCATCTG
ACACAACTGAGGATCCTTACTGTCATGCTGATATTGTACAAGGAAGCAGGCTATGAAAAT
GAGGGCATTTGCAAAGGGTTAGTGGAGTCCCTAGCCAAACTGCAAAAAATCCGACATCTA
ATAGTACTATCCTCAAATGGCGTGGTGATAAACCTTGAAGGCTCGCTGGAGTCCCTAGGC
AACCTGTCCAATCTTTATATTAATAAAACTAGTTCGTTGCCCACATGGATTAATCCTGGA
TCACTTCTCCTCCTATCCTCCCTGGACATTATGGTGGCTCAGGTGCGAAGGGAGGACATC
CATGTCCTTGGGATGCTGCAGGCTCTTCGTATTCTGAATGTGGGTGTGTTTGGTGACAAC
ATACAAGTGCTGGGAAGGTTCAAGGTTGGCCCTGATGCCTTCCCATGTGCAAGAGTGTGC
AGATTCTATGGTTTTGAAACAGTGCCGTCGATGTTCCCACGAGGAGCTATGCCCAGGCTT
GAAACTTTTAGTTTCCAATTCTGCCTGCAGGATTTCTTCCAAGGTGAATTCACTACTGAT
GACCTCTCCTTGGACCACTTCCCGTCCCTTCAGACTGTGTCTGTCCATTTTTATCGTGGA
AAGCAAAAGATCGATGAAGAGTTGGTAATGAAAGTGAAAGAGAAGCTGGGGCAAGAGGTA
GATGCCCACCCCAACCACCCTTCCGTGTTTTGATTGGATTGGATTCAACGAGTGGTCCCT
ACCTGAATGCATTTATATATTCTTCGGCGGTCTTCTTTTGTTGTGCACGAGAACAACGGT
TACACACATTATATTGGGATGTGGTTGAAAGCAACGATCGCCTGCGCTCGTGTACAAGAA
GCAGCCACGCGCTGTGTTGGTGTACTCGCGGCGGAGCAGGACAAGCTGTGATCAAGCAAG
CTGTGCAACACACTACATGAGCCGCATTCTTTACCGCTTTTGTCACTCACATTTTCTTTT
TATTTCTTTCATATTTGGTTTCTATTATTATTCAAATTATGTAATTTTTTTCTTGGTATT
TACCTCATCCTCTGGTCTATGTGTGATGTCTAATGAGGACGAGGAAGAATCATTAGCATC
CTCCACATTATCCTACGAGCTGAATTGGAGCTCGTAGGATTATGTGAGCATGGTGCTCTT
TTGGTCCGTTATGTAAGTATGTAACTGATAAGTTCAACGGAGTACTCCTTTAGGTTCGAT
ACTGTATTGATTTCGTCGGTAGGTCTAGCACCAGCCTCGTCGTCCTTGACTGATTCTGTG
ATGTACGCTGGTCCTTCAATTTGGTCGATAATAGAAAAGAAGAGTA
>Locus27.29_Confidence_0.455_Length_3997
GCTTGCATAGGATTATAGGAACCAGAGACTACAAGCTCTTTGTGTTTTCAGCCGTCGCGT
GCGCTCTTGGTCTCAGCCACAGGTCGACGCAACTCCTCTTGATCGCGGGCCACGGCCTGC
TTGATTGGCTCTAAACCGTGGTTCAAGTCTTTATTATCTGGGTCCCTCTTATCCTGACCA
TACTGCAAAACACGCCTGTCGATGCAACTCCTCTGCAGCTCCTCCAACGGCCAACTTGGT
GACTTGAAGCATTTTTCAATTGGAAAACACTCCTATATTGATCTCCTGCTGCACTGAAGA
GAAAACAAGTGAGGGGGAACGCACTACAACTCTGCAAGCCATAACATACTACAACTCTGC
AACTCCCCTGGATCCCTGGCCACGGCCTGCTTGGTTCAAGTCTTCATTATCTGGGTCGCT
CTTATCCTGGCTATACTGCAAAACACGCTGGTCGTGCTCTGTATCTTAGCCGACCAACGA
TGCAACTCCTCTGCAACTCCTCCCATGGCCACCTTGTTTGATCTGTTGTCGCACTGAAGG
GGGAAAAAAAACAAGTGAGGGCATACCAACTGGAACACACTACAACTTTGCAGGCTATCA
GATTACCAGCATAGTGATTGGTTAATCATCTTGTCAGCCCGACAGCCCGTGAGTATGGAC
TTGGTCGCGGGTGCTTTGGGCTTGCTCCCCTCCAAGCTGCTGGAGCTGCTCAAGGAGGAG
TACAAGCTGCAGAAGGGTGTCAGGCAGGAAGTCCAGTCCCTCACCCGGGAGCTCGAGAGC
ATGCACGCCGCCCTCCGCAAGGTGGTGGCAGTGCCATGGGACCAGCTGGATGAGCAGGTC
AAGGTCTGGGCGCGCGAGGTCAGGGAGGCTTCCTATGACATGGAAGATATACTCGACACC
TTCCTTGTGCGCGTCGACAGCCAAGAGCAGGCTGACCTGAGCTGGCTCAAACGCTCTGTC
AAGAGGATAGGAGACCTATTTAGCAAGGGCAAGGCTCGTCATGACATTTCTGTTGCCATC
GAACATATCAAGGAGCATCTTCAAAAGGTGGCCGAGCGACGTGCCAGACACACGGTCGAT
GCCAAGCCTGCTGCCACAACTAGTATGGATCCTCGCCTCTTGGATCTCTACACAAAAGTG
TCACAGCTCGTTGGCATCGAAGAGCCAAGGGCTAAGGTCATAAAAATGCTGACAGATGGG
GAAGACATGGAGACCAAGATAGTTTCTATTGTTGGGTTTGGAGGGTTAGGCAAGACTACT
CTTGCTAAAGCTGTGTATGAGAATCTGGCAGATGATGTCCGTTTCAAAGCTTTTGTTCCT
GTCGGCCGGAATCCAGACTTGAAGAAAGTGTTGAAGGATATTCTCATTGGTCTTGACAAG
CAACGTTATATGATGCAATCTAATTTTACTATATTGGATGAAAAGCAGCTAATCGATGAA
CTTCGGGACTTCCTCAAGGATAAGAGGTATTTCATTGTTATAGATGACATATGGGATGTA
CCATCATGGAACATACTAAGATATGCTCTGTATGACAATAGCTTGGGAAGCAAAATAGTC
ATAACTACCCGCAAGAATGATGTTGCCATGGAAGCTGGTTGTTCTTATAACATTGAACCC
CTACCCTATGAGAGTTCTAAAGAATTATTCTATGGGAGAATATTTGGCTCTGAGCAAAAA
TGTCCTAAAAATTTTGTGGGAATATCTGAAGAAATAATAAAGAAATGTGGAGGTGTGCCA
TTAGCTATCATTACTTCATCAAGTTTGTTGGCAAATAAGTTGGGAAATAAGAAAGAGTGG
TATGAGTTTTGTCAGTCTATTGGTTCCGGACTTGGAAGGAATCCTCATATGGAAAATATG
AGAAAGATATTATCTCTTAGCTATTGTGATCTACCAGCTGAGCTGAAGACCTGCTTATTG
TACCTAAGTATATTTCCAGAAGATTATGAGATTGAGAGTGATCGGCTCATATGGAGGTGG
ATAGCTGAAGATTTTCTTCCAACTGGAGAAGGGGGCCAAAGTTTATTTGAGCTTGGAGAG
AGTTACTTCTATGAGCTTATAAATAGAAGCCTGATTCAACCAGCAAGAGATGATGAGCAA
GGTATGATTGAGACATGTCGTGTGCATGATATGGTCCTTGACGTCATTTGTTCCATATCA
AGAGAAGAAGGTTTTGTTGCAACAATACCAGGTGATGCCAAGCAGAACACACCATCTTGG
GGAAGTAAGGTTCGCAGGTTGTCCCTCCATGCTACTTGGCCTACAATGGAGATGCCAAAA
CTAAGGTCACTTACTATCTTCAATGGAGATACAATTATCTCAATGCCATCCATTTCATAT
CTTCATCTTCTCCGTGTATTGGATCTAGAAGGTTGCAGTCTTAAGGAACATACAAATTTG
AGTTCTGTTGCACACTTATTTCACCTGAGGTATCTAGGTCTAAGAAATACTAGATATGCT
GGTGAGCTCCCATCAGAGATAGGGAGGCTACAGCTTTTGCAGACAGTAGATCTATATGGA
ACTCGTATAAAAGAATTGCCATCGAGTATTGTTGGGCTAAGAAGATTGATGTGTCTGGTT
CTTAATTGGATTATCCGTCTGCCAAATGGATTGAGGAATCTAACATCCTTAGAAGTGATA
CGGCCTGCAATTATTGATTCTGCGCACACTGCAGAAGAGCTAGGCCATCTGACACAACTG
AGGATCCTTACTGTCATGCTGATATTGTACAAGGAAGCAGGCTATGAAAATGAGGGCATT
TGCAAAGGGTTAGTGGAGTCCCTAGCCAAACTGCAAAAAATCCGACATCTAATAGTACTA
TCCTCAAATGGCGTGGTGATAAACCTTGAAGGCTCGCTGGAGTCCCTAGGCAACCTGTCC
AATCTTTATATTAATAAAACTAGTTCGTTGCCCACATGGATTAATCCTGGATCACTTCTC
CTCCTATCCTCCCTGGACATTATGGTGGCTCAGGTGCGAAGGGAGGACATCCATGTCCTT
GGGATGCTGCAGGCTCTTCGTATTCTGAATGTGGGTGTGTTTGGTGACAACATACAAGTG
CTGGGAAGGTTCAAGGTTGGCCCTGATGCCTTCCCATGTGCAAGAGTGTGCAGATTCTAT
GGTTTTGAAACAGTGCCGTCGATGTTCCCACGAGGAGCTATGCCCAGGCTTGAAACTTTT
AGTTTCCAATTCTGCCTGCAGGATTTCTTCCAAGGTGAATTCACTACTGATGACCTCTCC
TTGGACCACTTCCCGTCCCTTCAGACTGTGTCTGTCCATTTTTATCGTGGAAAGCAAAAG
ATCGATGAAGAGTTGGTAATGAAAGTGAAAGAGAAGCTGGGGCAAGAGGTAGATGCCCAC
CCCAACCACCCTTCCGTGTTTTGATTGGATTGGATTCAACGAGTGGTCCCTACCTGAATG
CATTTATATATTCTTCGGCGGTCTTCTTTTGTTGTGCACGAGAACAACGGTTACACACAT
TATATTGGGATGTGGTTGAAAGCAACGATCGCCTGCGCTCGTGTACAAGAAGCAGCCACG
CGCTGTGTTGGTGTACTCGCGGCGGAGCAGGACAAGCTGTGATCAAGCAAGCTGTGCAAC
ACACTACATGAGCCGCATTCTTTACCGCTTTTGTCACTCACATTTTCTTTTTATTTCTTT
CATATTTGGTTTCTATTATTATTCAAATTATGTAATTTTTTTCTTGGTATTTACCTCATC
CTCTGGTCTATGTGTGATGTCTAATGAGGACGAGGAAGAATCATTAGCATCCTCCACATT
ATCCTACGAGCTGAATTGGAGCTCGTAGGATTATGTGAGCATGGTGCTCTTTTGGTCCGT
TATGTAAGTATGTAACTGATAAGTTCAACGGAGTACTCCTTTAGGTTCGATACTGTATTG
ATTTCGTCGGTAGGTCTAGCACCAGCCTCGTCGTCCTTGACTGATTCTGTGATGTACGCT
GGTCCTTCAATTTGGTCGATAATAGAAAAGAAGAGTA
>Locus27.29_Confidence_0.455_Length_4003
GCTTGCATAGGATTATAGGAACCAGAGACTACAAGCTCTTTGTGTTTTCAGCCGTCGCGT
GCGCTCTTGGTCTCAGCCACAGGTCGACGCAACTCCTCTTGATCGCGGGCCACGGCCTGC
TTGATTGGCTCTAAACCGTGGTTCAAGTCTTTATTATCTGGGTCCCTCTTATCCTGACCA
TACTGCAAAACACGCCTGTCGATGCAACTCCTCTGCAGCTCCTCCAACGGCCAACTTGGT
GACTTGAAGCATTTTTCAATTGGAAAACACTCCTATATTGATCTCCTGCTGCACTGAAGA
GAAAACAAGTGAGGGGGAACGCACTACAACTCTGCAAGCCATAACATACTACAACTCTGC
AACTCCCCTGGATCCCTGGCCACGGCCTGCTTGGTTCAAGTCTTCATTATCTGGGTCGCT
CTTATCCTGGCTATACTGCAAAACACGCTGGTCGTGCTCTGTATCTTAGCCGACCAACGA
TGCAACTCCTCTGCAACTCCTCCCATGGCCACCTTGTTTGATCTGTTGTCGCACTGAAGG
GGGAAAAAAAACAAGTGAGGGCATACCAACTGGAACACACTACAACTTTGCAGGCTATCA
GATTACCAGCATAGTGATTGGTTAATCATCTTGTCAGCCCGACAGCCCGTGAGTATGGAC
TTGGTCGCGGGTGCTTTGGGCTTGCTCCCCTCCAAGCTGCTGGAGCTGCTCAAGGAGGAG
TACAAGCTGCAGAAGGGTGTCAGGCAGGAAGTCCAGTCCCTCACCCGGGAGCTCGAGAGC
ATGCACGCCGCCCTCCGCAAGGTGGTGGCAGTGCCATGGGACCAGCTGGATGAGCAGGTC
AAGGTCTGGGCGCGCGAGGTCAGGGAGGCGTCATACGACATGGAAGATATACTCGATACC
TTCCTCGTGCGTGTGGATGGCCAAAAGGAGGCTGACCCGAGCAAGCTCAAGCGTGCCATG
AAGAAGATGGGAGACCTGTTCAGCAAGGGCAAGGCTCGCCGTGAAATTTCGTGTGCCATC
GAAGACATCACGAAGCAACTAAAGCAGATGACAGAGCGGCATGCCATGTACAGGATAGAT
GATCTTGTGGTCAAGCCTGCTGCCACAACAAGTATTGATCCACGCCTTTCGGCTTTGTAC
ACAAAAGTGTCACAGCTTGTTGGGATTGAAGAGCCTAGGGATAAGGTCATAAAAATGCTG
ACGTCAGTAGCGGAAGACATGGAGACGAAGATAGTCTCTATTGTTGGGTTTGGAGGGTTA
GGCAAGACTACTCTTGCTAAAGCTGTGTATGAGAATCTGGCAGATGATGTCCGTTTCAAA
GCTTTTGTTCCTGTCGGCCGGAATCCAGACTTGAAGAAAGTGTTGAAGGATATTCTCATT
GGTCTTGACAAGCAACGTTATATGATGCAATCTAATTTTACTATATTGGATGAAAAGCAG
CTAATCGATGAACTTCGGGACTTCCTCAAGGATAAGAGGTATTTCATTGTTATAGATGAC
ATATGGGATGTACCATCATGGAACATACTAAGATATGCTCTGTATGACAATAGCTTGGGA
AGCAAAATAGTCATAACTACCCGCAAGAATGATGTTGCCATGGAAGCTGGTTGTTCTTAT
AACATTGAACCCCTACCCTATGAGAGTTCTAAAGAATTATTCTATGGGAGAATATTTGGC
TCTGAGCAAAAATGTCCTAAAAATTTTGTGGGAATATCTGAAGAAATAATAAAGAAATGT
GGAGGTGTGCCATTAGCTATCATTACTTCATCAAGTTTGTTGGCAAATAAGTTGGGAAAT
AAGAAAGAGTGGTATGAGTTTTGTCAGTCTATTGGTTCCGGACTTGGAAGGAATCCTCAT
ATGGAAAATATGAGAAAGATATTATCTCTTAGCTATTGTGATCTACCAGCTGAGCTGAAG
ACCTGCTTATTGTACCTAAGTATATTTCCAGAAGATTATGAGATTGAGAGTGATCGGCTC
ATATGGAGGTGGATAGCTGAAGATTTTCTTCCAACTGGAGAAGGGGGCCAAAGTTTATTT
GAGCTTGGAGAGAGTTACTTCTATGAGCTTATAAATAGAAGCCTGATTCAACCAGCAAGA
GATGATGAGCAAGGTATGATTGAGACATGTCGTGTGCATGATATGGTCCTTGACGTCATT
TGTTCCATATCAAGAGAAGAAGGTTTTGTTGCAACAATACCAGGTGATGCCAAGCAGAAC
ACACCATCTTGGGGAAGTAAGGTTCGCAGGTTGTCCCTCCATGCTACTTGGCCTACAATG
GAGATGCCAAAACTAAGGTCACTTACTATCTTCAATGGAGATACAATTATCTCAATGCCA
TCCATTTCATATCTTCATCTTCTCCGTGTATTGGATCTAGAAGGTTGCAGTCTTAAGGAA
CATACAAATTTGAGTTCTGTTGCACACTTATTTCACCTGAGGTATCTAGGTCTAAGAAAT
ACTAGATATGCTGGTGAGCTCCCATCAGAGATAGGGAGGCTACAGCTTTTGCAGACAGTA
GATCTATATGGAACTCGTATAAAAGAATTGCCATCGAGTATTGTTGGGCTAAGAAGATTG
ATGTGTCTGGTTCTTAATTGGATTATCCGTCTGCCAAATGGATTGAGGAATCTAACATCC
TTAGAAGTCCTTCAGTATGCAATTCTTGATTCTGCATACATTGCCGAAGAGCTAGGTCAT
CTGACGCAACTGAGGATCCTCACTATCGAGCTAAAATTGGACAAGGAAGCAGGATGTGAT
GAGGGCATTTGCAAAGCTTTAGTGGAGTCCCTAGGCAAACTGCAGAAAATCCGACATCTA
GCAGTATTGTCAAATGGCGTGGTGATGAACCTTGAAGGCTCACTGGAGTCCCTAGGCAAC
CTGTCCTATCTTCATATTCATGAAACTAGTTGGTTACCCACATGGATCAATCCTGGATCG
TTTCTCCTCCTATCCTCCCTAGACATAACAGTGGCTCAGGTGCGAAGGGAGGACATCCAT
GTCCTTGGGATGCTGCAGGCTCTTCGTATTCTGAATGTGGGTGTGTTTGGTGACAACATA
CAAGTGCTGGGAAGGTTCAAGGTTGGCCCTGATGCCTTCCCATGTGCAAGAGTGTGCAGA
TTCTATGGTTTTGAAACAGTGCCGTCGATGTTCCCACGAGGAGCTATGCCCAGGCTTGAA
ACTTTTAGTTTCCAATTCTGCCTGCAGGATTTCTTCCAAGGTGAATTCACTACTGATGAC
CTCTCCTTGGACCACTTCCCGTCCCTTCAGACTGTGTCTGTCCATTTTTATCGTGGAAAG
CAAAAGATCGATGAAGAGTTGGTAATGAAAGTGAAAGAGAAGCTGGGGCAAGAGGTAGAT
GCCCACCCCAACCACCCTTCCGTGTTTTGATTGGATTGGATTCAACGAGTGGTCCCTACC
TGAATGCATTTATATATTCTTCGGCGGTCTTCTTTTGTTGTGCACGAGAACAACGGTTAC
ACACATTATATTGGGATGTGGTTGAAAGCAACGATCGCCTGCGCTCGTGTACAAGAAGCA
GCCACGCGCTGTGTTGGTGTACTCGCGGCGGAGCAGGACAAGCTGTGATCAAGCAAGCTG
TGCAACACACTACATGAGCCGCATTCTTTACCGCTTTTGTCACTCACATTTTCTTTTTAT
TTCTTTCATATTTGGTTTCTATTATTATTCAAATTATGTAATTTTTTTCTTGGTATTTAC
CTCATCCTCTGGTCTATGTGTGATGTCTAATGAGGACGAGGAAGAATCATTAGCATCCTC
CACATTATCCTACGAGCTGAATTGGAGCTCGTAGGATTATGTGAGCATGGTGCTCTTTTG
GTCCGTTATGTAAGTATGTAACTGATAAGTTCAACGGAGTACTCCTTTAGGTTCGATACT
GTATTGATTTCGTCGGTAGGTCTAGCACCAGCCTCGTCGTCCTTGACTGATTCTGTGATG
TACGCTGGTCCTTCAATTTGGTCGATAATAGAAAAGAAGAGTA
>Locus27.29_Confidence_0.036_Length_2242
CGCCACTAAGAACGCCCACAATCACTGTAACGACTCAACAAACCATGTCAAATTATGGTA
CAGGTTGAACACTTGTGTCAACCAAAGCAATGAGAACATTATACCACTTATTACATGCTT
ATACATTGGACTATTACAACAACAGATATCCGATCAAAAACTTCATTTCCCAAGCGTATC
ATATACAAAGGCACAATCTTACACAACTATACACCCGTGTACCAAGGACACAGAGCCCCC
AAGAAGAAATGACTTCACTTTGTTAGGGTCTATTACAGCAATTAGGTCCAAGTTTGGATT
TACCACCACTGCGCCAGGCTCACGGTATTGGCAACTCTTACGATTCCTCGTTCTTTACTG
GAGTCCACTGTGCAGCTTCTTTCTTTCTCCTGATAAGAAATCCAAAGGAAAATCCCAGGA
GCAGTGCAAACAATACACTGCCTCCGATTTCCAAGTACAACGGAGATATTTTTCGCACGG
TGCTGACTCCTGTGCCATGTTTAGTATCATCCACCACCTCAGCAACACTACTGTTACTAG
ATACCAGGCCGGAAAATATCTCCACCATATCATGGACTTGCCCATCATGGTTCCCCACAT
AGGTTAATGTTAGCTTCTCCCTTGTTGCTACAAGCTTTGTGTATCCAAACTCACCACCAC
GGTACATGGACCTCTCAGGCTGTGGAAAGATGGGGACGTCTGGGTGATCAGGCCTCGGTT
GCCATATGGGTTGCCAGTCTTGCCCGCCCATCCCAATCACAAGATGCACAGGAGCACCAG
AGTATTGGAAGCTTGATGAAGTGTTGACACATTGGAAGTTCTTCATCGGGCAGAACCTCT
CATACCTGTGGACATGTCCCCATAGTGCAAGGGTCACATTGTATGTCACCAGCAGCGGTT
CCAAATGCTGGAGCATCTGCTGTTTCAAGGCTGCGTCCCTGGTTTCATCACTTGAGGTGT
ACATGGGGCGGTGGCCCTGAAAAACAACAAATGGTGTTCTACTTCGGTTCACCTTCTCAA
GGTCCGCTTTCAAGAAGTTGTACTGATCACTGCCCTGAACAAAATTTGTTTCGGTTGACA
TGTAGACGAAATGCACCACACCTGAGTCAAAGGAGTAATAAAGATTCCTGGTGTCTGGGC
CACCATTACCAGTTGGTAGAATAGAATTGCCAGGCATTCTGAACTTAACGCTATACGGTA
TTCCACATTCGCCTCCACCATCCGTTCCATATGTAGCCCACAATGGTTTCCAAGGTTGAG
ATGGCCAATCATACTCATGATTTCCTATACAGACATGGTATGGGGTATTGGCAGCAATAG
GCTCAATCTGACTGAAGAAATGATCCCATACCCAAGAATAACCTCTAGCATAGCTGATGT
CCCCAATGTGTGAAATAAAGGCGGGTTTATCCCCAAGGGCTTCAATATCACGAAGGATCC
ACTTTACAGTGGACAAGCTCTCATCTTGTGTGCGAATGTAGGTGTTATAAGGCACATAAG
TTCCCATGTCACCAAACAGAAATGCGTTGGTCTCATTGGCTTCACTGTCACGTGAAATAA
AGCTGTATATCTCACTCCATCCTCCAGTGTCACTACCAACCTTGTAAAAGTACCTCCTTC
CAGGCTCCAATCCCTTCATGAGGCCGTCGAAGACGAATCCCGGATCCCTCCAGGCGACGC
TGCTGTTCGCCGGCCAATCGCACATGTGCTTCTGCTCGTAGGTGCTCACATCCGTGCCCA
CCTCCCTCCACTCCTTCTCGTCCTCCTTCTGCAGCCCGTACCTGACGACCCTCTTCCCGC
GGTCGCCGCACACGAACAGGACCCGCATCTCGTCGATCCCATCCGCGAACGCGAGGTGCA
CCTGCTCGGGGCGCGCGGGGTCGCCGACGGAGACGTCGGCGGAGACGGCGACGCGGTGCT
TGCCGTGGGGGAGCGGGTTCCGGTCATGGTCGATGTGGTGGTAGGAGTACTCGTTGGCGG
GCCAGCGGAAGAGGCGGAACTGGTAGGGCGCGCGGAGGGTCGGGAGGCGCGGGAGGGAGA
GCTCCCCTGAGCCGCCGCGCCAGGAGGTGGAGCCGTTGAGGAAGAGGTAGCCGAGGAAGT
CGCGGTCGCGGGAGGACGGCGGCGAGTAGATGCCGACGTAGTCGAGGCCGTCCGGGGCCG
GGAGGCCTGTCCAGCGGATCTTGATCTGGTCGCTGGAGAGGGTCGCGGTGAGGGTGGTGC
CCGCCGCAGCCCCGCCGGCGGC
>Locus27.29_Confidence_0.482_Length_4009
GCTTGCATAGGATTATAGGAACCAGAGACTACAAGCTCTTTGTGTTTTCAGCCGTCGCGT
GCGCTCTTGGTCTCAGCCACAGGTCGACGCAACTCCTCTTGATCGCGGGCCACGGCCTGC
TTGATTGGCTCTAAACCGTGGTTCAAGTCTTTATTATCTGGGTCCCTCTTATCCTGACCA
TACTGCAAAACACGCCTGTCGATGCAACTCCTCTGCAGCTCCTCCAACGGCCAACTTGGT
GACTTGAAGCATTTTTCAATTGGAAAACACTCCTATATTGATCTCCTGCTGCACTGAAGA
GAAAACAAGTGAGGGGGAACGCACTACAACTCTGCAAGCCATAACATACTACAACTCTGC
AACTCCCCTGGATCCCTGGCCACGGCCTGCTTGGTTCAAGTCTTCATTATCTGGGTCGCT
CTTATCCTGGCTATACTGCAAAACACGCTGGTCGTGCTCTGTATCTTAGCCGACCAACGA
TGCAACTCCTCTGCAACTCCTCCCATGGCCACCTTGTTTGATCTGTTGTCGCACTGAAGG
GGGAAAAAAAACAAGTGAGGGCATACCAACTGGAACACACTACAACTTTGCAGGCTATCA
GATTACCAGCATAGTGATTGGTTAATCATCTTGTCAGCCCGACAGCCCGTGAGTATGGAC
TTGGTCGCGGGTGCTTTGGGCTTGCTCCCCTCCAAGCTGCTGGAGCTGCTCAAGGAGGAG
TACAAGCTGCAGAAGGGTGTCAGGCAGGAAGTCCAGTCCCTCACCCGGGAGCTCGAGAGC
ATGCACGCCGCCCTCCGCAAGGTGGTGGCAGTGCCATGGGACCAGCTGGATGAGCAGGTC
AAGGTCTGGGCGCGCGAGGTCAGGGAGGCGTCATACGACATGGAAGATATACTCGATACC
TTCCTCGTGCGTGTGGATGGCCAAAAGGAGGCTGACCCGAGCAAGCTCAAGCGTGCCATG
AAGAAGATGGGAGACCTGTTCAGCAAGGGCAAGGCTCGCCGTGAAATTTCGTGTGCCATC
GAAGACATCACGAAGCAACTAAAGCAGATGACAGAGCGGCATGCCATGTACAGGATAGAT
GATCTTGTGGTCAAGCCTGCTGCCACAACAAGTATTGATCCACGCCTTTCGGCTTTGTAC
ACAAAAGTGTCACAGCTTGTTGGGATTGAAGAGCCTAGGGATAAGGTCATAAAAATGCTG
ACGTCAGTAGCGGAAGACATGGAGACGAAGATAGTCTCTATTGTTGGGTTTGGAGGGTTA
GGCAAGACTACTCTTGCTAAAGCTGTGTATGAGAATCTGGCAGATGATGTCCGTTTCAAA
GCTTTTGTTCCTGTCGGCCGGAATCCAGACTTGAAGAAAGTGTTGAAGGATATTCTCATT
GGTCTTGACAAGCAACGTTATATGATGCAATCTAATTTTACTATATTGGATGAAAAGCAG
CTAATCGATGAACTTCGGGACTTCCTCAAGGATAAGAGGTATTTCATTGTTATAGATGAC
ATATGGGATGTACCATCATGGAACATACTAAGATATGCTCTGTATGACAATAGCTTGGGA
AGCAAAATAGTCATAACTACCCGCAAGAATGATGTTGCCATGGAAGCTGGTTGTTCTTAT
AACATTGAACCCCTACCCTATGAGAGTTCTAAAGAATTATTCTATGGGAGAATATTTGGC
TCTGAGCAAAAATGTCCTAAAAATTTTGTGGGAATATCTGAAGAAATAATAAAGAAATGT
GGAGGTGTGCCATTAGCTATCATTACTTCATCAAGTTTGTTGGCAAATAAGTTGGGAAAT
AAGAAAGAGTGGTATGAGTTTTGTCAGTCTATTGGTTCCGGACTTGGAAGGAATCCTCAT
ATGGAAAATATGAGAAAGATATTATCTCTTAGCTATTGTGATCTACCAGCTGAGCTGAAG
ACCTGCTTATTGTACCTAAGTATATTTCCAGAAGATTATGAGATTGAGAGTGATCGGCTC
ATATGGAGGTGGATAGCTGAAGATTTTCTTCCAACTGGAGAAGGGGGCCAAAGTTTATTT
GAGCTTGGAGAGAGTTACTTCTATGAGCTTATAAATAGAAGCCTGATTCAACCAGCAAGA
GATGATGAGCAAGGTATGATTGAGACATGTCGTGTGCATGATATGGTCCTTGACGTCATT
TGTTCCATATCAAGAGAAGAAGGTTTTGTTGCAACAATACCAGGTGATGCCAAGCAGAAC
ACACCATCTTGGGGAAGTAAGGTTCGCAGGTTGTCCCTCCATGCTACTTGGCCTACAATG
GAGATGCCAAAACTAAGGTCACTTACTATCTTCAATGGAGATACAATTATCTCAATGCCA
TCCATTTCATATCTTCATCTTCTCCGTGTATTGGATCTAGAAGGTTGCAGTCTTAAGGAA
CATACAAATTTGAGTTCTGTTGCACACTTATTTCACCTGAGGTATCTAGGTCTAAGAAAT
ACTAGATATGCTGGTGAGCTCCCATCAGAGATAGGGAGGCTACAGCTTTTGCAGACAGTA
GATCTATATGGAACTCGTATAAAAGAATTGCCATCGAGTATTGTTGGGCTAAGAAGATTG
ATGTGTCTGGTTCTTAATTGGATTATCCGTCTGCCAAATGGATTGAGGAATCTAACATCC
TTAGAAGTGATACGGCCTGCAATTATTGATTCTGCGCACACTGCAGAAGAGCTAGGCCAT
CTGACACAACTGAGGATCCTTACTGTCATGCTGATATTGTACAAGGAAGCAGGCTATGAA
AATGAGGGCATTTGCAAAGGGTTAGTGGAGTCCCTAGCCAAACTGCAAAAAATCCGACAT
CTAATAGTACTATCCTCAAATGGCGTGGTGATAAACCTTGAAGGCTCGCTGGAGTCCCTA
GGCAACCTGTCCAATCTTTATATTAATAAAACTAGTTCGTTGCCCACATGGATTAATCCT
GGATCACTTCTCCTCCTATCCTCCCTGGACATTATGGTGGCTCAGGTGCGAAGGGAGGAC
ATCCATGTCCTTGGGATGCTGCAGGCTCTTCGTATTCTGAATGTGGGTGTGTTTGGTGAC
AACATACAAGTGCTGGGAAGGTTCAAGGTTGGCCCTGATGCCTTCCCATGTGCAAGAGTG
TGCAGATTCTATGGTTTTGAAACAGTGCCGTCGATGTTCCCACGAGGAGCTATGCCCAGG
CTTGAAACTTTTAGTTTCCAATTCTGCCTGCAGGATTTCTTCCAAGGTGAATTCACTACT
GATGACCTCTCCTTGGACCACTTCCCGTCCCTTCAGACTGTGTCTGTCCATTTTTATCGT
GGAAAGCAAAAGATCGATGAAGAGTTGGTAATGAAAGTGAAAGAGAAGCTGGGGCAAGAG
GTAGATGCCCACCCCAACCACCCTTCCGTGTTTTGATTGGATTGGATTCAACGAGTGGTC
CCTACCTGAATGCATTTATATATTCTTCGGCGGTCTTCTTTTGTTGTGCACGAGAACAAC
GGTTACACACATTATATTGGGATGTGGTTGAAAGCAACGATCGCCTGCGCTCGTGTACAA
GAAGCAGCCACGCGCTGTGTTGGTGTACTCGCGGCGGAGCAGGACAAGCTGTGATCAAGC
AAGCTGTGCAACACACTACATGAGCCGCATTCTTTACCGCTTTTGTCACTCACATTTTCT
TTTTATTTCTTTCATATTTGGTTTCTATTATTATTCAAATTATGTAATTTTTTTCTTGGT
ATTTACCTCATCCTCTGGTCTATGTGTGATGTCTAATGAGGACGAGGAAGAATCATTAGC
ATCCTCCACATTATCCTACGAGCTGAATTGGAGCTCGTAGGATTATGTGAGCATGGTGCT
CTTTTGGTCCGTTATGTAAGTATGTAACTGATAAGTTCAACGGAGTACTCCTTTAGGTTC
GATACTGTATTGATTTCGTCGGTAGGTCTAGCACCAGCCTCGTCGTCCTTGACTGATTCT
GTGATGTACGCTGGTCCTTCAATTTGGTCGATAATAGAAAAGAAGAGTA
>Locus28.7_Confidence_0.200_Length_1701
ATTTTTTTACTGCTCATATTATGCTGATTCATGCATCTGGAGAACATACTTCTAGACTTC
AAAATTCAGTAAGCACACCAAATATACCATGCTCATCGAAGCACATCAGCAGTTAATATC
AATCAACCCATGGATCTGGCCATGCACTCAAAGGGCAGAAGTCCGGTGCTTAAAACCAAA
ATACCAAGACTCTTTTAGATTATTTTTTAAAGAAAAAATGGAGTTTGGGTCACCTAGCCC
AGGGTACGGCCCATTTCCCCTGAATCACAAGCTACGTGATTACAAAAGGCACAAGTGACT
GTCAGTTATATACTTCCTTGATTTATCTGCATGTGAATTCATTTATTTTCTATTACAGAG
TTTGCAGATGATGGTGCAGATTCTTCAGCCCAGAATTTGTGTGTTGCTAGTGATCATGAG
GCAAGCTGGGGTTCGAATCAGTGTTGCAGACTGCTGGATATTTATAGTCCAGATGATGAT
TTCCCGTACTTGTTTGATAATCCACCTGATCTTCTGCCTAGTTATGTTGGATTGTGTGAT
GAATTTGTATCAATTGATGCATTGATGAACATGAGTAGCAGATGTGGAGCGTTCCCACTT
ATTGAGAGTGCCACGGAAGCCAGTGTTGATAATAAGCCATGCTCAACTGAGGTGGATTTG
TGCTTTAATACTTCTGAGGTATTAGAGTGGCTCAACCCTCATCTATCGGAGGAGGATTTA
CCAGATCTTGTTGATTTTGCTGAGTTAAATTCAAATGCTGCTCCTGCAAAAAAAGAGCAA
TGGACCAGGAAGGTCACTCTTGTGCTTGATTTGGATGAAACCCTTGTTCATTCAACTATG
GAGCATTGTGATGACGCTGATTTCACATTTCCTGTGTTCTATGATATGAAAGAGCATGTG
GTATATGTGAAAAAGAGGCCACATGTCCACATGTTCCTCCAAAGGATGGTTGAAATGTTT
GAGGTAGTGATATTTACAGCCAGTCAAAGTGTTTACGCAGACCAGTTGCTTGACATGCTG
GATCCAGAGAAGAAACTTTTCTCCAAGCGATTCTTCCGGGAATCATGTTTGTTCACAGAC
AACGGCTACACAAAAGATCTGACTGTTGTTGGAGTCGACCTTGCCAAGGTTGCCATAATT
GACAACACTCCACAGGTTTTCCAGCTGCAAGTGAACAATGGTATACCAATAGAGAGTTGG
TATAGCAACCCCTTGGACGAGGCTTTACCTCAATTGATCCCATTCTTAGAGACCCTTGCT
GTAGCTGATGATGTCCGGCCTATCATTGCCAAGAAGTTTGGCAACATAATAGATAGTTGC
TAAGGTTTTTGAATAAGTTATAGGGTTAGTCTTGTTTGCTCACATAGTGGAAGAACTTAG
ATGACATGTTAACTGGTCAAGGTGGTACATTTTTCTCTTTAAAAGCAGGTTGGCTCATAG
GATTAAGAGTTTTGGTGCTCGGCTATTCCTTAGAACTGTACATATCCTCAGTTTTGTTTT
GCGACTTTGTACATAGAATGCTGTCGGAATTGAAAGACTGAGAGAAACATCTATGCAAAG
TTTCTTTGCATTTTGCTCCATGTGGTTTAATGTTCGCAACAGTATGATGTTTGTAACCGT
TTGGCTCCTTGATTGTTTGGATGTGCTGTATTGTTTCATCATGCGATGATGCGAACAAGA
TTCAGATAAACAAGGTTGAGG
>Locus28.7_Confidence_0.400_Length_925
TTTCACGGTAATCGGTTCATCTTCATAAGAAAAACGCAGGATATTGGGGGAAAAAATCCT
TCATTCCAAAGGTGGCCTGAACTACTAATATGTTTCATTCAAATCAGATGCATCTACCCT
ACGAAATGCGAGCCATGAAAACTAAATTAACCAAATTACATATCAACAAGTTCCTTTGCC
ACCATTTGGTCCATTACCATCACAAGCACACAAGCACTAAGGTCCTGACAGACTCCCCCA
AGTCCCGGTCAACGGATGCACAGTCTACGCTGGTGTATATATGCACAGGCGAATGGGCAC
CCTGCACACACTCACCAACCAGCTCTCAAGTCTTCACTGTCCTAATTAGTTCCAGACCTG
TCCACAACTACGATAGGTACAGCAGATTCTATCAGGAAAAAAAAATCGGCAAAGGCAGAT
GATTACAGACACAAATTGTCTCAATCGCTATCATGAGGCGAAGATCGGAGATCAGTGCCG
TGGAGAGTGGGTAACTCAGCAGCGGAAACGGATGACAATACAAGAGATATCGTCCTTGCT
CTTCCTTGCCAACGCTTCAGTTGTCAATCGCTTTGCTGCTGCCTGGGGATCCTTGATTGA
CTTTACGAGATCAACTGCCTCTTGGTTCTTCATTACCTTCCACAATCCATCACTGGCAAG
TATGACGAACTCTATATTTGAGTTTATTGGTACATGTCTAATGTCAGGTTCAGAGCTCAA
GTGGGCCTTGAGGCTTTGGTCACCAAATGCCCTAGCAACAGCAAGCTGGCCATTCACCCG
AGGAACATCACCTGCAAACAAACCATAAAACATAATAAGGTAATTGCATCTTATTATCAA
TGATGAAACGATAACACAACTGCATTCAATAAAAGAAACGATAATACAACAAAAATTGTA
CCAGGAAATGTCGTTACAAAACCAC
>Locus28.7_Confidence_0.133_Length_403
ATTTTTTTACTGCTCATATTATGCTGATTCATGCATCTGGAGAACATACTTCTAGACTTC
AAAATTCAGTAAGCACACCAAATATACCATGCTCATCGAAGCACATCAGCAGTTAATATC
AATCAACCCATGGATCTGGCCATGCACTCAAAGGGCAGAAGTCCGGTGCTTAAAACCAAA
ATACCAAGACTCTTTTAGATTATTTTTTAAAGAAAAAATGGAGTTTGGGTCACCTAGCCC
AGGGTACGGCCCATTTCCCCTGAATCACAAGCTACGTGATTACAAAAGGCACAAGTGACT
GTCAGTTATATATTTCCTTGATAAAAAAAAGACTCGACCAGGGGGAGAGACGTCCCCCTG
ATTTTCGTCTTAAGAAGATGGTGCCGTGACTCGAACCCGGGCT
>Locus28.7_Confidence_0.200_Length_445
TTTCACGGTAATCGGTTCATCTTCATAAGAAAAACGCAGGATATTGGGGGAAAAAATCCT
TCATTCCAAAGGTGGCCTGAACTACTAATATGTTTCATTCAAATCAGATGCATCTACCCT
ACGAAATGCGAGCCATGAAAACTAAATTAACCAAATTACATATCAACAAGTTCCTTTGCC
ACCATTTGGTCCATTACCATCACAAGCACACAAGCACTAAGGTCCTGACAGACTCCCCCA
AGTCCCGGTCAACGGATGCACAGTCTACGCTGGTGTATATATAGACTCGACCAGGGAGGG
AGACGTCTCCCTGATTTTCGTCTTAAGTAGATGGTGCCGTGACTCGAACCCGGGCTGGCT
CAGCCAGCCGCTTCTTCGGCGTGGTGTGCTGACCAGTTGCACCGTGAGAGTGTTGGCACG
CTGGTGTATATATGCACAGGCGAAT
>Locus28.7_Confidence_0.400_Length_2087
TTTCACGGTAATCGGTTCATCTTCATAAGAAAAACGCAGGATATTGGGGGAAAAAATCCT
TCATTCCAAAGGTGGCCTGAACTACTAATATGTTTCATTCAAATCAGATGCATCTACCCT
ACGAAATGCGAGCCATGAAAACTAAATTAACCAAATTACATATCAACAAGTTCCTTTGCC
ACCATTTGGTCCATTACCATCACAAGCACACAAGCACTAAGGTCCTGACAGACTCCCCCA
AGTCCCGGTCAACGGATGCACAGTCTACGCTGGTGTATATATGCACAGGCGAATGGGCAC
CCTGCACACACTCACCAACCAGCTCTCAAGTCTTCACTGTCCTAATTAGTTCCAGACCTG
TCCACAACTACGATAGGTACAGCAGATTCTATCAGGAAAAAAAAATCGGCAAAGGCAGAT
GATTACAGACACAAATTGTCTCAATCGCTATCATGAGGCGAAGATCGGAGATCAGTGCCG
TGGAGAGTGGGTAACTCAGCAGCGGAAACGGATGACAATACAAGAGATATCGTCCTTGCT
CTTCCTTGCCAACGCTTCAGTTGTCAATCGCTTTGCTGCTGCCTGGGGATCCTTGATTGA
CTTTACGAGATCAACTGCCTCTTGGTTCTTCATTACCTGTATTCAGAAAGGAAATACAGA
GTACATTAAACTGGTGTACAAACATACTTTTCAAAGAAATATCTCAAACATAGACGAATC
ACCCAAGAGCTCATCTTAATTTTTTTCATAAGGTATGTTTTTTCGGAGACCATGGTGATT
TGGTAGTGTCCAACCATTTCTTGCCTGCTTATTGCAGGGAGAGAACATGTCGCTGATAAT
GCAAGAATTGGTCAAAAGTGACCTAAGTTAACGCATTTCAATCTAGGCCCAGGGAAGTAC
AGGATTAAATAGAAACCAAAGTACAGACCCTTTTTTTCATAAGCATGAGAACAAACAAGA
TTAATGAAGGAAACAGCTGGCACAAACCTTCCACAATCCATCACTGGCAAGTATGACGAA
CTCTATATTTGAGTTTATTGGTACATGTCTAATGTCAGGTTCAGAGCTCAAGTGGGCCTT
GAGGCTTTGGTCACCAAATGCCCTAGCAACAGCAAGCTGGCCATTCACCCGAGGAACATC
ACCAGGAAATGTCGTTACAAAACCACCGTGCTTTTCAATCCTCTGTCTTTCATTAGTTGT
ATGAGGCTCGTGGTCAACAGTGAGCTGATTAGCAGCGCCTCTTTCACACACAACAGCTCG
AGAGTCACCTACATTTGCTATCCACATGTCCTTACCATCAACTACAATAGCAGTAACTGC
TGTTGAACCACCTGGTCCAAGTTGTTTGGCATTTTCTAGAATATATTTGTTTGTAGAGCA
GTATGCATTCTTTATTGCTTCTTGAAGACTAGACCAGAAGAGAGGCTCTTTCATTATGTT
GCTAAAAAGGTTAGCTTTCAGGTAACTTGGCACCTTATTTCCTAAATGGCCATCAAAAAT
GGCAAAGAGACCAAGCTCATGGTTCTTCACATACTTGTACTCTGCCACATGGTAGTCTTC
CATGTCATGGCCGGATTTGCCTTCCACCAGGTGGAATCCATGTGTAACTTTGTTGGTTGA
CAATTTACTCCTTCCCTTGCCGGTATCAGTAGATGACGAATTAAGACAGGCTGCATTCCG
GATCATGTTGAGGATATCAGGCCGCTTCTTGCCGCCGCAGGCCGAGGAGGAGGCGGCGGC
GGAGGGGGAACATGACGCTGACGACGACGCGGTCTGCCGCTCCATCCGGCCGACCATGTC
AGGGAGAACTCGCCGGCGGGTGTAAGCTGATCGACAACCGCCACCCACAGGCCACAGGAA
GTGAGACGGGGGACGGACGGATGGATGAAGACAGAACTTGCTCGCGGAGACACGGGGGGA
AGAGGGCGAGAGATCTTTTGCGCTTTTATGCAAGGCCTCGGCTGCCGCCGCGTCTCCGTC
TCGCGTGTGACCTCCGGGCGGGAGCCTGGGAGGGGAGGCAGGTCTCCTCTCGTCTCTCTC
GTCCCCGGTTGCTTGCCCTTTGAGGCCGGACCCTTGTGGTGTGGCTG
>Locus28.7_Confidence_0.133_Length_2043
CTCTCTGCCCTCTCTATTTCTATGGTGGGGCGACGAGCCGACGACCGCGCGACCGCGCGA
CCGCCGCCCGCCACCAGGTGCCGGGTCCTTCGCCGGGGACCTCGCCGGCGACGAGCACCA
ACCGGTGCCCGGGACTTCGCCGGCGACGAGCACCCACCGTTGTCACCCTTATACCTGGTA
AAAGAGGGCAGTTTTTGTGTGTGCAACAGAACACTTGCAGAAAGATGTGATTCAAGAGTA
GAAACTGTGTGAGAAGGCTAACTTTTTTTTTTCAAAGGCAGCGTCTTTTCGGTGGATCTG
TAGAGGACTTTAATTCTCTGAAGGAGTGCACTGGTCAAGATGCCTGCACTGAGAATGAAG
AGGATGTTTGATGGTGATGGTTTTGCTAATGAGTTCAACACCAGGAACGTGAAATCTGCG
AAAGTTTCGCACTTTCATGTCAGTGGATTAGAGCAGTCAGCTGTGTTGAACTCGTCAGAT
AAAGCTCCTCAAGATGAGTCAGATCCAACCATTCAACTTGCTGACCAGGATATTAGGGTA
ACTGAAGCTTCTGTCTTGCATGATCCGATTGGAGGAAAATCCATGCTCAAGGATTTAACA
TCCGACGAAGTGATAGATTCACCAAATTCAGAGGCTGATTCCTCTGCTAATTATGATGAA
AACAAATCTGTGTTATATGCAGTGAATTATGTTGGCAAAGAGTTTGCAGATGATGGTGCA
GATTCTTCAGCCCAGAATTTGTGTGTTGCTAGTGATCATGAGGCAAGCTGGGGTTCGAAT
CAGTGTTGCAGACTGCTGGATATTTATAGTCCAGATGATGATTTCCCGTACTTGTTTGAT
AATCCACCTGATCTTCTGCCTAGTTATGTTGGATTGTGTGATGAATTTGTATCAATTGAT
GCATTGATGAACATGAGTAGCAGATGTGGAGCGTTCCCACTTATTGAGAGTGCCACGGAA
GCCAGTGTTGATAATAAGCCATGCTCAACTGAGGTGGATTTGTGCTTTAATACTTCTGAG
GTATTAGAGTGGCTCAACCCTCATCTATCGGAGGAGGATTTACCAGATCTTGTTGATTTT
GCTGAGTTAAATTCAAATGCTGCTCCTGCAAAAAAAGAGCAATGGACCAGGAAGGTCACT
CTTGTGCTTGATTTGGATGAAACCCTTGTTCATTCAACTATGGAGCATTGTGATGACGCT
GATTTCACATTTCCTGTGTTCTATGATATGAAAGAGCATGTGGTATATGTGAAAAAGAGG
CCACATGTCCACATGTTCCTCCAAAGGATGGTTGAAATGTTTGAGGTAGTGATATTTACA
GCCAGTCAAAGTGTTTACGCAGACCAGTTGCTTGACATGCTGGATCCAGAGAAGAAACTT
TTCTCCAAGCGATTCTTCCGGGAATCATGTTTGTTCACAGACAACGGCTACACAAAAGAT
CTGACTGTTGTTGGAGTCGACCTTGCCAAGGTTGCCATAATTGACAACACTCCACAGGTT
TTCCAGCTGCAAGTGAACAATGGTATACCAATAGAGAGTTGGTATAGCAACCCCTTGGAC
GAGGCTTTACCTCAATTGATCCCATTCTTAGAGACCCTTGCTGTAGCTGATGATGTCCGG
CCTATCATTGCCAAGAAGTTTGGCAACATAATAGATAGTTGCTAAGGTTTTTGAATAAGT
TATAGGGTTAGTCTTGTTTGCTCACATAGTGGAAGAACTTAGATGACATGTTAACTGGTC
AAGGTGGTACATTTTTCTCTTTAAAAGCAGGTTGGCTCATAGGATTAAGAGTTTTGGTGC
TCGGCTATTCCTTAGAACTGTACATATCCTCAGTTTTGTTTTGCGACTTTGTACATAGAA
TGCTGTCGGAATTGAAAGACTGAGAGAAACATCTATGCAAAGTTTCTTTGCATTTTGCTC
CATGTGGTTTAATGTTCGCAACAGTATGATGTTTGTAACCGTTTGGCTCCTTGATTGTTT
GGATGTGCTGTATTGTTTCATCATGCGATGATGCGAACAAGATTCAGATAAACAAGGTTG
AGG
>Locus28.7_Confidence_0.400_Length_1736
TTTCACGGTAATCGGTTCATCTTCATAAGAAAAACGCAGGATATTGGGGGAAAAAATCCT
TCATTCCAAAGGTGGCCTGAACTACTAATATGTTTCATTCAAATCAGATGCATCTACCCT
ACGAAATGCGAGCCATGAAAACTAAATTAACCAAATTACATATCAACAAGTTCCTTTGCC
ACCATTTGGTCCATTACCATCACAAGCACACAAGCACTAAGGTCCTGACAGACTCCCCCA
AGTCCCGGTCAACGGATGCACAGTCTACGCTGGTGTATATATGCACAGGCGAATGGGCAC
CCTGCACACACTCACCAACCAGCTCTCAAGTCTTCACTGTCCTAATTAGTTCCAGACCTG
TCCACAACTACGATAGGTACAGCAGATTCTATCAGGAAAAAAAAATCGGCAAAGGCAGAT
GATTACAGACACAAATTGTCTCAATCGCTATCATGAGGCGAAGATCGGAGATCAGTGCCG
TGGAGAGTGGGTAACTCAGCAGCGGAAACGGATGACAATACAAGAGATATCGTCCTTGCT
CTTCCTTGCCAACGCTTCAGTTGTCAATCGCTTTGCTGCTGCCTGGGGATCCTTGATTGA
CTTTACGAGATCAACTGCCTCTTGGTTCTTCATTACCTTCCACAATCCATCACTGGCAAG
TATGACGAACTCTATATTTGAGTTTATTGGTACATGTCTAATGTCAGGTTCAGAGCTCAA
GTGGGCCTTGAGGCTTTGGTCACCAAATGCCCTAGCAACAGCAAGCTGGCCATTCACCCG
AGGAACATCACCAGGAAATGTCGTTACAAAACCACCGTGCTTTTCAATCCTCTGTCTTTC
ATTAGTTGTATGAGGCTCGTGGTCAACAGTGAGCTGATTAGCAGCGCCTCTTTCACACAC
AACAGCTCGAGAGTCACCTACATTTGCTATCCACATGTCCTTACCATCAACTACAATAGC
AGTAACTGCTGTTGAACCACCTGGTCCAAGTTGTTTGGCATTTTCTAGAATATATTTGTT
TGTAGAGCAGTATGCATTCTTTATTGCTTCTTGAAGACTAGACCAGAAGAGAGGCTCTTT
CATTATGTTGCTAAAAAGGTTAGCTTTCAGGTAACTTGGCACCTTATTTCCTAAATGGCC
ATCAAAAATGGCAAAGAGACCAAGCTCATGGTTCTTCACATACTTGTACTCTGCCACATG
GTAGTCTTCCATGTCATGGCCGGATTTGCCTTCCACCAGGTGGAATCCATGTGTAACTTT
GTTGGTTGACAATTTACTCCTTCCCTTGCCGGTATCAGTAGATGACGAATTAAGACAGGC
TGCATTCCGGATCATGTTGAGGATATCAGGCCGCTTCTTGCCGCCGCAGGCCGAGGAGGA
GGCGGCGGCGGAGGGGGAACATGACGCTGACGACGACGCGGTCTGCCGCTCCATCCGGCC
GACCATGTCAGGGAGAACTCGCCGGCGGGTGTAAGCTGATCGACAACCGCCACCCACAGG
CCACAGGAAGTGAGACGGGGGACGGACGGATGGATGAAGACAGAACTTGCTCGCGGAGAC
ACGGGGGGAAGAGGGCGAGAGATCTTTTGCGCTTTTATGCAAGGCCTCGGCTGCCGCCGC
GTCTCCGTCTCGCGTGTGACCTCCGGGCGGGAGCCTGGGAGGGGAGGCAGGTCTCCTCTC
GTCTCTCTCGTCCCCGGTTGCTTGCCCTTTGAGGCCGGACCCTTGTGGTGTGGCTG
>Locus29.10_Confidence_0.324_Length_951
CCTCTACCCACCATCTTCTTTTCTTCCTCTCCTTTCCACCTTCATCTCTTTTTAAAACAA
ATCTAGGGTTGTGTACCTAGAACAATCAAGGTCGCATCTACAGTGCAGCCTCATACGGAG
TATTTCTTCTCCAAATGCCGCTAGACTGGATGCCTATTTTGCAGCGGCATCAGCACCCCA
GCATGACAAATGGCTGGTGATCAAATTGATGTTGATGTAGAACACCTATTGGCAGTCCTC
AGATATAGTTAGTCAAGCAGACATTGCCTAGTATTTGGTCAGATGCCTTTCTCACCGTCT
CACCGGCGAACCGACGAGTCAGCCTTTTTTTTACTGGACAGAGGACGCATAGTGAAGCCA
GTTTGCTGTTGGGAGGAACAGTAAGTGGGCATCATCTCGTTTATGAAAGGTTTAGTTCCT
AGAGGTGCTCCTTTGTGCGCAGATCAGGTGTCCAGCTGATTTACTTTTGGCGAATCAATG
AGTCCGCCGGCGGCCGGAGGACGCGACGTTGTGGAAAAGCCCGTTACTGGAGCACTAGTA
GTCAATCCGGCCGAAAAATGCCCAACTTTCGCATCTGAATATATATCGATCCCTTTGCCT
CCACACAAAGCCCCCTATCGCTGGATGGATTGCCATGGCTGGGACGGGATCATCTCAGGC
AGATAGCAGATGCGACCGGGAAGGATCATCTCCTGCAGAGAGAAGGTGTGCAGACTGCAG
ACTGGTTCGTCTCCGGCACCACGGATGCCGTCTCCGGTGGCGCGGATGTGGCCGGGAAGA
GGCGGTAGCTACCGATCTGGATCTGATAAGAGGCGGGGCGGTGATGTAGGGGTCGTTGCC
GCCGGTGTGGTCGGAGATGTGGAGCAGCGGAGGGCCCGCCCGAGCCTGGCGTTGCCTTCA
CGGGGGAGCGGCGGCAGATTTCTGTTTTATGCTGCTTACCATAACACGACA
>Locus29.10_Confidence_0.351_Length_1145
CGAACATCTTGTCACTTTCTATAAAAAAAGGGAACATCTTGTCACAGTCACGACACTAGT
AACAATGAAGCCTTCAGATATATACCAGAGTTTATACGATTAATTACCATAATGGAAAAA
AAGAGTAGGATGGAACAAAAAACAACAAACTGAAGCTTAGCATGCGTCCAGTACTAGAAC
AATCAAGGTCGCATCTACAGTGCAGCCTCATACGGAGTATTTCTTCTCCAAATGCCGCTA
GACTGGATGCCTATTTTGCAGCGGCATCAGCACCCCAGCATGACAAATGGCTGGTGATCA
AATTGATGTTGATGTAGAACACCTATTGGCAGTCCTCAGATATAGTTAGTCAAGCAGACA
TTGCCTAGTATTTGGTCAGATGCCTTTCTCACCGTCTCACCGGCGAACCGACGAGTCAGC
CTTTTTTTTACTGGACAGAGGACGCATAGTGAAGCCAGTTTGCTGTTGGGAGGAACAGTA
AGTGGGCATCATCTCGTTTATGAAAGGTTTAGTTCCTAGAGGTGCTCCTTTGTGCGCAGA
TCAGGTGTCCAGCTGATTTACTTTTGGCGAATCAATGAGTCCGCCGGCGGCCGGAGGACG
CGACGTTGTGGAAAAGCCCGTTACTGGAGCACTAGTAGTCAATCCGGCCGAAAAATGCCC
AACTTTCGCATCTGCTCGAAATGTAGCGGCGGTGACCCATGATAACTAGATCAAAACCAA
ATAAATTTAAAACACATAGGGATTATTGTTATCATTTTGGGATCTGACCTGAATATATAT
CGATCCCTTTGCCTCCACACAAAGCCCCCTATCGCTGGATGGATTGCCATGGCTGGGACG
GGATCATCTCAGGCAGATAGCAGATGCGACCGGGAAGGATCATCTCCTGCAGAGAGAAGG
TGTGCAGACTGCAGACTGGTTCGTCTCCGGCACCACGGATGCCGTCTCCGGTGGCGCGGA
TGTGGCCGGGAAGAGGCGGTAGCTACCGATCTGGATCTGATAAGAGGCGGGGCGGTGATG
TAGGGGTCGTTGCCGCCGGTGTGGTCGGAGATGTGGAGCAGCGGAGGGCCCGCCCGAGCC
TGGCGTTGCCTTCACGGGGGAGCGGCGGCAGATTTCTGTTTTATGCTGCTTACCATAACA
CGACA
>Locus29.10_Confidence_0.378_Length_1107
CGAACATCTTGTCACTTTCTATAAAAAAAGGGAACATCTTGTCACAGTCACGACACTAGT
AACAATGAAGCCTTCAGATATATACCAGAGTTTATACGATTAATTACCATAATGGAAAAA
AAGAGTAGGATGGAACAAAAAACAACAAACTGAAGCTTAGCATGCGTCCAGTACTAGAAC
AATCAAGGTCGCATCTACAGTGCAGCCTCATACGGAGTATTTCTTCTCCAAATGCCGCTA
GACTGGATGCCTATTTTGCAGCGGCATCAGCACCCCAGCATGACAAATGGCTGGTGATCA
AATTGATGTTGATGTAGAACACCTATTGGCAGTCCTCAGATATAGTTAGTCAAGCAGACA
TTGCCTAGTATTTGGTCAGATGCCTTTCTCACCGTCTCACCGGCGAACCGACGAGTCAGC
CTTTTTTTTACTGGACAGAGGACGCATAGTGAAGCCAGTTTGCTGTTGGGAGGAACAGTA
AGTGGGCATCATCTCGTTTATGAAAGGTTTAGTTCCAATTTGCTTATTATATCACAGAGA
CAAGGCATGCCACAGTGACCACTGACCAGCTATTCTAGAGGTGCTCCTTTGTGCGCAGAT
CAGGTGTCCAGCTGATTTACTTTTGGCGAATCAATGAGTCCGCCGGCGGCCGGAGGACGC
GACGTTGTGGAAAAGCCCGTTACTGGAGCACTAGTAGTCAATCCGGCCGAAAAATGCCCA
ACTTTCGCATCTGAATATATATCGATCCCTTTGCCTCCACACAAAGCCCCCTATCGCTGG
ATGGATTGCCATGGCTGGGACGGGATCATCTCAGGCAGATAGCAGATGCGACCGGGAAGG
ATCATCTCCTGCAGAGAGAAGGTGTGCAGACTGCAGACTGGTTCGTCTCCGGCACCACGG
ATGCCGTCTCCGGTGGCGCGGATGTGGCCGGGAAGAGGCGGTAGCTACCGATCTGGATCT
GATAAGAGGCGGGGCGGTGATGTAGGGGTCGTTGCCGCCGGTGTGGTCGGAGATGTGGAG
CAGCGGAGGGCCCGCCCGAGCCTGGCGTTGCCTTCACGGGGGAGCGGCGGCAGATTTCTG
TTTTATGCTGCTTACCATAACACGACA
>Locus29.10_Confidence_0.351_Length_950
CGAACATCTTGTCACTTTCTATAAAAAAAGGGAACATCTTGTCACAGTCACGACACTAGT
AACAATGAAGCCTTCAGATATATACCAGAGTTTATACGATTAATTACCATAATGGAAAAA
AAGAGTAGGATGGAACAAAAAACAACAAACTGAAGCTTAGCATGCGTCCAGTACTAGAAC
AATCAAGGTCGCATCTACAGTGCAGCCTCATACGGAGTATTTCTTCTCCAAATGCCGCTA
GACTGGATGCCTATTTTGCAGCGGCATCAGCACCCCAGCATGACAAATGGCTGGTGATCA
AATTGATGTTGATGTAGAACACCTATTGGCAGTCCTCAGATATAGTTAGTCAAGCAGACA
TTGCCTAGTATTTGGTCAGATGCCTTTCTCACCGTCTCACCGGCGAACCGACGAGTCAGC
CTTTTTTTTACTGGACAGAGGACGCATAGTGAAGCCAGTTTGCTGTTGGGAGGAACAGTA
AGTGGGCATCATCTCGTTTATGAAAGGTTTAGTTCCTGCATATTTGGGAGAGAAAAAAAC
TGAGAAAGATCCACAGTCATAAACAACACTGAGTCACTGAGTAAATATTAACTATCCAGG
TCATCAAACAGGAATCAAGCTTCATTGAAACTATATTGGTTTTCACCCATGCAGCTCAGT
GTTATCTCAGATTTACAATATGGACAGCTAAGGATTGAAGATACTATAGAGAAAATCCCA
GTCTGGTCGATTGAACTTAACAACAAAATTAAAAATTGTGATAGATGGTGATTTGTCACA
ACCTGCTGTTGGCAAGATGAAGGCTCATGTGCACTCTACAACACTATAGGTAAAATATGA
CCACAAAATTACCATACTACAATGACAGATTGACAGGATTATAAGATACAGAAAAAATAA
TAATACATGAAACCAGGGCATACCAATTTGCTTATTATATCACAGAGACA
>Locus29.10_Confidence_0.054_Length_429
AGTTCCTACAATTTTGCATCAAGATGCTGCGAGGAACCACTTACTATAACATCAGGCTTA
TTTACTACAATATCTATTTATGTAGTCTACAACATGCTATCGGATTTGTCGTAGCTTCAC
TATAATCTGAATGTGGGTTGACCGTAACAATGGAAGTGAGGCACTGCAATCTGGCATCTT
GATGAGTACATATTCACAGTGACGATAAGGACAACCATGAAGATCATTATCAAGGCATGT
GTGCTTCAGGTCCAACAGGGAGCCTCGTGATGCTGAAGATTGGGTGGTAAATTCTATAGA
AGAGGAGCTGTGAGTTGTTCAGATGCACAATTTCCTGCATTTGCTGTGAAAATAAAACCA
CAATATGGATAAAATCAAACAAAGCAATGCAGCCTGGTGTAAAAAAGCAATATTGACATG
AGTACAACA
>Locus29.10_Confidence_0.378_Length_1393
CGAACATCTTGTCACTTTCTATAAAAAAAGGGAACATCTTGTCACAGTCACGACACTAGT
AACAATGAAGCCTTCAGATATATACCAGAGTTTATACGATTAATTACCATAATGGAAAAA
AAGAGTAGGATGGAACAAAAAACAACAAACTGAAGCTTAGCATGCGTCCAGTACTAGAAC
AATCAAGGTCGCATCTACAGTGCAGCCTCATACGGAGTATTTCTTCTCCAAATGCCGCTA
GACTGGATGCCTATTTTGCAGCGGCATCAGCACCCCAGCATGACAAATGGCTGGTGATCA
AATTGATGTTGATGTAGAACACCTATTGGCAGTCCTCAGATATAGTTAGTCAAGCAGACA
TTGCCTAGTATTTGGTCAGATGCCTTTCTCACCGTCTCACCGGCGAACCGACGAGTCAGC
CTTTTTTTTACTGGACAGAGGACGCATAGTGAAGCCAGTTTGCTGTTGGGAGGAACAGTA
AGTGGGCATCATCTCGTTTATGAAAGGTTTAGTTCCAATTTGCTTATTATATCACAGAGA
CAAGGCATGCCACAGTGACCACTGACCAGCTATTCTGAAACAAATTGGGGAAACTGATAT
TGAATCCAATAGAAAACACACAAAAATTGATTAGCTATTGGAATGAAACACACACAAATT
CATTTAATAACTCCATAAATGGGGGATTAGCTACAGACCAATCAAATTAATTTAAGTCAC
AGATGATGCTTTTCGGTGGCAGATCTGGAAAGCTAAAAGATTCATGCTGTTGATCAGACA
TACAAGAGGCTAATGCAAGAAACCATATCCAAAAGCGAAGTTACAACCCGAGGGGGAAAA
GCACCAAATCAGAGACTAACCTAGAGGTGCTCCTTTGTGCGCAGATCAGGTGTCCAGCTG
ATTTACTTTTGGCGAATCAATGAGTCCGCCGGCGGCCGGAGGACGCGACGTTGTGGAAAA
GCCCGTTACTGGAGCACTAGTAGTCAATCCGGCCGAAAAATGCCCAACTTTCGCATCTGA
ATATATATCGATCCCTTTGCCTCCACACAAAGCCCCCTATCGCTGGATGGATTGCCATGG
CTGGGACGGGATCATCTCAGGCAGATAGCAGATGCGACCGGGAAGGATCATCTCCTGCAG
AGAGAAGGTGTGCAGACTGCAGACTGGTTCGTCTCCGGCACCACGGATGCCGTCTCCGGT
GGCGCGGATGTGGCCGGGAAGAGGCGGTAGCTACCGATCTGGATCTGATAAGAGGCGGGG
CGGTGATGTAGGGGTCGTTGCCGCCGGTGTGGTCGGAGATGTGGAGCAGCGGAGGGCCCG
CCCGAGCCTGGCGTTGCCTTCACGGGGGAGCGGCGGCAGATTTCTGTTTTATGCTGCTTA
CCATAACACGACA
>Locus29.10_Confidence_0.081_Length_582
TTACTATAATGATAAGACCAAATAGTAATTACAATAAATTCAAATGATCGGAGGTGATAA
TTAGTAAGTAGAGTTCCTACAAATTTGCATCAAGATGCTACGAGGAACCACTTACTATAA
CATCAGGCATTATTTACAACAATATCTATTTATGTAGTCTGCAACGTGTTATCAGATTTG
CCGTAGATTCACTATAGTCTGAATGTGCGTTGACCGTAACAATTAAAGTGAGTTACTACA
ATCTGGCATCTTGATATGAGTTATTCATGGTGACGATAGGGAGAGCCATGAAGACCATTA
GCAAGGCACGTGTGCTTCAGGTCCAACCGGGAGCCTCTTGATACTGAAGATTGGGCGCTA
AATTCTATAGAACAGCTGTGAGCTATTCAGATGCACAATTTCGCCTGCATTTTGCTGCTG
TTGGCAAGATGAAGGCTCGTGTGCACTCTACAACACTATAGGTAAAATATGACCACAAAA
TTACCATACTACAATGACAGATTGACAGGATTATAAGATACAGAAAAAATAATAATACAT
GAAACCAGGGCATACCAATTTGCTTATTATATCACAGAGACA
>Locus29.10_Confidence_0.081_Length_481
TTACTATAATGATAAGACCAAATAGTAATTACAATAAATTCAAATGATCGGAGGTGATAA
TTAGTAAGTAGAGTTCCTACAAATTTGCATCAAGATGCTACGAGGAACCACTTACTATAA
CATCAGGCATTATTTACTACAATGTGTTATCGGATTTGTCGTAGCTTCACCATAATCTGA
ATGAGTGTTGACCGTAACAATGAAAGTGAGGTACTACAATCTGGCATCTTGATATGAGTA
CATGTTCATAGTGACGATAAGGATAGCCATGAAGATCGTTAGCAAGACATGTGTGCTTCA
GGTCCAACAGGGAGCCTCGTGATGCTGAAGATTGGGTGGTAAATTCTATAGAAGAGGAGC
TGTGAGTTGTTCAGATGCACAATTTCCTGCATTTGCTGTGAAAATAAAACCACAATATGG
ATAAAATCAAACAAAGCAATGCAGCCTGGTGTAAAAAAGCAATATTGACATGAGTACAAC
A
>Locus29.10_Confidence_0.459_Length_1736
CGAACATCTTGTCACTTTCTATAAAAAAAGGGAACATCTTGTCACAGTCACGACACTAGT
AACAATGAAGCCTTCAGATATATACCAGAGTTTATACGATTAATTACCATAATGGAAAAA
AAGAGTAGGATGGAACAAAAAACAACAAACTGAAGCTTAGCATGCGTCCAGTACTAGAAC
AATCAAGGTCGCATCTACAGTGCAGCCTCATACGGAGTATTTCTTCTCCAAATGCCGCTA
GACTGGATGCCTATTTTGCAGCGGCATCAGCACCCCAGCATGACAAATGGCTGGTGATCA
AATTGATGTTGATGTAGAACACCTATTGGCAGTCCTCAGATATAGTTAGTCAAGCAGACA
TTGCCTAGTATTTGGTCAGATGCCTTTCTCACCGTCTCACCTGAAACGTCAGGATAAGAA
TAGTAAATACTATTACAGTTCACAAGAATTTATGCCTTTGCTATCCTTGTGAATTTTACA
ACTATAAGTTACGAGAATTTCGTGCATGGATTACAAGAATGAACCTTGAATGTGAATTAC
TACAATGCATGCCTTACTGTCCTTGTGATTTGACATTATGGTTTATGAGAATTGTATACA
TGATTTACTAGAATCTATGCCCTTGAATAAGATTTACTAGAATCTATGTTTCTCTACCCT
TATAGTTACGATAATCTATTTAGTATATTTTCAAATTATTTACTAGAATATTTGCATAAG
AATCTGGTCTATCAGACACGTTTACGAGAATTCTGTACCATATCAGAAACTTAAGTTATA
TGCTATAGTAAGAAATACAGTAAGACAACAACACTTTAATTTGTCAATATGATATGATGC
TACTAAAATCAAGAACTAAGGGGAACTACAACTACTAATTAAATCCATCCATATGGCATG
ATCCTACCGAACTCCCAGTGAAAACAACTGGGCAAACTGCTTTGCTGTAACAGAGAAGCA
CAGTGCTGTCATTGGTGATTGTGTCAAATCCGAAACAAAACAGAGTTGTTATCTAGGGGA
AGAGTAGAAAAAAATTCAAGACCAATCTGGATGGTGAGCGGATCGTGGTGGCTGGTTGAA
CATATTACCGGCGAACCGACGAGTCAGCCTTTTTTTTACTGGACAGAGGACGCATAGTGA
AGCCAGTTTGCTGTTGGGAGGAACAGTAAGTGGGCATCATCTCGTTTATGAAAGGTTTAG
TTCCTAGAGGTGCTCCTTTGTGCGCAGATCAGGTGTCCAGCTGATTTACTTTTGGCGAAT
CAATGAGTCCGCCGGCGGCCGGAGGACGCGACGTTGTGGAAAAGCCCGTTACTGGAGCAC
TAGTAGTCAATCCGGCCGAAAAATGCCCAACTTTCGCATCTGAATATATATCGATCCCTT
TGCCTCCACACAAAGCCCCCTATCGCTGGATGGATTGCCATGGCTGGGACGGGATCATCT
CAGGCAGATAGCAGATGCGACCGGGAAGGATCATCTCCTGCAGAGAGAAGGTGTGCAGAC
TGCAGACTGGTTCGTCTCCGGCACCACGGATGCCGTCTCCGGTGGCGCGGATGTGGCCGG
GAAGAGGCGGTAGCTACCGATCTGGATCTGATAAGAGGCGGGGCGGTGATGTAGGGGTCG
TTGCCGCCGGTGTGGTCGGAGATGTGGAGCAGCGGAGGGCCCGCCCGAGCCTGGCGTTGC
CTTCACGGGGGAGCGGCGGCAGATTTCTGTTTTATGCTGCTTACCATAACACGACA
>Locus29.10_Confidence_0.351_Length_1048
CGAACATCTTGTCACTTTCTATAAAAAAAGGGAACATCTTGTCACAGTCACGACACTAGT
AACAATGAAGCCTTCAGATATATACCAGAGTTTATACGATTAATTACCATAATGGAAAAA
AAGAGTAGGATGGAACAAAAAACAACAAACTGAAGCTTAGCATGCGTCCAGTACTAGAAC
AATCAAGGTCGCATCTACAGTGCAGCCTCATACGGAGTATTTCTTCTCCAAATGCCGCTA
GACTGGATGCCTATTTTGCAGCGGCATCAGCACCCCAGCATGACAAATGGCTGGTGATCA
AATTGATGTTGATGTAGAACACCTATTGGCAGTCCTCAGATATAGTTAGTCAAGCAGACA
TTGCCTAGTATTTGGTCAGATGCCTTTCTCACCGTCTCACCGGCGAACCGACGAGTCAGC
CTTTTTTTTACTGGACAGAGGACGCATAGTGAAGCCAGTTTGCTGTTGGGAGGAACAGTA
AGTGGGCATCATCTCGTTTATGAAAGGTTTAGTTCCTAGAGGTGCTCCTTTGTGCGCAGA
TCAGGTGTCCAGCTGATTTACTTTTGGCGAATCAATGAGTCCGCCGGCGGCCGGAGGACG
CGACGTTGTGGAAAAGCCCGTTACTGGAGCACTAGTAGTCAATCCGGCCGAAAAATGCCC
AACTTTCGCATCTGAATATATATCGATCCCTTTGCCTCCACACAAAGCCCCCTATCGCTG
GATGGATTGCCATGGCTGGGACGGGATCATCTCAGGCAGATAGCAGATGCGACCGGGAAG
GATCATCTCCTGCAGAGAGAAGGTGTGCAGACTGCAGACTGGTTCGTCTCCGGCACCACG
GATGCCGTCTCCGGTGGCGCGGATGTGGCCGGGAAGAGGCGGTAGCTACCGATCTGGATC
TGATAAGAGGCGGGGCGGTGATGTAGGGGTCGTTGCCGCCGGTGTGGTCGGAGATGTGGA
GCAGCGGAGGGCCCGCCCGAGCCTGGCGTTGCCTTCACGGGGGAGCGGCGGCAGATTTCT
GTTTTATGCTGCTTACCATAACACGACA
>Locus30.7_Confidence_0.250_Length_319
TTTTTTTTTTGGCCTAAGCTCCTCTCTTGTTCATGCACATGCACACCTGTGTGATATTAA
GTTTGTCAGTCAGTCAGTCAATTGTTGTAAGCAAGCACGCAGAAAAAAAGAAGAGGAAAA
GAGTTGGCTGAGAAGCCAATTGGGGGGGCCTGGGGGCTCCGGGGCTGTGGTTTTGTCTAC
GAGAGATTCTTGTTCTCCTCAGGGAGAAAATTCCTTAGGCTGTCCGCACTTATGATCCTC
TATTTTCATCCTCTATATGTTCTGGTCATCAAGATTCTCTCCTCTATACTCATTTCTCCC
GCACCCATCCATCCTCTAT
>Locus30.7_Confidence_0.250_Length_319
TTTTTTTTTTGGCCTAAGCTCCTCTCTTGTTCATGCACATGCACACCTGTGTGATATTAA
GTTTGTCAGTCAGTCAGTCAATTGTTGTAAGCAAGCACGCAGAAAAAAAGAAGAGGAAAA
GAGTTGGCTGAGAAGCCAATTGGGGGGGCCTGGGGGCTCCGGGGCTGTGGTTTTGTCTAC
GAGAGATTCTTGTTCTCCTCAGGGAGAAAATTCCTTAGGCTGTCCGCACTTATGATCCTC
TATTTTCATCCTCTATATGTTCTGGTCATCAAGATTCTCTCCTCTATACTCATTTCTCCC
GCACCCATCCATCCTCTAT
>Locus30.7_Confidence_0.375_Length_741
TGCTGCTGCTGCTGCAACAAAAAAATACAACAACTGCAACTTCCTGCAGAGGTTGGAATG
TATCTACTAAGATGTGGGTACCTTTTTGTAGTTCTTTTTTTTTTTGGCCTAAGCTCCTCT
CTTGTTCATGCACATGCACACCTGTGTGATATTAAGTTTGTCAGTCAGTCAGTCAATTGT
TGTAAGCAAGCACGCAGAAAAAAAGAAGAGGAAAAGAGTTGGCTGAGAAGCCAATTGGGG
GGGCCTGGGGGCTCCGGGGCTGTGGTTTTGTCTACGAGAGATTCTTGTTCTCCTCAGGGA
GAAAATTCCTTAGCTGTTGGTGCATGTGCCAGCTCAGCAAGGAGTGAGCTGGGCACAGCA
CAGCCTCCATGTGGGTTTGTGTTGGCTGGTGGTTGGTTGAGTGCTCCTTGTGCTTCTTCC
TTGGATTGATGAGTATATATATACAATCATACAATATAATATACTACTGCAATTATTCAT
TCTGCTAGGTTAGGTTAGGCCATAGAGCTATATACATATAGCATTATAAAGAATATAAAA
AAGTTGTAGTTCCTTCTATGTCTTGTTTCTGTGGTGCGCAAGTCTTGATGAAAGGTATCT
ATCTGTACCCATATCTCTACCTGTCTATCAAGTGGCTGTATTCCTTTCACTTGTGACTTG
TGAGAAGGAAATTATTCAATATGCTCGCTTGCTCAAGCCTCCATCCGGCCAACGGGAAAC
CAGCTACGTCGCGTATGGTAC
>Locus30.7_Confidence_0.375_Length_417
TGCTGCTGCTGCTGCAACAAAAAAATACAACAACTGCAACTTCCTGCAGAGGTTGGAATG
TATCTACTAAGATGTGGGTACCTTTTTTTTGTAGTTCTTTTTTTTTTTGGCCTAAGCTCC
TCTCTTGTTCATGCACATGCACACCTGTGTGATATTAAGTTTGTCAGTCAGTCAGTCAAT
TGTTGTAAGCAAGCACGCAGAAAAAAAGAAGAGGAAAAGAGTTGGCTGAGAAGCCAATTG
GGGGGGCCTGGGGGCTCCGGGGCTGTGGTTTTGTCTACGAGAGATTCTTGTTCTCCTCAG
GGAGAAAATTCCTTAGGCTGTCCGCACTTATGATCCTCTATTTTCATCCTCTATATGTTC
TGGTCATCAAGATTCTCTCCTCTATACTCATTTCTCCCGCACCCATCCATCCTCTAT
>Locus30.7_Confidence_0.344_Length_709
TGCTGCTGCTGCTGCAACAAAAAAATACAACAACTGCAACTTCCTGCAGAGGTTGGAATG
TATCTACTAAGATGTGGGTACCTTTTTGTAGTTCTTTTTTTTTTTGGCCTAAGCTCCTCT
CTTGTTCATGCACATGCACACCTGTGTGATATTAAGTTTGTCAGTCAGTCAGTCAATTGT
TGTAAGCAAGCACGCAGAAAAAAAGAAGAGGAAAAGAGTTGGCTGAGAAGCCAATTGGGG
GGGCCTGGGGGCTCCGGGGCTGTGGTTTTGTCTACGAGAGATTCCTTAGCTGTTGGTGCA
TGTGCCAGCTCAGCAAGGAGTGAGCTGGGCACAGCACAGCCTCCATGTGGGTTTGTGTTG
GCTGGTGGTTGGTTGAGTGCTCCTTGTGCTTCTTCCTTGGATTGATGAGTATATATATAC
AATCATACAATATAATATACTACTGCAATTATTCATTCTGCTAGGTTAGGTTAGGCCATA
GAGCTATATACATATAGCGAACATAAAAAAGTTGTAGTTCCTTCTATGTCTTGTTTCTGT
GGTGCGCAAGTCTTGATGAAAGGTATCTATCTGTACCCATATCTCTACCTGTCTATCAAG
TGGCTGTATTCCTTTCACTTGTGACTTGTGAGAAGGAAATTATTCAATATGCTCGCTTGC
TCAAGCCTCCATCCGGCCAACGGGAAACCAGCTACGTCGCGTATGGTAC
>Locus30.7_Confidence_0.375_Length_733
TGCTGCTGCTGCTGCAACAAAAAAATACAACAACTGCAACTTCCTGCAGAGGTTGGAATG
TATCTACTAAGATGTGGGTACCTTTTTGTAGTTCTTTTTTTTTTTGGCCTAAGCTCCTCT
CTTGTTCATGCACATGCACACCTGTGTGATATTAAGTTTGTCAGTCAGTCAGTCAATTGT
TGTAAGCAAGCACGCAGAAAAAAAGAAGAGGAAAAGAGTTGGCTGAGAAGCCAATTGGGG
GGGCCTGGGGGCTCCGGGGCTGTGGTTTTGTCTACGAGAGATTCTTGTTCTCCTCAGGGA
GAAAATTCCTTAGCTGTTGGTGCATGTGCCAGCTCAGCAAGGAGTGAGCTGGGCACAGCA
CAGCCTCCATGTGGGTTTGTGTTGGCTGGTGGTTGGTTGAGTGCTCCTTGTGCTTCTTCC
TTGGATTGATGAGTATATATATACAATCATACAATATAATATACTACTGCAATTATTCAT
TCTGCTAGGTTAGGTTAGGCCATAGAGCTATATACATATAGCGAACATAAAAAAGTTGTA
GTTCCTTCTATGTCTTGTTTCTGTGGTGCGCAAGTCTTGATGAAAGGTATCTATCTGTAC
CCATATCTCTACCTGTCTATCAAGTGGCTGTATTCCTTTCACTTGTGACTTGTGAGAAGG
AAATTATTCAATATGCTCGCTTGCTCAAGCCTCCATCCGGCCAACGGGAAACCAGCTACG
TCGCGTATGGTAC
>Locus30.7_Confidence_0.375_Length_414
TGCTGCTGCTGCTGCAACAAAAAAATACAACAACTGCAACTTCCTGCAGAGGTTGGAATG
TATCTACTAAGATGTGGGTACCTTTTTGTAGTTCTTTTTTTTTTTGGCCTAAGCTCCTCT
CTTGTTCATGCACATGCACACCTGTGTGATATTAAGTTTGTCAGTCAGTCAGTCAATTGT
TGTAAGCAAGCACGCAGAAAAAAAGAAGAGGAAAAGAGTTGGCTGAGAAGCCAATTGGGG
GGGCCTGGGGGCTCCGGGGCTGTGGTTTTGTCTACGAGAGATTCTTGTTCTCCTCAGGGA
GAAAATTCCTTAGGCTGTCCGCACTTATGATCCTCTATTTTCATCCTCTATATGTTCTGG
TCATCAAGATTCTCTCCTCTATACTCATTTCTCCCGCACCCATCCATCCTCTAT
>Locus31.10_Confidence_0.560_Length_1180
AGTAGAGTGGCGGAAGCTGCGAGAAAGGAGAGAGGAGAGAGGGAGAGAGAGAATCGAGCA
TAGCCACCGATCGCTCCTTTCCACTTTCCACATTCCACTCCGCCTCCGTTCATCCGTTGC
CGATCGCCGTCTCCGACCGCAGGAGGATGAGTGAAGAGGATAAGACTGCTGCTTCTGCTG
AGCAGCCTAAGAGGGCTCCTAAGCTCAATGAAAGGATCCTCTCTTCTCTGTCCAGGAGGT
CCGTAGCTGCTCATCCGTGGCATGATCTTGAGATCGGTCCTGGTGCTCCTGCTGTATTCA
ATGTTGTTGTTGAGATCACGAAGGGAAGCAAAGTTAAATATGAGCTTGACAAGAAAACTG
GACTGATTAAGGTTGATCGAGTCCTGTACTCATCGGTTGTATACCCTCACAATTATGGTT
TCATTCCAAGGACTCTGTGTGAAGACAATGACCCAATGGATGTGTTGGTCCTGATGCAGG
AGCCTGTTATTCCTGGTTCGTTTCTCCGAGCAAGAGCAATTGGCCTTATGCCCATGATTG
ACCAGGGTGAAAAGGATGACAAGATAATAGCAGTCTGTGCTGATGATCCTGAATACCGTC
ACTACAACGACATCAGTGAGCTGTCTCCTCACCGCCTGCAAGAGATCAAGCGCTTCTTTG
AAGATTACAAGAAAAACGAGAACAAAGAAGTTGCTGTTGATGCATTCTTGCCTGCGACCA
CAGCTCGAGAGGCCATTCAGTACTCCATGGATCTGTATGCGCAGTATATTTTGCAAAGCT
TGAGGCAGTAAATTGCAAGCAACTATTTATCAGCGCGTCTTGGATTGAGCCTTGGAATTG
AGAACAATGTTACTACTTGTACTCCTGCTGCTTTTCCTACTTGTACTCCTTTCTTGTTAA
ATTATGAATAAGCGAAGTCCATAACGTTTACCGTGTGGCTTCTTGCTTGGTTCATCGGTC
TTCACACAAGTAGTTAGCTGTATGGAACAATGGAAGGATGTCTAGCGTTGCCGTTTTGCA
GTTATGTATGAGATGGCACTCCTAGGCCAGTGGGCTGGCTACACGGGAGGCCGTAGTGTA
GCTGTAGCCCATTGGCAGGCGTCGTTTGAAATATGGGAAAATTTTCCCATTCCTGTGTTT
TTCAGGAGAAATAATTCTTTTCTATGAAATTGAATTAATT
>Locus31.10_Confidence_0.400_Length_957
AGTAGAGTGGCGGAAGCTGCGAGAAAGGAGAGAGGAGAGAGGGAGAGAGAGAATCGAGCA
TAGCCACCGATCGCTCCTTTCCACTTTCCACATTCCACTCCGCCTCCGTTCATCCGTTGC
CGATCGCCGTCTCCGACCGCAGGAGGATGAGTGAAGAGGATAAGACTGCTGCTTCTGCTG
AGCAGCCTAAGAGGGCTCCTAAGCTCAATGAAAGGATCCTCTCTTCTCTGTCCAGGAGGT
CCGTAGCTGCTCATCCGTGGCATGATCTTGAGATCGGTCCTGGTGCTCCTGCTGTATTCA
ATGTTGTTGTTGAGATCACGAAGGGAAGCAAAGTTAAATATGAGCTTGACAAGAAAACTG
GACTGATTAAGGTTGATCGAGTCCTGTACTCATCGGTTGTATACCCTCACAATTATGGTT
TCATTCCAAGGACTCTGTGTGAAGACAATGACCCAATGGATGTGTTGGTCCTGATGCAGG
AGCCTGTTATTCCTGGTTCGTTTCTCCGAGCAAGAGCAATTGGCCTTATGCCCATGATTG
ACCAGGGTGAAAAGGATGACAAGATAATAGCAGTCTGTGCTGATGATCCTGAATACCGTC
ACTACAACGACATCAGTGAGCTGTCTCCTCACCGCCTGCAAGAGATCAAGCGCTTCTTTG
AAGATTACAAGAAAAACGAGAACAAAGAAGTTGCTGTTGATGCATTCTTGCCTGCGACCA
CAGCTCGAGAGGCCATTCAGTACTCCATGGATCTGTATGCGCAGTATATTTTGCAAAGCT
TGAGGCAGTAAATTGCAAGCAACTATTTATCAGCGCGTCTTGGATTGAGCGTGATTTTAA
TAAGTCGAAACGCTTGATATTGTGTGCGAACCTTGGAATTGAGAACAATGTCACTACTTG
TACTCCTGCTGCTTTTCCTACTTGTACTCCTTGTTAAATTATGAATAAGCAAAGTCC
>Locus31.10_Confidence_0.560_Length_1215
AGTAGAGTGGCGGAAGCTGCGAGAAAGGAGAGAGGAGAGAGGGAGAGAGAGAATCGAGCA
TAGCCACCGATCGCTCCTTTCCACTTTCCACATTCCACTCCGTTCATCCGTTGCCGATCG
CCGTCTCCGACCGCAGGAGGATGAGTGAAGAGGATAAGACTGCTGCTTCTGCTGAGCAGC
CTAAGAGGGCTCCTAAGCTCAATGAAAGGATCCTCTCTTCTCTGTCCAGGAGGTCCGTAG
CTGCTCATCCGTGGCATGATCTTGAGATCGGTCCTGGTGCTCCTGCTGTATTCAATGTTG
TTGTTGAGATCACGAAGGGAAGCAAAGTTAAATATGAGCTTGACAAGAAAACTGGACTGA
TTAAGGTTGATCGAGTCCTGTACTCATCGGTTGTATACCCTCACAATTATGGTTTCATTC
CAAGGACTCTGTGTGAAGACAATGACCCAATGGATGTGTTGGTCCTGATGCAGGAGCCTG
TTATTCCTGGTTCGTTTCTCCGAGCAAGAGCAATTGGCCTTATGCCCATGATTGACCAGG
GTGAAAAGGATGACAAGATAATAGCAGTCTGTGCTGATGATCCTGAATACCGTCACTACA
ACGACATCAGTGAGCTGTCTCCTCACCGCCTGCAAGAGATCAAGCGCTTCTTTGAAGATT
ACAAGAAAAACGAGAACAAAGAAGTTGCTGTTGATGCATTCTTGCCTGCGACCACAGCTC
GAGAGGCCATTCAGTACTCCATGGATCTGTATGCGCAGTATATTTTGCAAAGCTTGAGGC
AGTAAATTGCAAGCAACTATTTATCAGCGCGTCTTGGATTGAGCGTGATTTTAATAAGTC
GAAACGCTTGATATTGTGTGCGAACCTTGGAATTGAGAACAATGTCACTACTTGTACTCC
TGCTGCTTTTCCTACTTGTACTCCTTTCTTGTTAAATTATGAATAAGCGAAGTCCATAAC
GTTTACCGTGTGGCTTCTTGCTTGGTTCATCGGTCTTCACACAAGTAGTTAGCTGTATGG
AACAATGGAAGGATGTCTAGCGTTGCCGTTTTGCAGTTATGTATGAGATGGCACTCCTAG
GCCAGTGGGCTGGCTACACGGGAGGCCGTAGTGTAGCTGTAGCCCATTGGCAGGCGTCGT
TTGAAATATGGGAAAATTTTCCCATTCCTGTGTTTTTCAGGAGAAATAATTCTTTTCTAT
GAAATTGAATTAATT
>Locus31.10_Confidence_0.560_Length_1192
AGTAGAGTGGCGGAAGCTGCGAGAAAGGAGAGAGGAGAGAGGGAGAGAGAGAATCGAGCA
TAGCCACCGATCGCTCCTTTCCACTTTCCACATTCCACTCCGCCTCCGTTCATCCGTTGC
CGATCGCCGTCTCCGACCGCAGGAGGATGAGTGAAGAGGATAAGACTGCTGCTTCTGCTG
AGCAGCCTAAGAGGGCTCCTAAGCTCAATGAAAGGATCCTCTCTTCTCTGTCCAGGAGGT
CCGTAGCTGCTCATCCGTGGCATGATCTTGAGATCGGTCCTGGTGCTCCTGCTGTATTCA
ATGTTGTTGTTGAGATCACGAAGGGAAGCAAAGTTAAATATGAGCTTGACAAGAAAACTG
GACTGATTAAGGTTGATCGAGTCCTGTACTCATCGGTTGTATACCCTCACAATTATGGTT
TCATTCCAAGGACTCTGTGTGAAGACAATGACCCAATGGATGTGTTGGTCCTGATGCAGG
AGCCTGTTATTCCTGGTTCGTTTCTCCGAGCAAGAGCAATTGGCCTTATGCCCATGATAA
TAGCAGACTGCTGATGATCCTGAATACCGTCACTACAACGACATCAGTGAGCTGTCTCCT
CACCGCCTGCAAGAGATCAAGCGCTTCTTTGAAGATTACAAGAAAAACGAGAACAAAGAA
GTTGCTGTTGATGCATTCTTGCCTGCGACCACAGCTCGAGAGGCCATTCAGTACTCCATG
GATCTGTATGCGCAGTATATTTTGCAAAGCTTGAGGCAGTAAATTGCAAGCAACTATTTA
TCAGCGCGTCTTGGATTGAGCGTGATTTTAATAAGTCGAAACGCTTGATATTGTGTGCGA
ACCTTGGAATTGAGAACAATGTCACTACTTGTACTCCTGCTGCTTTTCCTACTTGTACTC
CTTTCTTGTTAAATTATGAATAAGCGAAGTCCATAACGTTTACCGTGTGGCTTCTTGCTT
GGTTCATCGGTCTTCACACAAGTAGTTAGCTGTATGGAACAATGGAAGGATGTCTAGCGT
TGCCGTTTTGCAGTTATGTATGAGATGGCACTCCTAGGCCAGTGGGCTGGCTACACGGGA
GGCCGTAGTGTAGCTGTAGCCCATTGGCAGGCGTCGTTTGAAATATGGGAAAATTTTCCC
ATTCCTGTGTTTTTCAGGAGAAATAATTCTTTTCTATGAAATTGAATTAATT
>Locus31.10_Confidence_0.520_Length_1061
AGTAGAGTGGCGGAAGCTGCGAGAAAGGAGAGAGGAGAGAGGGAGAGAGAGAATCGAGCA
TAGCCACCGATCGCTCCTTTCCACTTTCCACATTCCACTCCGCCTCCGTTCATCCGTTGC
CGATCGCCGTCTCCGACCGCAGGAGGATGAGTGAAGAGGATAAGACTGCTGCTTCTGCTG
AGCAGCCTAAGAGGGCTCCTAAGCTCAATGAAAGGATCCTCTCTTCTCTGTCCAGGAGGT
CCGTAGCTGCTCATCCGTGGCATGATCTTGAGATCGGTCCTGGTGCTCCTGCTGTATTCA
ATGTTGTTGTTGAGATCACGAAGGGAAGCAAAGTTAAATATGAGCTTGACAAGAAAACTG
GACTGATTAAGGTTGATCGAGTCCTGTACTCATCGGTTGTATACCCTCACAATTATGGTT
TCATTCCAAGGACTCTGTGTGAAGACAATGACCCAATGGATGTGTTGGTCCTGATGCAGG
AGCCTGTTATTCCTGGTTCGTTTCTCCGAGCAAGAGCAATTGGCCTTATGCCCATGATTG
ACCAGGGTGAAAAGGATGACAAGATAATAGCAGTCTGTGCTGATGATCCTGAATACCGTC
ACTACAACGACATCAGTGAGCTGTCTCCTCACCGCCTGCAAGAGATCAAGCGCTTCTTTG
AAGATTACAAGAAAAACGAGAACAAAGAAGTTGCTGTTGATGCATTCTTGCCTGCGACCA
CAGCTCGAGAGGCCATTCAGTACTCCATGGATCTGTATGCGCAGTATATTTTGCAAAGCT
TGAGGCAGTAAATTGCAAGCAACTATTTATCAGCGCGTCTTGGATTGAGCGTGATTTTAA
TAAGTCGAAACGCTTGATATTGTGTGCGAACCTTGGAATTGAGAACAATGTCACTACTTG
TACTCCTGCTGCTTTTCCTACTTGTACTCCTTTCTTGTTAAATTATGAATAAGCGAAGTC
CATAACGTTTACCGTGTGGCTTCTTGCTTGGTTCATCGGTCTTCACACAAGTAGTTACAC
GGGAGGCCGTAGCGTAGCTGTAGCCCATTGGCAGGCGTCGT
>Locus31.10_Confidence_0.520_Length_1237
AGGCCGCCGCCGCGCTCGCCGCGGCCGCCGACTTCCCTCATCTGCCGTCGTCGTCGTCGT
GCCCCGGCGGCGGCGCAGGCAATGCCAAGAGCCCCGAGAGCAGCAGCTCCGCCTCCGCCT
CCGCCTCCGCGTCCGCCGATCGCCGTCTCCGACCGCAGGAGGATGAGTGAAGAGGATAAG
ACTGCTGCTTCTGCTGAGCAGCCTAAGAGGGCTCCTAAGCTCAATGAAAGGATCCTCTCT
TCTCTGTCCAGGAGGTCCGTAGCTGCTCATCCGTGGCATGATCTTGAGATCGGTCCTGGT
GCTCCTGCTGTATTCAATGTTGTTGTTGAGATCACGAAGGGAAGCAAAGTTAAATATGAG
CTTGACAAGAAAACTGGACTGATTAAGGTTGATCGAGTCCTGTACTCATCGGTTGTATAC
CCTCACAATTATGGTTTCATTCCAAGGACTCTGTGTGAAGACAATGACCCAATGGATGTG
TTGGTCCTGATGCAGGAGCCTGTTATTCCTGGTTCGTTTCTCCGAGCAAGAGCAATTGGC
CTTATGCCCATGATTGACCAGGGTGAAAAGGATGACAAGATAATAGCAGTCTGTGCTGAT
GATCCTGAATACCGTCACTACAACGACATCAGTGAGCTGTCTCCTCACCGCCTGCAAGAG
ATCAAGCGCTTCTTTGAAGATTACAAGAAAAACGAGAACAAAGAAGTTGCTGTTGATGCA
TTCTTGCCTGCGACCACAGCTCGAGAGGCCATTCAGTACTCCATGGATCTGTATGCGCAG
TATATTTTGCAAAGCTTGAGGCAGTAAATTGCAAGCAACTATTTATCAGCGCGTCTTGGA
TTGAGCGTGATTTTAATAAGTCGAAACGCTTGATATTGTGTGCGAACCTTGGAATTGAGA
ACAATGTCACTACTTGTACTCCTGCTGCTTTTCCTACTTGTACTCCTTTCTTGTTAAATT
ATGAATAAGCGAAGTCCATAACGTTTACCGTGTGGCTTCTTGCTTGGTTCATCGGTCTTC
ACACAAGTAGTTAGCTGTATGGAACAATGGAAGGATGTCTAGCGTTGCCGTTTTGCAGTT
ATGTATGAGATGGCACTCCTAGGCCAGTGGGCTGGCTACACGGGAGGCCGTAGTGTAGCT
GTAGCCCATTGGCAGGCGTCGTTTGAAATATGGGAAAATTTTCCCATTCCTGTGTTTTTC
AGGAGAAATAATTCTTTTCTATGAAATTGAATTAATT
>Locus31.10_Confidence_0.560_Length_1069
AGTAGAGTGGCGGAAGCTGCGAGAAAGGAGAGAGGAGAGAGGGAGAGAGAGAATCGAGCA
TAGCCACCGATCGCTCCTTTCCACTTTCCACATTCCACTCCGCCTCCGTTCATCCGTTGC
CGATCGCCGTCTCCGACCGCAGGAGGATGAGTGAAGAGGATAAGACTGCTGCTTCTGCTG
AGCAGCCTAAGAGGGCTCCTAAGCTCAATGAAAGGATCCTCTCTTCTCTGTCCAGGAGGT
CCGTAGCTGCTCATCCGTGGCATGATCTTGAGATCGGTCCTGGTGCTCCTGCTGTATTCA
ATGTTGTTGTTGAGATCACGAAGGGAAGCAAAGTTAAATATGAGCTTGACAAGAAAACTG
GACTGATTAAGGTTGATCGAGTCCTGTACTCATCGGTTGTATACCCTCACAATTATGGTT
TCATTCCAAGGACTCTGTGTGAAGACAATGACCCAATGGATGTGTTGGTCCTGATGCAGG
AGCCTGTTATTCCTGGTTCGTTTCTCCGAGCAAGAGCAATTGGCCTTATGCCCATGATTG
ACCAGGGTGAAAAGGATGACAAGATAATAGCAGTCTGTGCTGATGATCCTGAATACCGTC
ACTACAACGACATCAGTGAGCTGTCTCCTCACCGCCTGCAAGAGATCAAGCGCTTCTTTG
AAGATTACAAGAAAAACGAGAACAAAGAAGTTGCTGTTGATGCATTCTTGCCTGCGACCA
CAGCTCGAGAGGCCATTCAGTACTCCATGGATCTGTATGCGCAGTATATTTTGCAAAGCT
TGAGGCAGTAAATTGCAAGCAACTATTTATCAGCGCGTCTTGGATTGAGCGTGATTTTAA
TAAGTCGAAACGCTTGATATTGTGTGCGAACCTTGGAATTGAGAACAATGTCACTACTTG
TACTCCTGCTGCTTTTCCTACTTGTACTCCTTTCTTGTTAAATTATGAATAAGCGAAGTC
CATAACGTTTACCGTGTGGCTTCTTGCTTGGTTCATCGGTCTTCACACAAGTAGTTAGCT
GGCTACACGGGAGGCCGTAGCGTAGCTGTAGCCCATTGGCAGGCGTCGT
>Locus31.10_Confidence_0.080_Length_284
AGGCCGCCGCCGCGCTCGCCGCGGCCGCCGACTTCCCTCATCTGCCGTCGTCGTCGTCGT
GCCCCGGCGGCGGCGCAGGCAATGCCAAGAGCCCCGAGAGCAGCAGCTCCGCCTCCGCCT
CCGCCTCCGCGTCCGATGACGCCAGCGCCGCGTCACCGCCCCCGCCCCCGCCGGCGGCCC
CGCAGGAGGACGCCGAGCCCAACCCGGACGACGCGCTGTTCGACCTCCCGGACCTGCTCC
TGGACCTGAGATGCTGCGGGCCGTCGTCGTGGGCCGTCGACGAC
>Locus31.10_Confidence_0.440_Length_1984
CGAACTTGGTGTAATGTTAAATGGTTGGTATAATTATTTCTGTCACATGAAGGGCAAGTT
CAACTAATGAGTTTGCCTTAACTGTTGAACAGTTAGTACAATCAATTCTATTACCTAAAA
GGTGGGTTCGTTTCACGATCTTGCTGTTAGTGTTGAATGATTACTACAATTAACTTTGTC
AAATACAAGGCGAGTTCGGCTCATGATTTTGCTGTTATTATCTAATGATTTGTAATATTT
ATTTCTGTCATCTGAATGGTTGTTCCACCCACAGTTTTGCCACTAGTTCTGAACGTTTAG
TATAATTAATTCAGTTGGCAAAAGGTTGGCAGGGATTTTTGTTTTGTTTTGAACTTGAAA
CAAGAAAAAGTACCATTGTAGGAACAGGTGTTTTCCTGATTTGCATAGTTCAACGAATCA
TCCACCCTCTAGTATGTGGTAGAAATATTATGAAGGACAGAAAGAAAATACCAAACGAGT
ACCATGATGCATAATAAGACCCCATGCTTAACAGATCCATCGTAGTTGATTGAAGATCAG
GATGGGTAGATCTATCGACTGCCCAAATATAAAGCTATCTTAGTCTCTCAGCCCTAATAG
TGTACAAGACTGTATAGGACAGTTTGCCAGGATTGTTTTTGTGTCAGGCATTTATGTGTT
GACATAGGAATGGTATCTTTCTATTAATTTTTTTTTATCCTTCTCAGATTGCAGCTAGAA
ATGTGATTCTAGTAAAATCACCATAAATAGCCAGGCTCATGGTTACCCAAGCGATTTGTA
TGGTTCTTCCTTGATTGACGAGCCAAAATCGGATTTCTAGCCTTTCAAAAGGACAGGATG
TTCCTTTCATTTCAATTATGCAAATCGCCTATTTAATTGTTTGGTTAAAGATATTTGTAT
TGCTAAAACATTTGATGCATCTACAACGTACTGGTACTGTGGTACATGAATTTGTTGACA
ACAATTTGCTTGTTGAGGAAAAATAAGTGCATGGTTTTTTTTATTACGATGTTTAACAAA
TCTAGTTAGCTCCAGACAGTGAACTGAATTATATACATCTTTGTGCAGGTTGTTGAGATC
ACGAAGGGAAGCAAAGTTAAATATGAGCTTGACAAGAAAACTGGACTGATTAAGGTTGAT
CGAGTCCTGTACTCATCGGTTGTATACCCTCACAATTATGGTTTCATTCCAAGGACTCTG
TGTGAAGACAATGACCCAATGGATGTGTTGGTCCTGATGCAGGAGCCTGTTATTCCTGGT
TCGTTTCTCCGAGCAAGAGCAATTGGCCTTATGCCCATGATTGACCAGGGTGAAAAGGAT
GACAAGATAATAGCAGTCTGTGCTGATGATCCTGAATACCGTCACTACAACGACATCAGT
GAGCTGTCTCCTCACCGCCTGCAAGAGATCAAGCGCTTCTTTGAAGATTACAAGAAAAAC
GAGAACAAAGAAGTTGCTGTTGATGCATTCTTGCCTGCGACCACAGCTCGAGAGGCCATT
CAGTACTCCATGGATCTGTATGCGCAGTATATTTTGCAAAGCTTGAGGCAGTAAATTGCA
AGCAACTATTTATCAGCGCGTCTTGGATTGAGCGTGATTTTAATAAGTCGAAACGCTTGA
TATTGTGTGCGAACCTTGGAATTGAGAACAATGTCACTACTTGTACTCCTGCTGCTTTTC
CTACTTGTACTCCTTTCTTGTTAAATTATGAATAAGCGAAGTCCATAACGTTTACCGTGT
GGCTTCTTGCTTGGTTCATCGGTCTTCACACAAGTAGTTAGCTGTATGGAACAATGGAAG
GATGTCTAGCGTTGCCGTTTTGCAGTTATGTATGAGATGGCACTCCTAGGCCAGTGGGCT
GGCTACACGGGAGGCCGTAGTGTAGCTGTAGCCCATTGGCAGGCGTCGTTTGAAATATGG
GAAAATTTTCCCATTCCTGTGTTTTTCAGGAGAAATAATTCTTTTCTATGAAATTGAATT
AATT
>Locus31.10_Confidence_0.560_Length_1221
AGTAGAGTGGCGGAAGCTGCGAGAAAGGAGAGAGGAGAGAGGGAGAGAGAGAATCGAGCA
TAGCCACCGATCGCTCCTTTCCACTTTCCACATTCCACTCCGCCTCCGTTCATCCGTTGC
CGATCGCCGTCTCCGACCGCAGGAGGATGAGTGAAGAGGATAAGACTGCTGCTTCTGCTG
AGCAGCCTAAGAGGGCTCCTAAGCTCAATGAAAGGATCCTCTCTTCTCTGTCCAGGAGGT
CCGTAGCTGCTCATCCGTGGCATGATCTTGAGATCGGTCCTGGTGCTCCTGCTGTATTCA
ATGTTGTTGTTGAGATCACGAAGGGAAGCAAAGTTAAATATGAGCTTGACAAGAAAACTG
GACTGATTAAGGTTGATCGAGTCCTGTACTCATCGGTTGTATACCCTCACAATTATGGTT
TCATTCCAAGGACTCTGTGTGAAGACAATGACCCAATGGATGTGTTGGTCCTGATGCAGG
AGCCTGTTATTCCTGGTTCGTTTCTCCGAGCAAGAGCAATTGGCCTTATGCCCATGATTG
ACCAGGGTGAAAAGGATGACAAGATAATAGCAGTCTGTGCTGATGATCCTGAATACCGTC
ACTACAACGACATCAGTGAGCTGTCTCCTCACCGCCTGCAAGAGATCAAGCGCTTCTTTG
AAGATTACAAGAAAAACGAGAACAAAGAAGTTGCTGTTGATGCATTCTTGCCTGCGACCA
CAGCTCGAGAGGCCATTCAGTACTCCATGGATCTGTATGCGCAGTATATTTTGCAAAGCT
TGAGGCAGTAAATTGCAAGCAACTATTTATCAGCGCGTCTTGGATTGAGCGTGATTTTAA
TAAGTCGAAACGCTTGATATTGTGTGCGAACCTTGGAATTGAGAACAATGTCACTACTTG
TACTCCTGCTGCTTTTCCTACTTGTACTCCTTTCTTGTTAAATTATGAATAAGCGAAGTC
CATAACGTTTACCGTGTGGCTTCTTGCTTGGTTCATCGGTCTTCACACAAGTAGTTAGCT
GTATGGAACAATGGAAGGATGTCTAGCGTTGCCGTTTTGCAGTTATGTATGAGATGGCAC
TCCTAGGCCAGTGGGCTGGCTACACGGGAGGCCGTAGTGTAGCTGTAGCCCATTGGCAGG
CGTCGTTTGAAATATGGGAAAATTTTCCCATTCCTGTGTTTTTCAGGAGAAATAATTCTT
TTCTATGAAATTGAATTAATT
>Locus32.4_Confidence_0.667_Length_1603
CATATACATACTCCATAACGTGGCTGTATGACCCAAAGTCGTGCAAGAAAACCAAATGGC
ATTGCTGCTTGCAGACCACCAATAAGCATCTCAGCTATGGGTTACAGACTTATTACTCTT
CTTCCGCTATTGATCTCCAAGAAGACACGCTTCATGGAATTATTAACCGAACTTGTTTTT
CTCGGACCTCCGTTGATCGATCGATCGATTCGATATAACCAAAGAAAAACAAGGCTCAAG
AGGCCACGACGCGCAACACGACACAGAGGGGCACGGACCCACGAGACAGGATCATCATGC
CTCCCATCCCCTGAGGACGGTGGCGCGCGCGACGCGGTTGACGCCCAGCGTGAAGGCGCC
CATGCGGAGGTCGCAGTTGTGGCTCCGGCACATCTCCTTCACGTCCCCGAAGGCGCGCGT
CATGTACGTCCGGAGCTCCGCGTTCACCTTCTCCTCGTCCCACATGAACCCCTGGATGTT
CTGAACCCACTCGAAGTAGCTCACTGTGACGCCGCCAGAGTTGGCGAGTATGTCGGGGAG
GACGAGGACGCCTTTCTTTGACAGGATCTCGTCTGCCTCTGGGTCTGAGGGGTGATTGGC
AGCCTCGATGATGTACTTTGCTTTTATGTCGTTAGCATTATCCTTATTTATGACTCCCCC
AAGCGCTGCTGGGATGAGGACGTCGCACTCTTCAGTGAGCAATGAGTTTGGATCGATGGC
ATCTCCCCCATTGAAGCCCTTGATCCCTCTGTTCTCCGCCGAGTGCTTCACTAGCTGGGC
AATGTCAAGGCCATTGACGTTTTTGACGGCGCCTGTGACATCACTGATAGCAATCACCTT
GCCACCGGCTTCATTGATCAGCTGAGCTGCCCAGGAACCTACATTTCCGAATCCCTGTAT
GACGAAATGCTGGCCTGCAATGCCTTTACCATGCTCTGCAAGCAAAGCTTCAGTAGCAAA
CAGAACTCCCCTTCCAGTAGCCGCATCTCTTCCCAACGATCCTCCAAGGTCAACAGGCTT
TCCTGTCACAACAGCAGGTGAGTAACCATGGAACTTTGAGTATTCATCAAGTATCCATGC
CATTGTCTGTGAGTTGGTGCCCATATCTGGAGCTGGAACATCAGTATGGATGCCAATTAA
GTCATGGATTTTCTGAGTAAAAACTCGGGTAAGCCTCTCAAGCTCGGAGATGCTCAGGTC
TCCAGGGCTACATCCTATTCCACCTTTAGCTCCTCCATATGGTATGTTAGCCACTGCTGT
TTTCCATGTCATCAGTTGTGCCAAGGCATTGACTTCATCAGGATCAACCTCATGGTGGTA
TCTGATTCCACCCTTCATAGGTCCCCTAGCGTTGTCATGTTGAACCCTAAATCCAACATA
GGATGCCAAAGTCCCATCATCTTTTGGGATTGTGCATTCAACCTTTATCTCCCTGAATGG
AATGAGCAAGCTCTTCTCCAGCTTGGAGTCGAGGCCCAGCAGCTTAGCTGCCTGCTTGAA
GTTCCTGCTGGTTGCTGCCAATGCATTCATCCTGTTTGACGAAATCTCCCTTCAGAAACA
GACCTGAAATGGAATACTCAGCTAGCACCTAGCAGCGGAGGCC
>Locus32.4_Confidence_0.556_Length_1205
GCTGAGATGCTTGTTGGTTATCTGCAAGGAAACCAAATGGCATTGGCATTGCTGCTTGCA
GATAACCAACAAGCATCTCAGCTATGAATTACAGACTTATTACTCTTCTTCCGCTATTGA
TCTCCAAGAAGACACGCTTCATGGAATTATTAACCGAACTTGTTTTTCTCGGACCTCCGT
TGATCGATCGATCGATTCGATATAACCAAAGAAAAACAAGGCTCAAGAGGCCACGACGCG
CAACACGACACAGAGGGGCACGGACCCACGAGACAGGATCATCATGCCTCCCATCCCCTG
AGGACGGTGGCGCGCGCGACGCGGTTGACGCCCAGCGTGAAGGCGCCCATGCGGAGGTCG
CAGTTGTGGCTCCGGCACATCTCCTTCACGTCCCCGAAGGCGCGCGTCATGTACGTCCGG
AGCTCCGCGTTCACCTTCTCCTCGTCCCACATGAACCCCTGGATGTTCTGAACCCACTCG
AAGTAGCTCACTGTGACGCCGCCAGAGTTGGCGAGTATGTCGGGGAGGACGAGGACGCCT
TTCTTTGACAGGATCTCGTCTGCCTCTGGGTCTGAGGGGTGATTGGCAGCCTCGATGATG
TACTTTGCTTTTATGTCGTTAGCATTATCCTTATTTATGACTCCCCCAAGCGCTGCTGGG
ATGAGGACGTCGCACTCTTCAGTGAGCAATGAGTTTGGATCGATGGCATCTCCCCCATTG
AAGCCCTTGATCCCTCTGTTCTCCGCCGAGTGCTTCACTAGCTGGGCAATGTCAAGGCCA
TTGACGTTTTTGACGGCGCCTGTGACATCACTGATAGCAATCACCTTGCCACCGGCTTCA
TTGATCAGCTGAGCTGCCCAGGAACCTACATTTCCGAATCCCTGTATGACGAAATGCTGG
CCTGCAATGCCTTTACCATGCTCTGCAAGCAAAGCTTCAGTAGCAAACAGAACTCCCCTT
CCAGTAGCCGCATCTCTTCCCAACGATCCTCCAAGGTCAACAGGCTTTCCTGTCACAACA
GCAGGTGAGTAACCATGGAACTTTGAGTATTCATCAAGTATCCATGCCATTGTCTACATC
CATAAAACAAACAAAATAGGCCATATTAAAATAAACATATACAGATAACTAATTCTCATC
AAAGTCCTTTATGAAATAATACATAAAGGAAAATAACTTGTGAGTTGGTGCCCATATCTG
GAGCT
>Locus32.4_Confidence_0.667_Length_1570
GCTGAGATGCTTGTTGGTTATCTGCAAGGAAACCAAATGGCATTGGCATTGCTGCTTGCA
GATAACCAACAAGCATCTCAGCTATGAATTACAGACTTATTACTCTTCTTCCGCTATTGA
TCTCCAAGAAGACACGCTTCATGGAATTATTAACCGAACTTGTTTTTCTCGGACCTCCGT
TGATCGATCGATCGATTCGATATAACCAAAGAAAAACAAGGCTCAAGAGGACACGATGCG
CAGCACAACCCAGAGGTATCATCATGCTTCCCATCCCCTGAGGACGGTGGCGCGCGCGAC
GCGGTTGACGCCCAGCGTGAAGGCGCCCATGCGGAGGTCGCAGTTGTGGCTCCGGCACAT
CTCCTTCACGTCCCCGAAGGCGCGCGTCATGTACGTCCGGAGCTCCGCGTTCACCTTCTC
CTCGTCCCACATGAACCCCTGGATGTTCTGAACCCACTCGAAGTAGCTCACTGTGACGCC
GCCAGAGTTGGCGAGTATGTCGGGGAGGACGAGGACGCCTTTCTTTGACAGGATCTCGTC
TGCCTCTGGGTCTGAGGGGTGATTGGCAGCCTCGATGATGTACTTTGCTTTTATGTCGTT
AGCATTATCCTTATTTATGACTCCCCCAAGCGCTGCTGGGATGAGGACGTCGCACTCTTC
AGTGAGCAATGAGTTTGGATCGATGGCATCTCCCCCATTGAAGCCCTTGATCCCTCTGTT
CTCCGCCGAGTGCTTCACTAGCTGGGCAATGTCAAGGCCATTGACGTTTTTGACGGCGCC
TGTGACATCACTGATAGCAATCACCTTGCCACCGGCTTCATTGATCAGCTGAGCTGCCCA
GGAACCTACATTTCCGAATCCCTGTATGACGAAATGCTGGCCTGCAATGCCTTTACCATG
CTCTGCAAGCAAAGCTTCAGTAGCAAACAGAACTCCCCTTCCAGTAGCCGCATCTCTTCC
CAACGATCCTCCAAGGTCAACAGGCTTTCCTGTCACAACAGCAGGTGAGTAACCATGGAA
CTTTGAGTATTCATCAAGTATCCATGCCATTGTCTGTGAGTTGGTGCCCATATCTGGAGC
TGGAACATCAGTATGGATGCCAATTAAGTCATGGATTTTCTGAGTAAAAACTCGGGTAAG
CCTCTCAAGCTCGGAGATGCTCAGGTCTCCAGGGCTACATCCTATTCCACCTTTAGCTCC
TCCATATGGTATGTTAGCCACTGCTGTTTTCCATGTCATCAGTTGTGCCAAGGCATTGAC
TTCATCAGGATCAACCTCATGGTGGTATCTGATTCCACCCTTCATAGGTCCCCTAGCGTT
GTCATGTTGAACCCTAAATCCAACATAGGATGCCAAAGTCCCATCATCTTTTGGGATTGT
GCATTCAACCTTTATCTCCCTGAATGGAATGAGCAAGCTCTTCTCCAGCTTGGAGTCGAG
GCCCAGCAGCTTAGCTGCCTGCTTGAAGTTCCTGCTGGTTGCTGCCAATGCATTCATCCT
GTTTGACGAAATCTCCCTTCAGAAACAGACCTGAAATGGAATACTCAGCTAGCACCTAGC
AGCGGAGGCC
>Locus32.4_Confidence_0.667_Length_1590
GCTGAGATGCTTGTTGGTTATCTGCAAGGAAACCAAATGGCATTGGCATTGCTGCTTGCA
GATAACCAACAAGCATCTCAGCTATGAATTACAGACTTATTACTCTTCTTCCGCTATTGA
TCTCCAAGAAGACACGCTTCATGGAATTATTAACCGAACTTGTTTTTCTCGGACCTCCGT
TGATCGATCGATCGATTCGATATAACCAAAGAAAAACAAGGCTCAAGAGGCCACGACGCG
CAACACGACACAGAGGGGCACGGACCCACGAGACAGGATCATCATGCCTCCCATCCCCTG
AGGACGGTGGCGCGCGCGACGCGGTTGACGCCCAGCGTGAAGGCGCCCATGCGGAGGTCG
CAGTTGTGGCTCCGGCACATCTCCTTCACGTCCCCGAAGGCGCGCGTCATGTACGTCCGG
AGCTCCGCGTTCACCTTCTCCTCGTCCCACATGAACCCCTGGATGTTCTGAACCCACTCG
AAGTAGCTCACTGTGACGCCGCCAGAGTTGGCGAGTATGTCGGGGAGGACGAGGACGCCT
TTCTTTGACAGGATCTCGTCTGCCTCTGGGTCTGAGGGGTGATTGGCAGCCTCGATGATG
TACTTTGCTTTTATGTCGTTAGCATTATCCTTATTTATGACTCCCCCAAGCGCTGCTGGG
ATGAGGACGTCGCACTCTTCAGTGAGCAATGAGTTTGGATCGATGGCATCTCCCCCATTG
AAGCCCTTGATCCCTCTGTTCTCCGCCGAGTGCTTCACTAGCTGGGCAATGTCAAGGCCA
TTGACGTTTTTGACGGCGCCTGTGACATCACTGATAGCAATCACCTTGCCACCGGCTTCA
TTGATCAGCTGAGCTGCCCAGGAACCTACATTTCCGAATCCCTGTATGACGAAATGCTGG
CCTGCAATGCCTTTACCATGCTCTGCAAGCAAAGCTTCAGTAGCAAACAGAACTCCCCTT
CCAGTAGCCGCATCTCTTCCCAACGATCCTCCAAGGTCAACAGGCTTTCCTGTCACAACA
GCAGGTGAGTAACCATGGAACTTTGAGTATTCATCAAGTATCCATGCCATTGTCTGTGAG
TTGGTGCCCATATCTGGAGCTGGAACATCAGTATGGATGCCAATTAAGTCATGGATTTTC
TGAGTAAAAACTCGGGTAAGCCTCTCAAGCTCGGAGATGCTCAGGTCTCCAGGGCTACAT
CCTATTCCACCTTTAGCTCCTCCATATGGTATGTTAGCCACTGCTGTTTTCCATGTCATC
AGTTGTGCCAAGGCATTGACTTCATCAGGATCAACCTCATGGTGGTATCTGATTCCACCC
TTCATAGGTCCCCTAGCGTTGTCATGTTGAACCCTAAATCCAACATAGGATGCCAAAGTC
CCATCATCTTTTGGGATTGTGCATTCAACCTTTATCTCCCTGAATGGAATGAGCAAGCTC
TTCTCCAGCTTGGAGTCGAGGCCCAGCAGCTTAGCTGCCTGCTTGAAGTTCCTGCTGGTT
GCTGCCAATGCATTCATCCTGTTTGACGAAATCTCCCTTCAGAAACAGACCTGAAATGGA
ATACTCAGCTAGCACCTAGCAGCGGAGGCC
>Locus33.7_Confidence_0.625_Length_1401
CATTGTCCAGTTGTCCCCTCCCCTCTCGACGGCGCTTCTCTTGCCTGCTGCCCTGCTCCG
ATGGCCGCTGCCGCTGCCGCCGCCTCCACGAAGACGGCGAACATCCCCGCGACGATGCGG
GCCGTGCAGTACGACGCCTGTGGCGGGGGCGCCGCGGGACTCAAGCATGTGGAAGTTCCA
GTCCCATCGGCCAAAAAGAACGAGCTTCTATTGAAGCTGGAAGCAGCAAGCATTAATCCA
GTGGACTGGAAGATACAGAAAGGGATGTTGCGGCCTTTCCTGCCTCGTAAATTGCCTTTT
ATCCCAGTGACTGATGTGGCAGGAGTTGTGGCTGATGTTGGTCCAGGAATCAATGGATTC
CAAGCCGGAGATCAAGTTGTTGCTATGCTGAACTCATTTAATGGAGGTGGACTTGCGGAG
TATGCTGTGGCATCAGAAAATCTGACCGTCAAGAGGCCTCCCGAGGTATCTGCTGCTGAA
GGCGCAGGGCTGCCCATTGCTGCTGGTACTGCGCTCCAGGCGCTTAGGACCATCGGTGCC
AAGTTTGACGGTACTGGCCAGCCCTTAAACGTTCTGATCACCGCAGCATCAGGTGGCGTC
GGTCTCTACGCCGTGCAGCTCGCGAAACTGGCTGGTCTCCACATCACTGCTACCTGTGGC
GCGCGTAACGTAGAGCTGGTGAAGAGCCTGGGCGCAGATGAGGTGCTTGACTACAAGACG
CCAGAGGGTGCCAGCCTGCAGAGCCCCTCAGGTAAGAAGTACGATGGTGTGGTCCACTGC
ACTGTCGGGATCAGCTGGTCGACGTTCGAGCCTGTGCTAGCCACCACAGGGAGGGTGATA
GACCTTACCCCAAACTTCACTGCCATCCTCAAATCAGCGCTGCATAAGGTGACCTTCGCC
AAGAAGCGGCTGGTGCCGCTGCTCGTGTCGCCCAACAAGGCGGACCTAGAGTTCCTGGTC
GGGCTGCTGAAGGACGGCAACCTCAACACGCTGATTGACTCGAGGTTCCCACTGAGCGAG
GTGAGCAAGGCGTGGGAGAAGAGCATCGAGGGCCATGCCACCGGAAAGATCATTGTCGAG
ATGGGAGGCTGATCTGGGATGCCTCCATTGCCGACATAGACTTGCATGGAGAATATACTT
AGCGTACTAGTGTCTGAGTGTGGCGTCGTCCTACAAATTATTCATGAGACTGTGAGCCAG
TTTATAGGCTTGTTTTTCTTTTGTTTTGAGTTATGAACTTTAGCTTCTTGTACAGTTTAG
GGGTTTATGGATTTGCATGGTTGATCAGCAAAGTCGCATTGTAATTACATGTTTGGGAGT
TGCTATATTTCTGCTTGAATTTTTAGCAATTTTCAGAGAACGATCTCACAAACAACTAGT
ACAACTGAAAAGACAGCTCAT
>Locus33.7_Confidence_0.458_Length_828
ACGTTCTGATCACCGCAGCATCAGGTGGTGTGGGTCTCTACGCCGTGCAGCTCGCAAAAC
TGGCTGGTCTCCACATCACTGCCACCTGTGGCGCGCGTAATGTAGAGCTGGTGAAGAGCC
TGGGCGCGGATGAGGTGCTTGACTACAAGACGCCAGAGGGTGCCAGCCTGCAGAGCCCCT
CAGGTAAGAAGTACGATGGTGTGGTCCACTGCACTGTCGGGATCAGCTGGTCGACGTTCG
AGCCTGTGCTAGCCACCACAGGGAGGGTGATAGACCTTACCCCAAACTTCACTGCCATCC
TCAAATCAGCGCTGCATAAGGTGACCTTCGCCAAGAAGCGGCTGGTGCCGCTGCTCGTGT
CGCCCAACAAGGCGGACCTAGAGTTCCTGGTCGGGCTGCTGAAGGACGGCAACCTCAACA
CGCTGATTGACTCGAGGTTCCCACTGAGCGAGGTGAGCAAGGCGTGGGAGAAGAGCATCG
AGGGCCATGCCACCGGAAAGATCATTGTCGAGATGGGAGGCTGATCTGGGATGCCTCCAT
TGCCGACATAGACTTGCATGGAGAATATACTTAGCGTACTAGTGTCTGAGTGTGGCGTCG
TCCTACAAATTATTCATGAGACTGTGAGCCAGTTTATAGGCTTGTTTTTCTTTTGTTTTG
AGTTATGAACTTTCTTGTACAGTTTAGGGGTTTATGGATTTGCATGGTTGATCAGCAAAG
TCGCATTGTAATTACATGTTTGGGAGTTGCTATATTTCTGCTTGAATTTTTAGCAATTTT
CAGAGAACGATCTCACAAACAACTAGTACAACTGAAAAGACAGCTCAT
>Locus33.7_Confidence_0.625_Length_1376
CATTGTCCAGTTGTCCCCTCCCCTCTCGACGGCGCTTCTCTTGCCTGCTGCCCTGCTCCG
ATGGCCGCTGCCGCTGCCGCCGCCTCCACGAAGACGGCGAACATCCCCGCGACGATGCGG
GCCGTGCAGTACGACGCCTGTGGCGGGGGCGCCGCGGGACTCAAGCATGTGGAAGTTCCA
GTCCCATCGGCCAAAAAGAACGAGCTTCTATTGAAGCTGGAAGCAGCAAGCATTAATCCA
GTGGACTGGAAGATACAGAAAGGGATGTTGCGGCCTTTCCTGCCTCGTAAATTGCCTTTT
ATCCCAGTGACTGATGTGGCAGGAGTTGTGGCTGATGTTGGTCCAGGAATCAATGGATTC
CAAGCCGGAGATCAAGTTGTTGCTATGCTGAACTCATTTAATGGAGGTGGACTTGCGGAG
TATGCTGTGGCATCAGAAAATCTGACCGTCAAGAGGCCTCCCGAGGTATCTGCTGCTGAA
GGCGCAGGGCTGCCCATTGCTGCTGGTACTGCGCTCCAGGCGCTTAGGACCATCGGTGCC
AAGTTTGACGGTACTGGCCAGCCCTTAAACGTTCTGATCACCGCAGCATCAGGTGGCGTC
GGTCTCTACGCCGTGCAGCTCGCGAAACTGGCTGGTCTCCACATCACTGCTACCTGTGGC
GCGCGTAACGTAGAGCTGGTGAAGAGCCTGGGCGCAGATGAGGTGCTTGACTACAAGACG
CCAGAGGGTGCCAGCCTGCAGAGCCCCTCAGGTAAGAAGTACGATGGTGTGGTCCACTGC
ACTGTCGGGATCAGCTGGTCGACGTTCGAGCCTGTGCTAGCCACCACAGGGAGGGTGATA
GACCTTACCCCAAACTTCACTGCCATCCTCAAATCAGCGCTGCATAAGGTGACCTTCGCC
AAGAAGCGGCTGGTGCCGCTGCTCGTGTCGCCCAACAAGGCGGACCTAGAGTTCCTGGTC
GGGCTGCTGAAGGACGGCAACCTCAACACGCTGATTGACTCGAGGTTCCCACTGAGCGAG
GTGAGCAAGGCGTGGGAGAAGAGCATCGAGGGCCATGCCACCGGAAAGATCATTGTCGAG
ATGGGAGGCTGATCTGGGATGCCTCCATTGCCGACATAGACTTGCATGGGTGTCTGAGTG
TGGCGTCGTCCTACAAATTATTCATGAGACTGTGAGCCAGTTTATAGGCTTGTTTTTCTT
TTGTTTTGAGTTATGAACTTTCTTGTACAGTTTAGGGGTTTATGGATTTGCATGGTTGAT
CAGCAAAGTCGCATTGTAATTACATGTTTGGGAGTTGCTATATTTCTGCTTGAATTTTTA
GCAATTTTCAGAGAACGATCTCACAAACAACTAGTACAACTGAAAAGACAGCTCAT
>Locus33.7_Confidence_0.292_Length_647
CATTGTCCAGTTGTCCCCTCCCCTCTCGACGGCGCTTCTCTTGCCTGCTGCCCTGCTCCG
ATGGCCGCTGCCGCTGCCGCCGCCTCCACGAAGACGGCGAACATCCCCGCGACGATGCGG
GCCGTGCAGTACGACGCCTGTGGCGGGGGCGCCGCGGGACTCAAGCATGTGGAAGTTCCA
GTCCCATCGGCCAAAAAGAACGAGCTTCTATTGAAGCTGGAAGCAGCAAGCATTAATCCA
GTGGACTGGAAGATACAGAAAGGGATGTTGCGGCCTTTCCTGCCTCGTAAATTGCCTTTT
ATCCCAGTGACTGATGTGGCAGGAGTTGTGGCTGATGTTGGTCCAGGAATCAATGGATTC
CAAGCCGGAGATCAAGTTGTTGCTATGCTGAACTCATTTGTAAGCACATGTTCTTGACTC
TTTTTTTTTGTGAACAACTTGACTATGTTATTTTGAGTATGAAAGCATCAACTCTGCGAC
ATGCGGAACCTTGGTGATCTTTTTGTAGTTCAAAGCTGTATGTTGGATTGCTAGAATCAT
TTGTAGTGCATCAGTCGACCTCCATATGTTGTGTTCAATGCGCTGATCATTTATTGGAAG
GGATGTTCTGAGGGGTTGTTTAGTTGGTGAAAAAGTTTGGGTTCGGC
>Locus33.7_Confidence_0.625_Length_1846
CATTGTCCAGTTGTCCCCTCCCCTCTCGACGGCGCTTCTCTTGCCTGCTGCCCTGCTCCG
ATGGCCGCTGCCGCTGCCGCCGCCTCCACGAAGACGGCGAACATCCCCGCGACGATGCGG
GCCGTGCAGTACGACGCCTGTGGCGGGGGCGCCGCGGGACTCAAGCATGTGGAAGTTCCA
GTCCCATCGGCCAAAAAGAACGAGCTTCTATTGAAGCTGGAAGCAGCAAGCATTAATCCA
GTGGACTGGAAGATACAGAAAGGGATGTTGCGGCCTTTCCTGCCTCGTAAATTGCCTTTT
ATCCCAGGTAATCATGCTTATTCCTCATTCGATAGTAGTTGATTCTGACTACGATCAATA
GTTGGCCATTTATATTTCATTTATGTGTTACGCCACTTTCCTTTACAAAACGATATGTGC
TTGTTATCATGCTGATGTTTATGTGTTTAACTTGGCCTGTGCCATACTATTTATGTCCTT
AATCTTGTCTATCATGTTCTTCTTTTGATACTGTCTATCATCTTCTGATAACAGTTATTG
TTGACATGTATTTTAGGAATATTGGATCATTTACACATTGTTATGCTTGTATCCTAGAAA
CAAATAAGTCAGTTTCTGTTTCACCTTATTTGTGCATATGCAATATCCTGAATATAGAAA
TTTGCATCACACAAGAGATAACCGGGCAATGACTGTCATGCAATGCTCTGTCCAACTTCT
TTAAGGTTGTTTCTGCTAATTCCTCCATCTTCTGCAGTGACTGATGTGGCAGGAGTTGTG
GCTGATGTTGGTCCAGGAATCAATGGATTCCAAGCCGGAGATCAAGTTGTTGCTATGCTG
AACTCATTTAATGGAGGTGGACTTGCGGAGTATGCTGTGGCATCAGAAAATCTGACCGTC
AAGAGGCCTCCCGAGGTATCTGCTGCTGAAGGCGCAGGGCTGCCCATTGCTGCTGGTACT
GCGCTCCAGGCGCTTAGGACCATCGGTGCCAAGTTTGACGGTACTGGCCAGCCCTTAAAC
GTTCTGATCACCGCAGCATCAGGTGGCGTCGGTCTCTACGCCGTGCAGCTCGCGAAACTG
GCTGGTCTCCACATCACTGCTACCTGTGGCGCGCGTAACGTAGAGCTGGTGAAGAGCCTG
GGCGCAGATGAGGTGCTTGACTACAAGACGCCAGAGGGTGCCAGCCTGCAGAGCCCCTCA
GGTAAGAAGTACGATGGTGTGGTCCACTGCACTGTCGGGATCAGCTGGTCGACGTTCGAG
CCTGTGCTAGCCACCACAGGGAGGGTGATAGACCTTACCCCAAACTTCACTGCCATCCTC
AAATCAGCGCTGCATAAGGTGACCTTCGCCAAGAAGCGGCTGGTGCCGCTGCTCGTGTCG
CCCAACAAGGCGGACCTAGAGTTCCTGGTCGGGCTGCTGAAGGACGGCAACCTCAACACG
CTGATTGACTCGAGGTTCCCACTGAGCGAGGTGAGCAAGGCGTGGGAGAAGAGCATCGAG
GGCCATGCCACCGGAAAGATCATTGTCGAGATGGGAGGCTGATCTGGGATGCCTCCATTG
CCGACATAGACTTGCATGGAGAATATACTTAGCGTACTAGTGTCTGAGTGTGGCGTCGTC
CTACAAATTATTCATGAGACTGTGAGCCAGTTTATAGGCTTGTTTTTCTTTTGTTTTGAG
TTATGAACTTTCTTGTACAGTTTAGGGGTTTATGGATTTGCATGGTTGATCAGCAAAGTC
GCATTGTAATTACATGTTTGGGAGTTGCTATATTTCTGCTTGAATTTTTAGCAATTTTCA
GAGAACGATCTCACAAACAACTAGTACAACTGAAAAGACAGCTCAT
>Locus33.7_Confidence_0.542_Length_1383
CATTGTCCAGTTGTCCCCTCCCCTCTCGACGGCGCTTCTCTTGCCTGCTGCCCTGCTCCG
ATGGCCGCTGCCGCTGCCGCCGCCTCCACGAAGACGGCGAACATCCCCGCGACGATGCGG
GCCGTGCAGTACGACGCCTGTGGCGGGGGCGCCGCGGGACTCAAGCATGTGGAAGTTCCA
GTCCCATCGGCCAAAAAGAACGAGCTTCTATTGAAGCTGGAAGCAGCAAGCATTAATCCA
GTGGACTGGAAGATACAGAAAGGGATGTTGCGGCCTTTCCTGCCTCGTAAATTGCCTTTT
ATCCCAGTGACTGATGTGGCAGGAGTTGTGGCTGATGTTGGTCCAGGAATCAATGGATTC
CAAGCCGGAGATCAAGTTGTTGCTATGCTGAACTCATTTAATGGAGGTGGACTTGCGGAG
TATGCTGTGGCATCAGAAAATCTGACCGTCAAGAGGCCTCCCGAGGTATCTGCTGCTGAA
GGCGCAGGGCTGCCCATTGCTGCTGGTACTGCGCTCCAGGCGCTTAGGACCATCGGTGCC
AAGTTTGACGGTACTGGCCAGCCCTTAAACGTTCTGATCACCGCAGCATCAGGTGGCGTC
GGTCTCTACGCCGTGCAGCTCGCGAAACTGGCTGGTCTCCACATCACTGCTACCTGTGGC
GCGCGTAACGTAGAGCTGGTGAAGAGCCTGGGCGCAGATGAGGTGCTTGACTACAAGACG
CCAGAGGGTGCCAGCCTGCAGAGCCCCTCAGGTAAGAAGTACGATGGTGTGGTCCACTGC
ACTGTCGGGATCAGCTGGTCGACGTTCGAGCCTGTGCTAGCCACCACAGGGAGGGTGATA
GACCTTACCCCAAACTTCACTGCCATCCTCAAATCAGCGCTGCATAAGGTGACCTTCGCC
AAGAAGCGGCTGGTGCCGCTGCTCGTGTCGCCCAACAAGGCGGACCTAGAGTTCCTGGTC
GGGCTGCTGAAGGACGGCAACCTCAACACGCTGATTGACTCGAGGTTCCCACTGAGCGAG
GTGAGCAAGGCGTGGGAGAAGAGCATCGAGGGCCATGCCACCGGAAAGATCATTGTCGAG
ATGGGAGGCTGATCTGGGATGCCTCTATTACCGACTTAGACTCGCAGGGAGAATATACTT
AGTATGCTCAGATTCGGAGTATAAATTATTCGTGAGTGGTGAACCAGTTTATAGGCTTGT
TTTTCTTTTGTTTTGAGTTATGAACTTTCTTGTACAGTTTAGGGGTTTATGGATTTGCAT
GGTTGATCAGCAAAGTCGCATTGTAATTACATGTTTGGGAGTTGCTATATTTCTGCTTGA
ATTTTTAGCAATTTTCAGAGAACGATCTCACAAACAACTAGTACAACTGAAAAGACAGCT
CAT
>Locus33.7_Confidence_0.625_Length_1396
CATTGTCCAGTTGTCCCCTCCCCTCTCGACGGCGCTTCTCTTGCCTGCTGCCCTGCTCCG
ATGGCCGCTGCCGCTGCCGCCGCCTCCACGAAGACGGCGAACATCCCCGCGACGATGCGG
GCCGTGCAGTACGACGCCTGTGGCGGGGGCGCCGCGGGACTCAAGCATGTGGAAGTTCCA
GTCCCATCGGCCAAAAAGAACGAGCTTCTATTGAAGCTGGAAGCAGCAAGCATTAATCCA
GTGGACTGGAAGATACAGAAAGGGATGTTGCGGCCTTTCCTGCCTCGTAAATTGCCTTTT
ATCCCAGTGACTGATGTGGCAGGAGTTGTGGCTGATGTTGGTCCAGGAATCAATGGATTC
CAAGCCGGAGATCAAGTTGTTGCTATGCTGAACTCATTTAATGGAGGTGGACTTGCGGAG
TATGCTGTGGCATCAGAAAATCTGACCGTCAAGAGGCCTCCCGAGGTATCTGCTGCTGAA
GGCGCAGGGCTGCCCATTGCTGCTGGTACTGCGCTCCAGGCGCTTAGGACCATCGGTGCC
AAGTTTGACGGTACTGGCCAGCCCTTAAACGTTCTGATCACCGCAGCATCAGGTGGCGTC
GGTCTCTACGCCGTGCAGCTCGCGAAACTGGCTGGTCTCCACATCACTGCTACCTGTGGC
GCGCGTAACGTAGAGCTGGTGAAGAGCCTGGGCGCAGATGAGGTGCTTGACTACAAGACG
CCAGAGGGTGCCAGCCTGCAGAGCCCCTCAGGTAAGAAGTACGATGGTGTGGTCCACTGC
ACTGTCGGGATCAGCTGGTCGACGTTCGAGCCTGTGCTAGCCACCACAGGGAGGGTGATA
GACCTTACCCCAAACTTCACTGCCATCCTCAAATCAGCGCTGCATAAGGTGACCTTCGCC
AAGAAGCGGCTGGTGCCGCTGCTCGTGTCGCCCAACAAGGCGGACCTAGAGTTCCTGGTC
GGGCTGCTGAAGGACGGCAACCTCAACACGCTGATTGACTCGAGGTTCCCACTGAGCGAG
GTGAGCAAGGCGTGGGAGAAGAGCATCGAGGGCCATGCCACCGGAAAGATCATTGTCGAG
ATGGGAGGCTGATCTGGGATGCCTCCATTGCCGACATAGACTTGCATGGAGAATATACTT
AGCGTACTAGTGTCTGAGTGTGGCGTCGTCCTACAAATTATTCATGAGACTGTGAGCCAG
TTTATAGGCTTGTTTTTCTTTTGTTTTGAGTTATGAACTTTCTTGTACAGTTTAGGGGTT
TATGGATTTGCATGGTTGATCAGCAAAGTCGCATTGTAATTACATGTTTGGGAGTTGCTA
TATTTCTGCTTGAATTTTTAGCAATTTTCAGAGAACGATCTCACAAACAACTAGTACAAC
TGAAAAGACAGCTCAT
>Locus34.6_Confidence_0.778_Length_1198
AGAGATAACAGGATACTTTTTTTTTTTTACCATATAATGGGAAGCATAATTTTCCATTGA
AGTGAAATAAGTAAAAATAAACTTAGTACGATTACATCATGTCTACTTATGGAACAAGAG
ATAACAGGATACTTTTTTTTTGCTCAAACACGGGAAATACCTTCTAAGCAAGTTACCTAA
TTGCCACGACTTCGTCAGTCACACACCAGATAATCACAAGGCAGGAAGTAGGAAATGAAA
CAAACATATCGCTCAATGCCTCGACAAAGAGATGAGAACTCGCTGCAGCCGCCAGTAAAC
CTAGGGGGTGGGACCATCCATGCTGTTTCGCTGAAGCAAGACGCGACGATAATAAAACCA
TGGCACCTTCGCCCTTGTTTCTTTGTCTACTGATGATTAAATCACAAAATGGAGCACGCC
CCCCTCTGTGCCTTTTTCTTCTTCTTTGCCTTAGGTGGCTGCAGCACAACCTTTATTGCC
GCATCAAACACACCCTTTACGTTTAGTTGGGTCTTTGAGCTGCATTCGATGTAGTATGGT
GCGCCTATTTGCTTTCTTAGCTCCTCTCCCTGAGCAGTAGTGATAGGGACAGCACCAGGA
TGGTCCACAAAGAACTGCTTGTCATCTCGCAGATCAAGCTTTGTCCCTACGAGGATTATT
GGCACACCAGGTGCATAATGCTTCAGTTCAGGTATCCACTTCTTCGAAACATTCTCATAG
CTGGCCTTACTGATCAGTGAGAAAGCCAGAAGAAAAACATCAGCTCCACGATAGCTCAGT
GGTCTCAGTCTGTTGTAATCCTCTTGACCTGCAGTGTCCCAGAGACCGAGGTTGACAGTG
TTACCATCAACCACAACGTTAGCACTGAAGTTGTCAAACACCGTCGGAACATAGTCGGTC
GGGGAAGGTGTTGGAGGTGTAGGAGATGAGCATGCAGGTCTTGCCGACGGCGCCGTCCCC
GACCGTGACGCACTTTATGAACCTGGACGCGCTCATCCTCTTCCGCCCTCCCTCTCGCTA
CGGGGTGCTTCAAGGGGGGAGGGAGAGGCCTCGTGCTAGGTGTCGTTTCTCCTACCTCCT
CCTCCTGGTAGTCTGGATGGAGAAGAAGAAGAAGAGAGGTGGTGGAAAGGGGGGGCGAGC
GTCTGGTTTGAGGGAGGAAGAAGGGGGAGACTGGGTTACGGTGCCAAACTGCGCGCTA
>Locus34.6_Confidence_0.556_Length_1057
GCTCAAACATGGGAAATACCTTCTAAGCAAGTTACCTAATTGCCACGACTTCGTCAGTCA
CACACCAGATAATCACAAGGCAGGAAGTAGGAAATGAAACAAACATATCGCTCAATGCCT
CGACAAAGAGATGAGAACTCGCTGCAGCCGCCAGTAAACCTAGGGGGTGGGACCATCCAT
GCTGTTTCGCTGAAGCAAGACGCGACGATAATAAAACCATGGCACCTTCGCCCTTGTTTC
TTTGTCTACTGATGATTAAATCACAAAATGGAGCACGCCCCCCTCTGTGCCTTTTTCTTC
TTCTTTGCCTTAGGTGGCTGCAGCACAACCTTTATTGCCGCATCAAACACACCCTTTACG
TTTAGTTGGGTCTTTGAGCTGCATTCGATGTAGTATGGTGCGCCTATTTGCTTTCTTAGC
TCCTCTCCCTGAGCAGTAGTGATAGGGACAGCACCAGGATGGTCCACAAAGAACTGCTTG
TCATCTCGCAGATCAAGCTTTGTCCCTACGAGGATTATTGGCACACCAGGTGCATAATGC
TTCAGTTCAGGTATCCACTTCTTCGAAACATTCTCATAGCTGGCCTTACTGATCAGTGAG
AAAGCCAGAAGAAAAACATCAGCTCCACGATAGCTCAGTGGTCTCAGTCTGTTGTAATCC
TCTTGACCTGCAGTGTCCCAGAGACCGAGGTTGACAGTGTTACCATCAACCACAACGTTA
GCACTGAAGTTGTCAAACACCGTCGGAACATAGTCGGTCGGGGAAGGTGTTGGAGGTGTA
GGAGATGAGCATGCAGGTCTTGCCGACGGCGCCGTCCCCGACCGTGACGCACTTTATGAA
CCTGGACGCGCTCATCCTCTTCCGCCCTCCCTCTCGCTACGGGGTGCTTCAAGGGGGGAG
GGAGAGGCCTCGTGCTAGGTGTCGTTTCTCCTACCTCCTCCTCCTGGTAGTCTGGATGGA
GAAGAAGAAGAAGAGAGGTGGTGGAAAGGGGGGGCGAGCGTCTGGTTTGAGGGAGGAAGA
AGGGGGAGACTGGGTTACGGTGCCAAACTGCGCGCTA
>Locus34.6_Confidence_0.815_Length_1287
AGAGATAACAGGATACTTTTTTTTTTTTACCATATAATGGGAAGCATAATTTTCCATTGA
AGTGAAATAAGTAAAAATAAACTTAGTACGATTACATCATGTCTACTTATGGAACAAGAG
ATAACAGGATACTTTTTTTTTTGCTCAAACACGGGAAATACCTTCTAAGCAAGTTACCTA
ATTGCCACGACTTCGTCAGTCACACACCAGATAATCACAAGGCAGGAAGTAGGAAATGAA
ACAAACATATCGCTCAATGCCTCGACAAAGAGATGAGAACTCGCTGCAGCCGCCAGTAAA
CCTAGGGGGTGGGACCATCCATGCTGTTTCGCTGAAGCAAGACGCGACGATAATAAAACC
ATGGCACCTTCGCCCTTGTTTCTTTGTCTACTGATGATTAAATCACAAAATGGAGCACGC
CCCCCTCTGTGCCTTTTTCTTCTTCTTTGCCTTAGGTGGCTGCAGCACAACCTTTATTGC
CGCATCAAACACACCCTTTACGTTCTGTGATTCAGGTAGGAACAAAAATGAAGCCTGTTA
GTATCTCAAATGATGTTACATGTTTAGCAGATGGTTGAGCAGATGGCAATACTAGTTGGG
TCTTTGAGCTGCATTCGATGTAGTATGGTGCGCCTATTTGCTTTCTTAGCTCCTCTCCCT
GAGCAGTAGTGATAGGGACAGCACCAGGATGGTCCACAAAGAACTGCTTGTCATCTCGCA
GATCAAGCTTTGTCCCTACGAGGATTATTGGCACACCAGGTGCATAATGCTTCAGTTCAG
GTATCCACTTCTTCGAAACATTCTCATAGCTGGCCTTACTGATCAGTGAGAAAGCCAGAA
GAAAAACATCAGCTCCACGATAGCTCAGTGGTCTCAGTCTGTTGTAATCCTCTTGACCTG
CAGTGTCCCAGAGACCGAGGTTGACAGTGTTACCATCAACCACAACGTTAGCACTGAAGT
TGTCAAACACCGTCGGAACATAGTCGGTCGGGGAAGGTGTTGGAGGTGTAGGAGATGAGC
ATGCAGGTCTTGCCGACGGCGCCGTCCCCGACCGTGACGCACTTTATGAACCTGGACGCG
CTCATCCTCTTCCGCCCTCCCTCTCGCTACGGGGTGCTTCAAGGGGGGAGGGAGAGGCCT
CGTGCTAGGTGTCGTTTCTCCTACCTCCTCCTCCTGGTAGTCTGGATGGAGAAGAAGAAG
AAGAGAGGTGGTGGAAAGGGGGGGCGAGCGTCTGGTTTGAGGGAGGAAGAAGGGGGAGAC
TGGGTTACGGTGCCAAACTGCGCGCTA
>Locus34.6_Confidence_0.815_Length_1768
AGAGATAACAGGATACTTTTTTTTTTTTACCATATAATGGGAAGCATAATTTTCCATTGA
AGTGAAATAAGTAAAAATAAACTTAGTACGATTACATCATGTCTACTTATGGAACAAGAG
ATAACAGGATACTTTTTTTTTTGCTCAAACACGGGAAATACCTTCTAAGCAAGTTACCTA
ATTGCCACGACTTCGTCAGTCACACACCAGATAATCACAAGGCAGGAAGTAGGAAATGAA
ACAAACATATCGCTCAATGCCTCGACAAAGAGATGAGAACTCGCTGCAGCCGCCAGTAAA
CCTAGGGGGTGGGACCATCCATGCTGTTTCGCTGAAGCAAGACGCGACGATAATAAAACC
ATGGCACCTTCGCCCTTGTTTCTTTGTCTACTGATGATTAAATCACAAAATGGAGCACGC
CCCCCTCTGTGCCTTTTTCTTCTTCTTTGCCTTAGGTGGCTGCAGCACAACCTTTATTGC
CGCATCAAACACACCCTTTACGTTTAGTTGGGTCTTTGAGCTGCATTCGATGTAGTATGG
TGCGCCTATTTGCTTTCTTAGCTCCTCTCCCTGAGCAGTAGTGATAGGGACAGCACCAGG
ATGGTCCACAAAGAACTGCTTGTCATCTCGCAGATCTGTCAGTGAATTGTGCAATGCAAT
ATAAGAATGTGCAGCTTGCAATCTGAGGCTTTATGCTAGGCGTGGGTTCATGTAGAAGTT
ATGCCACTAGTTAAATATTATAAGCATTGTAAGAACATAGAACAAGAAGCAAAATCAGTG
AACCTAACAGGAAAAATTGCAAACTGAGGGACAGCTAACCGTTACCTGTTGTATTGGTTT
AACAAACAATAAGTCAATAACATAAAGTACAGTCAATTTAAACAGGTATATATATTTACA
ATGTTTTGTAAACCAGGTAGGATCCCTGCTTTTATCTTTCTTTAGAAAAAATATTGTACA
CACAGTACTGGGATTACAGTTCACCAAAAGCACAAACAAAAATTCAGGCAACACTGAGCT
ACGAATAATTGATCCTTGTTGTTATCGTGTACAGATTTTTGCCATCATATAATATTATAA
CAACATTGCCAAATTCATGCAGTGCTATCATAAAAATAACTGCCAAATGTGATCCTGTCT
AACCTGATCTATCGAAAACTAGCACCATGAATCTTACAAGCATAGAAGGTTGGAGTTCAC
ATACCAAGCTTTGTCCCTACGAGGATTATTGGCACACCAGGTGCATAATGCTTCAGTTCA
GGTATCCACTTCTTCGAAACATTCTCATAGCTGGCCTTACTGATCAGTGAGAAAGCCAGA
AGAAAAACATCAGCTCCACGATAGCTCAGTGGTCTCAGTCTGTTGTAATCCTCTTGACCT
GCAGTGTCCCAGAGACCGAGGTTGACAGTGTTACCATCAACCACAACGTTAGCACTGAAG
TTGTCAAACACCGTCGGAACATAGTCGGTCGGGGAAGGTGTTGGAGGTGTAGGAGATGAG
CATGCAGGTCTTGCCGACGGCGCCGTCCCCGACCGTGACGCACTTTATGAACCTGGACGC
GCTCATCCTCTTCCGCCCTCCCTCTCGCTACGGGGTGCTTCAAGGGGGGAGGGAGAGGCC
TCGTGCTAGGTGTCGTTTCTCCTACCTCCTCCTCCTGGTAGTCTGGATGGAGAAGAAGAA
GAAGAGAGGTGGTGGAAAGGGGGGGCGAGCGTCTGGTTTGAGGGAGGAAGAAGGGGGAGA
CTGGGTTACGGTGCCAAACTGCGCGCTA
>Locus34.6_Confidence_0.370_Length_1016
GCCATTACATGACATAAGTTATTCACAACCAAATAAGGGCAACTGTGGCCATTACATATA
GAGTAATCTGGCCATTACACAAACACATGACAATACATGTTCATGGTCTGACCATTACAA
GACCATCCAGAAGTCATTACACAATAAAATGGCCATGCAAAATAAAGTTCATTTGGCCAT
TACATAACACACAAGTTCATGGTCTCGGCACTACAAGACAATTCAGGAGTCACCCCATAA
TAAAATGGTCATGCAAAAAAAAGTTTTTTTTTGCCCATTACAAAACACAGAAGTTCATGG
TCTGAGCATTACAAGACCATCCAGAAGTTCACTTTTCTTTGCCTCCTTACTTCTTAGGTG
TCTTCTTGCGCTTAGTTGCCAACTGTTTCCTCTTCGGTGTTATTTTCTTGGGCACAGTTT
CAGTTGGCAGCTCATCTTGAGGGAATAGTGCCCAAGCTTTGTCCCTACGAGAATTATTGG
CACACCAGGTGCATAATGCTTCAGTTCAGGTATCCACTTCTTCGAAACATTCTCATAGCT
GGCCTTACTGATCAGTGAGAAAGCCAGAAGAAAAACATCAGCTCCACGATAGCTCAGTGG
TCTCAGTCTGTTGTAATCCTCTTGACCTGCAGTGTCCCAGAGACCGAGGTTGACAGTGTT
ACCATCAACCACAACGTTAGCACTGAAGTTGTCAAACACCGTCGGAACATAGTCGGTCGG
GGAAGGTGTTGGAGGTGTAGGAGATGAGCATGCAGGTCTTGCCGACGGCGCCGTCCCCGA
CCGTGACGCACTTTATGAACCTGGACGCGCTCATCCTCTTCCGCCCTCCCTCTCGCTACG
GGGTGCTTCAAGGGGGGAGGGAGAGGCCTCGTGCTAGGTGTCGTTTCTCCTACCTCCTCC
TCCTGGTAGTCTGGATGGAGAAGAAGAAGAAGAGAGGTGGTGGAAAGGGGGGGCGAGCGT
CTGGTTTGAGGGAGGAAGAAGGGGGAGACTGGGTTACGGTGCCAAACTGCGCGCTA
>Locus34.6_Confidence_0.815_Length_1199
AGAGATAACAGGATACTTTTTTTTTTTTACCATATAATGGGAAGCATAATTTTCCATTGA
AGTGAAATAAGTAAAAATAAACTTAGTACGATTACATCATGTCTACTTATGGAACAAGAG
ATAACAGGATACTTTTTTTTTTGCTCAAACACGGGAAATACCTTCTAAGCAAGTTACCTA
ATTGCCACGACTTCGTCAGTCACACACCAGATAATCACAAGGCAGGAAGTAGGAAATGAA
ACAAACATATCGCTCAATGCCTCGACAAAGAGATGAGAACTCGCTGCAGCCGCCAGTAAA
CCTAGGGGGTGGGACCATCCATGCTGTTTCGCTGAAGCAAGACGCGACGATAATAAAACC
ATGGCACCTTCGCCCTTGTTTCTTTGTCTACTGATGATTAAATCACAAAATGGAGCACGC
CCCCCTCTGTGCCTTTTTCTTCTTCTTTGCCTTAGGTGGCTGCAGCACAACCTTTATTGC
CGCATCAAACACACCCTTTACGTTTAGTTGGGTCTTTGAGCTGCATTCGATGTAGTATGG
TGCGCCTATTTGCTTTCTTAGCTCCTCTCCCTGAGCAGTAGTGATAGGGACAGCACCAGG
ATGGTCCACAAAGAACTGCTTGTCATCTCGCAGATCAAGCTTTGTCCCTACGAGGATTAT
TGGCACACCAGGTGCATAATGCTTCAGTTCAGGTATCCACTTCTTCGAAACATTCTCATA
GCTGGCCTTACTGATCAGTGAGAAAGCCAGAAGAAAAACATCAGCTCCACGATAGCTCAG
TGGTCTCAGTCTGTTGTAATCCTCTTGACCTGCAGTGTCCCAGAGACCGAGGTTGACAGT
GTTACCATCAACCACAACGTTAGCACTGAAGTTGTCAAACACCGTCGGAACATAGTCGGT
CGGGGAAGGTGTTGGAGGTGTAGGAGATGAGCATGCAGGTCTTGCCGACGGCGCCGTCCC
CGACCGTGACGCACTTTATGAACCTGGACGCGCTCATCCTCTTCCGCCCTCCCTCTCGCT
ACGGGGTGCTTCAAGGGGGGAGGGAGAGGCCTCGTGCTAGGTGTCGTTTCTCCTACCTCC
TCCTCCTGGTAGTCTGGATGGAGAAGAAGAAGAAGAGAGGTGGTGGAAAGGGGGGGCGAG
CGTCTGGTTTGAGGGAGGAAGAAGGGGGAGACTGGGTTACGGTGCCAAACTGCGCGCTA
>Locus35.8_Confidence_0.227_Length_232
CTAAGGAATGGGCGTTGTCAATTTTTGGAAGCTTTTCCCCCATCAGAGCTGAAAGCATGG
TGTGCGCGTGAACAATGGTTCTATGGGAGTCACTCTGAAGCTAACTGTTTCAGTACTATG
CTATGCTGCTCCCAGGAGCTGCATTCACATCTTGAGGTGGATCGCCAGGGAGGCTTCTTG
ATCAGACAGCCTCGTTTGACACCGACGCAATCACGCAAGGCCCCCCTGGAGT
>Locus35.8_Confidence_0.636_Length_1733
CTGGCGGCCGCGCTCGCCACGGCCGCCGCCGTCGAGGCGTCCGCCGTCACCGCCGACCTT
GCTTCCTACCTCCACAAGCTCCAACCGCGCCTCCTCAAGTTACTTCGCAGCAATGCCTTT
AAGGCCAAGCCCGCGCTCATCACCCTCATCGGCGCCTCCGCGGCCATGGCCGGCGATGCC
GAAGTCACCGCCTCCATCCCGTGCCTCCGGGATGCAATCGCTAGCGATGACTGGGCAGCG
AGGAAGGCCGCGGCGGAGGCGCTTGCTGCATTGGCCCTAGAGCACACGGATCTTCTCACG
ACCTACAAATCCTCTTGCGTTACCTTCTTCGAGGCCAGAAGGTTTGACAAGGTCAAGATT
GTGCGAGAGTCGATGAACCGGATGATTGAGGCGTGGAAGGAGATCCCGGGTGCTGAAGAG
GACGAGTGCTCCTCCGCTCCGCCACCAGCGTCCCAGTCACAACGAAGATCTTCTCTTACA
GGGAGTGCTAGTGATGGGCGATATCCATCTGCTTCGCTGGGCTCAAACTCAGTTCCATCA
GCAACAAGGAGGAGCAGATCATCTCCGCCTGATGTTTCACCCAGTGTCACCAAAACAAAT
AGTCCTTCATCTATCAGGAGCAAGAAGCTGTCACCGCCTTCGTATCGCAAAGTGCGCCAA
GCAAATAATTGTGACTACAAGGTTGAGATTGCTGTTGCTCCGGATGCTACCCCAATCAAA
GTGGTGACGGAGGAGAAGCTACTGAAAGGAGGCAATGTGAGAGACAGACTGGAGGCTAGG
AGGACACTCTTCCAAGCCAGCGAGGATAGGTCAGTCAAGCTGGCTGGACACAAAGCAGGG
TCACGAGTTGTTCCGTACGAGGGCAGTGGTAATTTGGAAGAGATTTCAGAAGTTGAAGGT
GGATCGGAAAGGTTTGCAGTTCACAAGGATGAGAGCTTGTCAGAAATAAGGACGCAGCTC
CTTCAGATTGAAAATCAGCAAAGCAGTTTACTGGATCTTCTCCAGAAATTTATGGGTAAG
TCTGAGAATGGTATGAATTCTTTGGAGACAAGGGTGCATGGGCTGGAGATGGCTTTGGAT
GAGATCTCTCGTGATTTGGCCTTCTCTTCAGGAAGGATGTCAAACAGGGAGCCTGATGTA
AAGACGTGCTGCATTCTGAGCCCAAAATTCTGGAGAAGGCACAATGGTGGTAGGTCTTCC
TCAAGGTTTTCTGCCTCAGACCCAGCAAACAGCTCAGACGAGAGCAGAACTTCTTACAAA
TGGGAGAGACAGAAGTTTGGGCTTCAGGGTGGGTTTGTCACAAACCCATTAGCCGAGCCA
AACATTTCGTCTGTAGGGAAAACAATGGTTACTCAAGAAGGCAGGAAGAAGGATACAACT
TTACAAAAGTCAAGGTTGGGTTAGGCATGATGAAGACATTCTGTTCCAAGTGTGAGCTGG
TCGAGTTTGCTTATTATCATGGAGGCGGCTGTAGTTCTCTTTTCCACTGCAACCTTTTTT
TTCTAAGGAATGGGCGTTGTCATTTTTGGAAGCTTTTCCCCCATCAGAGCTGAAAGCATG
GTGTGCGCGTGAACAATGGTTCTATGGGAGTCACTCTGAAGCTAACTGTTTCAGTACTAT
GCTATGCTGCTCCCAGGAGCTGCATTCACATCTTGAGGTGGATCGCCAGGGAGGCTTCTT
GATCAGACAGCCTCGTTTGACACCGACGCAATCACGCAAGGCCCCCCTGGAGT
>Locus35.8_Confidence_0.591_Length_1687
CTGGCGGCCGCGCTCGCCACGGCCGCCGCCGTCGAGGCGTCCGCCGTCACCGCCGACCTT
GCTTCCTACCTCCACAAGCTCCAACCGCGCCTCCTCAAGTTACTTCGCAGCAATGCCTTT
AAGGCCAAGCCCGCGCTCATCACCCTCATCGGCGCCTCCGCGGCCATGGCCGGCGATGCC
GAAGTCACCGCCTCCATCCCGTGCCTCCGGGATGCAATCGCTAGCGATGACTGGGCAGCG
AGGAAGGCCGCGGCGGAGGCGCTTGCTGCATTGGCCCTAGAGCACACGGATCTTCTCACG
ACCTACAAATCCTCTTGCGTTACCTTCTTCGAGGCCAGAAGGTTTGACAAGGTCAAGATT
GTGCGAGAGTCGATGAACCGGATGATTGAGGCGTGGAAGGAGATCCCGGGTGCTGAAGAG
GACGAGTGCTCCTCCGCTCCGCCACCAGCGTCCCAGTCACAACGAAGATCTTCTCTTACA
GGGAGTGCTAGTGATGGGCGATATCCATCTGCTTCGCTGGGCTCAAACTCAGTTCCATCA
GCAACAAGGAGGAGCAGATTACCTGTGAGCAGATCATCTCCGCCTGGTGTTTCACCCAGT
GTCACCAAAACAAATAGTCCTTCATCTATCAGGAGCAAGAAGCTGTCACCGCCTTCGTAT
CGCAAAGTGCGCCAAGCAAATAATTGTGACTACAAGGTTGAGATTGCTGTTGCTCCGGAT
GCTACCCCAATCAAAGTGGTGACGGAGGAGAAGCTACTGAAAGGAGGCAATGTGAGAGAC
AGACTGGAGGCTAGGAGGACACTCTTCCAAGCCAGCGAGGATAGGTCAGTCAAGCTGGCT
GGACACAAAGCAGGGTCACGAGTTGTTCCGTACGAGGGCAGTGGTAATTTGGAAGAGATT
TCAGAAGTTGAAGGTGGATCGGAAAGGTTTGCAGTTCACAAGGATGAGAGCTTGTCAGAA
ATAAGGACGCAGCTCCTTCAGATTGAAAATCAGCAAAGCAGTTTACTGGATCTTCTCCAG
AAATTTATGGGTAAGTCTGAGAATGGTATGAATTCTTTGGAGACAAGGGTGCATGGGCTG
GAGATGGCTTTGGATGAGATCTCTCGTGATTTGGCCTTCTCTTCAGGAAGGATGTCAAAC
AGGGAGCCTGATGTAAAGACGTGCTGCATTCTGAGCCCAAAATTCTGGAGAAGGCACAAT
GGTGGTAGGTCTTCCTCAAGGTTTTCTGCCTCAGACCCAGCAAACAGCTCAGACGAGAGC
AGAACTTCTTACAAATGGGAGAGACAGAAGTTTGGGCTTCAGGGTGGGTTTGTCACAAAC
CCATTAGCCGAGCCAAACATTTCGTCTGTAGGGAAAACAATGGTTACTCAAGAAGGCAGG
AAGAAGGATACAACTTTACAAAAGTCAAGGTTGGGTTAGGCATGATGAAGACATTCTGTT
CCAAGTGTGAGCTGGTCGAGTTTGCTTATTATCATGGAGGCGGCTGTAGTTCTCTTTTCC
ACTGCAACCTTTTTTTTCTAAGGAATGGGCGTTGTCTAAGGAATGGGCGTTGTCATTTTT
GGAAGCTTTTCCCCTTTAGAGCTGAAAGCATGGCGTGCGCGTGAACTATGGTTCTATGGG
ACTCACTCTAAAGCTAACTGTTTTGAGGTACTATGCTATGCTGCATTCACATCTTGAGGT
GGATCGC
>Locus35.8_Confidence_0.636_Length_1733
CTGGCGGCCGCGCTCGCCACGGCCGCCGCCGTCGAGGCGTCCGCCGTCACCGCCGACCTT
GCTTCCTACCTCCACAAGCTCCAACCGCGCCTCCTCAAGTTACTTCGCAGCAATGCCTTT
AAGGCCAAGCCCGCGCTCATCACCCTCATCGGCGCCTCCGCGGCCATGGCCGGCGATGCC
GAAGTCACCGCCTCCATCCCGTGCCTCCGGGATGCAATCGCTAGCGATGACTGGGCAGCG
AGGAAGGCCGCGGCGGAGGCGCTTGCTGCATTGGCCCTAGAGCACACGGATCTTCTCACG
ACCTACAAATCCTCTTGCGTTACCTTCTTCGAGGCCAGAAGGTTTGACAAGGTCAAGATT
GTGCGAGAGTCGATGAACCGGATGATTGAGGCGTGGAAGGAGATCCCGGGTGCTGAAGAG
GACGAGTGCTCCTCCGCTCCGCCACCAGCGTCCCAGTCACAACGAAGATCTTCTCTTACA
GGGAGTGCTAGTGATGGGCGATATCCATCTGCTTCGCTGGGCTCAAACTCAGTTCCATCA
GCAACAAGGAGGAGCAGATTACCTGTGAGCAGATCATCTCCGCCTGGTGTTTCACCCAGT
GTCACCAAAACAAATAGTCCTTCATCTATCAGGAGCAAGAAGCTGTCACCGCCTTCGTAT
CGCAAAGTGCGCCAAGCAAATAATTGTGACTACAAGGTTGAGATTGCTGTTGCTCCGGAT
GCTACCCCAATCAAAGTGGTGACGGAGGAGAAGCTACTGAAAGGAGGCAATGTGAGAGAC
AGACTGGAGGCTAGGAGGACACTCTTCCAAGCCAGCGAGGATAGGTCAGTCAAGCTGGCT
GGACACAAAGCAGGGTCACGAGTTGTTCCGTACGAGGGCAGTGGTAATTTGGAAGAGATT
TCAGAAGTTGAAGGTGGATCGGAAAGGTTTGCAGTTCACAAGGATGAGAGCTTGTCAGAA
ATAAGGACGCAGCTCCTTCAGATTGAAAATCAGCAAAGCAGTTTACTGGATCTTCTCCAG
AAATTTATGGGTAAGTCTGAGAATGGTATGAATTCTTTGGAGACAAGGGTGCATGGGCTG
GAGATGGCTTTGGATGAGATCTCTCGTGATTTGGCCTTCTCTTCAGGAAGGATGTCAAAC
AGGGAGCCTGATGTAAAGACGTGCTGCATTCTGAGCCCAAAATTCTGGAGAAGGCCATCC
TCAAGGTTTTCTGCCTCAGACCCAGCAAACAGCTCAGACGAGAGCAGAACTTCTTACAAA
TGGGAGAGACAGAAGTTTGGGCTTCAGGGTGGGTTTGTCACAAACCCATTAGCCGAGCCA
AACATTTCGTCTGTAGGGAAAACAATGGTTACTCAAGAAGGCAGGAAGAAGGATACAACT
TTACAAAAGTCAAGGTTGGGTTAGGCATGATGAAGACATTCTGTTCCAAGTGTGAGCTGG
TCGAGTTTGCTTATTATCATGGAGGCGGCTGTAGTTCTCTTTTCCACTGCAACCTTTTTT
TTCTAAGGAATGGGCGTTGTCATTTTTGGAAGCTTTTCCCCCATCAGAGCTGAAAGCATG
GTGTGCGCGTGAACAATGGTTCTATGGGAGTCACTCTGAAGCTAACTGTTTCAGTACTAT
GCTATGCTGCTCCCAGGAGCTGCATTCACATCTTGAGGTGGATCGCCAGGGAGGCTTCTT
GATCAGACAGCCTCGTTTGACACCGACGCAATCACGCAAGGCCCCCCTGGAGT
>Locus35.8_Confidence_0.091_Length_677
CTGGCGGCCGCGCTCGCCACGGCCGCCGCCGTCGAGGCGTCCGCCGTCACCGCCGACCTT
GCTTCCTACCTCCACAAGCTCCAACCGCGCCTCCTCAAGTTACTTCGCAGCAATGCCTTT
AAGGCCAAGCCCGCGCTCATCACCCTCATCGGCGCCTCCGCGGCCATGGCCGGCGATGCC
GAAGTCACCGCCTCCATCCCGTGCCTCCGGGATGCAATCGCTAGCGATGACTGGGCAGCG
AGGAAGGCCGCGGCGGAGGCGCTTGCTGCATTGGCCCTAGAGCACACGGATCTTCTCACG
ACCTACAAATCCTCTTGCGTTACCTTCTTCGAGGCCAGAAGGTTTGACAAGGTCAAGATT
GTGCGAGAGTCGATGAACCGGATGATTGAGGCGTGGAAGGAGATCCCGGGTGCTGAAGAG
GACGAGTGCTCCTCCGCTCCGCCACCAGCGTCCCAGTCACAACGAAGATCTTCTCTTACA
GGTGAGGGGCATTCCCTTTGTAGTTTTAGCTGTACTTGGCTGCTTGCTACTAGTTCCGCA
TGTACAGATCTGGTAAATTTATTTTTGTATACCTTGCAAGAGGTAAAGAACCATATAAGA
GTCTCTTGTTGCTTATAATGAAGTCTAGATGAATAGTTGGGTAAAATGCTACACCTATTT
CTTTTTTATATACAAAT
>Locus35.8_Confidence_0.636_Length_1736
CTGGCGGCCGCGCTCGCCACGGCCGCCGCCGTCGAGGCGTCCGCCGTCACCGCCGACCTT
GCTTCCTACCTCCACAAGCTCCAACCGCGCCTCCTCAAGTTACTTCGCAGCAATGCCTTT
AAGGCCAAGCCCGCGCTCATCACCCTCATCGGCGCCTCCGCGGCCATGGCCGGCGATGCC
GAAGTCACCGCCTCCATCCCGTGCCTCCGGGATGCAATCGCTAGCGATGACTGGGCAGCG
AGGAAGGCCGCGGCGGAGGCGCTTGCTGCATTGGCCCTAGAGCACACGGATCTTCTCACG
ACCTACAAATCCTCTTGCGTTACCTTCTTCGAGGCCAGAAGGTTTGACAAGGTCAAGATT
GTGCGAGAGTCGATGAACCGGATGATTGAGGCGTGGAAGGAGATCCCGGGTGCTGAAGAG
GACGAGTGCTCCTCCGCTCCGCCACCAGCGTCCCAGTCACAACGAAGATCTTCTCTTACA
GGGAGTGCTAGTGATGGGCGATATCCATCTGCTTCGCTGGGCTCAAACTCAGTTCCATCA
GCAACAAGGAGGAGCAGATTACCTGTGAGCAGATCATCTCCGCCTGGTGTTTCACCCAGT
GTCACCAAAACAAATAGTCCTTCATCTATCAGGAGCAAGAAGCTGTCACCGCCTTCGTAT
CGCAAAGTGCGCCAAGCAAATAATTGTGACTACAAGGTTGAGATTGCTGTTGCTCCGGAT
GCTACCCCAATCAAAGTGGTGACGGAGGAGAAGCTACTGAAAGGAGGCAATGTGAGAGAC
AGACTGGAGGCTAGGAGGACACTCTTCCAAGCCAGCGAGGATAGGTCAGTCAAGCTGGCT
GGACACAAAGCAGGGTCACGAGTTGTTCCGTACGAGGGCAGTGGTAATTTGGAAGAGATT
TCAGAAGTTGAAGGTGGATCGGAAAGGTTTGCAGTTCACAAGGATGAGAGCTTGTCAGAA
ATAAGGACGCAGCTCCTTCAGATTGAAAATCAGCAAAGCAGTTTACTGGATCTTCTCCAG
AAATTTATGGGTAAGTCTGAGAATGGTATGAATTCTTTGGAGACAAGGGTGCATGGGCTG
GAGATGGCTTTGGATGAGATCTCTCGTGATTTGGCCTTCTCTTCAGGAAGGATGTCAAAC
AGGGAGCCTGATGTAAAGACGTGCTGCATTCTGAGCCCAAAATTCTGGAGAAGGCACAAT
GGTGGTAGGTCTTCCTCAAGGTTTTCTGCCTCAGACCCAGCAAACAGCTCAGACGAGAGC
AGAACTTCTTACAAATGGGAGAGACAGAAGTTTGGGCTTCAGGGTGGGTTTGTCACAAAC
CCATTAGCCGAGCCAAACATTTCGTCTGTAGGGAAAACAATGGTTACTCAAGAAGGCAGG
AAGAAGGATACAACTTTACAAAAGTCAAGGTTGGGTTAGGCATGATGAAGACATTCTGTT
CCAAGTGTGAGCTGGTCGAGTTTGCTTATTATCATGGAGGCGGCTGTAGTTCTCTTTTCC
ACTGCAACCTTTTTTTTCTAAGGAATGGGCGTTGTCATTTTTGGAAGCTTTTCCCCTTTA
GAGCTGAAAGCATGGCGTGCGCGTGAACTATGGTTCTATGGGACTCACTCTAAAGCTAAC
TGTTTTGAGGTACTATGCTATGCTGCATTCACATCTTGAGGTGGATCGCCAGGGAGGCTT
CTTGATCAGACAGCCTCGTTTGACACCGACGCAATCACGCAAGGCCCCCCTGGAGT
>Locus35.8_Confidence_0.636_Length_2129
CTGGCGGCCGCGCTCGCCACGGCCGCCGCCGTCGAGGCGTCCGCCGTCACCGCCGACCTT
GCTTCCTACCTCCACAAGCTCCAACCGCGCCTCCTCAAGTTACTTCGCAGCAATGCCTTT
AAGGCCAAGCCCGCGCTCATCACCCTCATCGGCGCCTCCGCGGCCATGGCCGGCGATGCC
GAAGTCACCGCCTCCATCCCGTGCCTCCGGGATGCAATCGCTAGCGATGACTGGGCAGCG
AGGAAGGCCGCGGCGGAGGCGCTTGCTGCATTGGCCCTAGAGCACACGGATCTTCTCACG
ACCTACAAATCCTCTTGCGTTACCTTCTTCGAGGCCAGAAGGTTTGACAAGGTCAAGATT
GTGCGAGAGTCGATGAACCGGATGATTGAGGCGTGGAAGGAGATCCCGGGTGCTGAAGAG
GACGAGTGCTCCTCCGCTCCGCCACCAGCGTCCCAGTCACAACGAAGATCTTCTCTTACA
GGGAGTGCTAGTGATGGGCGATATCCATCTGCTTCGCTGGGCTCAAACTCAGTTCCATCA
GCAACAAGGAGGAGCAGATTACCTGTGAGCAGATCATCTCCGCCTGGTGTTTCACCCAGT
GTCACCAAAACAAATAGTCCTTCATCTATCAGGAGCAAGAAGCTGTCACCGCCTTCGTAT
CGCAAAGTGCGCCAAGCAAATAATTGTGACTACAAGGTTGAGATTGCTGTTGCTCCGGAT
GCTACCCCAATCAAAGTGGTGACGGAGGAGAAGCTACTGAAAGGAGGCAATGTGAGAGAC
AGACTGGAGGCTAGGAGGACACTCTTCCAAGCCAGCGAGGATAGGTCAGTCAAGCTGGCT
GGACACAAAGCAGGGTCACGAGTTGTTCCGTACGAGGGCAGTGGTAATTTGGAAGAGATT
TCAGAAGTTGAAGGTGGATCGGAAAGGTTTGCAGTTCACAAGGATGAGAGCTTGTCAGAA
ATAAGGACGCAGCTCCTTCAGATTGAAAATCAGCAAAGCAGTTTACTGGATCTTCTCCAG
AAATTTATGGGTAAGTCTGAGAATGGTATGAATTCTTTGGAGACAAGGGTGCATGGGCTG
GAGATGGCTTTGGATGAGATCTCTCGTGATTTGGCCTTCTCTTCAGGAAGGATGTCAAAC
AGGGAGCCTGATGTAAAGACGTGCTGCATTCTGAGCCCAAAATTCTGGAGAAGGCACAAT
GGTGGTAGGTCTTCCTCAAGGTTTTCTGCCTCAGACCCAGCAAACAGCTCAGACGAGAGC
AGAACTTCTTACAAATGGGAGAGACAGAAGTTTGGGCTTCAGGGTGGGTTTGTCACAAAC
CCATTAGCCGAGCCAAACATTTCGTCTGTAGGGAAAACAATGGTTACTCAAGAAGGCAGG
AAGAAGGATACAACTTTACAAAAGTCAAGGTAATTCTTTGTTAATGAAAATTATGATAAT
CTTTTTCTGTAAACATATAGTTCAATTGCAGAAGATACGGTTGTTAGGACAATCAGATAT
TCCCAAATAATAGATTACTGAAGTTAGAAGCTGACAATGACAATGCAGCATAAAGGTAGT
ACTTTTCATACATAATACATTGATACGATTTTAAAGTTATGATGTCCATCTTAATTCTTA
TAATTCTAAATATGCAATGCATCTTTGAGTATCTGTCTCTTTTAAGACAGGTGGGGCTTC
CCTCTCATTTCCCACCAACCTACATCTACATTTGCAATATATTTTCCATAATATAACTCT
TTTCCTCACAACTACTTGTTACCTAATATGTTCATACCTAATTTACTCAGGATGGGTTAG
GCATGATGAAGACATTCTGTTCCAAGTGTGAGCTGGTCGAGTTTGCTTATTATCATGGAG
GCGGCTGTAGTTCTCTTTTCCACTGCAACCTTTTTTTTCTAAGGAATGGGCGTTGTCATT
TTTGGAAGCTTTTCCCCCATCAGAGCTGAAAGCATGGTGTGCGCGTGAACAATGGTTCTA
TGGGAGTCACTCTGAAGCTAACTGTTTCAGTACTATGCTATGCTGCTCCCAGGAGCTGCA
TTCACATCTTGAGGTGGATCGCCAGGGAGGCTTCTTGATCAGACAGCCTCGTTTGACACC
GACGCAATCACGCAAGGCCCCCCTGGAGT
>Locus35.8_Confidence_0.636_Length_1748
CTGGCGGCCGCGCTCGCCACGGCCGCCGCCGTCGAGGCGTCCGCCGTCACCGCCGACCTT
GCTTCCTACCTCCACAAGCTCCAACCGCGCCTCCTCAAGTTACTTCGCAGCAATGCCTTT
AAGGCCAAGCCCGCGCTCATCACCCTCATCGGCGCCTCCGCGGCCATGGCCGGCGATGCC
GAAGTCACCGCCTCCATCCCGTGCCTCCGGGATGCAATCGCTAGCGATGACTGGGCAGCG
AGGAAGGCCGCGGCGGAGGCGCTTGCTGCATTGGCCCTAGAGCACACGGATCTTCTCACG
ACCTACAAATCCTCTTGCGTTACCTTCTTCGAGGCCAGAAGGTTTGACAAGGTCAAGATT
GTGCGAGAGTCGATGAACCGGATGATTGAGGCGTGGAAGGAGATCCCGGGTGCTGAAGAG
GACGAGTGCTCCTCCGCTCCGCCACCAGCGTCCCAGTCACAACGAAGATCTTCTCTTACA
GGGAGTGCTAGTGATGGGCGATATCCATCTGCTTCGCTGGGCTCAAACTCAGTTCCATCA
GCAACAAGGAGGAGCAGATTACCTGTGAGCAGATCATCTCCGCCTGGTGTTTCACCCAGT
GTCACCAAAACAAATAGTCCTTCATCTATCAGGAGCAAGAAGCTGTCACCGCCTTCGTAT
CGCAAAGTGCGCCAAGCAAATAATTGTGACTACAAGGTTGAGATTGCTGTTGCTCCGGAT
GCTACCCCAATCAAAGTGGTGACGGAGGAGAAGCTACTGAAAGGAGGCAATGTGAGAGAC
AGACTGGAGGCTAGGAGGACACTCTTCCAAGCCAGCGAGGATAGGTCAGTCAAGCTGGCT
GGACACAAAGCAGGGTCACGAGTTGTTCCGTACGAGGGCAGTGGTAATTTGGAAGAGATT
TCAGAAGTTGAAGGTGGATCGGAAAGGTTTGCAGTTCACAAGGATGAGAGCTTGTCAGAA
ATAAGGACGCAGCTCCTTCAGATTGAAAATCAGCAAAGCAGTTTACTGGATCTTCTCCAG
AAATTTATGGGTAAGTCTGAGAATGGTATGAATTCTTTGGAGACAAGGGTGCATGGGCTG
GAGATGGCTTTGGATGAGATCTCTCGTGATTTGGCCTTCTCTTCAGGAAGGATGTCAAAC
AGGGAGCCTGATGTAAAGACGTGCTGCATTCTGAGCCCAAAATTCTGGAGAAGGCACAAT
GGTGGTAGGTCTTCCTCAAGGTTTTCTGCCTCAGACCCAGCAAACAGCTCAGACGAGAGC
AGAACTTCTTACAAATGGGAGAGACAGAAGTTTGGGCTTCAGGGTGGGTTTGTCACAAAC
CCATTAGCCGAGCCAAACATTTCGTCTGTAGGGAAAACAATGGTTACTCAAGAAGGCAGG
AAGAAGGATACAACTTTACAAAAGTCAAGGTTGGGTTAGGCATGATGAAGACATTCTGTT
CCAAGTGTGAGCTGGTCGAGTTTGCTTATTATCATGGAGGCGGCTGTAGTTCTCTTTTCC
ACTGCAACCTTTTTTTTCTAAGGAATGGGCGTTGTCATTTTTGGAAGCTTTTCCCCCATC
AGAGCTGAAAGCATGGTGTGCGCGTGAACAATGGTTCTATGGGAGTCACTCTGAAGCTAA
CTGTTTCAGTACTATGCTATGCTGCTCCCAGGAGCTGCATTCACATCTTGAGGTGGATCG
CCAGGGAGGCTTCTTGATCAGACAGCCTCGTTTGACACCGACGCAATCACGCAAGGCCCC
CCTGGAGT
>Locus36.3_Confidence_0.778_Length_676
TTTTTTTTTTTTTTTTTTTTTTTAGTAAGACCAACGACCATTTCACTAGCAAAGTAAGCA
ATCAACCCGTCATCTTATTTCTTACATCAGCAACAAAGACAAGAAAGCAAGCATCACTAC
TGAACCAGATCGACAATGGCATCATGCATCATCATGGGAAGACGACGCAGAAACGAAGGC
AACGCTGAGGACATACATATGGCATACACGTCTGGACCTGGTGCACACCCATGCATAGAG
ACTTAATTATCTAAGAAACACTACGTTACGTTATACGCTGATGATAAGAGGCCGGCCGGT
CTAGCTAGTAGTGGCAGGCGTAGTTGGCCTTCTTGAACATGGCGGCCTGCGCGACGGCGG
CGGCCTCTGATGTGAGCGCGACGGCGATGCAGTCCTTGACCTGCTGCGTGCTGTAGGCGT
ACTTCTTAGACGCGACGGAGTTGAGGTAGGCGGCGGCGCCCTCGCGGAGGAGGTCGCCGT
AGCAGTCGGTGCGGGTGTTGCACAGCGCGTCCTGCAGAGTCTGCAGCTTGCTCCCGAAGA
AGGCGCTGCACACGTCGCCCAGGGAGCCGAGGATGCTGCCCAGCGACCCGATGCACGAGA
TGATCGCGTCCGGGTGGCTCTTCCAGTAGTCGCAGGTCCCGGTGCCAGAGTAGCCAGGCG
TGTAGCCGCCACCGCC
>Locus36.3_Confidence_0.667_Length_823
TTTTTTTTTTTTTTTTTTTTTTTAGTAAGACCAACGACCATTTCACTAGCAAAGTAAGCA
ATCAACCCGTCATCTTATTTCTTACATCAGCAACAAAGACAAGAAAGCAAGCATCACTAC
TGAACCAGATCGACAACGAGACGCGGCATGGCATCATGCATCATCATGGGAAGACGACGC
AGAAACGAAGGCAACGCTGAGGACATACATATGGCATACACGTCTGGACCTGGTGCACAC
CCATGCATAGAGACTTAATTATCTAAGAAACACTACGTTACGTTATACGCTGATGATAAG
AGGCCGGCCGGTCTAGCTAGTAGTGGCAGGCGTAGTTGGCCTTCTTGAACATGGCGGCCT
GCGCGACGGCGGCGGCCTCTGATGTGAGCGCGACGGCGATGCAGTCCTTGACCTGCTGCG
TGCTGTAGGCGTACTTCTTAGACGCGACGGAGTTGAGGTAGGCGGCGGCGCCCTCGCGGA
GGAGGTCGCCGTAGCAGTCGGTGCGGGTGTTGCACAGCGCGTCCTGCAGAGTCTGCAGCT
TGCTCCCGAAGAAGGCGCTGCACACGTCGCCCAGGGAGCCGAGGATGCTGCCCAGCGACC
CGATGCACGAGATGATCGCGTCCGGGTGGCTCTTCCAGTAGTTGCACGTAGGAGTACTCA
GCAAATTTCATTTTCATAATAATATTTGTAGTTGTAGGTGCGTGTCAAAGAAGTACTACC
AGTAGGAAATCCATAAAAGACATGCATATATAGCCCGGTTCTTTGCTTATTCTTACTCGC
AGGTCCCGGTGCCAGAGTAGCCAGGCGTGTAGCCGCCACCGCC
>Locus36.3_Confidence_0.778_Length_688
TTTTTTTTTTTTTTTTTTTTTTTAGTAAGACCAACGACCATTTCACTAGCAAAGTAAGCA
ATCAACCCGTCATCTTATTTCTTACATCAGCAACAAAGACAAGAAAGCAAGCATCACTAC
TGAACCAGATCGACAACGAGACGCGGCATGGCATCATGCATCATCATGGGAAGACGACGC
AGAAACGAAGGCAACGCTGAGGACATACATATGGCATACACGTCTGGACCTGGTGCACAC
CCATGCATAGAGACTTAATTATCTAAGAAACACTACGTTACGTTATACGCTGATGATAAG
AGGCCGGCCGGTCTAGCTAGTAGTGGCAGGCGTAGTTGGCCTTCTTGAACATGGCGGCCT
GCGCGACGGCGGCGGCCTCTGATGTGAGCGCGACGGCGATGCAGTCCTTGACCTGCTGCG
TGCTGTAGGCGTACTTCTTAGACGCGACGGAGTTGAGGTAGGCGGCGGCGCCCTCGCGGA
GGAGGTCGCCGTAGCAGTCGGTGCGGGTGTTGCACAGCGCGTCCTGCAGAGTCTGCAGCT
TGCTCCCGAAGAAGGCGCTGCACACGTCGCCCAGGGAGCCGAGGATGCTGCCCAGCGACC
CGATGCACGAGATGATCGCGTCCGGGTGGCTCTTCCAGTAGTCGCAGGTCCCGGTGCCAG
AGTAGCCAGGCGTGTAGCCGCCACCGCC
>Locus37.7_Confidence_0.727_Length_1436
CCTGCTGAACCGCTCTTCCGATCTTCTAAAAGCGCCCACCTCCTCTTCCTCTTCTCCTAG
CTCTCTCTTGCCTGCGCACCACTCGAGTCGAGAGACGAGAGCCACCTGATCCATCCTTCC
CCGTCTTCCTCTTCCCACACGTCCCCATCGCCATTGCTGCGCCGAGAGTGAGCGGGGGAG
GGTAGGTGTGGAGGCGGCGGAGATGGGGCGCGGGCCGGTGCAGCTGCGCCGGATCGAGAA
CAAGATCAACCGCCAGGTGACCTTCTCCAAGCGCCGGAACGGGCTGCTGAAGAAGGCCCA
CGAGATCTCCGTGCTCTGCGATGCAGAGGTCGCGCTCATCGTCTTCTCCACTAAGGGGAA
GCTCTACGAGTACTCTAGCCATTCCAGCATGGAAGGCATTCTTGAGCGTTACCAGCGGTA
CTCATTTGAAGAAAGAGCAGTACTTGACCCAAGTATTGAAGACCAGGCAGATTGGGGAGA
TGAATATGTCCGGTTAAAATCCAAACTTGATGCACTTCAGAAGAGTCAAAGGCATCTGTT
AGGAGAACAATTGGATTCACTGACCATAAAAGAACTCCAGCAACTGGAGCAACAATTGGA
CAGTTCTTTGAAGCATATTAGGTCAAGAAAGAATCAGCTCATGTTCGATTCAATTTCCGA
GCTTCAGAAAAAGGAGAAAGCACTTACAGATCAAAATGGTGTCCTGCAAAAGCTCATGGA
GGCAGAGAAGGAGAAAAACAATGCTTTAATGAACGCACACCTCCGGGAGCAGCAAAATGG
AGCATCAACAAGCTCCCCATCACTGTCACCACCAATGGTTCCAGATTCCATGCCAACTCT
AAATATTGGGTCATGTCAACCTAGAGGGCCAGGAGAATCTGAGCCTGAACCGTCTCCTGC
TCCTGTACAAGCAAACAGCGGCAACCTGCCACCATGGATGCTCCGCACTGTCAGTAACAG
ATGAGCTCTTCCCAATGCAGTTTTGCGGCTGAACACGACAGCAACACACCTGCCACCGAC
ACGCCACGGTGACCCAGGCATCAACCGATGCATGATCCCTCTCGATCCTGTGATCCAATA
CCGGGCGTAGGTACTACTAATAAAGTCAGGCCCCGTCAAATGCTTTACATGGTGATTGAA
GTCTGGAGCTTCTCGGCACTACTATATTGTGTTTCGTTCTTGTGTTTACTGCTAGAGCCA
CCTTTTTTTTCTCCGTTCTACGAGCTAGGTGTAGCTTTGTGCTCGGAGATTCTACTACTA
TGTTTCCTCTGTCCTGTGTATGCTTTAACGGAGTTGTATGTTGTACCCGTGGTGATGTTT
TTTTTTTCTTGGTGTTGTAAAAAAAACAGAAGGCTCTTTTCTCCGAAATGTTATAAAGAG
TCTCAAAAGTGTCAACATGCGTGACTTTAACTCTGAACTGTACGTTTCAAAAAAAA
>Locus37.7_Confidence_0.409_Length_876
CCTGCTGAACCGCTCTTCCGATCTTCTAAAAGCGCCCACCTCCTCTTCCTCTTCTCCTAG
CTCTCTCTTGCCTGCGCACCACTCGAGTCGAGAGACGAGAGCCACCTGATCCATCCTTCC
CCGTCTTCCTCTTCCCACACGTCCCCATCGCCATTGCTGCGCCGAGAGTGAGCGGGGGAG
GGTAGGTGTGGAGGCGGCGGAGATGGGGCGCGGGCCGGTGCAGCTGCGCCGGATCGAGAA
CAAGATCAACCGCCAGGTGACCTTCTCCAAGCGCCGGAACGGGCTGCTGAAGAAGGCCCA
CGAGATCTCCGTGCTCTGCGATGCAGAGGTCGCGCTCATCGTCTTCTCCACTAAGGGGAA
GCTCTACGAGTACTCTAGCCATTCCAGCATGGAAGGCATTCTTGAGCGTTACCAGCGGTA
CTCATTTGAAGAAAGAGCAGTACTTGACCCAAGTATTGAAGACCAGGCAGATTGGGGAGA
TGAATATGTCCGGTTAAAATCCAAACTTGATGCACTTCAGAAGAGTCAAAGGCATCTGTT
AGGAGAACAATTGGATTCACTGACCATAAAAGAACTCCAGCAACTGGAGCAACAATTGGA
CAGTTCTTTGAAGCATATTAGGTCAAGAAAGAATCAGCTCATGTTCGATTCAATTTCCGA
GCTTCAGAAAAAGGAGAAAGCACTTACAGATCAAAATGGTGTCCTGCAAAAGCTCATGGA
GGCAGAGAAGGAGAAAAACAATGCTTTAATGAACGCACACCTCCGGGAGCAGCAAAATGG
AGCATCAACAAGCTCCCCATCACTGTCACCACCAATGGTTCCAGATTCCATGCCAACTCT
AAATATTGGTTTTGCGGCTGAACACGACAGCAACAC
>Locus37.7_Confidence_0.727_Length_1414
CCTGCTGAACCGCTCTTCCGATCTTCTAAAAGCGCCCACCTCCTCTTCCTCTTCTCCTAG
CTCTCTCTTGCCTGCGCACCACTCGAGTCGAGAGACGAGAGCCACCTGATCCATCCTTCC
CCGTCTTCCTCTTCCCACACGTCCCCATCGCCATTGCTGCGCCGAGAGTGAGCGGGGGAG
GGTAGGTGTGGAGGCGGCGGAGATGGGGCGCGGGCCGGTGCAGCTGCGCCGGATCGAGAA
CAAGATCAACCGCCAGGTGACCTTCTCCAAGCGCCGGAACGGGCTGCTGAAGAAGGCCCA
CGAGATCTCCGTGCTCTGCGATGCAGAGGTCGCGCTCATCGTCTTCTCCACTAAGGGGAA
GCTCTACGAGTACTCTAGCCATTCCAGCATGGAAGGCATTCTTGAGCGTTACCAGCGGTA
CTCATTTGAAGAAAGAGCAGACCAGGCAGATTGGGGAGATGAATATGTCCGGTTAAAATC
CAAACTTGATGCACTTCAGAAGAGTCAAAGGCATCTGTTAGGAGAACAATTGGATTCACT
GACCATAAAAGAACTCCAGCAACTGGAGCAACAATTGGACAGTTCTTTGAAGCATATTAG
GTCAAGAAAGAATCAGCTCATGTTCGATTCAATTTCCGAGCTTCAGAAAAAGGAGAAAGC
ACTTACAGATCAAAATGGTGTCCTGCAAAAGCTCATGGAGGCAGAGAAGGAGAAAAACAA
TGCTTTAATGAACGCACACCTCCGGGAGCAGCAAAATGGAGCATCAACAAGCTCCCCATC
ACTGTCACCACCAATGGTTCCAGATTCCATGCCAACTCTAAATATTGGGTCATGTCAACC
TAGAGGGCCAGGAGAATCTGAGCCTGAACCGTCTCCTGCTCCTGTACAAGCAAACAGCGG
CAACCTGCCACCATGGATGCTCCGCACTGTCAGTAACAGATGAGCTCTTCCCAATGCAGT
TTTGCGGCTGAACACGACAGCAACACACCTGCCACCGACACGCCACGGTGACCCAGGCAT
CAACCGATGCATGATCCCTCTCGATCCTGTGATCCAATACCGGGCGTAGGTACTACTAAT
AAAGTCAGGCCCCGTCAAATGCTTTACATGGTGATTGAAGTCTGGAGCTTCTCGGCACTA
CTATATTGTGTTTCGTTCTTGTGTTTACTGCTAGAGCCACCTTTTTTTCTCCGTTCTACG
AGCTAGGTGTAGCTTTGTGCTCGGAGATTCTACTACTATGTTTCCTCTGTCCTGTGTATG
CTTTAACGGAGTTGTATGTTGTACCCGTGGTGATGTTTTTTTTTTCTTGGTGTTGTAAAA
AAAACAGAAGGCTCTTTTCTCCGAAATGTTATAAAGAGTCTCAAAAGTGTCAACATGCGT
GACTTTAACTCTGAACTGTACGTTTCAAAAAAAA
>Locus37.7_Confidence_0.727_Length_1398
CCTGCTGAACCGCTCTTCCGATCTTCTAAAAGCGCCCACCTCCTCTTCCTCTTCTCCTAG
CTCTCTCTTGCCTGCGCACCACTCGAGTCGAGAGACGAGAGCCACCTGATCCATCCTTCC
CCGTCTTCCTCTTCCCACACGTCCCCATCGCCATTGCTGCGCCGAGAGTGAGCGGGGGAG
GGTAGGTGTGGAGGCGGCGGAGATGGGGCGCGGGCCGGTGCAGCTGCGCCGGATCGAGAA
CAAGATCAACCGCCAGGTGACCTTCTCCAAGCGCCGGAACGGGCTGCTGAAGAAGGCCCA
CGAGATCTCCGTGCTCTGCGATGCAGAGGTCGCGCTCATCGTCTTCTCCACTAAGGGGAA
GCTCTACGAGTACTCTAGCCATTCCAGCATGGAAGGCATTCTTGAGCGTTACCAGCGGTA
CTCATTTGAAGAAAGAGCAGTACTTGACCCAAGTATTGAAGACCAGGCAGATTGGGGAGA
TGAATATGTCCGGTTAAAATCCAAACTTGATGCACTTCAGAAGAGTCAAAGGCATCTGTT
AGGAGAACAATTGGATTCACTGACCATAAAAGAACTCCAGCAACTGGAGCAACAATTGGA
CAGTTCTTTGAAGCATATTAGGTCAAGAAAGAATCAGCTCATGTTCGATTCAATTTCCGA
GCTTCAGAAAAAGGAGAAAGCACTTACAGATCAAAATGGTGTCCTGCAAAAGCTCATGGA
GGCAGAGAAGGAGAAAAACAATGCTTTAATGAACGCACACCTCCGGGAGCAGCAAAATGG
AGCATCAACAAGCTCCCCATCACTGTCACCACCAATGGTTCCAGATTCCATGCCAACTCT
AAATATTGGGTCATGTCAACCTAGAGGGCCAGGAGAATCTGAGCCTGAACCGTCTCCTGC
TCCTGTACAAGCAAACAGCGGCAACCTGCCACCATGGATGCTCCGCACTGTCAGTAACAG
ATGAGCTCTTCCCAATGCAGTTTTGCGGCTGAACACGACAGCAACACACCTGCCACCGAC
ACGCCACGGTGACCCAGGCATCAACCGATGCATGATCCCTCTCGATCCTGTGATCCAATA
CCGGGCGTAGGTACTACTAATAAAGTCAGGCCCCGTCAAATGCTTTATATTGTGTTTCGT
TCTTGTGCTTACTGCTAGAGCCACCTTTTTTTCTCCGTTCTACGAGCTAGGTGTAGCTTT
GTGCTCGGAGATTCTACTACTATGTTTCCTCTGTCCTGTGTATGCTTTAACGGAGTTGTA
TGTTGTACCCGTGGTGATGTTTTTTTTTTCTTGGTGTTGTAAAAAAAACAGAAGGCTCTT
TTCTCCGAAATGTTATAAAGAGTCTCAAAAGTGTCAACATGCGTGACTTTAACTCTGAAC
TGTACGTTTCAAAAAAAA
>Locus37.7_Confidence_0.727_Length_1399
CCTGCTGAACCGCTCTTCCGATCTTCTAAAAGCGCCCACCTCCTCTTCCTCTTCTCCTAG
CTCTCTCTTGCCTGCGCACCACTCGAGTCGAGAGACGAGAGCCACCTGATCCATCCTTCC
CCGTCTTCCTCTTCCCACACGTCCCCATCGCCATTGCTGCGCCGAGAGTGAGCGGGGGAG
GGTAGGTGTGGAGGCGGCGGAGATGGGGCGCGGGCCGGTGCAGCTGCGCCGGATCGAGAA
CAAGATCAACCGCCAGGTGACCTTCTCCAAGCGCCGGAACGGGCTGCTGAAGAAGGCCCA
CGAGATCTCCGTGCTCTGCGATGCAGAGGTCGCGCTCATCGTCTTCTCCACTAAGGGGAA
GCTCTACGAGTACTCTAGCCATTCCAGCATGGAAGGCATTCTTGAGCGTTACCAGCGGTA
CTCATTTGAAGAAAGAGCAGTACTTGACCCAAGTATTGAAGACCAGGCAGATTGGGGAGA
TGAATATGTCCGGTTAAAATCCAAACTTGATGCACTTCAGAAGAGTCAAAGGCATCTGTT
AGGAGAACAATTGGATTCACTGACCATAAAAGAACTCCAGCAACTGGAGCAACAATTGGA
CAGTTCTTTGAAGCATATTAGGTCAAGAAAGAATCAGCTCATGTTCGATTCAATTTCCGA
GCTTCAGAAAAAGGAGAAAGCACTTACAGATCAAAATGGTGTCCTGCAAAAGCTCATGGA
GGCAGAGAAGGAGAAAAACAATGCTTTAATGAACGCACACCTCCGGGAGCAGCAAAATGG
AGCATCAACAAGCTCCCCATCACTGTCACCACCAATGGTTCCAGATTCCATGCCAACTCT
AAATATTGGGTCATGTCAACCTAGAGGGCCAGGAGAATCTGAGCCTGAACCGTCTCCTGC
TCCTGTACAAGCAAACAGCGGCAACCTGCCACCATGGATGCTCCGCACTGTCAGTAACAG
ATGAGCTCTTCCCAATGCAGTTTTGCGGCTGAACACGACAGCAACACACCTGCCACCGAC
ACGCCACGGTGACCCAGGCATCAACCGATGCATGATCCCTCTCGATCCTGTGATCCAATA
CCGGGCGTAGGTACTACTAATAAAGTCAGGCCCCGTCAAATGCTTTACATGGTGATTGAA
GTCTGGAGCTTCTCGGCACTACTATATTGTGTTTCGTTCTTGTGTTTACTGCTAGAGCCA
CCTTTTTTTCTCCGTTCTACGTATGTTTCTTCTGTCCTGTGTATGCTTTAACGGAGTTGT
ATGTTGTACCCGTGGTGATGTTTTTTTTTTCTTGGTGTTGTAAAAAAAACAGAAGGCTCT
TTTCTCCGAAATGTTATAAAGAGTCTCAAAAGTGTCAACATGCGTGACTTTAACTCTGAA
CTGTACGTTTCAAAAAAAA
>Locus37.7_Confidence_0.455_Length_1194
CAAGTTTTGTCTCTATCTGTACAAGTCTCAGATAGGAACACATCAGTGGAAGACGTGAAT
CTGTGTGAGTCACCCTTCGATATTTTTAGGAAATGCAAGTTAGTTTTCAAGTGGGAGACA
GGACAAACTGATAACCATTGCATCATGGGTGGAATAGAGGGAGGGGGCATGAAATGAGTT
AGTTTGAGTTGGACGTGAAACTGATCTCCGGTGGACGCCCTAAACTGAGGAAATGGCTTA
CTATGAGTGGCATTTTACCATGAAATAAGTGAAAAAGATAATGAGAAAGAAAGCACTCAG
GTCGAAGTGCTTGAGCAGACTAGTTGTGGTAACTATTGCTGGTCTGGCAACAAACCTGTA
AGAATCCCAGAATATTGATTGCTGATAAGATTTGTGGTGCATCTTTACAATCAATTGTCT
TCATGTGTGCAGGAGAAAGCACTTACAGATCAAAATGGTGTCCTGCAAAAGCTCATGGAG
GCAGAGAAGGAGAAAAACAATGCTTTAATGAACGCACACCTCCGGGAGCAGCAAAATGGA
GCATCAACAAGCTCCCCATCACTGTCACCACCAATGGTTCCAGATTCCATGCCAACTCTA
AATATTGGGTCATGTCAACCTAGAGGGCCAGGAGAATCTGAGCCTGAACCGTCTCCTGCT
CCTGTACAAGCAAACAGCGGCAACCTGCCACCATGGATGCTCCGCACTGTCAGTAACAGA
TGAGCTCTTCCCAATGCAGTTTTGCGGCTGAACACGACAGCAACACACCTGCCACCGACA
CGCCACGGTGACCCAGGCATCAACCGATGCATGATCCCTCTCGATCCTGTGATCCAATAC
CGGGCGTAGGTACTACTAATAAAGTCAGGCCCCGTCAAATGCTTTACATGGTGATTGAAG
TCTGGAGCTTCTCGGCACTACTATATTGTGTTTCGTTCTTGTGTTTACTGCTAGAGCCAC
CTTTTTTTCTCCGTTCTACGAGCTAGGTGTAGCTTTGTGCTCGGAGATTCTACTACTATG
TTTCCTCTGTCCTGTGTATGCTTTAACGGAGTTGTATGTTGTACCCGTGGTGATGTTTTT
TTTTTCTTGGTGTTGTAAAAAAAACAGAAGGCTCTTTTCTCCGAAATGTTATAAAGAGTC
TCAAAAGTGTCAACATGCGTGACTTTAACTCTGAACTGTACGTTTCAAAAAAAA
>Locus37.7_Confidence_0.727_Length_1435
CCTGCTGAACCGCTCTTCCGATCTTCTAAAAGCGCCCACCTCCTCTTCCTCTTCTCCTAG
CTCTCTCTTGCCTGCGCACCACTCGAGTCGAGAGACGAGAGCCACCTGATCCATCCTTCC
CCGTCTTCCTCTTCCCACACGTCCCCATCGCCATTGCTGCGCCGAGAGTGAGCGGGGGAG
GGTAGGTGTGGAGGCGGCGGAGATGGGGCGCGGGCCGGTGCAGCTGCGCCGGATCGAGAA
CAAGATCAACCGCCAGGTGACCTTCTCCAAGCGCCGGAACGGGCTGCTGAAGAAGGCCCA
CGAGATCTCCGTGCTCTGCGATGCAGAGGTCGCGCTCATCGTCTTCTCCACTAAGGGGAA
GCTCTACGAGTACTCTAGCCATTCCAGCATGGAAGGCATTCTTGAGCGTTACCAGCGGTA
CTCATTTGAAGAAAGAGCAGTACTTGACCCAAGTATTGAAGACCAGGCAGATTGGGGAGA
TGAATATGTCCGGTTAAAATCCAAACTTGATGCACTTCAGAAGAGTCAAAGGCATCTGTT
AGGAGAACAATTGGATTCACTGACCATAAAAGAACTCCAGCAACTGGAGCAACAATTGGA
CAGTTCTTTGAAGCATATTAGGTCAAGAAAGAATCAGCTCATGTTCGATTCAATTTCCGA
GCTTCAGAAAAAGGAGAAAGCACTTACAGATCAAAATGGTGTCCTGCAAAAGCTCATGGA
GGCAGAGAAGGAGAAAAACAATGCTTTAATGAACGCACACCTCCGGGAGCAGCAAAATGG
AGCATCAACAAGCTCCCCATCACTGTCACCACCAATGGTTCCAGATTCCATGCCAACTCT
AAATATTGGGTCATGTCAACCTAGAGGGCCAGGAGAATCTGAGCCTGAACCGTCTCCTGC
TCCTGTACAAGCAAACAGCGGCAACCTGCCACCATGGATGCTCCGCACTGTCAGTAACAG
ATGAGCTCTTCCCAATGCAGTTTTGCGGCTGAACACGACAGCAACACACCTGCCACCGAC
ACGCCACGGTGACCCAGGCATCAACCGATGCATGATCCCTCTCGATCCTGTGATCCAATA
CCGGGCGTAGGTACTACTAATAAAGTCAGGCCCCGTCAAATGCTTTACATGGTGATTGAA
GTCTGGAGCTTCTCGGCACTACTATATTGTGTTTCGTTCTTGTGTTTACTGCTAGAGCCA
CCTTTTTTTCTCCGTTCTACGAGCTAGGTGTAGCTTTGTGCTCGGAGATTCTACTACTAT
GTTTCCTCTGTCCTGTGTATGCTTTAACGGAGTTGTATGTTGTACCCGTGGTGATGTTTT
TTTTTTCTTGGTGTTGTAAAAAAAACAGAAGGCTCTTTTCTCCGAAATGTTATAAAGAGT
CTCAAAAGTGTCAACATGCGTGACTTTAACTCTGAACTGTACGTTTCAAAAAAAA
>Locus38.3_Confidence_0.714_Length_1032
CCTGCTGAACCGCTCTTCCGATCTTTACACTAATAATCCACTAGCGCAATAACCTAATAC
ATACAACAACACAATAACATTCTGGAACCATGGATTCATTAAGAGGCGAGTAAAACTGAG
GCTGATATCCACTTCCCTAGTCAGGAAGTTTTCATGATGAGCTCTTGGTGATGCAGTTAA
ATGATACAGACTAGGATGAAACATCTATCCGCTGTTCACCCTAAGAACTTCTGATCCTAA
CTGTACATTGCACAGCCTTATGTTACCAGAAGTTTCTTTGACAAAGCCAATCGACCTTAA
CTAGAAGCCTTCGGAAGGTAAATACGATGAGCGCTATTCATTTTCAGCCCCTTCCTGCAA
GTAGGGCATTTCTTCTGAATCTTGATGGCCTGCTTGATGCACGTGTCGCAGAAGACATGG
CCACAAGTCGTTGTGGAAGGCTCCTCCATCTTATTCCAACATATTGGGCAGGTAAAAAAT
GATTCCTTGGGGACCTCCTTGGCAGGCTCTTTGCCGGTTTGTACGGCATTTGACTGCAAG
CTGGACCCTGCTCCCCAATCTGGAGTGAGGTGATGTCCTACTGGTACAACCCTCTGGCGT
TTGTTCCCTTCCCGACTAGCTTCAACCTCCAAGTCAACCACTGTTATAGGTTCCCTCCTG
GTTCTCCTGTTCCTCCTTGGCGGGGGCACTCGCGAGGGCGATACTGCCTGAACTTCATCT
TCGATGGCCTCCACATCAATGGGTGAGTTCCGGGCGCCAGGAACAGGGGTCAGTGGTACA
CGACGGCTCGCCACCCGGGAGCTTGCTTCTAAGATCACCAATACTTTATCAGCAGACCCA
TCTTGCGACTGCCTCCTTGGTGCACGCCTTGTACCACTGACAGTGCTCATGCTCTCTTTG
ATGCCTATACTCACCTCAACTTCACAATGAACCTGCCGAATCGGATCCCGAGTTCGATCG
AACGGAGGAGTTCGTTCGAAGAGGGGAGGGGGGAAACCCGAAACCGCGACCGAACTTGAA
GGGTAAGAAGGG
>Locus38.3_Confidence_0.714_Length_1578
CCTGCTGAACCGCTCTTCCGATCTTTACACTAATAATCCACTAGCGCAATAACCTAATAC
ATACAACAACACAATAACATTCTGGAACCATGGATTCATTAAGAGGCGAGTAAAACTGAG
GCTGATATCCACTTCCCTAGTCAGGAAGTTTTCATGATGAGCTCTTGGTGATGCAGTTAA
ATGATACAGACTAGGATGAAACATCTATCCGCTGTTCACCCTAAGAACTTCTGATCCTAA
CTGTACATTGCACAGCCTTATGTTACCAGAAGTTTCTTTGACAAAGCCAATCGACCTTAA
CTAGAAGCCTTCGGAAGGTAAATACGATGAGCGCTATTCATTTTCAGCCCCTTCCTGCAA
GTAGGGCATTTCTTCTGAATCTTGATGGCCTGCTTGATGCACGTGTCGCAGAAGACATGG
CCACAAGTCGTTGTGGAAGGCTCCTCCATCTTATTCCAACATATTGGGCAGGTAAAAAAT
GATTCCTTGGGGACCTCCTTGGCAGGCTCTTTGCCGGTTTGTACGGCATTTGACTATCGA
AACTCGTAGTTAGTTCAATGCGAAGAGCAATGTAAAAGCAATTGGGGCAAGCATCAAACA
CAGGGCAGCCCTTTTGCTGAAATTTTCGAAATGTACTCCAAAATACTAAATAGCAAGCCA
GTGAGTTAATATCACCTACATTACAGAACATAACATGATGCTAGAAGTTTACAACGACAG
CATTTGGATAGTCATAGATATTAAAGGTTGGCAGCTAGCAAGAACGTGAACAGACCCATA
TAACACCATAATAATATGTAAGTATGTGTTCCAAGACTTGGTTGGCCAAGGAAAATATGA
ATTTAAAACAGGCCACTGAAAGGACAGTTACATAAATAACATTATATGGGAATGTTGAAC
GTGTAAGTTAGGATTGAGCATTAACAGGAAACCTTATGCACATTAAATAGCTGAAAGTAC
ACAGATAGATCTTCTATCAACGTAGCTTTGAAGTTGAAAAAGTTATTCCCTTCAATCAAG
ACTATTATAAAATAAATACCTGCAAGCTGGACCCTGCTCCCCAATCTGGAGTGAGGTGAT
GTCCTACTGGTACAACCCTCTGGCGTTTGTTCCCTTCCCGACTAGCTTCAACCTCCAAGT
CAACCACTGTTATAGGTTCCCTCCTGGTTCTCCTGTTCCTCCTTGGCGGGGGCACTCGCG
AGGGCGATACTGCCTGAACTTCATCTTCGATGGCCTCCACATCAATGGGTGAGTTCCGGG
CGCCAGGAACAGGGGTCAGTGGTACACGACGGCTCGCCACCCGGGAGCTTGCTTCTAAGA
TCACCAATACTTTATCAGCAGACCCATCTTGCGACTGCCTCCTTGGTGCACGCCTTGTAC
CACTGACAGTGCTCATGCTCTCTTTGATGCCTATACTCACCTCAACTTCACAATGAACCT
GCCGAATCGGATCCCGAGTTCGATCGAACGGAGTTCGTTCGAAGAGGGGAGGGGGAGAAC
CCGAAACCGCGACCGAACTTGAGGGGTAAGAAGGGAGCGCTGCTTCCTTTCTATTGGGTC
CACTCTCCAGCGACTTAC
>Locus38.3_Confidence_0.714_Length_1072
CCTGCTGAACCGCTCTTCCGATCTTTACACTAATAATCCACTAGCGCAATAACCTAATAC
ATACAACAACACAATAACATTCTGGAACCATGGATTCATTAAGAGGCGAGTAAAACTGAG
GCTGATATCCACTTCCCTAGTCAGGAAGTTTTCATGATGAGCTCTTGGTGATGCAGTTAA
ATGATACAGACTAGGATGAAACATCTATCCGCTGTTCACCCTAAGAACTTCTGATCCTAA
CTGTACATTGCACAGCCTTATGTTACCAGAAGTTTCTTTGACAAAGCCAATCGACCTTAA
CTAGAAGCCTTCGGAAGGTAAATACGATGAGCGCTATTCATTTTCAGCCCCTTCCTGCAA
GTAGGGCATTTCTTCTGAATCTTGATGGCCTGCTTGATGCACGTGTCGCAGAAGACATGG
CCACAAGTCGTTGTGGAAGGCTCCTCCATCTTATTCCAACATATTGGGCAGGTAAAAAAT
GATTCCTTGGGGACCTCCTTGGCAGGCTCTTTGCCGGTTTGTACGGCATTTGACTGCAAG
CTGGACCCTGCTCCCCAATCTGGAGTGAGGTGATGTCCTACTGGTACAACCCTCTGGCGT
TTGTTCCCTTCCCGACTAGCTTCAACCTCCAAGTCAACCACTGTTATAGGTTCCCTCCTG
GTTCTCCTGTTCCTCCTTGGCGGGGGCACTCGCGAGGGCGATACTGCCTGAACTTCATCT
TCGATGGCCTCCACATCAATGGGTGAGTTCCGGGCGCCAGGAACAGGGGTCAGTGGTACA
CGACGGCTCGCCACCCGGGAGCTTGCTTCTAAGATCACCAATACTTTATCAGCAGACCCA
TCTTGCGACTGCCTCCTTGGTGCACGCCTTGTACCACTGACAGTGCTCATGCTCTCTTTG
ATGCCTATACTCACCTCAACTTCACAATGAACCTGCCGAATCGGATCCCGAGTTCGATCG
AACGGAGTTCGTTCGAAGAGGGGAGGGGGAGAACCCGAAACCGCGACCGAACTTGAGGGG
TAAGAAGGGAGCGCTGCTTCCTTTCTATTGGGTCCACTCTCCAGCGACTTAC
>Locus39.4_Confidence_0.750_Length_606
GTCAGGGGAGACGGCAGCGCTTCCTTGGAGCTCATCACCCCCTCCGCGCTCGAAGCTCCT
CCCAAACCCGCATCGTCGCCATGGCATCCGCCTTGCCTGTAAGCCCCAAGGAAGCGCTGC
CGTCTCCCCTGACCTCCGCCTCCGAGCCCCCTCCCCTCTTCGATGGCACCACCAGGTTGT
ACGTTGCCTATCACCGTTCGCGCAGCGCGCTTGGATTGCCAGGAACTACAAGGGTTTGCA
GGACAAGATTAAGATAGTCGCCATCGATCTTGCTGACAGGCCAGCATGGTACAAGGAGAA
GGTTTATCCAGAAAACAAGGTGCCTTCTCTGGAGCACAACAACCAGGTGAAAGGAGAGAG
CTTGGATCTGGTTAAGTACTTTGACAACAACTTCGAAGGTCCATCGTTGGTCCCTGAGGA
TCCTGCAAAGAAGCAGTTCGCTGACGAGCTGCTTGCATATACTGATGCATTTAACAAAGC
ATTATACTCATCTTTACTCAGCAAGGAAGACGTGTCTGAGGAAACTGTTGCTGCTTTGGA
TAAAATAGAAGACGCCCTAGGGAAATTTAATGACGGCCCATTCTTCCTTGGTCAGTTCAG
TCTGGT
>Locus39.4_Confidence_0.750_Length_706
GTCAGGGGAGACGGCAGCGCTTCCTTGGAGCTCATCACCCCCTCCGCGCTCGAAGCTCCT
CCCAAACCCGCATCGTCGCCATGGCATCCGCCTTGCCTGTAAGCCCCAAGGAAGCGCTGC
CGTCTCCCCTGACCTCCGCCTCCGAGCCCCCTCCCCTCTTCGATGGCACCACCAGGTTGT
ACGTTGCCTATCATTGCCCGTTCGCGCAGCGCGCTTGGATTGCCAGGAACTACAAGGGTT
TGCAGGACAAGATTAAGATAGTCGCCATCGATCTTGCTGACAGGCCAGCATGGTACAAGG
AGAAGGTTTATCCAGAAAACAAGGTGCCTTCTCTGGAGCACAACAACCAGGTGAAAGGAG
AGAGCTTGGATCTGGTTAAGTACTTTGACAACAACTTCGAAGGTCCATCGTTGGTCCCTG
AGGATCCTGCAAAGAAGCAGTTCGCTGACGAGCTGCTTGCATATACTGATGCATTTAACA
AAGCATTATACTCATCTTTACTCAGCAAGGAAGACGTGTCTGAGGAAACTGGTAACAAAA
CTAGTTCGCATGTTTGATTTGTTTGAAAAGGCCTTCGTTTTAATTTTAATAACATGCTAA
TTGTATCATGCATTGTCTTTACATCAGTTGCTGCTTTGGATAAAATAGAAGACGCCCTAG
GGAAATTTAATGACGGCCCATTCTTCCTTGGTCAGTTCAGTCTGGT
>Locus39.4_Confidence_0.583_Length_610
GTCAGGGGAGACGGCAGCGCTTCCTTGGAGCTCATCACCCCCTCCGCGCTCGAAGCTCCT
CCCAAACCCGCATCGTCGCCATGGCATCCGCCTTGCCTGTAAGCCCCAAGGAAGCGCTGC
CGTCTCCCCTGACCTCCGCCTCCGAGCCCCCTCCCCTCTTCGATGGCACCACCAGGTTGT
ACGTTGCCTATCATTGCCCGTTCGCGCAGCGCGCTTGGATTGCCAGGAACTACAAGGGTT
TGCAGGACAAGATTAAGATAGTCGCCATCGATCTTGCTGACAGGCCAGCATGGTACAAGG
AGAAGGTTTATCCAGAAAACAAGGTGCCTTCTCTGGAGCACAACAACCAGGTGAAAGGAG
AGAGCTTGGATTTGGTTAAGTACATTGACAGCAACTTCGAAGGCCCATCATTGCTCCCTG
AGGATCATGCAAAGCAGCAGTTTGCTGAGGAGCTGCTAGCATATAGTGATGCATTTAACA
AAGCTTTATTCTCATTTATAGTCTCCAAGGAAGATGTGTCTGAGAAAGCTGTTGCTCCTT
TGGATAAAATAGAAGACGCCCTGGGGAAATTTAATGACGGCCCATTCTTCCTTGGTCAGT
TCAGTCTGGT
>Locus39.4_Confidence_0.750_Length_610
GTCAGGGGAGACGGCAGCGCTTCCTTGGAGCTCATCACCCCCTCCGCGCTCGAAGCTCCT
CCCAAACCCGCATCGTCGCCATGGCATCCGCCTTGCCTGTAAGCCCCAAGGAAGCGCTGC
CGTCTCCCCTGACCTCCGCCTCCGAGCCCCCTCCCCTCTTCGATGGCACCACCAGGTTGT
ACGTTGCCTATCATTGCCCGTTCGCGCAGCGCGCTTGGATTGCCAGGAACTACAAGGGTT
TGCAGGACAAGATTAAGATAGTCGCCATCGATCTTGCTGACAGGCCAGCATGGTACAAGG
AGAAGGTTTATCCAGAAAACAAGGTGCCTTCTCTGGAGCACAACAACCAGGTGAAAGGAG
AGAGCTTGGATCTGGTTAAGTACTTTGACAACAACTTCGAAGGTCCATCGTTGGTCCCTG
AGGATCCTGCAAAGAAGCAGTTCGCTGACGAGCTGCTTGCATATACTGATGCATTTAACA
AAGCATTATACTCATCTTTACTCAGCAAGGAAGACGTGTCTGAGGAAACTGTTGCTGCTT
TGGATAAAATAGAAGACGCCCTAGGGAAATTTAATGACGGCCCATTCTTCCTTGGTCAGT
TCAGTCTGGT
>Locus40.3_Confidence_0.700_Length_796
TAGTATATATATAAAAAACAAACTATACACGAAAGTACAGCTTATTACCATACCAGACCA
TGTCGTTGATAGTTAATATACTACTATATTTGTTTCAAGAGTGAAGAAACAAAGGGACGT
CACATATGCTACAATTCAGAGCCATATCGAGAGAGTTCACAGGAATCACCGCGCCATTAA
GCTGCTGGTTCACTCTCTTCGCTGGCCTTGGGCTGCGGCGGGGGCTTGGGGCGGCTGTCG
TAGTCGACGACCTCTGCGTCGGTGACGGACCGTGAGTGCTGGACGATGGAGCGACCGATG
GAGTTAATCCACTCCTCCTTCTCCTTCTCGGAGTCCGCAATGAAGTACATGGTCTCGGCA
GGCGTGGAGAGCTCGAAGGCGAACTGGCGGTTGAGCACGTCCTCGGCGCCCTTGACTGTG
AGGCAGGAGGCGACGGGGATGACGCCGCGGGGCACCGAGGCCCGCGTCACCGCAGGGTCC
TTGAACCAGAAGAGCCTCCCCTGCTTGAGCACGAACCACCGCCGCCTCCACGTCTTGATG
TACTCGCCCTGCTTATTTAGCCACCCCGCGCGCTCCGCGCCGTGCCAGAACTCGACGCCG
CCGCCCAGGGCCGCGTCCAGCGCCGAGGGGGAGGAGGAGGAGCCGCTGACGCTGTCCATC
ACGGCGCGCCACAGGCTGGCCGCCATCACCACTGGAGAATTTGGGGATCGGGTGGGGGGT
TTGCGACGGCGGCGACGAGTCAAGGTGGGTGGGGGGCAATTTGTTCCGTGCTGGATTCAC
CGGAAGGGAGTGCGTG
>Locus40.3_Confidence_0.200_Length_127
TAGTATATATATAAAAAACAAACTATACACGAAAGTACAGCTTATTACCATACCAGACCA
TGTCGTTGATAGTTAATATACTACTATATTTGTTTCAAGAGTGAAGAAACAAAGGGACGT
CGGCACA
>Locus40.3_Confidence_0.700_Length_775
TACTCGAAAGTACAGCTTATTACAATACCAGACCATGTCGTTGATAGTGAAGAAACAAAG
GGACGTCGGCACAAGCCCACAATCACTTGGAATTGGAGGTACATATGCTACAATTCAGAG
CCATATCGAGAGAGTTCACAGGAATCACCGCGCCATTAAGCTGCTGGTTCACTCTCTTCG
CTGGCCTTGGGCTGCGGCGGGGGCTTGGGGCGGCTGTCGTAGTCGACGACCTCTGCGTCG
GTGACGGACCGTGAGTGCTGGACGATGGAGCGACCGATGGAGTTAATCCACTCCTCCTTC
TCCTTCTCGGAGTCCGCAATGAAGTACATGGTCTCGGCAGGCGTGGAGAGCTCGAAGGCG
AACTGGCGGTTGAGCACGTCCTCGGCGCCCTTGACTGTGAGGCAGGAGGCGACGGGGATG
ACGCCGCGGGGCACCGAGGCCCGCGTCACCGCAGGGTCCTTGAACCAGAAGAGCCTCCCC
TGCTTGAGCACGAACCACCGCCGCCTCCACGTCTTGATGTACTCGCCCTGCTTATTTAGC
CACCCCGCGCGCTCCGCGCCGTGCCAGAACTCGACGCCGCCGCCCAGGGCCGCGTCCAGC
GCCGAGGGGGAGGAGGAGGAGCCGCTGACGCTGTCCATCACGGCGCGCCACAGGCTGGCC
GCCATCACCACTGGAGAATTTGGGGATCGGGTGGGGGGTTTGCGACGGCGGCGACGAGTC
AAGGTGGGTGGGGGGCAATTTGTTCCGTGCTGGATTCACCGGAAGGGAGTGCGTG
>Locus41.14_Confidence_1.000_Length_123
AATCTCAATGTATTGTTCCTTTCTTTTGTCTTTTGTTCAAGTGGAAAGGTTTTGGGTCCT
ATCACAATGGCACTCGAGTCTTGTTAATAACGTGCAGGAACCCCTGGAGATTGGAGCCAC
ATC
>Locus41.14_Confidence_1.000_Length_218
AGCTATTTGATGCGCTGAAATCCAGAGGTACTTGTTTCTAGCAATTGCTCTCTCTCTCTT
TTTCTACAGGATATGGTTAAATGTTGTTTGCAATGTAACTTACCATTTTTTCCTTACCAT
TTCTTTCATGATCTTGTATTGCAACTATGCAACTCTTGGTGTAAATGTTTTTCTTTTGTC
CTGGATTAATGTGGCTGCTTCAAGGCAAGCTATATAGC
>Locus41.14_Confidence_1.000_Length_114
TGACGCTGCTGCTTTTCCTACATGGTGCCTTTCTGAACACTCTTTTATGCCACAGAGTGT
CCATTCATTGTAACTTCATGTTTCAGGTATGTGGAAGTGCCGATGTAGCTGTTA
>Locus41.14_Confidence_1.000_Length_226
ATTATGTATCATAAATATTAATATTTTCTTGTATATATTTGGTCAAAGTTTGAGTACTGT
TTGACTTTTCGAGAAGTGAGAGCGGATAAAGGAGTATGTATCATGTGTGTATAAGCCTAT
GCATGCGAAAAACTGTCGGAGTGGAAGTTTATGATATTTGAAGCTGTATTTTAAACATGA
CTTTCTTCCTATTTCTAGGTCACGTGTCAAGGAGTACCTACCAATC
>Locus41.14_Confidence_0.033_Length_655
CCAGCATATTGTTTCCAATCCCAGAGTGTAAGGCATTGGACCATTAGGAAAGCTAATATG
ACATGCTAATTAGTTCAAAAATGAATTATTACCTTGTCCTAAACATCATAGTACTTTTAA
GATCATATCATTGAACAATCTTGATCGGCACTATTTAATATTGATCTAATACTAGGCTTC
GTTTTCTCACCACCCTATACTGGAAGTCGAACTGTCACTGCTATATTGACAACGTATATG
TTCTTGCAGGAGGATCAGCATGGCTGGTTTGAGCATGAGGACTGTGCCCCATCTTGCAGA
TGCCATACACGCTGCAGTTACTCAACTGAAATGAGGACAGTATGGCAGCTTTCGTGAATA
AAATCTGAATCACCTACTGTAATCTGCCTTGAAATAGGAGTATGTTTTTTTACTCTGTTG
TTGGAACAGTTTTGTACTGGCAGATTCAAATTCAAATATTATGGTCATATGGTGCTTCGG
AACTCCAAATAAATACGCGCATGCAATTTTGCTCCACCTGTTTATCCTACAACAACCTGC
AGTAGTTTTTAAAGCTGGTCTTTGCCTAGTGTATGGTTCGTCTGCTCAGAAGTTTTCTAA
TTGTTTACACACACACACACAAAAGGAGTTTTCTAATTGTTTTATGTTGCTACTT
>Locus41.14_Confidence_0.262_Length_1482
TCACGCGCCGCGCACCGGATGGCCCCTGCTATCGTGCGCGCGGCGCAGGCCCCCAGCGCC
GACCGCAGGTTAAGTACGCTGGTGCGCCACCTGCTGCCTTCCTCCCCACGAAGAACAGCA
GCCGACACCTCCGCCACCCTCGAATCGTTCCCCACCATGGCGTCGCAGGGATCCTCCTCC
GTCTTCGCCGCACTCGCGCAGGCCCCGGAGGACCCCATCCTCGGAGTGACCGTCGCCTAC
AACAAGGATCCCAGCCCCGGGAAGGTCAACCTCGGCGTCGGCGCCTACCGGACCGAGGAA
GGGAAGCCCCTCGTGCTGAATGTGGTCAGGCGCGCCGAGCAAATGTTGATCAACAATCCG
TCACGTGTCAAGGAGTACCTACCAATCACTGGTTTGGCTGAATTCAATAAGCTGAGCGCT
AAGCTTATCTTTGGTGCTGACAGTCCTGCTATTCAGGAGAATAGGGTTGCTACAGTGCAG
TGCCTATCGGGTACTGGTTCTTTAAGAGTTGGAGGTGAATTTCTTGCAAGGCACTATCAT
GAGCGCACTATCTACATCCCGCAACCAACCTGGGGAAATCACCCGAAAGTCTTCACCTTA
TCTGGATTGACTGTTAGGAGCTACCGCTACTATGATCCTGCGACCCGCGGTCTTGACTTC
AAAGGACTCTTGGAAGACCTCATGTGGCAGAACCGCCTAATTTAATGCCCTCCCAAGAGT
ACTTGTCTTCCATTAGACACTAAGTACCCAAGGGAGAGCAATAAACTCTGCGATTCCGTC
GAGCACACCCGAGGGAGAACTCGAAAATCCACATTTTTACCTCAGGATCATAAATGAGAG
ATAAAGCTTACAACATCTTTACCATTTCTTACATCACTTTTAGTACAACATCAGGGTAAT
CCATTGTTTAATTAAAACAGTGGAAAATAAAATGTTATCAGAGTTCAGCGGAAATGAAAC
CATTTTATGATGAGTTAAATATTATCATGATGAACATTTATATACAAGAATTCATAATAG
GTGGTAAATCTTTCCTTTGTAAAACATTTTTGGTGAGAGTTATAAATCAACTCTATATCC
GCAACGTAAGGGAAATCCTCACTGAGCCCACCAGGAGGTTTCCACACATAATTGTCAGCT
CATCAGCATCCACCTGTCACCTGGGTAAAAGATAACCAAAAGTTAGTATTCCATCTCCGG
GACCTGTTCGCCATGGCACCATCTTTGATTAAACACCAAGTCATCTGGTTGATCCATCGA
CCCATCAACCATCATCGTTCGTGAAGCTGAGCTTCGTGCTCGCGAGGCACGTCCGCCATG
GACGACCGCTCGAGCGTCGCTGCTCTGCTTGCTCTGCTCTGCTCGGGACGTGGTTCCGCC
GGCCACGGAGAGGATGCTACTGGGCGGTGGAGCTTCGAATGAGTGGGCAGAGCGATGCAC
AGCTGAAGGAGAAGCTAGCAGTGCGGTGGATTGAAATAGTAT
>Locus41.14_Confidence_0.262_Length_1046
GAAGAAACTATTCACCACCTCTTCTTAAAAGTGTGTTCTGGCTAAACAGATGAGTGCACT
GGACATCCAGAAGATCATGCACCAGTTGATTGGCAGATGTGAGAGCCCATTCTGAATGTA
GGGGAACTTGATGACCTTCTGAAGACATTTTACTGCCAAGCGTGTGCTCTTGCAGATGTA
TCTGTCTTTGCATTCTCTTTTTGGCTGCCGATTTGGTGTTGCCGGGTGTAGTAAGAGTGA
TGGCTGTCTTGTAAATATGTTGTGGCAGAACTGCCTAATCTAATACCCTCCCAAGGGTAC
TTGTCTTTCACTAGACACTAAGTACCCGAGAGAGTACTAAACTATGCAATTCCATCGAGC
ACACCACAAGGGAGAACTCGAAAATCCACATTTTTACCTCAGGATCATAAATGAGAGATA
AAGCTTACAACATCTTTACCATTTCTTACATCACTTTTAGTACAACATCAGGGTAATCCA
TTGTTTAATTAAAACAGTGGAAAATAAAATGTTATCAGAGTTCAGCGGAAATGAAACCAT
TTTAAACATTAACATGAAGAACGTTTAAATGCATGAAATGATAACAGATTAATAGTATTT
TCCTTGTAAAACTTTTAGTGAGAGTTTTAATAAAGAAACTCTACTCCGTCGCAAAGGAAA
TCCTCGCTGAGCCCACCAGGAGATTTCACACATAATTGTCAGCTCATCAGCATCCACCTG
TCACCTGGGTAAAAGATAACCAAAAGTTAGTATTCCATCTCCGGGACCTGTTCGCCATGG
CACCATCTTTGATTAAACACCAAGTCATCTGGTTGATCCATCGACCCATCAACCATCATC
GTTCGTGAAGCTGAGCTTCGTGCTCGCGAGGCACGTCCGCCATGGACGACCGCTCGAGCG
TCGCTGCTCTGCTTGCTCTGCTCTGCTCGGGACGTGGTTCCGCCGGCCACGGAGAGGATG
CTACTGGGCGGTGGAGCTTCGAATGAGTGGGCAGAGCGATGCACAGCTGAAGGAGAAGCT
AGCAGTGCGGTGGATTGAAATAGTAT
>Locus41.14_Confidence_0.213_Length_1275
TCACGCGCCGCGCACCGGATGGCCCCTGCTATCGTGCGCGCGGCGCAGGCCCCCAGCGCC
GACCGCAGGTTAAGTACGCTGGTGCGCCACCTGCTGCCTTCCTCCCCACGAAGAACAGCA
GCCGACACCTCCGCCACCCTCGAATCGTTCCCCACCATGGCGTCGCAGGGATCCTCCTCC
GTCTTCGCCGCACTCGCGCAGGCCCCGGAGGACCCCATCCTCGGAGTGACCGTCGCCTAC
AACAAGGATCCCAGCCCCGGGAAGGTCAACCTCGGCGTCGGCGCCTACCGGACCGAGGAA
GGGAAGCCCCTCGTGCTGAATGTGGTCAGGCGCGCCGAGCAAATGTTGATCAACAATCCG
TCACGTGTCAAGGAGTACCTACCAATCACTGGTTTGGCTGAATTCAATAAGCTGAGCGCT
AAGCTTATCTTTGGTGCTGACAGTCCTGCTATTCAGGAGAATAGGGTTGCTACAGTGCAG
TGCCTATCGGGTACTGGTTCTTTAAGAGTTGGAGGTGAATTTCTTGCAAGGCACTATCAT
GAGCGCACTATCTACATCCCGCAACCAACCTGGGGAAATCACCCGAAAGTCTTCACCTTA
TCTGGATTGACTGTTAGGAGCTACCGCTACTATGATCCTGCGACCCGCGGTCTTGACTTC
AAAGGACTCTTGGAAGACCTCATGTGGCAGAACCGCCTAATTTAATGCCCTCCCAAGAGT
ACTTGTCTTCCATTAGACACTAAGTACCCAAGGGAGAGCAATAAACTCTGCGATTCCGTC
GAGCACACCCGAGGGAGAACTCGAAAATCCACATTTTTACCTCAGGATCATAAATGAGAG
ATAAAGCTTACAACATCTTTACCATTTCTTACATCACTTTTAGTACAACATCAGGGTAAT
CCATTGTTTAATTAAAACAGTGGAAAATAAAATGTTATCAGAGTTCAGCGGAAATGAAAC
CATTTTAAACATTAACATGAAGAACGTTTAAATGCATGAAATGATAACAGATTAATAGTA
TTTTCCTTGTAAAACTTTTAGTGAGAGTTTTAATAAAGAAACTCTACTCCGTCGCAAAGG
AAATCCTCGCTGAGCCCACCAGGAGATTTCACACATAAAAGTCAGCTTATCAGCACCTGC
CACCTGGGTAAAATATAATCAGAAGTTAGCTTTCCATCATGGCGACATGATCTTCAAACG
CACCATTTCTCCAGCAACTCCCGATGACTCCGTGATCCATCGACGTCCCTGGGTAAAATA
TAATCAGAAGTTAGC
>Locus41.14_Confidence_0.213_Length_1316
TCACGCGCCGCGCACCGGATGGCCCCTGCTATCGTGCGCGCGGCGCAGGCCCCCAGCGCC
GACCGCAGGTTAAGTACGCTGGTGCGCCACCTGCTGCCTTCCTCCCCACGAAGAACAGCA
GCCGACACCTCCGCCACCCTCGAATCGTTCCCCACCATGGCGTCGCAGGGATCCTCCTCC
GTCTTCGCCGCACTCGCGCAGGCCCCGGAGGACCCCATCCTCGGAGTGACCGTCGCCTAC
AACAAGGATCCCAGCCCCGGGAAGGTCAACCTCGGCGTCGGCGCCTACCGGACCGAGGAA
GGGAAGCCCCTCGTGCTGAATGTGGTCAGGCGCGCCGAGCAAATGTTGATCAACAATCCG
TCACGTGTCAAGGAGTACCTACCAATCACTGGTTTGGCTGAATTCAATAAGCTGAGCGCT
AAGCTTATCTTTGGTGCTGACAGTCCTGCTATTCAGGAGAATAGGGTTGCTACAGTGCAG
TGCCTATCGGGTACTGGTTCTTTAAGAGTTGGAGGTGAATTTCTTGCAAGGCACTATCAT
GAGCGCACTATCTACATCCCGCAACCAACCTGGGGAAATCACCCGAAAGTCTTCACCTTA
TCTGGATTGACTGTTAGGAGCTACCGCTACTATGATCCTGCGACCCGCGGTCTTGACTTC
AAAGGACTCTTGGAAGACCTCATGTGGCAGAACCGCCTAATTTAATGCCCTCCCAAGAGT
ACTTGTCTTCCATTAGACACTAAGTACCCAAGGGAGAGCAATAAACTCTGCGATTCCGTC
GAGCACACCCGAGGGAGAACTCGAAAATCCACATTTTTACCTCAGGATCATAAATGAGAG
ATAAAGCTTACAACATCTTTACCATTTCTTACATCACTTTTAGTACAACATCAGGGTAAT
CCATTGTTTAATTAAAACAGTGGAAAATAAAATGTTATCAGAGTTCAGCGGAAATGAAAC
CATTTTAAACATTAACATGAAGAACGTTTAAATGCATGAAATGATAACAGATTAATAGTA
TTTTCCTTGTAAAACTTTTAGTGAGAGTTTTAATAAAGAAACTCTACTCCGTCGCAAAGG
AAATCCTCGCTGAGCCCACCAGGAGATTTCACACATAAAAGTCAGCTTATCAGCACCTGT
CACCTGCAACAGGGTAGAACAAACCCTGAGTACTCAATTGTACTCCGCAAGACTTACCCG
TCAGGAGGAAAGAAAAAGACTCCAAGGATTATGCAAGGCTTTTTGACTGGTGGGTTTCTT
GTTTGCAAGAAGCAGCGCTAAGGGTGTGTCCTTAATTTCTTATTTTTAATAGCCGT
>Locus41.14_Confidence_0.262_Length_1729
TCACGCGCCGCGCACCGGATGGCCCCTGCTATCGTGCGCGCGGCGCAGGCCCCCAGCGCC
GACCGCAGGTTAAGTACGCTGGTGCGCCACCTGCTGCCTTCCTCCCCACGAAGAACAGCA
GCCGACACCTCCGCCACCCTCGAATCGTTCCCCACCATGGCGTCGCAGGGATCCTCCTCC
GTCTTCGCCGCACTCGCGCAGGCCCCGGAGGACCCCATCCTCGGAGTGACCGTCGCCTAC
AACAAGGATCCCAGCCCCGGGAAGGTCAACCTCGGCGTCGGCGCCTACCGGACCGAGGAA
GGGAAGCCCCTCGTGCTGAATGTGGTCAGGCGCGCCGAGCAAATGTTGATCAACAATCCG
TCACGTGTCAAGGAGTACCTACCAATCACTGGTTTGGCTGAATTCAATAAGCTGAGCGCT
AAGCTTATCTTTGGTGCTGACAGTCCTGCTATTCAGGAGAATAGGGTTGCTACAGTGCAG
TGCCTATCGGGTACTGGTTCTTTAAGAGTTGGAGGTGAATTTCTTGCAAGGCACTATCAT
GAGCGCACTATCTACATCCCGCAACCAACCTGGGGAAATCACCCGAAAGTCTTCACCTTA
TCTGGATTGACTGTTAGGAGCTACCGCTACTATGATCCTGCGACCCGCGGTCTTGACTTC
AAAGGACTCTTGGAAGACCTCATGTGGCAGAACCGCCTAATTTAATGCCCTCCCAAGAGT
ACTTGTCTTCCATTAGACACTAAGTACCCAAGGGAGAGCAATAAACTCTGCGATTCCGTC
GAGCACACCCGAGGGAGAACTCGAAAATCCACATTTTTACCTCAGGATCATAAATGAGAG
ATAAAGCTTACAACATCTTTACCATTTCTTACATCACTTTTAGTACAACATCAGGGTAAT
CCATTGTTTAATTAAAACAGTGGAAAATAAAATGTTATCAGAGTTCAGCGGAAATGAAAC
CATTTTAAACATTAACATGAAGAACGTTTAAATGCATGAAATGATAACAGATTAATAGTA
TTTTCCTTGTAAAACTTTTAGTGAGAGTTTTAATAAAGAAACTCTACTCCGTCGCAAAGG
AAATCCTCGCTGAGCCCACCAGGAGATTTCACACATAATTGTCAGCTCATCAGCATCCAC
CTGTCACCTGGGTAAAAGATAACCAAAAGTTAGTATTCCATCTCCGGGACCTGTTCGCCA
TGGCACCATCTTTGATTAAACACCAAGTCATCTGGTTGATCCATCGACCCATCAACCATC
ATCGTTCCTATTATGATATGCAAAAATGCAATGCCTGCTTAAGCAGAACAAGCATAGCAT
AGATATACTCATTGAAAGACAAACAACACATCGTCACTCTCACTCCGACTCTCATCCTTT
CTAAAAGAGATTTATTCGTGAGTTGGTTATTATTAAGAAAACACAAATTAACAATACAAC
CGCATTGCAATTTAATAAAATTCATGTAAGGTAAAGCAACATACTAAGCATAGACCTATC
ACCATCAGAGATGCATAACATTCTGTTTAACCTACATGTGAAGCAAGCAACACGGACAAC
ATATTTGAGATATAGGGTCACTAATTACTGTATATAAAGGTATTATTACTGGTAAGCGTG
GAATAAAAGGTGACAGTCCAAACATCTCCGTTGTACATGAAACTTTTATGGAAGGTACAT
CTTGACTAATTATAAATGTTGTACAAGTTTTATAATTTTCAGATAAGCA
>Locus41.14_Confidence_0.098_Length_739
AGTCCTTAACCATTTCTTACATCACTTTATTCCAGCGTCAGAGTAGTTACAAGTTAAATG
CAATAGCAGAATTGCATTTACGTGTGTGTAAAAGATTTATACATGGCATGTTTACAAGTT
TTGTTTTGGAACAAAAACACATATAAATATATGATCAGAGTTACAGCGGAAATAAAAGTT
ATCTAATTATATAGGAGGCATTCATATGGTGAATATTTATATACAAGATATGACAACATA
TTATAAAGCTTTTCTTTGGAAAGCATTGAGTGAGAGTTATAAATAACACTATATCCGCAG
CGTAAAAGGAAATCCTCTCTGAGCCCACCAGGAGGAATCGACACACAAGGGTCAGCTCTA
GCATCCACCTGTCACCTGCAACAGGGGGAATAAAACCCTGAGTACTCAATTGTACTCAGC
AAGACTTACCCGACAGGAAAAAAATAAAAGACTCCAAGGATATGCAAGGCTTATCGGGCT
TGCTGGTTTATTGCATTGCAGGAAGCATTACTAACGGTGCATCCTTATATTTATTTTTAT
TAGCAGTCGTCATTAGTTCATTAGCTATCCATTCTAGGTAAGCACCTGTTCTACTTTCAA
GCAAGTGGTAAGCAATCAGAACCATTTTATCTTCTCTTCCAACAACTTTCTTGTTCCACT
TCTTACTACGATGCCATGTCATAGTCAAGCCGTACCGTCTAAGCGACGGCGATTCGCGAA
TCAATGTGCCCAGCTGGGT
>Locus41.14_Confidence_0.295_Length_1469
TCACGCGCCGCGCACCGGATGGCCCCTGCTATCGTGCGCGCGGCGCAGGCCCCCAGCGCC
GACCGCAGGTTAAGTACGCTGGTGCGCCACCTGCTGCCTTCCTCCCCACGAAGAACAGCA
GCCGACACCTCCGCCACCCTCGAATCGTTCCCCACCATGGCGTCGCAGGGATCCTCCTCC
GTCTTCGCCGCACTCGCGCAGGCCCCGGAGGACCCCATCCTCGGAGTGACCGTCGCCTAC
AACAAGGATCCCAGCCCCGGGAAGGTCAACCTCGGCGTCGGCGCCTACCGGACCGAGGAA
GGGAAGCCCCTCGTGCTGAATGTGGTCAGGCGCGCCGAGCAAATGTTGATCAACAATCCG
TCACGTGTCAAGGAGTACCTACCAATCACTGGTTTGGCTGAATTCAATAAGCTGAGCGCT
AAGCTTATCTTTGGTGCTGACAGTCCTGCTATTCAGGAGAATAGGGTTGCTACAGTGCAG
TGCCTATCGGGTACTGGTTCTTTAAGAGTTGGAGGTGAATTTCTTGCAAGGCACTATCAT
GAGCGCACTATCTACATCCCGCAACCAACCTGGGGAAATCACCCGAAAGTCTTCACCTTA
TCTGGATTGACTGTTAGGAGCTACCGCTACTATGATCCTGCGACCCGCGGTCTTGACTTC
AAAGGACTCTTGGAAGACCTCATGTGGCAGAACCGCCTAATTTAATGCCCTCCCAAGAGT
ACTTGTCTTCCATTAGACACTAAGTACCCAAGGGAGAGCAATAAACTCTGCGATTCCGTC
GAGCACACCCGAGGGAGAACTCGAAAATCCACATTTTTACCTCAGGATCATAAATGAGAG
ATAAAGCTTACAACATCTTTACCATTTCTTACATCACTTTTAGTACAACATCAGGGTAAT
CCATTGTTTAATTAAAACAGTGGAAAATAAAATGTTATCAGAGTTCAGCGGAAATGAAAC
CATTTTAAACATTAACATGAAGAACGTTTAAATGCATGAAATGATAACAGATTAATAGTA
TTTTCCTTGTAAAACTTTTAGTGAGAGTTTTAATAAAGAAACTCTACTCCGTCGCAAAGG
AAATCCTCGCTGAGCCCACCAGGAGATTTCACACATAATTGTCAGCTCATCAGCATCCAC
CTGTCACCTGGGTAAAAGATAACCAAAAGTTAGTATTCCATCTCCGGGACCTGTTCGCCA
TGGCACCATCTTTGATTAAACACCAAGTCATCTGGTTGATCCATCGACCCATCAACCATC
ATCGTTCGTGAAGCTGAGCTTCGTGCTCGCGAGGCACGTCCGCCATGGACGACCGCTCGA
GCGTCGCTGCTCTGCTTGCTCTGCTCTGCTCGGGACGTGGTTCCGCCGGCCACGGAGAGG
ATGCTACTGGGCGGTGGAGCTTCGAATGAGTGGGCAGAGCGATGCACAGCTGAAGGAGAA
GCTAGCAGTGCGGTGGATTGAAATAGTAT
>Locus41.14_Confidence_0.098_Length_837
ATGTAAGCACCTAGTCTATAATCAAGCAGGGTTGAGCAAACAGAAACCATTTCTTCCTCT
TTCCACTGTCAGTTCTTACTACAATGCCAGAGCGTAGTCAAGTCGTACCGTCACGCAGAA
ACGGCGATTCGCGAATCAATATGCCCAGCTGGGTGCCCCGAAAACACACGCCTCGCTTGT
ACCCCGGGCACAAGCAAGACCAACCCGTTCCACTCCTGTCAAGGGGTCCAGGTCCCCGTC
CAAGCTCGGACTCTAAGCCCCCAACACTGCAGGCCCGGCCTCAGTATGGTGCTTAGACCT
CCTCAACCCAATATATATAACCACCCTAAAAAGCCGGTCCGGAAAGAGCCGGAACCCATG
ACAGGAGAGAAACAAGTTTTCCCGCTCCCATAAGCAAGTATATGCTCGGGACAATAAATC
TGTGACTTGACCAGGGTCCATGCAACGAACGGTCCTTAATTGACACAGGCGGAACAAATG
CAACCAGAGCCCTGCTCTGCTGCCCAACCAGGTTCAAGTCCATCCAACCCATTCCGCCCG
GTCTCCAATTATCCATATACATTTATATACCATGAGATAGCAACATGATGATAGTAACAA
TAAGATATTCCTATCTCTCGCGAGTGACAGAAAATCACTCGACTTCTACCGAATTCCTGT
AGCATAGCAATCTACACGATCCTGACATGCTAGTAAGACTCATGGGATCAAGATATTTAT
ATGCAAGTGGGTTTCATTCAAATCCTTTAAACTTAATGCACAAGCATAAAATAAAGTGCA
GAATAATAGGGGTTATGCACCGGGGCTTGCCTGGGTAAAAGATAACCAAAAGTTAGT
>Locus41.14_Confidence_0.148_Length_1710
TCACGCGCCGCGCACCGGATGGCCCCTGCTATCGTGCGCGCGGCGCAGGCCCCCAGCGCC
GACCGCAGGTTAAGTACGCTGGTGCGCCACCTGCTGCCTTCCTCCCCACGAAGAACAGCA
GCCGACACCTCCGCCACCCTCGAATCGTTCCCCACCATGGCGTCGCAGGGATCCTCCTCC
GTCTTCGCCGCACTCGCGCAGGCCCCGGAGGACCCCATCCTCGGAGTGACCGTCGCCTAC
AACAAGGATCCCAGCCCCGGGAAGGTCAACCTCGGCGTCGGCGCCTACCGGACCGAGGAA
GGGAAGCCCCTCGTGCTGAATGTGGTCAGGCGCGCCGAGCAAATGTTGATCAACAATCCG
TCACGTGTCAAGGAGTACCTACCAATCACTGGTTTGGCTGAATTCAATAAGCTGAGCGCT
AAGCTTATCTTTGGTGCTGACAGTCCTGCTATTCAGGAGAATAGGGTTGCTACAGTGCAG
TGCCTATCGGGTACTGGTTCTTTAAGAGTTGGAGGTGAATTTCTTGCAAGGCACTATCAT
GAGCGCACTATCTACATCCCGCAACCAACCTGGGGAAATCACCCGAAAGTCTTCACCTTA
TCTGGATTGACTGTTAGGAGCTACCGCTACTATGATCCTGCGACCCGCGGTCTTGACTTC
AAAGGACTCTTGGAAGACCTCAGTTCTGCTCCTTCAGGTTCAATTGTACTGCTGCATGCC
TGTGCCCACAACCCTACTGGAGTAGATCCTACCATTGATCAGTGGGAACAGATTAGGCAG
CTGATGAGATCAAAATCACTGCTTCCGTTCTTTGACAGTGCCTACCAAGGCTTTGCGAGT
GGAAGTCTTGACAAAGATGCTCAGTCAGTGAGAATGTTTGTTGCTGATGGTGGTGAATTG
CTCATGGCTCAGAGCTACGCTAAGAACATGGGATTGTACGGAGAGCGTGTTGGTGCTTTG
AGCATTGTATGTGGAAGTGCCGATGTAGCTGTTAGGGTTGAAAGTCAACTCAAACTTGTG
ATCAGGCCTATGTATTCAAACCCCCCTCTTCATGGTGCCTCTATCGTGGCTACCATACTC
AGGGACAGTGAGATGTTCAACGAATGGACTCTAGAACTGAAGGCCATGGCTGATAGGATC
ATTAGCATGAGGCAACAGCTATTTGATGCGCTGAAATCCAGAGGAACCCCTGGAGATTGG
AGCCACATCATTAAGCAAATTGGGATGTTTACTTTCACTGGGCTGAATAGCGAGCAAGTG
GCATTCATGAGGCAGGAATACCACATTTATATGACATCCGATGGGAGGATCAGCATGGCT
GGTTTGAGCATGAGGACTGTGCCCCATCTTGCAGATGCCATACACGCTGCAGTTACTCAA
CTGAAATGAGGACAGTATGGCAGCTTTCGTGAATAAAATCTGAATCACCTACTGTAATCT
GCCTTGAAATAGGAGTATGTTTTTTTACTCTGTTGTTGGAACAGTTTTGTACTGGCAGAT
TCAAATTCAAATATTATGGTCATATGGTGCTTCGGAACTCCAAATAAATACGCGCATGCA
ATTTTGCTCCACCTGTTTATCCTACAACAACCTGCAGTAGTTTTTAAAGCTGGTCTTTGC
CTAGTGTATGGTTCGTCTGCTCAGAAGTTTTCTAATTGTTTACACACACACACACAAAAG
GAGTTTTCTAATTGTTTTATGTTGCTACTT
>Locus42.2_Confidence_1.000_Length_803
ATTTTATATGACATCATTCTTTCGAAACCACAGCACATTTCTTGATAACCATGAAATGAC
ATCTCAAGCTATTTTGGGTAGAAGAGGTGACTAGAAAAGTCATCGGTTGGGTGTGCAAAA
CAACCACCAGAAACCAGTAGAAGCACAAAATGCTCCTCTTCCAATACTACATGGAAAGTC
AAGACACAACACATCGGAGATCGCTGTTCACGTACAGTATCAAAAACAAGAAGGAACTTC
ATAACCATGACTGTTTACTTAAAGTCTTGATATTGAAGTCATGGCAAAAAAAACTGCGTA
GTCCAACAGCTGGGGAGATTATTGCCTTGCCCTTAGCATCACAGCCGAACCAAAGATGAG
TTAACAGAAAACAACACCACACAGAGAAAATAGACAGGGAGACTAATGGTGTGCTGCGAC
AGCAGGGGCACCCTCAGCTTCCTCCTTGGCCTTGCGAGCAGCAGCTCTGATCTGACGCTG
CTCTTCCTTGTAGATCCTGTTCCTGCGCTGGAACTCCTTGGAGTGGTGGAGGCACTCGAG
GTAGTCCTCGCGGAGGAGGCCGCAGTCGGAGGGCTGGCGGCAGCGGCTCATGCACTCGCT
GAACTCCAGCCAGAAGTCGTAGCAGCGGCCCTTGTTTCCGTTGATGCCCCAGCCGGACGC
CATCGTCGCCCTCTTCTTCCTGGCTGATCTCTCCCGGTAGGGGGTCTCCCTCCCTTTGGC
TGCTGGTCCTCTTTCTCTCCCTCCACGCCGGTCGCGGTCGGGTCGGCTCGCCTCCGTCCT
TCACCCTCGATGGCTAATTCCTA
>Locus42.2_Confidence_1.000_Length_647
TTTTCCAACACTACAGGAAAATTAAAACAACACACATCGGAGATCGCTGTTCAGGTGCAG
TATCGAAAACAGGGAAGTTCATGACCATGACTATTTACTTATAGTCTTGGTATTGAAGTC
ATGGCAAAGAAAAAAAAATCTGTGTAGTTCAACAGCTGGAGATTATTGCCTTGCCCTTAG
CATCACAGCCGAACCAAAGATGAGTTAACAGAAAACAACACCACACAGAGAAAATAGACA
GGGAGACTAATGGTGTGCTGCGACAGCAGGGGCACCCTCAGCTTCCTCCTTGGCCTTGCG
AGCAGCAGCTCTGATCTGACGCTGCTCTTCCTTGTAGATCCTGTTCCTGCGCTGGAACTC
CTTGGAGTGGTGGAGGCACTCGAGGTAGTCCTCGCGGAGGAGGCCGCAGTCGGAGGGCTG
GCGGCAGCGGCTCATGCACTCGCTGAACTCCAGCCAGAAGTCGTAGCAGCGGCCCTTGTT
TCCGTTGATGCCCCAGCCGGACGCCATCGTCGCCCTCTTCTTCCTGGCTGATCTCTCCCG
GTAGGGGGTCTCCCTCCCTTTGGCTGCTGGTCCTCTTTCTCTCCCTCCACGCCGGTCGCG
GTCGGGTCGGCTCGCCTCCGTCCTTCACCCTCGATGGCTAATTCCTA
>Locus43.10_Confidence_0.289_Length_451
CGGCTCTCGGAACCCTAGCTCGCTCGCTGTGCCGCCTCCTCCTGCCTCGTCTCCTCAAGC
GAGCGAGCTAGGGTTCCGAGAGCCGCCGGCGCCATGTTGGTCTACCAGGATCTGCTCTCT
GGCGACGAGCTCCTGTCGGACTCCTTCCCCTACAAGGAGCTCGAGAAACGGCGTCCTCTG
GGAGGTCGAGGGCAAGTGGGTCACCCAAGGACCTGTTGATGTGGATATTGGTGCCAATCC
GTCTGCCGAGGGTGGCGAAGATGAAGGTGTTGATGACTCGGCCGTCAAGGTTGTTGACAT
TGTTGACACTTCCGCCTTCAGGAGCAACCCCCTTTTGACAAGAAATCGTTCGTGGCTTAC
ATTAAGAAGTACATCAGAACCCTCACTGCTGTGCTGGAGCCAGAGAAGGCAGATGAATTC
AAGAAGGGCGTTGCTCCTGAAGGCGGAAGGT
>Locus43.10_Confidence_0.553_Length_694
CGGCTCTCGGAACCCTAGCTCGCTCGCTGTGCCGCCTCCTCCTGCCTCGTCTCCTCAAGC
GAGCGAGCTAGGGTTCCGAGAGCCGCCGGCGCCATGTTGGTCTACCAGGATCTGCTCTCT
GGCGACGAGCTCCTGTCGGACTCCTTCCCCTACAAGGAGCTCGAGAAACGGCGTCCTCTG
GGAGGTCGAGGGCAAGTGGGTCACCCAAGGACCTGTTGATGTGGATATTGGTGCCAATCC
GTCTGCCGAGGGTGGCGAAGATGAAGGTGTTGATGACTCGGCCGTCAAGGTTGTTGACAT
TGTTGACACTTCCGCCTTCAGGAGCAACCCCCTTTTGACAAGAAATCGTTCGTGGCTTAC
ATTAAGAAGTACATCAGAACCCTCACTGCTGTGCTGGAGCCAGAGAAGGCAGATGAATTC
AAGAAGGGCGTTGAGGGTGCCACCAAGTTTCTTCTTAGCAAGCTCAAGGACCTTCAATTT
TTTGTTGGTGAGAGCATGAAGGATGATGCAACTGTGGTGTTCGCCTATTACAAGGATGGT
GCCACTCTAATCCGGACTTTCCTCTACTTTTCTCATGGTCTGAAGGGAGATCAAGTTGCT
AGGCGTGCGGCGAGATCAATTTCCCCATGTGGGGTGTTATCTATGTACTACTGTCTTTTT
GTTCTAGCCGCACGCCTAGCACTTGATCTCCTTC
>Locus43.10_Confidence_0.553_Length_855
CTGCCCATCACCAGCAAGTCGGCGCCGGCCTTCTCCGCGGCGCCGCAGATCACGTCGCGC
GGGTCGCCCTTCTCCACGCACGTCTCCACCCTCACGTTGGGGAACGCGGTGCAGATGCTC
TTGGCCTTGGTGACGACGGTGTCCGCCGCGGACTCCATGTACTGGTCCATCTGCACCGCG
TTCCCCAACGTGAGACCGGTCCGAGAGCCGCCGGCGCCATGTTGGTCTACCAGGATCTGC
TCTCTGGCGACGAGCTCCTGTCGGACTCCTTCCCCTACAAGGAGCTCGAGAAACGGCGTC
CTCTGGGAGGTCGAGGGCAAGTGGGTCACCCAAGGACCTGTTGATGTGGATATTGGTGCC
AATCCGTCTGCCGAGGGTGGCGAAGATGAAGGTGTTGATGACTCGGCCGTCAAGGTTGTT
GACATTGTTGACACTTCCGCCTTCAGGAGCAACCCCCTTTTGACAAGAAATCGTTCGTGG
CTTACATTAAGAAGTACATCAGAACCCTCACTGCTGTGCTGGAGCCAGAGAAGGCAGATG
AATTCAAGAAGGGCGTTGAGGGTGCCACCAAGTTTCTTCTTAGCAAGCTCAAGGACCTTC
AATTTTTTGTTGGTGAGAGCATGAAGGATGATGCAACTGTGGTGTTCGCCTATTACAAGG
ATGGTGCCACTCTAATCCGGACTTTCCTCTACTTTTCTCATGGTCTGAAGGGAGATCAAG
TTGCTAGGCGTGCGGCGAGATCAATTTCCCCATGTGGGGTGTTATCTATGTACTACTGTC
TTTTTGTTCTAGCCGCTGTGGCTGAATCCTACTGTGTTAGTCCAAGAGTGTTTTTGAAAA
AAAAACTGTCTTAAG
>Locus43.10_Confidence_0.526_Length_698
CGGCTCTCGGAACCCTAGCTCGCTCGCTGTGCCGCCTCCTCCTGCCTCGTCTCCTCAAGC
GAGCGAGCTAGGGTTCCGAGAGCCGCCGGCGCCATGTTGGTCTACCAGGATCTGCTCTCT
GGCGACGAGCTCCTGTCGGACTCCTTCCCCTACAAGGAGCTCGAGAAACGGCGTCCTCTG
GGAGGTCGAGGGCAAGTGGGTCACCCAAGGACCTGTTGATGTGGATATTGGTGCCAATCC
GTCTGCCGAGGGTGGCGAAGATGAAGGTGTTGATGACTCGGCCGTCAAGGAGCAACCCCC
TTTTGACAAGAAATCGTTCGTGGCTTACATTAAGAAGTACATCAGAACCCTCACTGCTGT
GCTGGAGCCAGAGAAGGCAGATGAATTCAAGAAGGGCGTTGAGGGTGCCACCAAGTTTCT
TCTTAGCAAGCTCAAGGACCTTCAATTTTTTGTTGGTGAGAGCATGAAGGATGATGCAAC
TGTGGTGTTCGCCTATTACAAGGATGGTGCCACTCTAATCCGGACTTTCCTCTACTTTTC
TCATGGTCTGAAGGGAGATCAAGTTGCTAGGCGTGCGGCGAGATCAATTTCCCCATGTGG
GGTGTTATCTATGTACTACTGTCTTTTTGTTCTAGCCGCTGTGGCTGAATCCTACTGTGT
TAGTCCAAGAGTGTTTTTGAAAAAAAAACTGTCTTAAG
>Locus43.10_Confidence_0.447_Length_565
CGGCTCTCGGAACCCTAGCTCGCTCGCTGTGCCGCCTCCTCCTGCCTCGTCTCCTCAAGC
GAGCGAGCTAGGGTTCCGAGAGCCGCCGGCGCCATGTTGGTCTACCAGGATCTGCTCTCT
GGCGACGAGCTCCTGTCGGACTCCTTCCCCTACAAGGAGCTCGAGAAACGGCGTCCTCTG
GGAGGTCGAGGGCAAGTGGGTCACCCAAGGACCTGTTGATGTGGATATTGGTGCCAATCC
GTCTGCCGAGGGTGGCGAAGATGAAGGTGTTGATGACTCGGCCGTCAAGGTTGTTGACAT
TGTTGACACTTCCGCCTTCAGGAGCAACCCCCTTTTGACAAGAAATCGTTCGTGGCTTAC
ATTAAGAAGTACATCAGAACCCTCACTGCTGTGCTGGAGCCAGAGAAGGCAGATGAATTC
AAGAAGGGCGTTGAGGGTGCCACCAAGTTTCTTCTTAGCAAGCTCAAGGACCTTCAATTT
TTTGTTGGTGAGAGCATGAAGGATGATGCAACTGTGGTGTTCGCCTATTACAAGGATGGT
GCCACCAAGTTTCTTCTTAGCAAGC
>Locus43.10_Confidence_0.579_Length_740
CGGCTCTCGGAACCCTAGCTCGCTCGCTGTGCCGCCTCCTCCTGCCTCGTCTCCTCAAGC
GAGCGAGCTAGGGTTCCGAGAGCCGCCGGCGCCATGTTGGTCTACCAGGATCTGCTCTCT
GGCGACGAGCTCCTGTCGGACTCCTTCCCCTACAAGGAGCTCGAGAAACGGCGTCCTCTG
GGAGGTCGAGGGCAAGTGGGTCACCCAAGGACCTGTTGATGTGGATATTGGTGCCAATCC
GTCTGCCGAGGGTGGCGAAGATGAAGGTGTTGATGACTCGGCCGTCAAGGTTGTTGACAT
TGTTGACACTTCCGCCTTCAGGAGCAACCCCCTTTTGACAAGAAATCGTTCGTGGCTTAC
ATTAAGAAGTACATCAGAACCCTCACTGCTGTGCTGGAGCCAGAGAAGGCAGATGAATTC
AAGAAGGGCGTTGAGGGTGCCACCAAGTTTCTTCTTAGCAAGCTCAAGGACCTTCAATTT
TTTGTTGGTGAGAGCATGAAGGATGATGCAACTGTGGTGTTCGCCTATTACAAGGATGGT
GCCACTCTAATCCGGACTTTCCTCTACTTTTCTCATGGTCTGAAGGGAGATCAAGTTGCT
AGGCGTGCGGCGAGATCAATTTCCCCATGTGGGGTGTTATCTATGTACTACTGTCTTTTT
GTTCTAGCCGCNNNNNNNNNNNNNNNNNNNNNNNNNNNNNNNNNNNNNNNNNNNNNNNNN
NNNNNNNNNNNNATTGAATT
>Locus43.10_Confidence_0.605_Length_741
CGGCTCTCGGAACCCTAGCTCGCTCGCTGTGCCGCCTCCTCCTGCCTCGTCTCCTCCTCG
TCTCCACAAGCGAGCGAGCTAGGGTTCCGAGAGCCGCCGGCGCCATGTTGGTCTACCAGG
ATCTGCTCTCTGGCGACGAGCTCCTGTCGGACTCCTTCCCCTACAAGGAGCTCGAGAAAC
GGCGTCCTCTGGGAGGTCGAGGGCAAGTGGGTCACCCAAGGACCTGTTGATGTGGATATT
GGTGCCAATCCGTCTGCCGAGGGTGGCGAAGATGAAGGTGTTGATGACTCGGCCGTCAAG
GTTGTTGACATTGTTGACACTTCCGCCTTCAGGAGCAACCCCCTTTTGACAAGAAATCGT
TCGTGGCTTACATTAAGAAGTACATCAGAACCCTCACTGCTGTGCTGGAGCCAGAGAAGG
CAGATGAATTCAAGAAGGGCGTTGAGGGTGCCACCAAGTTTCTTCTTAGCAAGCTCAAGG
ACCTTCAATTTTTTGTTGGTGAGAGCATGAAGGATGATGCAACTGTGGTGTTCGCCTATT
ACAAGGATGGTGCCACTCTAATCCGGACTTTCCTCTACTTTTCTCATGGTCTGAAGGGAG
ATCAAGTTGCTAGGCGTGCGGCGAGATCAATTTCCCCATGTGGGGTGTTATCTATGTACT
ACTGTCTTTTTGTTCTAGCCGCTGTGGCTGAATCCTACTGTGTTAGTCCAAGAGTGTTTT
TGAAAAAAAAACTGTCTTAAG
>Locus43.10_Confidence_0.605_Length_738
CGGCTCTCGGAACCCTAGCTCGCTCGCTGTGCCGCCTCCTCCTGCCTCGTCTCCTCAAGC
GAGCGAGCTAGGGTTCCGAGAGCCGCCGGCGCCATGTTGGTCTACCAGGATCTGCTCTCT
GGCGACGAGCTCCTGTCGGACTCCTTCCCCTACAAGGAGCTCGAGAAACGGCGTCCTCTG
GGAGGTCGAGGGCAAGTGGGTCACCCAAGGACCTGTTGATGTGGATATTGGTGCCAATCC
GTCTGCCGAGGGTGGCGAAGATGAAGGTGTTGATGACTCGGCCGTCAAGGTTGTTGACAT
TGTTGACACTTCCGCCTTCAGGAGCAACCCCCTTTTGACAAGAAATCGTTCGTGGCTTAC
ATTAAGAAGTACATCAGAACCCTCACTGCTGTGCTGGAGCCAGAGAAGGCAGATGAATTC
AAGAAGGGCGTTGAGGGTGCCACCAAGTTTCTTCTTAGCAAGCTCAAGGACCTTCAATTT
TTTGTTGGTGAGAGCATGAAGGATGATGCAACTGTGGTGTTCGCCTATTACAAGGATGGT
GCCACTCTAATCCGGACTTTCCTCTACTTTTCTCATGGTCTGAAGGGAGATCAAGTTGCT
AGGCGTGCGGCGAGATCAATTTCCCCATGTGGGGTGTTATCTATGTACTACTGTCTTTTT
GTTCTAGCCGCNNNNNNNNNNNNNNNNNNNNNNNNNNNNNNNNNNNNNNNNNNNNNNNNN
NNNNNNNNNNTTGAATTG
>Locus43.10_Confidence_0.053_Length_658
CTGCCCATCACCAGCAAGTCGGCGCCGGCCTTCTCCGCGGCGCCGCAGATCACGTCGCGC
GGGTCGCCCTTCTCCACGCACGTCTCCACCCTCACGTTGGGGAACGCGGTGCAGATGCTC
TTGGCCTTGGTGACGACGGTGTCCGCCGCGGACTCCATGTACTGGTCCATGCTGTCCATC
ACCTGCTGCGTCAGGATGTACCCGGCACCGTCGATGGAGGGGCAGTAGAACGGGCGCGGG
GAGCGGGCGTGGACGAGCACCACGGCGGGGGGCGGCGCCGCGGCGGCCTTGGCCGCGGAG
ACGACGTTGGAGAGGCACCAGGAGAGCGCGTGCATGCTCTCCTCGCTCTCGTCCACCGCC
ACCACCACGCGCCGCGGGGACGACGCACCAACAACAGTAGCGGCTCCTCCTCCGGCCACC
TCCATGGATCACCCAATCCTAGCTACAGTTGTTCTTGCTGGCAAGATGACTGACTAGTGA
CTACCTAGCTGGCGATGCAGACAAACTAGCTAGCCAATGCAGAGCACTCTATATAGGAGA
AGCTGATCATGTCGACAGTGGCTCAGTACTGCCAGATGACAGGGCTGTGTGCTCTATCTC
CATGAGACAGGTTCGGATAAGATAACGAGGGCGTGATGGCCCATTGGCTGGGGCTGGC
>Locus43.10_Confidence_0.605_Length_730
CGGCTCTCGGAACCCTAGCTCGCTCGCTGTGCCGCCTCCTCCTGCCTCGTCTCCTCAAGC
GAGCGAGCTAGGGTTCCGAGAGCCGCCGGCGCCATGTTGGTCTACCAGGATCTGCTCTCT
GGCGACGAGCTCCTGTCGGACTCCTTCCCCTACAAGGAGCTCGAGAAACGGCGTCCTCTG
GGAGGTCGAGGGCAAGTGGGTCACCCAAGGACCTGTTGATGTGGATATTGGTGCCAATCC
GTCTGCCGAGGGTGGCGAAGATGAAGGTGTTGATGACTCGGCCGTCAAGGTTGTTGACAT
TGTTGACACTTCCGCCTTCAGGAGCAACCCCCTTTTGACAAGAAATCGTTCGTGGCTTAC
ATTAAGAAGTACATCAGAACCCTCACTGCTGTGCTGGAGCCAGAGAAGGCAGATGAATTC
AAGAAGGGCGTTGAGGGTGCCACCAAGTTTCTTCTTAGCAAGCTCAAGGACCTTCAATTT
TTTGTTGGTGAGAGCATGAAGGATGATGCAACTGTGGTGTTCGCCTATTACAAGGATGGT
GCCACTCTAATCCGGACTTTCCTCTACTTTTCTCATGGTCTGAAGGGAGATCAAGTTGCT
AGGCGTGCGGCGAGATCAATTTCCCCATGTGGGGTGTTATCTATGTACTACTGTCTTTTT
GTTCTAGCCGCTGTGGCTGAATCCTACTGTGTTAGTCCAAGAGTGTTTTTGAAAAAAAAA
CTGTCTTAAG
>Locus44.5_Confidence_0.714_Length_2637
CTTGGGATCTGATTTTGTCCCCATACTGCGAGGGAGGGAGGGAGGGGGTTGGGTTTCTTT
CTCTTCTTCTCCCCTCTCTTCTCTCCTCACAACTCCTCACCGCCCCTCCTCCCAAGGCTG
ACCGTCGGCTCGGGTCTGGTGACAGCAATCCCTGCCGTCTTGCCATGCTCCCCACGAGGA
GCACACCATCAGAGTGATTCTGCAGAAGTATTCATTCTATTGGCGCGCCGAGCTGGTGAA
GGAGCTCTAATAAACCTAGCACGCACTTCAGTCATAAGCCAAGTGATTGAAAAAGGCAAG
TCAGCAGAAATATTGGTTCCAAGGGCTCTGTAATTGCTTCTCCACACTTGCCTATGCCTT
TGCACTAATCTTTACAACTGAGTAGTCAAAGCTGGGATATGGCTACTTATTACTCGAGCC
CTGGCAGTGAAAGAGATTCACAAACAATGTACTCAACAGAGTCAGGCAATGCATCATATC
CCGTGCCATTAGCCCTTGGGAACTTCCTTTATCCGAACAATGCATCTTCTGGACCTTATA
CAGAATTTAGTGGAATTGTCCAGCCTCAGCAGAATTTCATGGAACTTACTGGTCATCCTT
CAGCAATGTCACATGATTCATCATCCAATGAAGCTACTAACATGGGCACTTCGCTCACAG
AGCAGCGCTCTTTTGGTCCTTTGAAAGATATGAGAAATGAGATGTTGATGCATTTGATGG
ATGGTGCACACAGCAGTGGCAGTGATCTCATCCACAATGATGCCCATAGCACTGCACAGC
TCGAGTTTGGCATGTTAAACAACCACAACTCAAGTGTTCCATCAGCACCAGGCCAAGGGC
TGTCTCTGAGCCTCAATACACATATCTTGGCGCCTTCCTATCCATACTGGTCTGCAAAGC
AAGATTTACTGACACTAAATTCTTACCAGGGTGATGACAACAGAATGAAGAATATGCAGT
CTGAGGCCTCACAGGCAATCCGGAACTCTAAGTATCTGAAGGCAGCACAGGAGTTGCTTG
ATGAGATTGTCAGTGTTTGGAAGAGTGTTAAACAGAAAACAGATAAAGGCCCTGCTGAAG
CAGGAAAGGCAGATGGAAAAGAGACTGATGGGGGGACTAAAAGTGAGGGAGTATCTTCGG
ATCCACAAGAGTCTGGTGCCAATGCAGCAGCCGAGCTTTCGACTGCTGAGAAACAAGAGC
TCCAGAATAAGATGGCGAAACTTATGGCAATGTTGGACGAGGTGGATCGAAAGTACAAAC
ACTATTATCATCAGATGCAACTTGTAATGTCATCGTTCGATATGGTTGCTGGTTCTGGAG
CTGCCAAGCCTTATACTGCAGTTGCCCTCCAGACAATCTCACGGCATTTCCGATGTCTAA
AGGATGCTATCAATGATCAAATTAGTGTTATCCGGAAGAAACTTGGAGAGGATGACAATA
CATCTGGCAAAGAGGGCAAACTAACTCGCCTTCGTTATATCGATCAGCAAATAAGGCAAC
AGCGAGCTTTCCAGCAGTATGGTATGCTACAGCAAAATGCTTGGAGGCCACAGAGGGGAC
TACCTGAAAATTCAGTCTCAATTCTCCGGGCTTGGCTTTTTGAACACTTCCTTCACCCGT
ATCCAAAAGATTCCGAAAAGATAATGTTATCGAGACAAACTGGGTTAACAAGAAGTCAGA
TTTCAAATTGGTTCATCAATGCTCGTGTCCGGCTGTGGAAGCCAATGATCGAAGACATGT
ACAAAGAAGAGGTTGGTGAGGCAGAGCTAGACTCCAACTCTTCCTCTGACAATGGGCAGC
GAAACAAGGACAAAGCACCATCTTCGGAAGAAAAGGAGGACCTGAAGACCTCGACAAGCC
AGGTTTGCCAAACCAGCCAGCTTGACGAATCCAAAGCCAACGTTGGTGGAATGATGAGCT
TTAGTGGAGCACCAGCTGGCGGCTTCCACAACGAGGCCAACCCCGATGACAGCTTCATGA
GCCTGATGCTGAAGGCCCAGAGAGCGGGTGAAACCGATGGCAGCGGTCTCCCTCCATGAT
GCCGTCACTCATCACTCGGATGAGAGCACGCAGTTCATGGCATACCACATGGCAGAGTTT
GGGAGGTACGGGAACAACAACGTCTCACTGACGCTGGGTTTGCAACACGCCGAGAACAGC
CTCTCAGTCCCACCAAACACCCAGCCAGGCTTCCCCGGAGTCAGAGACCAAGACATCTAC
AACGCCACAGCTCCTCTCAACGTTGCCTCCACGTCTTCAGAGTATGTTTCGGCTGGCCAA
ATAGATCAACAACAACGGCAGCGGTTTGAGCCGTCACCTCTGATGCATGATTTCGTGGCC
TGAATTTCAGCTCGCCCACTGGAAAACGTGGGGAAGTGATTGTCATTTGTAGTGCCATGA
CGAATAACACGCCTGGACTGAATTTTCAGGCGTGGAACTTTAGCTGTAGTTGCAATTGGG
GTACAGAAGGGGCGGAGGTATATTATAGCGTAAATGTTATGTAAATTTAGTGGGGGAGGG
GGGGTGATAGCGGTAAAGAAATCCTGTAAAGATGGAATACATTTATACGTGTAAAATACT
AGTATTTAAGGGCCATGCTGTCAAAATAGATTTACCTGTAATGAGCACTTATGATCC
>Locus44.5_Confidence_0.714_Length_2631
CTTGGGATCTGATTTTGTCCCCATACTGGGAGGTAGGGAGGGGGTTGGGTTTCTTTCTCC
TCTCTTCCCTCTATTCTCTCCTCACAACTCCTCACCGCCCCTCCTCCCAAGGCTGACCGT
CGGCTCGGGTCTGGTGACAGCAATCCCTGCCGTCTTGCCATGCTCCCCACGAGGAGCACA
CCATCAGAGTGATTCTGCAGAAGTATTCATTCTATTGGCGCGCCGAGCTGGTGAAGGAGC
TCTAATAAACCTAGCACGCACTTCAGTCATAAGCCAAGTGATTGAAAAAGGCAAGTCAGC
AGAAATATTGGTTCCAAGGGCTCTGTAATTGCTTCTCCACACTTGCCTATGCCTTTGCAC
TAATCTTTACAACTGAGTAGTCAAAGCTGGGATATGGCTACTTATTACTCGAGCCCTGGC
AGTGAAAGAGATTCACAAACAATGTACTCAACAGAGTCAGGCAATGCATCATATCCCGTG
CCATTAGCCCTTGGGAACTTCCTTTATCCGAACAATGCATCTTCTGGACCTTATACAGAA
TTTAGTGGAATTGTCCAGCCTCAGCAGAATTTCATGGAACTTACTGGTCATCCTTCAGCA
ATGTCACATGATTCATCATCCAATGAAGCTACTAACATGGGCACTTCGCTCACAGAGCAG
CGCTCTTTTGGTCCTTTGAAAGATATGAGAAATGAGATGTTGATGCATTTGATGGATGGT
GCACACAGCAGTGGCAGTGATCTCATCCACAATGATGCCCATAGCACTGCACAGCTCGAG
TTTGGCATGTTAAACAACCACAACTCAAGTGTTCCATCAGCACCAGGCCAAGGGCTGTCT
CTGAGCCTCAATACACATATCTTGGCGCCTTCCTATCCATACTGGTCTGCAAAGCAAGAT
TTACTGACACTAAATTCTTACCAGGGTGATGACAACAGAATGAAGAATATGCAGTCTGAG
GCCTCACAGGCAATCCGGAACTCTAAGTATCTGAAGGCAGCACAGGAGTTGCTTGATGAG
ATTGTCAGTGTTTGGAAGAGTGTTAAACAGAAAACAGATAAAGGCCCTGCTGAAGCAGGA
AAGGCAGATGGAAAAGAGACTGATGGGGGGACTAAAAGTGAGGGAGTATCTTCGGATCCA
CAAGAGTCTGGTGCCAATGCAGCAGCCGAGCTTTCGACTGCTGAGAAACAAGAGCTCCAG
AATAAGATGGCGAAACTTATGGCAATGTTGGACGAGGTGGATCGAAAGTACAAACACTAT
TATCATCAGATGCAACTTGTAATGTCATCGTTCGATATGGTTGCTGGTTCTGGAGCTGCC
AAGCCTTATACTGCAGTTGCCCTCCAGACAATCTCACGGCATTTCCGATGTCTAAAGGAT
GCTATCAATGATCAAATTAGTGTTATCCGGAAGAAACTTGGAGAGGATGACAATACATCT
GGCAAAGAGGGCAAACTAACTCGCCTTCGTTATATCGATCAGCAAATAAGGCAACAGCGA
GCTTTCCAGCAGTATGGTATGCTACAGCAAAATGCTTGGAGGCCACAGAGGGGACTACCT
GAAAATTCAGTCTCAATTCTCCGGGCTTGGCTTTTTGAACACTTCCTTCACCCGTATCCA
AAAGATTCCGAAAAGATAATGTTATCGAGACAAACTGGGTTAACAAGAAGTCAGATTTCA
AATTGGTTCATCAATGCTCGTGTCCGGCTGTGGAAGCCAATGATCGAAGACATGTACAAA
GAAGAGGTTGGTGAGGCAGAGCTAGACTCCAACTCTTCCTCTGACAATGGGCAGCGAAAC
AAGGACAAAGCACCATCTTCGGAAGAAAAGGAGGACCTGAAGACCTCGACAAGCCAGGTT
TGCCAAACCAGCCAGCTTGACGAATCCAAAGCCAACGTTGGTGGAATGATGAGCTTTAGT
GGAGCACCAGCTGGCGGCTTCCACAACGAGGCCAACCCCGATGACAGCTTCATGAGCCTG
ATGCTGAAGGCCCAGAGAGCGGGTGAAACCGATGGCAGCGGTCTCCTCCATGATGCCGTC
ACTCATCACTCGGATGAGAGCACGCAGTTCATGGCATACCACATGGCAGAGTTTGGGAGG
TACGGGAACAACAACGTCTCACTGACGCTGGGTTTGCAACACGCCGAGAACAGCCTCTCA
GTCCCACCAAACACCCAGCCAGGCTTCCCCGGAGTCAGAGACCAAGACATCTACAACGCC
ACAGCTCCTCTCAACGTTGCCTCCACGTCTTCAGAGTATGTTTCGGCTGGCCAAATAGAT
CAACAACAACGGCAGCGGTTTGAGCCGTCACCTCTGATGCATGATTTCGTGGCCTGAATT
TCAGCTCGCCCACTGGAAAACGTGGGGAAGTGATTGTCATTTGTAGTGCCATGACGAATA
ACACGCCTGGACTGAATTTTCAGGCGTGGAACTTTAGCTGTAGTTGCAATTGGGGTACAG
AAGGGGCGGAGGTATATTATAGCGTAAATGTTATGTAAATTTAGTGGGGGAGGGGGGGTG
ATAGCGGTAAAGAAATCCTGTAAAGATGGAATACATTTATACGTGTAAAATACTAGTATT
TAAGGGCCATGCTGTCAAAATAGATTTACCTGTAATGAGCACTTATGATCC
>Locus44.5_Confidence_0.714_Length_2716
CTTGGGATCTGATTTTGTCCCCATACTGCGAGGGAGGGAGGGAGGGGGTTGGGTTTCTTT
CTCTTCTTCTCCCCTCTCTTCTCTCCTCACAACTCCTCACCGCCCCTCCTCCCAAGGCTG
ACCGTCGGCTCGGGTCTGGTGACAGCAATCCCTGCCGTCTTGCCATGCTCCCCACGAGGA
GCACACCATCAGAGTGATTCTGCAGAAGTATTCATTCTATTGGCGCGCCGAGCTGGTGAA
GGAGCTCTAATAAACCTAGCACGCACTTCAGTCATAAGCCAAGTGATTGAAAAAGGCAAG
TCAGCAGAAATATTGGTTCCAAGGGCTCTGTAATTGCTTCTCCACACTTGCCTATGCCTT
TGCACTAATCTTTACAACTGAGTAGTCAAAGCTGGGATATGGCTACTTATTACTCGAGCC
CTGGCAGTGAAAGAGATTCACAAACAATGTACTCAACAGAGTCAGGCAATGCATCATATC
CCGTGCCATTAGCCCTTGGGAACTTCCTTTATCCGAACAATGCATCTTCTGGACCTTATA
CAGAATTTAGTGGAATTGTCCAGCCTCAGCAGAATTTCATGGAACTTACTGGTCATCCTT
CAGCAATGTCACATGATTCATCATCCAATGAAGCTACTAACATGGGCACTTCGCTCACAG
AGCAGCGCTCTTTTGGTCCTTTGAAAGATATGAGAAATGAGATGTTGATGCATTTGATGG
ATGGTGCACACAGCAGTGGCAGTGATCTCATCCACAATGATGCCCATAGCACTGCACAGC
TCGAGTTTGGCATGTTAAACAACCACAACTCAAGTGTTCCATCAGCACCAGGCCAAGGGC
TGTCTCTGAGCCTCAATACACATATCTTGGCGCCTTCCTATCCATACTGGTCTGCAAAGC
AAGATTTACTGACACTAAATTCTTACCAGGGTGATGACAACAGAATGAAGAATATGCAGT
CTGAGGCCTCACAGGCAATCCGGAACTCTAAGTATCTGAAGGCAGCACAGGAGTTGCTTG
ATGAGATTGTCAGTGTTTGGAAGAGTGTTAAACAGAAAACAGATAAAGGCCCTGCTGAAG
CAGGAAAGGCAGATGGAAAAGAGACTGATGGGGGGACTAAAAGTGAGGGAGTATCTTCGG
ATCCACAAGAGTCTGGTGCCAATGCAGCAGCCGAGCTTTCGACTGCTGAGAAACAAGAGC
TCCAGAATAAGATGGCGAAACTTATGGCAATGTTGGACGAGGTGGATCGAAAGTACAAAC
ACTATTATCATCAGATGCAACTTGTAATGTCATCGTTCGATATGGTTGCTGGTTCTGGAG
CTGCCAAGCCTTATACTGCAGTTGCCCTCCAGACAATCTCACGGCATTTCCGATGTCTAA
AGGATGCTATCAATGATCAAATTAGTGTTATCCGGAAGAAACTTGGAGAGGATGACAATA
CATCTGGCAAAGAGGGCAAACTAACTCGCCTTCGTTATATCGATCAGCAAATAAGGCAAC
AGCGAGCTTTCCAGCAGTATGGTATGCTACAGCAAAATGCTTGGAGGCCACAGAGGGGAC
TACCTGAAAATTCAGTCTCAATTCTCCGGGCTTGGCTTTTTGAACACTTCCTTCACCCGT
AAGTTTTTTCGTTTAGCTTAGAGATATGTTCACTCACCCTTTTTTTCATTTGTTCTCATG
ACACTCTGACACTCTTAGGTATCCAAAAGATTCCGAAAAGATAATGTTATCGAGACAAAC
TGGGTTAACAAGAAGTCAGATTTCAAATTGGTTCATCAATGCTCGTGTCCGGCTGTGGAA
GCCAATGATCGAAGACATGTACAAAGAAGAGGTTGGTGAGGCAGAGCTAGACTCCAACTC
TTCCTCTGACAATGGGCAGCGAAACAAGGACAAAGCACCATCTTCGGAAGAAAAGGAGGA
CCTGAAGACCTCGACAAGCCAGGTTTGCCAAACCAGCCAGCTTGACGAATCCAAAGCCAA
CGTTGGTGGAATGATGAGCTTTAGTGGAGCACCAGCTGGCGGCTTCCACAACGAGGCCAA
CCCCGATGACAGCTTCATGAGCCTGATGCTGAAGGCCCAGAGAGCGGGTGAAACCGATGG
CAGCGGTCTCCTCCATGATGCCGTCACTCATCACTCGGATGAGAGCACGCAGTTCATGGC
ATACCACATGGCAGAGTTTGGGAGGTACGGGAACAACAACGTCTCACTGACGCTGGGTTT
GCAACACGCCGAGAACAGCCTCTCAGTCCCACCAAACACCCAGCCAGGCTTCCCCGGAGT
CAGAGACCAAGACATCTACAACGCCACAGCTCCTCTCAACGTTGCCTCCACGTCTTCAGA
GTATGTTTCGGCTGGCCAAATAGATCAACAACAACGGCAGCGGTTTGAGCCGTCACCTCT
GATGCATGATTTCGTGGCCTGAATTTCAGCTCGCCCACTGGAAAACGTGGGGAAGTGATT
GTCATTTGTAGTGCCATGACGAATAACACGCCTGGACTGAATTTTCAGGCGTGGAACTTT
AGCTGTAGTTGCAATTGGGGTACAGAAGGGGCGGAGGTATATTATAGCGTAAATGTTATG
TAAATTTAGTGGGGGAGGGGGGGTGATAGCGGTAAAGAAATCCTGTAAAGATGGAATACA
TTTATACGTGTAAAATACTAGTATTTAAGGGCCATGCTGTCAAAATAGATTTACCTGTAA
TGAGCACTTATGATCC
>Locus44.5_Confidence_0.357_Length_1237
AAATCATTAGCCTGCCTTAGTAATATTAAAATCAATGGGTATGTTTTGAAAGAACTAATT
TAAGTTGTTTAAAAAGAACTACATGGTACAAACATATTCTAAATTTTGTTCCATCGACAA
AAACTTTAAAATAAACTCTGCAGTTGATCTTTTCCAGAACAACACACTAATTCTGTTTAG
TATTTGATCTGATGACCTACTGTCCTTTTAGTAGTTTGTATTCTGTATCGAATAATGGAA
AAGATATTTACTGAAATTCATATGTGCTGTTCTCTTCTAGATTTCAAATTGGTTCATCAA
TGCTCGTGTCCGGCTGTGGAAGCCAATGATCGAAGACATGTACAAAGAAGAGGTTGGTGA
GGCAGAGCTAGACTCCAACTCTTCCTCTGACAATGGGCAGCGAAACAAGGACAAAGCACC
ATCTTCGGAAGAAAAGGAGGACCTGAAGACCTCGACAAGCCAGGTTTGCCAAACCAGCCA
GCTTGACGAATCCAAAGCCAACGTTGGTGGAATGATGAGCTTTAGTGGAGCACCAGCTGG
CGGCTTCCACAACGAGGCCAACCCCGATGACAGCTTCATGAGCCTGATGCTGAAGGCCCA
GAGAGCGGGTGAAACCGATGGCAGCGGTCTCCTCCATGATGCCGTCACTCATCACTCGGA
TGAGAGCACGCAGTTCATGGCATACCACATGGCAGAGTTTGGGAGGTACGGGAACAACAA
CGTCTCACTGACGCTGGGTTTGCAACACGCCGAGAACAGCCTCTCAGTCCCACCAAACAC
CCAGCCAGGCTTCCCCGGAGTCAGAGACCAAGACATCTACAACGCCACAGCTCCTCTCAA
CGTTGCCTCCACGTCTTCAGAGTATGTTTCGGCTGGCCAAATAGATCAACAACAACGGCA
GCGGTTTGAGCCGTCACCTCTGATGCATGATTTCGTGGCCTGAATTTCAGCTCGCCCACT
GGAAAACGTGGGGAAGTGATTGTCATTTGTAGTGCCATGACGAATAACACGCCTGGACTG
AATTTTCAGGCGTGGAACTTTAGCTGTAGTTGCAATTGGGGTACAGAAGGGGCGGAGGTA
TATTATAGCGTAAATGTTATGTAAATTTAGTGGGGGAGGGGGGGTGATAGCGGTAAAGAA
ATCCTGTAAAGATGGAATACATTTATACGTGTAAAATACTAGTATTTAAGGGCCATGCTG
TCAAAATAGATTTACCTGTAATGAGCACTTATGATCC
>Locus44.5_Confidence_0.714_Length_2636
CTTGGGATCTGATTTTGTCCCCATACTGCGAGGGAGGGAGGGAGGGGGTTGGGTTTCTTT
CTCTTCTTCTCCCCTCTCTTCTCTCCTCACAACTCCTCACCGCCCCTCCTCCCAAGGCTG
ACCGTCGGCTCGGGTCTGGTGACAGCAATCCCTGCCGTCTTGCCATGCTCCCCACGAGGA
GCACACCATCAGAGTGATTCTGCAGAAGTATTCATTCTATTGGCGCGCCGAGCTGGTGAA
GGAGCTCTAATAAACCTAGCACGCACTTCAGTCATAAGCCAAGTGATTGAAAAAGGCAAG
TCAGCAGAAATATTGGTTCCAAGGGCTCTGTAATTGCTTCTCCACACTTGCCTATGCCTT
TGCACTAATCTTTACAACTGAGTAGTCAAAGCTGGGATATGGCTACTTATTACTCGAGCC
CTGGCAGTGAAAGAGATTCACAAACAATGTACTCAACAGAGTCAGGCAATGCATCATATC
CCGTGCCATTAGCCCTTGGGAACTTCCTTTATCCGAACAATGCATCTTCTGGACCTTATA
CAGAATTTAGTGGAATTGTCCAGCCTCAGCAGAATTTCATGGAACTTACTGGTCATCCTT
CAGCAATGTCACATGATTCATCATCCAATGAAGCTACTAACATGGGCACTTCGCTCACAG
AGCAGCGCTCTTTTGGTCCTTTGAAAGATATGAGAAATGAGATGTTGATGCATTTGATGG
ATGGTGCACACAGCAGTGGCAGTGATCTCATCCACAATGATGCCCATAGCACTGCACAGC
TCGAGTTTGGCATGTTAAACAACCACAACTCAAGTGTTCCATCAGCACCAGGCCAAGGGC
TGTCTCTGAGCCTCAATACACATATCTTGGCGCCTTCCTATCCATACTGGTCTGCAAAGC
AAGATTTACTGACACTAAATTCTTACCAGGGTGATGACAACAGAATGAAGAATATGCAGT
CTGAGGCCTCACAGGCAATCCGGAACTCTAAGTATCTGAAGGCAGCACAGGAGTTGCTTG
ATGAGATTGTCAGTGTTTGGAAGAGTGTTAAACAGAAAACAGATAAAGGCCCTGCTGAAG
CAGGAAAGGCAGATGGAAAAGAGACTGATGGGGGGACTAAAAGTGAGGGAGTATCTTCGG
ATCCACAAGAGTCTGGTGCCAATGCAGCAGCCGAGCTTTCGACTGCTGAGAAACAAGAGC
TCCAGAATAAGATGGCGAAACTTATGGCAATGTTGGACGAGGTGGATCGAAAGTACAAAC
ACTATTATCATCAGATGCAACTTGTAATGTCATCGTTCGATATGGTTGCTGGTTCTGGAG
CTGCCAAGCCTTATACTGCAGTTGCCCTCCAGACAATCTCACGGCATTTCCGATGTCTAA
AGGATGCTATCAATGATCAAATTAGTGTTATCCGGAAGAAACTTGGAGAGGATGACAATA
CATCTGGCAAAGAGGGCAAACTAACTCGCCTTCGTTATATCGATCAGCAAATAAGGCAAC
AGCGAGCTTTCCAGCAGTATGGTATGCTACAGCAAAATGCTTGGAGGCCACAGAGGGGAC
TACCTGAAAATTCAGTCTCAATTCTCCGGGCTTGGCTTTTTGAACACTTCCTTCACCCGT
ATCCAAAAGATTCCGAAAAGATAATGTTATCGAGACAAACTGGGTTAACAAGAAGTCAGA
TTTCAAATTGGTTCATCAATGCTCGTGTCCGGCTGTGGAAGCCAATGATCGAAGACATGT
ACAAAGAAGAGGTTGGTGAGGCAGAGCTAGACTCCAACTCTTCCTCTGACAATGGGCAGC
GAAACAAGGACAAAGCACCATCTTCGGAAGAAAAGGAGGACCTGAAGACCTCGACAAGCC
AGGTTTGCCAAACCAGCCAGCTTGACGAATCCAAAGCCAACGTTGGTGGAATGATGAGCT
TTAGTGGAGCACCAGCTGGCGGCTTCCACAACGAGGCCAACCCCGATGACAGCTTCATGA
GCCTGATGCTGAAGGCCCAGAGAGCGGGTGAAACCGATGGCAGCGGTCTCCTCCATGATG
CCGTCACTCATCACTCGGATGAGAGCACGCAGTTCATGGCATACCACATGGCAGAGTTTG
GGAGGTACGGGAACAACAACGTCTCACTGACGCTGGGTTTGCAACACGCCGAGAACAGCC
TCTCAGTCCCACCAAACACCCAGCCAGGCTTCCCCGGAGTCAGAGACCAAGACATCTACA
ACGCCACAGCTCCTCTCAACGTTGCCTCCACGTCTTCAGAGTATGTTTCGGCTGGCCAAA
TAGATCAACAACAACGGCAGCGGTTTGAGCCGTCACCTCTGATGCATGATTTCGTGGCCT
GAATTTCAGCTCGCCCACTGGAAAACGTGGGGAAGTGATTGTCATTTGTAGTGCCATGAC
GAATAACACGCCTGGACTGAATTTTCAGGCGTGGAACTTTAGCTGTAGTTGCAATTGGGG
TACAGAAGGGGCGGAGGTATATTATAGCGTAAATGTTATGTAAATTTAGTGGGGGAGGGG
GGGTGATAGCGGTAAAGAAATCCTGTAAAGATGGAATACATTTATACGTGTAAAATACTA
GTATTTAAGGGCCATGCTGTCAAAATAGATTTACCTGTAATGAGCACTTATGATCC
>Locus45.16_Confidence_1.000_Length_156
TAATTAGTCTATGATTAGACACTAATTGTTAAATACAAACTAAAGTGCTACAGTAACTAA
AGCTAAAAAAATTAGCGATCTAAACCAGGCCCAGCATGCATGGATCCCCCATGGTTGGAT
TGGGGGAATTCAGAATCCCATGATCCATGTGAGCCG
>Locus45.16_Confidence_1.000_Length_162
GGTTCTCTTCCCTTCCAAATTCCAAGTTTTTTTACTCTCTTTTCGTCACATCAATTTTTG
GATGCATATATGGAGCATTAAATGTTGGGAAAAAAATAACTAATTGCACAGTTTGATAGT
AAATCACTAGACGGATCTTTTGAGCCTAATTAGTCTATGATT
>Locus45.16_Confidence_1.000_Length_147
GGTCGACTCAGCATCAGGCGCCGACCTGCAAAAGTCCAAAACGAAACAAAAACGTCAGAA
ACAGCAGATCAGAGGAGTGACTGGATAGTTCTAGGGTTAGGGTTAGGGTTCTTCGACTTA
CCTACCGGAGCCCGGTGATGGAGATGA
>Locus45.16_Confidence_1.000_Length_123
TCTGAAGGAGATGCCTCCTAGGTTGCCCTGCGGGCGGACGAAGGGCGGCGAGCGAGGGTG
ACCGCGGCAGCGACAGAGACACAACTGCGGCGCGGGGAGGGAGAGCGCGAGAGCAGTCCG
TCG
>Locus45.16_Confidence_1.000_Length_136
GATCTTCCGCACTATGCTACAGAACTCTCTGCTCATAAATAATGAACTGGTGTCAACATT
GGAACAAAAGCATATACATATATCAAGCTCCGAGTAAGAAAGACTTGCTCCCACGGGTCA
TCTCCCACAAGCATCA
>Locus45.16_Confidence_1.000_Length_120
CTTCCACTTACCATTGTATGCGTGAACCCGGAAAGGACAACCGTTCACCAGATCCATAAA
ACAGTTGAAAACTCAATGTTTCTGTCGACATGCCTGACGAGTCAAAGGACTAATTGAAGG
>Locus45.16_Confidence_0.129_Length_2936
TGCATCGTCGGCTCCTTCACACAACCTACACACAAGCCAAAAGGGACACACGAAAGATGA
GCCCCTTTTCCTTTTTCCGTGCAGCTTCTCAAGCCAAACATAAGTATCTTGTGACCAGAG
GCTTTCGCCTTTCGGGATCAAGAATCAACATCATGTGACGATTTTAGAAGAGTTAAGCCT
ACCGGATGCTGAATTTAGCAATGCATTTACAGTTACTAAACAGAGACATCCAATGTTTAT
TTAGTTCAGTTAAAAACCCATTCGCCATCACTGTTGCAAAAACAAGTATTGAGGATCAAA
GGAGGACTTACCTAGTTATCTAAAATTGCTTGCTGCAGGGCAGGCAGACATCCTACTCAT
TTGTGGCGGCGCAACCTTCACCAGCTGCTAGAGGTTCCTCCTTTCTTGGCGCAGATGATT
TTGAGTTCATCTTCTGGACCTCCTCCTTTGTATAGATGTAGATCTTCCGCACTATGCTAC
AGAACTCTTCCCACGGGTCATCTCCCACAAGCATCATGTCACCCTCATTGTCAGTATAAA
CGATCTGCCAGTTTCTGTTGGCAGATACTAGTTCGCCATCGAATTCAAACATCTTGTCTA
GTTCCGCTTTGAGTTCATCATAGTCAGTGAATTTAGAGAGGTCCACAGATCTGCCAAGCG
CAACTCCTTGCTTATGAACCTTTGTGCAGCTCCTTGTCGAAGCACCCTGGGACTTGCTTT
GAATATCTTTTGAACTTTGCTGGGCTTGCTGAATGCTTTTCTCGTTCTCAGTTGCAGTTC
CAGCTGTGCTTACAGACCCCTCAGGCAAGCACTCATTTTGCACAGGTTGCAATTCATTCA
CAGGTGCCGATGGTCGAGTTTGTACCACATGTACCACATGTTCCCGGATAGCAGACAATG
GAGAGCTCAACTGGACAGGAGATGGACTGGTTGTATCAACTTGGAACCCAAAAATCTTGA
ACCCACTGCCTTCTCTAGTCTTTTCCAAATCAAATGGAGCAACTGTTGCATGGGGCCTGA
CCACTCGTGGCTGTTCAACCTGGGGAAATGGCTGGTTCAACCAACTTGATGGGTTTTGTC
CAAAGCTGAAACCCTGCTGCTGTTGATCACCTGGATTACCATAGATCGTATTCTGGTCGC
TCCAGAAACGCAAGTCATTGTTTGCTGTTTGTGTCCTTGTGCTTGATTCAACAGTCAGAG
AAGGTTGTTGAGCCATATAGAAGTATGGATCCGCAAAGCGATGAGCTGAACCCTGATCTT
GAAACTGATTGTTGAAAGAAAGACGGTGATGATTGTCATCATAAGCTTGCATAAAGAACC
CCTGTGTATCTCCAAATGATTGAGAGGCGGTGCGGCCATCCTTGAAGGCGGAACGTGTGT
CCTTGAAGTCAGTTTCACGCCTTCCCAACGGCATCCAATTATCCATAGCAGGTCTCTGCT
GAAAATTAGTGTGGGCTTTCCCATTGGGTGATGGGGACCACATCATCGGCTTCTGAACAG
TGGAATCAGAGTCGTTGCTTTCAGTCAGGTTGTTCCTCAAGGTCATCTGCTCTTGACCTT
GCAAGACCGAATTTTGATGTTGTGTTTGAGCAGAGTCGATATCGATCTTGGCTGCACTTT
CTTTTGTGAGAACAGATGCTTCAGGTGAAGGTAGAGGTGCATTTTGTCTAGGTCTTTTTA
CTCTAGAAGAAGAAAGTGGGAGTGGATTAACTGGAGGTGATGAAGCAGGCTCTATCTTCC
AAGGAGAGACCCTATCTGGTCGCGGGATAGTAGAAGGCTCATCCCAGCGCACCTTCAAGT
ATCTCCAACTGGAATCAGGCCATAGTGGGTCAAGATTTTCACAGCCAACGATTGTACCAG
TAAACCTCTGCTCTGGTGCCTCTTCCCCTTCAAACCTCATCCTGAATCTCATCCCAATAG
AATAATTGTTTTTCACTGACTCCATATATTGATCATATGGTATGATGAACTCTGAAGGGC
TCGTCCTAGGCTTGTAGTAGACAGTGAACATGGATTTGGTGTTGATGGCGTGCCATGCAG
TCGCAAGGACCCCGAGGTGCATGCTTTGGCTAGATATGACTGAAGAAGGTACAGTAGACA
ACTGCCTCATAGCTCGCCTAACACCAACTCGGAGTTCACCATTTTCTCCTCTGAGGAAAA
TGAAGGCATCTCCAGCAACAAGCCTTTTGGAACTAACAAAAACACTCCAACCACTCTGAA
GGAGATGCCTCCTAGGTTGCCCGCGAAAGATGTGGCGGAAGCGCCACTCCATGCCATGCA
GATCCTTCGCCACCAGCTCCTGTGTGGGAGGCGACTGCGTCATATCCAGTGGAGGGAGGC
ACTCGTCTGCGTGGCGGCGCAGCACAGAGAAGCCGCCGTGTGTGCTGGTGTCGGAGGCGG
TGAGCGTCTTGCAGAAGGACCTGACTGCTGGCCTCGGCGACGCAGCGGACGTAGAACTCG
CCTTCTCAGCCGCCACATCGGTTTGCTCGGGCTCTGGCATGAGCATGATCTGCGCGTAGA
CCTCGTCGGTGTCCGCCTCCGCCTTGAGCTCGACGTTGAGCACGCGGCAGAGCAACTTGG
AGGGCAGATCGTAGAGGCGCATCTGGTTCCCGGCGACCTGGTTCATGGACGCCTCCACCT
GCTCGATGTGTCCCTGCGGGAAGTAGAAGACGAGGTCGCCGACACGGGGGACGGTGACGA
GCGGGCCGGCGCAGGCGCGCCAGAGCTCCGGGTACAGCGGATCCCCTGAGTTAGACGGGG
CCTGGGACGGCAGCGCCATGGCTGGTGCGGGCGGCATCTGCCTCGGATCGGGAGGCGGCG
GCGTGGTGGGAAACCCTAGACGGAGGAGAAGGGCGCGCGGAAAGGGGGGAGAGCGAAGGC
AGGCGGAAAGGGGGAGGAGGCAGCGGCAGTAGTAGTCGGAGGGGGGAGAAATGTTT
>Locus45.16_Confidence_0.099_Length_1607
CCTGCATTTTCTCTTGGTCACAAAGGCCTCTCACAATAATGCTGTTGGTGAACTTATGTG
GGCACAAACCTAAGCGAGTCATCTCCTGATAAAGTGGTAATGCTTCTTGTGCATTTCCAG
ACCTGAAAGCTCCATCCATCAAACTGTTGTACAAAGGAACGGTAGGAGCAACCCCAAACT
TGGGCATGTCAAGGAACATATTTTTTGCTTCATTGAGCCTCTTTGCCTTACAGAAATCTT
CAATCAGGGTTGTAAAGGTAACAACATTTGGAATGAGGCCACTCTTCAGCAACTCCTTCT
TTTGTGAGAACAGATGATACAAATGAAGGTGGAGGAGCATTTTTTTTCTTTTTACTGTAG
AAGAAAGTGTGAGTGGATTAACTGGAGGTGATGAAGCAAGCTATATCTTCCAAGGAGAGA
CCCTATCTGGCTGTGGGATAGTAGAAGGCTCATCCCAGTGCACCTTCAAGTATCACCAAC
TGGAATCAGGCCATAGTGGGTCAAGATTTTCACAGCCAACGATTGTACCAGTAAACCTCT
GCTCTGGTGCCTCTTCCCCTTCAAACCTCATCCTGAATCTCATCCCAATAGAATAATTGT
TTTTCACTGACTCCATATATTGATCATATGGTATGATGAACTCTGAAGGGCTCGTCCTAG
GCTTGTAGTAGACAGTGAACATGGATTTGGTGTTGATGGCGTGCCATGCAGTCGCAAGGA
CCCCGAGGTGCATGCTTTGGCTAGATATGACTGAAGAAGGTACAGTAGACAACTGCCTCA
TAGCTCGCCTAACACCAACTCGGAGTTCACCATTTTCTCCTCTGAGGAAAATGAAGGCAT
CTCCAGCAACAAGCCTTTTGGAACTAACAAAAACACTCCAACCACTCTGAAGGAGATGCC
TCCTAGGTTGCCCGCGAAAGATGTGGCGGAAGCGCCACTCCATGCCATGCAGATCCTTCG
CCACCAGCTCCTGTGTGGGAGGCGACTGCGTCATATCCAGTGGAGGGAGGCACTCGTCTG
CGTGGCGGCGCAGCACAGAGAAGCCGCCGTGTGTGCTGGTGTCGGAGGCGGTGAGCGTCT
TGCAGAAGGACCTGACTGCTGGCCTCGGCGACGCAGCGGACGTAGAACTCGCCTTCTCAG
CCGCCACATCGGTTTGCTCGGGCTCTGGCATGAGCATGATCTGCGCGTAGACCTCGTCGG
TGTCCGCCTCCGCCTTGAGCTCGACGTTGAGCACGCGGCAGAGCAACTTGGAGGGCAGAT
CGTAGAGGCGCATCTGGTTCCCGGCGACCTGGTTCATGGACGCCTCCACCTGCTCGATGT
GTCCCTGCGGGAAGTAGAAGACGAGGTCGCCGACACGGGGGACGGTGACGAGCGGGCCGG
CGCAGGCGCGCCAGAGCTCCGGGTACAGCGGATCCCCTGAGTTAGACGGGGCCTGGGACG
GCAGCGCCATGGCTGGTGCGGGCGGCATCTGCCTCGGATCGGGAGGCGGCGGCGTGGTGG
GAAACCCTAGACGGAGGAGAAGGGCGCGCGGAAAGGGGGGAGAGCGAAGGCAGGCGGAAA
GGGGGAGGAGGCAGCGGCAGTAGTAGTCGGAGGGGGGAGAAATGTTT
>Locus45.16_Confidence_0.238_Length_1353
CAGGCACACAGGCCAGCAAAAGCCAAAAGATCACTCACTCATCTCACTCACAAGTCACAA
GTCACATACTCACATGCACTAAGTTCCAGAAGCATCAGCAGCAGCACCACTCCCGCTGCC
GCCGCTTCCTTCTTCATCGAGGTACAGCTTCTCAAATGCCTCCTCAAGCTCTGTGTCTTC
AGTTGCATGTTGTTCCCTTGTTGCTCCTAGTTCCCAATCCTTGATGCAGGTCAACATCTC
CACATTCTCTGGCAATAGTCGCCGTCGCCGATCCTCAAGTATCCTCCCACCAGTAGAGGT
ACCATGAGTGGCAGTGCTGGTGGAGCCAGTATGTGTCGCGGTCCCTCCACCGCCGTCGCC
ATCGAGGGCATCGACATCGATGGGAGGAAGGGGGCCGTCGCCGGCATCGACACCGAACAA
AGCGGCAGCATCCTGACGGAGGTCGTCGTCGTCCTCCACCTCCTCCAGCTCGTCCTCGAA
GGGGCCATCATTGCCGGTGGTGGGATCCGACACGGCATCCCCAACCGCGGACGGCTGGCT
CTGACCACGTCGTCCTCGTCCACCACCGTTCCTCAACGGCAAGCGCGGTCGCCTGGCCAT
GTCTATGCCAGAGGAGGTCGACTCAGCATCAGGCGCCGACCAGCTCTCCATGAGGACCTT
GTCCTGGTTCATGAGCGTGAGCGCGGCCATGGAGACGCCGTCCTCGTTGGGGGTGAGCCA
CTTGCCGACGGGGGCGGCGGAGTACCGCCGCTCGTACTTGCCGTCCTTGTCCTCCATCTG
GCACTTGGCCGACGTCGTAGGAGGCGAGGAGGCGGAGCATGCGGTCCACCATGTCCGCCG
CGTCGGGGTTGGTGGGCCGCACGGGCAGCCGCGCCACCACCTCCTCGGGCGCCAGCGCCT
TCCCCGCGGGCGCCTCCGCCTGCAGCACCTCCAGCAGGCCCAGCTCCAGCGCGTTCTTCA
GCGTCATGGGCATGCATGTACGCGATGCAGCTGGCNNNNNNNNNNNNNNNNNNCCTCGTC
CGCCACCGCGGCCACGTCCTCGCCGGTCGAGCCCATGCCTGACGACGGCCGGCCGGTGCC
CGGTGGAGAGGAGGATACAAGGAGAGAGACCTTTTCTGGTGGGCTTGAGGAGTGAGCGAC
GCGAGCTTGGGAAGTGTTGGTGTGCGCTGCTGCTGCGAAGAGGAAGGAGGAGGTGGGAGG
GGGTTATATGGGGCCGGAGAGCTCACCAACCACCGCACCAAACACACGCATTTACCAACT
GCTTTCCTTTTTCTCACCTCCGTTTCGAATTTTAATTTTGGGAAGGAAAATGTAGCATGA
AAGATGCATGGCACTAAGAAAAAGCTACTAAAG
>Locus45.16_Confidence_0.188_Length_2432
CAGGCACACAGGCCAGCAAAAGCCAAAAGATCACTCACTCATCTCACTCACAAGTCACAA
GTCACATACTCACATGCACTAAGTTCCAGAAGCATCAGCAGCAGCACCACTCCCGCTGCC
GCCGCTTCCTTCTTCATCGAGGTACAGCTTCTCAAATGCCTCCTCAAGCTCTGTGTCTTC
AGTTGCATGTTGTTCCCTTGTTGCTCCTAGTTCCCAATCCTTGATGCAGGTCAACATCTC
CACATTCTCTGGCAATAGTCGCCGTCGCCGATCCTCAAGTATCCTCCCTGATAAACTGAA
ACAGGATCAGAAGGTGTAGGTGCAGGATAAGAGCCCAAGTAACCAAAGAACATAGGTGTC
AATGTTTCCATAGCCTTAGCATTAGAAGAAGCATTGTCTAGAGTGATGGCAAAGACCTTA
TCAATCAAACCAAACTCCTCAACAACATTACCAATTCTTTCAGCAATGTTTTCACCAGAA
TGCTTGACTTCAATCAGCCTAAAACCAATAACCCTCTTCTGTAACTCCCAATTAGCACTA
ACATAATGAGCAACAACACTGATATAATCTTCCTTAGCATTACCAGACCATATATCAGAA
GTCAAAGCAACAGAATGAGTACCAGGCAACACAGAATTCTTAAGCACATCACGACATTCA
GTAAACAGTTTAGCCATGTCTCTGGTTGTGGTCTGTCTAGACACACTTTTGAACAAAGGA
TTATGAGCACGCTTAATATAATCCTCCCAGGCCTGTGTGTCACCTATGCCCAATGGGAGG
TCCAGTCTAGCAATCAACCGGCACAATTCAGTACGAGCAACAGCAGGATCATAGGTCCAG
TTATTCAAACCATCAGGATTAAGAGCAAGTCTAGACTGGACCCTATTAGCATGATCAGTT
TTTTTCCTACAAGACCTCTGGTGCCTAATCAAATGCCCAGTGCCAAATTCAGATCTAGCA
GACATTCTAGTTCTACACATCTTGCAGATAGCAGCAATTCTCACATCATTAGCATCTTTG
ATCTCATGAAAATCCACCCAGACAGCAGATTTGCGCTTACCACCAGTAGAGGTACCATGA
GTGGCAGTGCTGGTGGAGCCAGTATGTGTCGCGGTCCCTCCACCGCCGTCGCCATCGAGG
GCATCGACATCGATGGGAGGAAGGGGGCCGTCGCCGGCATCGACACCGAACAAAGCGGCA
GCATCCTGACGGAGGTCGTCGTCGTCCTCCACCTCCTCCAGCTCGTCCTCGAAGGGGCCA
TCATTGCCGGTGGTGGGATCCGACACGGCATCCCCAACCGCGGACGGCTGGCTCTGACCA
CGTCGTCCTCGTCCACCACCGTTCCTCAACGGCAAGCGCGGTCGCCTGGCCATGTCTATG
CCAGAGGAGGTCGACTCAGCATCAGGCGCCGACCTACCGGAGCCCGGTGATGGAGATGAC
GATGGTCAAGGTGAGGAGGACAGACAGAGACACCGATTAGAGCGGACCAACGACGGCGAG
CGGCGGAGGAGTGACTGGACAGTGGCACAACTCACATCACAGTAGAGGGAAGAAGGGAAG
GGAGGACCGGAGGAGACAGGGCGAGATGGGGAGTTGCGAGATGTGGATCGAGATCACCGG
AGTCGGAGACGATGGTCCACGGCGATGAGAGAAGGGCGACGGGCGACGGCGGCGCGAGCA
CGAGACGACGAGAGCTGAGAGCGAGAGCGACTGCGCGCGCGGTGGAGGGGATTAGGTTTA
GGGTTTGGGTGCACAGGCTTTGGCGGTTTATATATGCGGGCGGCGTGGGGCGCGGCCGCG
CGGGCTGGGATGGTGGGCTGGGCCGCTTTGGCGGTTTGGCCTGGCCTCCCTAGCCACCGG
GCCGGCCACCGGGCCTCTTATTTTTGCCGTGCCGGGCCGTGCCGGCCCACGTGCCGGGGG
GTCAGCCCAGGCACGGCCTGGTGCCCCGTGCCGGGCCAGCCCGGGCCCGTTGGCCACCGG
GCCGGGCCGTGCTCGTGCCGGGCCAAAACGCCGGGTTTCGGGCCGGGCCAACGGGCTCGG
GCTGCATGGCCATATATACTCTCACCCACTGGATAGTGGAGGAGGCTAGTGCTCCTTGCT
TACTTTTCCATCCTACTCCTTTTTTTATTTTATTTTAGGAAAAACTTGAACTTACTTTTC
TTTTTTTGTAAAAAAAACTTTTTTATTTTAGTAAAATATTATATTACGGATAACTCAACT
ATGGCCAGCCTTGTACTAGCAGCTAGTAATTAATTCTACTGAACAAATTAAATGACAAAA
TAAATACTAGTACTAATGATGAGCGAGCTCGGCATCATGCAGCGGCACGCCAGCAACAAC
AAGAAGTCAACAACAACTGATCTAATCTATGGATGGTGTGGTGGGCGATGTGCTCATAAC
TACTCACCAGCTCTCCATGAGGACCTTGTCCT
>Locus45.16_Confidence_0.149_Length_553
AGCTCTCCATGAGGACCTTGTCCTGGTTCATGAGCGTGAGCGCGGCCATGGAGACGCCGT
CCTCGTTGGGGGTGAGCCACTTGCCGACGGGGGCGGCGGAGTACCGCCGCTCGTACTTGC
CGTCCTTGTCCTCCATCTGGCACTTGGCCGACGTCGTAGGAGGCGAGGAGGCGGAGCATG
CGGTCCACCATGTCCGCCGCGTCGGGGTTGGTGGGCCGCACGGGCAGCCGCGCCACCACC
TCCTCGGGCGCCAGCGCCTTCCCCGCGGGCGCCTCCGCCTGCAGCACCTCCAGCAGGCCC
AGCTCCAGCGCGTTCTTCAGCGTCATGGGCATGCATGTACGCGATGCAGCTGGCNNNNNN
NNNNNNNNNNNNCCTCGTCCGCCACCGCGGCCACGTCCTCGCCGGTCGAGCCCATGCCTG
ACGACGGCCGGCCGGTGCCCGGTGGAGACGATACGAGGAGACTGGGCGGCTTGAGGCGGA
GCTGAGCGACGCGAGAGCTTGGCAAGTGCCGGCGTGTGCTGCTGATGCGAAGAGGAAGGA
GGAGGTGGGAGGG
>Locus45.16_Confidence_0.089_Length_1172
TATCTGGTATTCATTGTTATTCAATCCAATCAGTAACTGAAGTTGACTTGCATGAAAACC
ATTTGCTTGATTCAGTTAACCGTGGGGCTTTAACAGAAAATGAATCAAATAAGCACAACT
TGATACTTGGATATAAAATAATAAATACTAAGAAAATGATGCCGCATGCAGCTGCTATTC
TACTGATCTCTCTGCATCACAAATTAGACCTGCAGAGTTACTGCAATTTGGGGGGGCACA
TATACTGAAAGTTTACATGACTGAACACTATCAATGTCCAAGCCTTGCTGCTTCCGGCGG
TGGTTTACAGCCTTAGCTCTACTCATCACAAACGATATTACATTGCATCTCTGTAGTGGA
TGCCGAACTGTACTGCTTGCTTATATCAAGGGCTGTATAACCGGTGCTACTTGCCGCAAG
CTTCTCATTCAAACAAAAAAGTCATACACTGCCCTGTGATCATCTATCCTCCATTTGGCA
TCTCCTTGTCTTGTATTTTTTTAAAATCATCGTTGCTGAACTTCGTCAGGCTGCACAAAT
ACCTCCACTCTTTACTAAAGTTCTCAGTTTGCCTGCTTTGCACTAAAAAAATCTGTATGG
CTGAACTAAATCAAGTCCACGCACTGCAAGTATCAGGACTGAACAACTCTGCTCCTCAAC
CACTTTTACAGCGAACCTTGCTTCTCTTTTCGGAAACTTAGTGCAACAGGGCCAGTTCTG
TTCTTCAAGATGATCTCTGAACATACTGTCAGCCACTTATCTTTTAGCCCTGCGTTCCTC
TAATCTTCTAGTGCAGCATCACAAGCTACTGCCGAACAGCAAGGCAAGCTTCTGCCCCTA
CGCTTTACCTCTTCTAAACTCATCATTATTTCTGGTACTCTAACTTGGCATTTTGCATCA
AAATAGAGTGATCAAGCATGTACTGCTGCTGCACCTCTGAACTACGTGAGCATAGTTTAA
CCATGATCAAGCAAGAAATACTGAAACCTGACGAGTCAAAGGACTAATTGAAGGCTGGCC
ACTTGAGAATCCAGAGAATGAGTTTGGAAATATCTGGACTGATGAAAATAGGTGCCTGAC
AGTGAAGTCCACTTTACCAACAAGTCCTGAGGAAAATGAAGGCGTCTCCAGCAATAAGCC
TTTCGGAACTAACAAAAACACTCCAACCACTC
>Locus45.16_Confidence_0.099_Length_624
GCGTCCTTGAGGTAGTACCTGTATGGTTCATTTTGGAAAGGGATGTTACTACTTCTGAAT
GAGCAAAGTGATGATGCAGAACAGGGCATATGCATGCATGGTAACTGCAACTTTTGTGGA
TACAACACAATACCATCCATACTCTGTCTCAACTCTCAAGTCACTGTCCAGTCTGAACAT
TTTAAACTAGTCAAAAATTGCCTGAAAAAAGAACTGCTACAGATATCTGTACATGTTTCT
AAAAAGGAACAGGGCAAGAATCTATCAGCATCAGCGACATAGTAATGGTCAGTCGCCTGC
CCTGTGGTCCAACCGCCTCTTTACTACGCCCTCTTCAGTCTTCACACACACCAAACACCA
AACAATTTGGCTGGCTGTCTGAAGATTCACCTTCAGTTGGTGAATGACTGAATGGAGTTT
CGCCAAAAATCCAGATCAGCATGCATGGATCATTTTCCAACCCCCATGGTTGGATTGGGG
GAGTTCAGAATGCCATGATCCATGTGAGCCGTCAATCCGTCCGTCCAGTTTTATGAATCC
GGCCGGAAAAAGGAGTTGGCCAATAATGCTCCCTCTCCAAGTTTCGCCGAAGTGTCACTC
TCACCCACTGGATAGTGGAGGAGG
>Locus45.16_Confidence_0.178_Length_3048
CTTATAATACATTCAGTGAGAAGATCAGACATACATATACCAGTGTTTGCCATTTATCTC
ACGCTACAGAGCTACGCTTACAGGGGATTAAAATGCCGCGAATAGCTGCTGGTTAATACC
AAAGGTACTGCTACTGCTTGCTACTACTTACTACTGGCTGAGGCTGGGTACATAAATATT
TACATCAGAAGGCAGAAGAGCAAATCAGCAATAACAATAGTAGTAATAATCTTGGCCCTT
AAACTTGCTGCCAAGACCAAACTGCGGGGAAGCAAATGGAGACAGTTCTACGTTCACTAC
TAAAACCCAAACGGACGGGATGGGTCACTACGGACAAGCAAAAGATTTCAGGAGTTACTT
GGCTGGGACCCAGGCACCCGGCACAATGAGTTCATCATGCATCGTCGGCTTCCTTCACAC
AACCTAGTTATCTAAAATTGCTTGCTGCAGGGCAGGCAGACATCCTACTCATTTGTGGCG
GCGCAACCTTCACCAGCTGCTAGAGGTTCCTCCTTTCTTGGCGCAGATGATTTTGAGTTC
ATCTTCTGGACCTCCTCCTTTGTATAGATGTAGATCTTCCGCACTATGCTACAGAACTCT
TCCCACGGGTCATCTCCCACAAGCATCATGTCACCCTCATTGTCAGTATAAACGATCTGC
CAGTTTCTGTTGGCAGATACTAGTTCGCCATCGAATTCAAACATCTTGTCTAGTTCCGCT
TTGAGTTCATCATAGTCAGTGAATTTAGAGAGGTCCACAGATCTGCCAAGCGCAACTCCT
TGCTTATGAACCTTTGTGCAGCTCCTTGTCGAAGCACCCTGGGACTTGCTTTGAATATCT
TTTGAACTTTGCTGGGCTTGCTGAATGCTTTTCTCGTTCTCAGTTGCAGTTCCAGCTGTG
CTTACAGACCCCTCAGGCAAGCACTCATTTTGCACAGGTTGCAATTCATTCACAGGTGCC
GATGGTCGAGTTTGTACCACATGTACCACATGTTCCCGGATAGCAGACAATGGAGAGCTC
AACTGGACAGGAGATGGACTGGTTGTATCAACTTGGAACCCAAAAATCTTGAACCCACTG
CCTTCTCTAGTCTTTTCCAAATCAAATGGAGCAACTGTTGCATGGGGCCTGACCACTCGT
GGCTGTTCAACCTGGGGAAATGGCTGGTTCAACCAACTTGATGGGTTTTGTCCAAAGCTG
AAACCCTGCTGCTGTTGATCACCTGGATTACCATAGATCGTATTCTGGTCGCTCCAGAAA
CGCAAGTCATTGTTTGCTGTTTGTGTCCTTGTGCTTGATTCAACAGTCAGAGAAGGTTGT
TGAGCCATATAGAAGTATGGATCCGCAAAGCGATGAGCTGAACCCTGATCTTGAAACTGA
TTGTTGAAAGAAAGACGGTGATGATTGTCATCATAAGCTTGCATAAAGAACCCCTGTGTA
TCTCCAAATGATTGAGAGGCGGTGCGGCCATCCTTGAAGGCGGAACGTGTGTCCTTGAAG
TCAGTTTCACGCCTTCCCAACGGCATCCAATTATCCATAGCAGGTCTCTGCTGAAAATTA
GTGTGGGCTTTCCCATTGGGTGATGGGGACCACATCATCGGCTTCTGAACAGTGGAATCA
GAGTCGTTGCTTTCAGTCAGGTTGTTCCTCAAGGTCATCTGCTCTTGACCTTGCAAGACC
GAATTTTGATGTTGTGTTTGAGCAGAGTCGATATCGATCTTGGCTGCACTTTCTTTTGTG
AGAACAGATGCTTCAGGTGAAGGTAGAGGTGCATTTTGTCTAGGTCTTTTTACTCTAGAA
GAAGAAAGTGGGAGTGGATTAACTGGAGGTGATGAAGCAGGCTCTATCTTCCAAGGAGAG
ACCCTATCTGGTCGCGGGATAGTAGAAGGCTCATCCCAGCGCACCTTCAAGTATCTCCAA
CTGGAATCAGGCCATAGTGGGTCAAGATTTTCACAGCCAACGATTGTACCAGTAAACCTC
TGCTCTGGTGCCTCTTCCCCTTCAAACCTCATCCTGAATCTCATCCCAATAGAATAATTG
TTTTTCACTGACTCCATATATTGATCATATGGTATGATGAACTCTGAAGGGCTCGTCCTA
GGCTTGTAGTAGACAGTGAACATGGATTTGGTGTTGATGGCGTGCCATGCAGTCGCAAGG
ACCCCGAGGTGCATGCTTTGGCTAGATATGACTGAAGAAGGTACAGTAGACAACTGCCTC
ATAGCTCGCCTAACACCAACTCGGAGTTCACCATTTTCTCCTCTGAGGAAAATGAAGGCA
TCTCCAGCAACAAGCCTTTTGGAACTAACAAAAACACTCCAACCACTCTGAAGGAGATGC
CTCCTAGGTTGCCCGCGAAAGATGTGGCGGAAGCGCCACTCCATGCCATGCAGATCCTTC
GCCACCAGCTCCTGTGTGGGAGGCGACTGCGTCATATCCAGTGGAGGGAGGCACTCGTCT
GCGTGGCGGCGCAGCACAGAGAAGCCGCCGTGTGTGCTGGTGTCGGAGGCGGTGAGCGTC
TTGCAGAAGGACCTGACTGCTGGCCTCGGCGACGCAGCGGACGTAGAACTCGCCTTCTCA
GCCGCCACATCGGTTTGCTCGGGCTCTGGCATGAGCATGATCTGCGCGTAGACCTCGTCG
GTGTCCGCCTCCGCCTTGAGCTCGACGTTGAGCACGCGGCAGAGCAACTTGGAGGGCAGA
TCGTAGAGGCGCATCTGGTTCCCGGCGACCTGGTTCATGGACGCCTCCACCTGCTCGATG
TGTCCCTGCGGGAAGTAGAAGACGAGGTCGCCGACACGGGGGACGGTGACGAGCGGGCCG
GCGCAGGCGCGCCAGAGCTCCGGGTACAGCGGATCCCCTGAGTTAGACGGGGCCTGGGAC
GGCAGCGCCATGGCTGGTGCGGGCGGCATCTGCCTCGGATCGGGAGGCGGCGGCGTGGTG
GGAAACCCTAGACGGAGGAGAAGGGCGCGCGGAAAGGGGGGAGAGCGAAGGCAGGCGGAA
AGGGGGAGGAGGCAGCGGCAGTAGTAGTCGGAGGGGGGAGAAATGTTT
>Locus45.16_Confidence_0.168_Length_1659
CAGGCACACAGGCCAGCAAAAGCCAAAAGATCACTCACTCATCTCACTCACAAGTCACAA
GTCACATACTCACATGCACTAAGTTCCAGAAGCATCAGCAGCAGCACCACTCCCGCTGCC
GCCGCTTCCTTCTTCATCGAGGTACAGCTTCTCAAATGCCTCCTCAAGCTCTGTGTCTTC
AGTTGCATGTTGTTCCCTTGTTGCTCCTAGTTCCCAATCCTTGATGCAGGTCAACATCTC
CACATTCTCTGGCAATAGTCGCCGTCGCCGATCCTCAAGTATCCTCCCACCAGTAGAGGT
ACCATGAGTGGCAGTGCTGGTGGAGCCAGTATGTGTCGCGGTCCCTCCACCGCCGTCGCC
ATCGAGGGCATCGACATCGATGGGAGGAAGGGGGCCGTCGCCGGCATCGACACCGAACAA
AGCGGCAGCATCCTGACGGAGGTCGTCGTCGTCCTCCACCTCCTCCAGCTCGTCCTCGAA
GGGGCCATCATTGCCGGTGGTGGGATCCGACACGGCATCCCCAACCGCGGACGGCTGGCT
CTGACCACGTCGTCCTCGTCCACCACCGTTCCTCAACGGCAAGCGCGGTCGCCTGGCCAT
GTCTATGCCAGAGGAGGTCGACTCAGCATCAGGCGCCGACCTACCGGAGCCCGGTGATGG
AGATGACGATGGTCAAGGTGAGGAGGACAGACAGAGACACCGATTAGAGCGGACCAACGA
CGGCGAGCGGCGGAGGAGTGACTGGACAGTGGCACAACTCACATCACAGTAGAGGGAAGA
AGGGAAGGGAGGACCGGAGGAGACAGGGCGAGATGGGGAGTTGCGAGATGTGGATCGAGA
TCACCGGAGTCGGAGACGATGGTCCACGGCGATGAGAGAAGGGCGACGGGCGACGGCGGC
GCGAGCACGAGACGACGAGAGCTGAGAGCGAGAGCGACTGCGCGCGCGGTGGAGGGGATT
AGGTTTAGGGTTTGGGTGCACAGGCTTTGGCGGTTTATATATGCGGGCGGCGTGGGGCGC
GGCCGCGCGGGCTGGGATGGTGGGCTGGGCCGCTTTGGCGGTTTGGCCTGGCCTCCCTAG
CCACCGGGCCGGCCACCGGGCCTCTTATTTTTGCCGTGCCGGGCCGTGCCGGCCCACGTG
CCGGGGGGTCAGCCCAGGCACGGCCTGGTGCCCCGTGCCGGGCCAGCCCGGGCCCGTTGG
CCACCGGGCCGGGCCGTGCTCGTGCCGGGCCAAAACGCCGGGTTTCGGGCCGGGCCAACG
GGCTCGGGCTGCATGGCCATATATACTCTCACCCACTGGATAGTGGAGGAGGCTAGTGCT
CCTTGCTTACTTTTCCATCCTACTCCTTTTTTTATTTTATTTTAGGAAAAACTTGAACTT
ACTTTTCTTTTTTTGTAAAAAAAACTTTTTTATTTTAGTAAAATATTATATTACGGATAA
CTCAACTATGGCCAGCCTTGTACTAGCAGCTAGTAATTAATTCTACTGAACAAATTAAAT
GACAAAATAAATACTAGTACTAATGATGAGCGAGCTCGGCATCATGCAGCGGCACGCCAG
CAACAACAAGAAGTCAACAACAACTGATCTAATCTATGGATGGTGTGGTGGGCGATGTGC
TCATAACTACTCACCAGCTCTCCATGAGGACCTTGTCCT
>Locus45.16_Confidence_0.158_Length_712
AGCTCTCCATGAGGACCTTGTCCTGGTTCATGAGCGTGAGCGCGGCCATGGAGACGCCGT
CCTCGTTGGGGGTGAGCCACTTGCCGACGGGGGCGGCGGAGTACCGCCGCTCGTACTTGC
CGTCCTTGTCCTCCATCTGGCACTTGGCCGACGTCGTAGGAGGCGAGGAGGCGGAGCATG
CGGTCCACCATGTCCGCCGCGTCGGGGTTGGTGGGCCGCACGGGCAGCCGCGCCACCACC
TCCTCGGGCGCCAGCGCCTTCCCCGCGGGCGCCTCCGCCTGCAGCACCTCCAGCAGGCCC
AGCTCCAGCGCGTTCTTCAGCGTCATGGGCATGCATGTACGCGATGCAGCTGGCNNNNNN
NNNNNNNNNNNNCCTCGTCCGCCACCGCGGCCACGTCCTCGCCGGTCGAGCCCATGCCTG
ACGACGGCCGGCCGGTGCCCGGTGGAGAGGAGGATACAAGGAGAGAGACCTTTTCTGGTG
GGCTTGAGGAGTGAGCGACGCGAGCTTGGGAAGTGTTGGTGTGCGCTGCTGCTGCGAAGA
GGAAGGAGGAGGTGGGAGGGGGTTATATGGGGCCGGAGAGCTCACCAACCACCGCACCAA
ACACACGCATTTACCAACTGCTTTCCTTTTTCTCACCTCCGTTTCGAATTTTAATTTTGG
GAAGGAAAATGTAGCATGAAAGATGCATGGCACTAAGAAAAAGCTACTAAAG
>Locus46.10_Confidence_0.062_Length_190
CTTCACCTCCCAAGAGCAGATCCAACGCCTGAAGAGGATCTGCCTCTCGTTCGCTCTCTT
CAAGCTGCTGCGCCGAAGGTTTGAGCACCTGCCGGCGCTGAGCAAACAAGAAGAGGACAA
CTCCCGGGACCTCCTCCTGAAAGGCCTCTACAACAATGGCGAAACCTGCTCAGCGGAAGC
AATGTTCCAG
>Locus46.10_Confidence_0.438_Length_2766
TTGACTGTAGGAGACATGGTCATTGAACCAAACCAAACCAGCGAGAGCAAGCAAATCAGC
GTTATCCCTCATACACTCATTCTTGTAGTACGCTAGCAATTGCAGCGATGATCGACATCC
GTAACCGGCCGTGCCCACCAGACATTAAGGCGTACGTCGGTAACCTCACATCATCCTACA
CTGACAAGAGGAATGAGCCCAGTATGGTGGCCGCCTCTGTCATCATGTTTGTCCTCGCCG
GACTCTTCTTCAACCTCAACCTCTTCAGCGGCATCTCCGATGTCAGCGCCATACTCGACC
CCAAAGTCCGCCTGTTCCTCACCTCGGCGCTCTCCCTTTTCCTCCCTGTCATGTCCTACC
TCTTATCCGAGGCAAAGAATGCTGGGTCCACGACGATGAGCTCCTCCTCCACCGCCACCG
CAAGCGATGAAGTTAACAGTGACCTCCCGCTGAGGGCGGGGGTGATCCTGGCCTGGATGC
TCCTGGTGGAGCTCCTCCGCAAGAAGGTGGACGAGATCCACATGCGTGGGTTCTCGGGCA
CCATCCAGCGCGCCGGCCGTGTCATCTGGCTGGGAAGCCTCGTCTTCTTCAACATCAAGA
GCGCCGGACGCCAGGCTGTGTTCAGCATCCTCTGGATCCTCTGCGCCACCAAGGTGTTGC
AGAGGATCGCCTTCACCGAGATTGGGAAGCGCTCGTACGCCCACGGCAAGAACGCCCGGC
TCATCAGCTCCTACATGTCCCAGATCCTAGAACAAGAGCCTCCTCACCATCAACAAGAAG
CTGCCCATGTCCATACCCACGGTGGAAACGTGGACGGGAACGAGCTGTTGAGGGCGTGCA
AGTACATTGTCGTTGGAGAAGAGAAGCTGGTGGACATGGAGCCCGCAGCAGATGGATACA
AGCTGGAGAAGACGAACCCCGACCCCCCAGGCTACCACAGCGTCACCAAGCTGCTCGCAG
AAAATGACAGCATCGTCACCGTCGGTAAAATCTGGGAGCTCGACGACAAGGACAAGTTCT
TCAGCTCCCAAGAGCAGATCCAACGCTTGAAGAGGATCTGCCTCTCCTTTGCTCTCTTCA
AGCTGCTTCGCCGAAGGTTCGAGCACCTGCCGGTGGTGGCCAAAGAAGAAACGGACAACT
CCCGCCACCTCATCCTGAGAGGCCTCTACGGCGAGACCCGCTCAGCGGAAGCAGTCTTCC
AGGTCATGCATGACGAGATCAACTTCCTGAGCGAGTACTATCACTCTGTTGTCCCTGTCG
TCCTCGCAAGCCCCTCCTTCCTCGTCGTAAACTACTTCCTCCTCAACATAATCGTGGCCA
TCTTGTGCTTCATGACTGTCATCCTCTGCAGCAACGGCGATGTCGGGTACGCGTTCAGCA
GCATCCGCGCAGATAACTACACCTTACAGTCTGGTGTCCCCAGCATAGTCCTATGCCTTG
TGTTCAGAGCCACCAAAGTGCCTGGAGCCTTCTTCTCCTTAGTCGACCTCTCTATCACGG
TCCTTCTGTTCGTCATCTTCTTCTACGAGGAGGTATGGGAGTTCCTCGTCTTCTTGCTCT
CCAACTGGTTCATGGTGTCTCTGCTCTACAACTACACCGCCAAACCGCGGTGGCTCAAGA
AAGCCACCTTCCGTGGGGCCATGTTCTGGGCGGGGTTCAGCATCATCATGTGGCTGCGGA
GCAAGATGAGCGGCCCCAGGGTTACCTTCAGGCAGTTCTCTCTCCTGAACGTTCGTTGGC
CCCTCAAGTTGCCTCTGTTTGCCACATTCACCAGTCTGGTAGTAAAAAAAGAGGTGGTGC
CTAGCAGTGTGCAGAAATCCATCATGGACTACCTAGCGGAGCTGGAGCATCACCGTGGTG
GTAGTGCAACTCATTATGCCCTTGACTGTGGCAGGTCGGCACTACGGAGGAACGGCCTCT
CTGATCAGCTCTCGTGGGCATGCAAGAGCAACAGTGTCTCGGAGGTCATCCTCACGTGGC
ACATCGCTACCAGCATCATGGAGGTGGAGAGCCGCCCGCTGGCGGCAAGCACGACCGAAG
CCACGTCAAGTAGGGTGGCGATTAAGCTGTCCAAGTACTGCGCTTACTTGGTGGCCTTCC
ACCCGGAGCTACTGCCGGAGAACCCGGAGAAGGTGGAGCTCGTCTTTGAGAAGATGAAGG
AGGAGCTCAAGGGCATGATTGGCTGCCGGGAGTACTACCTCTCGCGGCTGGGCACGCGGG
TCCACAACATCATCAACGGAAAGACAAGGGACCAGCCGCAGAGCCGACGGAATCAAGCGG
TAGGCGCGAGTGATCAAAGCAGCAAAGTTGTACGAGACGGCATAGAGCTAGCAAGGTCGC
TAATGGGAATGGGAGAAGCTGCTAACAGTAACAGGTGGAAGGTGTTGGCGGATGTGTGGA
CGGAGCTCATGGTCTACGTGGCGCCGTCCAGCGATGAGGAGCGCGTCAAGGGGCATGAGG
ACGTCCTAGTGCAAGGAGGCGAGTTCATCACCGTGCTCTGGGCGCTCACCACCCACATCG
GCGTATCTAGGCCGCCGACCAACAAACTGGCAACAGCTGTTGTTCATCTCGACGCTTAGA
TTATTGAGGAGGAGAAAACACAAGGCCTGCCGTGTTAGTTAATTTGGCGATGTGTGCTTT
GCCTTTTGCAGCTGCTACCTTTGATATTGTGTAGTAGTTCCTTCTGCTTGCGTGTGTGCT
TTGTTTGTTTTAATTTGGCGTGCTTCCATGCATGGGGATAGTCGTCTAGTCTGGTACTGT
TATTTG
>Locus46.10_Confidence_0.062_Length_276
CTCGACCTGACCACCCTTGGCGGTGGCGACAGTGGCGGCGTCATCACTGTCGGTAAAGTC
TGGGAGCTCAACGAGAACGACGACATCTTCGCCTCCCCCAGCGAGGTTCAACGACTGAAG
AGGCTCTGCCTCTCGTTCGCTCTCTTCAAGCTGCTGCGCCGAAGGTTTGAGCACCTGCCG
GCGCTGAGCAAACAAGAAGAGGACAACTCCCGGGACCTCCTCCTGAAAGGCCTCTACAAC
AATGGCGAAACCTGCTCAGCGGAAGCAATGTTCCAG
>Locus46.10_Confidence_0.406_Length_2783
TTGACTGTAGGAGACATGGTCATTGAACCAAACCAAACCAGCGAGAGCAAGCAAATCAGC
GTTATCCCTCATACACTCATTCTTGTAGTACGCTAGCAATTGCAGCGATGATCGACATCC
GTAACCGGCCGTGCCCACCAGACATTAAGGCGTACGTCGGTAACCTCACATCATCCTACA
CTGACAAGAGGAATGAGCCCAGTATGGTGGCCGCCTCTGTCATCATGTTTGTCCTCGCCG
GACTCTTCTTCAACCTCAACCTCTTCAGCGGCATCTCCGATGTCAGCGCCATACTCGACC
CCAAAGTCCGCCTGTTCCTCACCTCGGCGCTCTCCCTTTTCCTCCCTGTCATGTCCTACC
TCTTATCCGAGGCAAAGAATGCTGGGTCCACGACGATGAGCTCCTCCTCCACCGCCACCG
CAAGCGATGAAGTTAACAGTGACCTCCCGCTGAGGGCGGGGGTGATCCTGGCCTGGATGC
TCCTGGTGGAGCTCCTCCGCAAGAAGGTGGACGAGATCCACATGCGTGGGTTCTCGGGCA
CCATCCAGCGCGCCGGCCGTGTCATCTGGCTGGGAAGCCTCGTCTTCTTCAACATCAAGA
GCGCCGGACGCCAGGCTGTGTTCAGCATCCTCTGGATCCTCTGCGCCACCAAGGTGTTGC
AGAGGATCGCCTTCACCGAGATTGGGAAGCGCTCGTACGCCCACGGCAAGAACGCCCGGC
TCATCAGCTCCTACATGTCCCAGATCCTAGAACAAGAGCCTCCTCACCATCAACAAGAAG
CTGCCCATGTCCATACCCACGGTGGAAACGTGGACGGGAACGAGCTGTTGAGGGCGTGCA
AGTACATTGTCGTTGGAGAAGAGAAGCTGGTGGACATGGAGCCCGCAGCAGATGGATACA
AGCTGGAGAAGACGAACCCCGACCCCCCAGGCTACCACAGCGTCACCAAGCTGCTCGCAG
AAAATGACAGCATCGTCACCGTCGGTAAAATCTGGGAGCTCGACGACAAGGACAAGTTCT
TCAGCTCCCAAGAGCAGATCCAACGCTTGAAGAGGATCTGCCTCTCCTTTGCTCTCTTCA
AGCTGCTTCGCCGAAGGTTCGAGCACCTGCCGGTGGTGGCCAAAGAAGAAACGGACAACT
CCCGCCACCTCATCCTGAGAGGCCTCTACGGCGAGACCCGCTCAGCGGAAGCAGTCTTCC
AGGTCATGCATGACGAGATCAACTTCCTGAGCGAGTACTATCACTCTGTTGTCCCTGTCG
TCCTCGCAAGCCCCTCCTTCCTCGTCGTAAACTACTTCCTCCTCAACATAATCGTGGCCA
TCTTGTGCTTCATGACTGTCATCCTCTGCAGCAACGGCGATGTCGGGTACGCGTTCAGCA
GCATCCGCGCAGATAACTACACCTTACAGTCTGGTGTCCCCAGCATAGTCCTATGCCTTG
TGTTCAGAGCCACCAAAGTGCCTGGAGCCTTCTTCTCCTTAGTCGACCTCTCTATCACGG
TCCTTCTGTTCGTCATCTTCTTCTACGAGGAGGTATGGGAGTTCCTCGTCTTCTTGCTCT
CCAACTGGTTCATGGTGTCTCTGCTCTACAACTACACCGCCAAACCGCGGTGGCTCAAGA
AAGCCACCTTCCGTGGGGCCATGTTCTGGGCGGGGTTCAGCATCATCATGTGGCTGCGGA
GCAAGATGAGCGGCCCCAGGGTTACCTTCAGGCAGTTCTCTCTCCTGAACGTTCGTTGGC
CCCTCAAGTTGCCTCTGTTTGCCACATTCACCAGTCTGGTAGTAAAAAAAGAGGTGGTGC
CTAGCAGTGTGCAGAAATCCATCATGGACTACCTAGCGGAGCTGGAGCATCACCGTGGTG
GTAGTGCAACTCATTATGCCCTTGACTGTGGCAGGTCGGCACTACGGAGGAACGGCCTCT
CTGATCAGCTCTCGTGGGCATGCAAGAGCAACAGTGTCTCGGAGGTCATCCTCACGTGGC
ACATCGCTACCAGCATCATGGAGGTGGAGAGCCGCCCGCTGGCGGCAAGCACGACCGAAG
CCACGTCAAGTAGGGTGGCGATTAAGCTGTCCAAGTACTGCGCTTACTTGGTGGCCTTCC
ACCCGGAGCTACTGCCGGAGAATCCGGAGAAGGTGGAGCTCGTCTTCGAGAAGATGAAGG
AGGAGTTGAAGGATATGATCGGCTGTCGGGAGTACTACTTCTCACTGCAAAGCACGCGGG
TCCGGAATCTCATTGACGGCAAGACGAGAGGCGACCAGAGACGAGGAAACCAAGCCCAAA
CTACTACAGACCCGAGCAGTGATGAAAGCAGCAAAGTTGTGCGTGAGGGTGTAGAGCTAG
GGAAGATCCTGAGGGAAAAAGCTAACAGGTGGAAGGTGTTGGCGGATGTTTGGACGGAGC
TCATAATCTACCTGGCACCGTCGAGCGACGAGGAGCGCGTGATGGGGCATGAGGGCGCCC
TGGTGCAAGGAGGCGAGTTCATCACCGTGCTCTGGGCGCTCACCACCCACATCGGCGTAT
CTAGGCCGCCGACCAACAAACTGGCAACAGCTGTTGTTCATCTCGACGCTTAGATTATTG
AGGAGGAGAAAACACAAGGCCTGCCGTGTTAGTTAATTTGGCGATGTGTGCTTTGCCTTT
TGCAGCTGTATATGCCTTTGATATTGTGTAGTTCCTTCTGATTGCGTGTGTGCTTTGTTT
TAATTTGGCGTCCTTCCATGTATGGGGAGATTCTAGTCTGGTACGGTTATTTGATTTCAC
TGGTCCATGAGCCCGTGCTCCGC
>Locus46.10_Confidence_0.438_Length_2750
TTGACTGTAGGAGACATGGTCATTGAACCAAACCAAACCAGCGAGAGCAAGCAAATCAGC
GTTATCCCTCATACACTCATTCTTGTAGTACGCTAGCAATTGCAGCGATGATCGACATCC
GTAACCGGCCGTGCCCACCAGACATTAAGGCGTACGTCGGTAACCTCACATCATCCTACA
CTGACAAGAGGAATGAGCCCAGTATGGTGGCCGCCTCTGTCATCATGTTTGTCCTCGCCG
GACTCTTCTTCAACCTCAACCTCTTCAGCGGCATCTCCGATGTCAGCGCCATACTCGACC
CCAAAGTCCGCCTGTTCCTCACCTCGGCGCTCTCCCTTTTCCTCCCTGTCATGTCCTACC
TCTTATCCGAGGCAAAGAATGCTGGGTCCACGACGATGAGCTCCTCCTCCACCGCCACCG
CAAGCGATGAAGTTAACAGTGACCTCCCGCTGAGGGCGGGGGTGATCCTGGCCTGGATGC
TCCTGGTGGAGCTCCTCCGCAAGAAGGTGGACGAGATCCACATGCGTGGGTTCTCGGGCA
CCATCCAGCGCGCCGGCCGTGTCATCTGGCTGGGAAGCCTCGTCTTCTTCAACATCAAGA
GCGCCGGACGCCAGGCTGTGTTCAGCATCCTCTGGATCCTCTGCGCCACCAAGGTGTTGC
AGAGGATCGCCTTCACCGAGATTGGGAAGCGCTCGTACGCCCACGGCAAGAACGCCCGGC
TCATCAGCTCCTACATGTCCCAGATCCTAGAACAAGAGCCTCCTCACCATCAACAAGAAG
CTGCCCATGTCCATACCCACGGTGGAAACGTGGACGGGAACGAGCTGTTGAGGGCGTGCA
AGTACATTGTCGTTGGAGAAGAGAAGCTGGTGGACATGGAGCCCGCAGCAGATGGATACA
AGCTGGAGAAGACGAACCCCGACCCCCCAGGCTACCACAGCGTCACCAAGCTGCTCGCAG
AAAATGACAGCATCGTCACCGTCGGTAAAATCTGGGAGCTCGACGACAAGGACAAGTTCT
TCAGCTCCCAAGAGCAGATCCAACGCTTGAAGAGGATCTGCCTCTCCTTTGCTCTCTTCA
AGCTGCTTCGCCGAAGGTTCGAGCACCTGCCGGTGGTGGCCAAAGAAGAAACGGACAACT
CCCGCCACCTCATCCTGAGAGGCCTCTACGGCGAGACCCGCTCAGCGGAAGCAGTCTTCC
AGGTCATGCATGACGAGATCAACTTCCTGAGCGAGTACTATCACTCTGTTGTCCCTGTCG
TCCTCGCAAGCCCCTCCTTCCTCGTCGTAAACTACTTCCTCCTCAACATAATCGTGGCCA
TCTTGTGCTTCATGACTGTCATCCTCTGCAGCAACGGCGATGTCGGGTACGCGTTCAGCA
GCATCCGCGCAGATAACTACACCTTACAGTCTGGTGTCCCCAGCATAGTCCTATGCCTTG
TGTTCAGAGCCACCAAAGTGCCTGGAGCCTTCTTCTCCTTAGTCGACCTCTCTATCACGG
TCCTTCTGTTCGTCATCTTCTTCTACGAGGAGGTATGGGAGTTCCTCGTCTTCTTGCTCT
CCAACTGGTTCATGGTGTCTCTGCTCTACAACTACACCGCCAAACCGCGGTGGCTCAAGA
AAGCCACCTTCCGTGGGGCCATGTTCTGGGCGGGGTTCAGCATCATCATGTGGCTGCGGA
GCAAGATGAGCGGCCCCAGGGTTACCTTCAGGCAGTTCTCTCTCCTGAACGTTCGTTGGC
CCCTCAAGTTGCCTCTGTTTGCCACATTCACCAGTCTGGTAGTAAAAAAAGAGGTGGTGC
CTAGCAGTGTGCAGAAATCCATCATGGACTACCTAGCGGAGCTGGAGCATCACCGTGGTG
GTAGTGCAACTCATTATGCCCTTGACTGTGGCAGGTCGGCACTACGGAGGAACGGCCTCT
CTGATCAGCTCTCGTGGGCATGCAAGAGCAACAGTGTCTCGGAGGTCATCCTCACGTGGC
ACATCGCTACCAGCATCATGGAGGTGGAGAGCCGCCCGCTGGCGGCAAGCACGACCGAAG
CCACGTCAAGTAGGGTGGCGATTAAGCTGTCCAAGTACTGCGCTTACTTGGTGGCCTTCC
ACCCGGAGCTACTGCCGGAGAATCTGGAGAAGGTGGAGCTCGTCTTCGAGGAGATGAAGG
AGGAGCTCAAGGCCATGATTGGCTGTCGGGAGTACTACTTGTCGCCGCAACGGGCGCGGG
TCCGGAAGCTCATTGACGGCCCGACGCTGACCCCCAGTGATGAATGCAGCAAAGTTGTGC
GTGACGGCGTGAAGCTAGGGAAGTTTCTGATGAGTGAAGAAGCAGCTAATAACAGGTGGG
AGGTGTTGGCGGATGTGTGGACGGAGCTCATGGTCTACGTGGCGCCGTCCAGCGATGAGG
AGCGCGTCAAGGGGCATGAGGACGTCCTAGTGCAAGGAGGCGAGTTCATCACCGTGCTCT
GGGCGCTCACCACCCACATCGGCGTATCTAGGCCGCCGACCAACAAACTGGCAACAGCTG
TTGTTCATCTCGACGCTTAGATTATTGAGGAGGAGAAAACACAAGGCCTGCCGTGTTAGT
TAATTTGGCGATGTGTGCTTTGCCTTTTGCAGCTGTATATGCCTTTGATATTGTGTAGTT
CCTTCTGATTGCGTGTGTGCTTTGTTTTAATTTGGCGTCCTTCCATGTATGGGGAGATTC
TAGTCTGGTACGGTTATTTGATTTCACTGGTCCATGAGCCCGTGCTCCGC
>Locus46.10_Confidence_0.156_Length_1133
GTTCCAGGTCATGAACGACGAGGTCAACTTCGTTAGTGAGTATTACCACTCTGTTGTCCC
TGTCGTCCTTGCAAACCCCTTCTTCCTCTTGCTCAATTACTTCCTCCTCAACATAGTCGT
CGCCATCCTGTGCGTCATGACCGTCATTCTCTGTGCCAACGGTGACGTCAGCTATGCGTT
CCAGAGCATAATCGCAGATAACTACACCTTGAAATCTGGGGTATTCAAGATAGCCATCTG
CCTTCTGCACAGAGTCAGGAAACCTGAAGCCTTCTTCTCCATCGTAGACCTCTCCATCAC
CATCCTTCTCTTCATCATCTACTTCTACGAGGAGATATGGGAGTTCTTCGTCTTCCTCCT
CTCCAACTGGTTCATGGTCTCGCTGGTCTGCAGCTACATGGCCAAGCCCCACTGGCGTGA
CAGCCCTTGGATCCGGTACGCCTTCCACCGGATCATCTGGCTGCGGAGCATGCTCAACCA
TGGCAGCCTCAGCTTCCGGCAGTTCTCCGTGCTGCACCATCGCTGGCCGCTCGGACTGCC
GTTCTTCTCCACGCTGTCCTTGGTTCTCAGAACAGAGCTGGTGCCCAAGAACCTGAAGCA
CTCCATCATAGAACGCCTCTTGGATTTGGACCATGGCCATTGCACTGCGTATCTTGCTCC
TCTTTCGAATGGCAAGGCCGCTCTGCAGAGCAACAACTTCCTCTTCGACAAGCTCTCGTG
GGCGTGCCGGAGCGACAGCGTCTCCGAGGTCTTCCTCACATGGCACATCGCCACCTGCAT
CCTGGAGGTGCAGTCTGGTCAGCAGCGGGGAGATGAAGCGGTGGCGCAGAGAACGGCGGT
GAGGCTGTCCAAGTACTGCGCGTACCTGGTGGCCTTCCACCCGGAGCTTCTGCCGGACAG
TCCGGAGAAGATGGAGCGTGTCGTCGACGACATGAAGGCGGAGCTGGGCGGCATCTTCTG
GTGCTGGGAGTACTACCTGTTCCCCCAGAGCGCACGAGCGAAGAAGATCATGGACGCAGC
AACGTCTACAGGTAGTGATCAGGTGAACGGGGTTGTCAGAAATGGTGCGAAGCTGGGGAG
ATTGCTGGTCGGAGTTGCTGATGCATGGAAGGTGTTGGCGGATGTGTGGACGG
>Locus46.10_Confidence_0.375_Length_1615
CAGCGCGGCGGCGGCAGAGGAAGTGTTCCAGGTGATGAACGACGAGGTGGTCTTCCTCAG
CGAGTACTACCACTCCGTCGTGCCCGTCGTGCTCGCGAGCCCTTTCTTCCTCTTCGTGAA
CTACTTCCTTGTCCTCGCCGTCGTGGCCGCGCTGTGCGTCATGACCGTCATCCTCTGCGG
CAACGGGGACGCCGTGTACGCGTTCACAAGCATCGGCGACGACAACTACACCTTTCGCGC
CGGCATCGGCAAGATCGCCATCTGCCTCGTCCTCAAGGCCAAGAACTCGCCGGAGGCCTT
CTTCTCCATCGTCGACCTATCCATCACGCTCCTCCTGTTCGTCATCTACTTCTACGAGGA
GATCTGGGAGTTCTTCGTCTTCCTCCTCTCCAACTGGTTCATGGTGTCCATGCTCTACAA
TTACACCTCCAAACCACGCTGGCTGAGGAACACCACCTTCCGGGGCACCTTGTTCTGGGT
GGGATTCAGCATCACCATGTGGCTGCGGAGCAAGATGAGCCACCCCAGCCTTGCCCTCAA
GCAATTCTCCGTCCTGAATGTCCGCTGGCCGCTCAAGCTGCCACTGTTCGCCGCGTTCAC
CGGCTTAGTGGTGCAAAAAAGGCTAGTGCCCAACAGTGTGAAGAAATCCATCATGGACTA
CCTGGTGGAACATGGACGTGGTACCCGAAACTATAATCTTGACCGTGGCAGGTCCGCGCT
ACGGAGGAACGGCCTCTTGGACAAGCTGTCGTGGGCATGCCAGAGCGACAGCGTCGCCGA
GGTCATCCTCACATGGCACATCGCCACCAGCATCCTCACGGAGGTGGAGCGCCGCCCACA
GACGACGAGCAGCGCCGCGGAAGGAACAACCTTCAGCAGGGTGGCCATTACGCTGTCCAA
GTACTGTGCCTACCTGGTGGCCTTCCACCCGGAGCTACTGCCGGAGAACCCGGAGAAGGT
GGAGCTCGTCTTTGAGAAGATGAAGGAGGAGCTCAAGGGCATGATTGGCTGCCGGGAGTA
CTACCTCTCGCGGCTGGGCACGCGGGTCCACAACATCATCAACGGAAAGACAAGGGACCA
GCCGCAGAGCCGACGGAATCAAGCGGTAGGCGCGAGTGATCAAAGCAGCAAAGTTGTACG
AGACGGCATAGAGCTAGCAAGGTCGCTAATGGGAATGGGAGAAGCTGCTAACAGTAACAG
GTGGAAGGTGTTGGCGGATGTGTGGACGGAGCTCATGGTCTACGTGGCGCCGTCCAGCGA
TGAGGAGCGCGTCAAGGGGCATGAGGACGTCCTAGTGCAAGGAGGCGAGTTCATCACCGT
GCTCTGGGCGCTCACCACCCACATCGGCGTATCTAGGCCGCCGACCAACAAACTGGCAAC
AGCTGTTGTTCATCTCGACGCTTAGATTATTGAGGAGGAGAAAACACAAGGCCTGCCGTG
TTAGTTAATTTGGCGATGTGTGCTTTGCCTTTTGCAGCTGTATATGCCTTTGATATTGTG
TAGTTCCTTCTGATTGCGTGTGTGCTTTGTTTTAATTTGGCGTCCTTCCATGTATGGGGA
GATTCTAGTCTGGTACGGTTATTTGATTTCACTGGTCCATGAGCCCGTGCTCCGC
>Locus46.10_Confidence_0.375_Length_2823
TTGACTGTAGGAGACATGGTCATTGAACCAAACCAAACCAGCGAGAGCAAGCAAATCAGC
GTTATCCCTCATACACTCATTCTTGTAGTACGCTAGCAATTGCAGCGATGATCGACATCC
GTAACCGGCCGTGCCCACCAGACATTAAGGCGTACGTCGGTAACCTCACATCATCCTACA
CTGACAAGAGGAATGAGCCCAGTATGGTGGCCGCCTCTGTCATCATGTTTGTCCTCGCCG
GACTCTTCTTCAACCTCAACCTCTTCAGCGGCATCTCCGATGTCAGCGCCATACTCGACC
CCAAAGTCCGCCTGTTCCTCACCTCGGCGCTCTCCCTTTTCCTCCCTGTCATGTCCTACC
TCTTATCCGAGGCAAAGAATGCTGGGTCCACGACGATGAGCTCCTCCTCCACCGCCACCG
CAAGCGATGAAGTTAACAGTGACCTCCCGCTGAGGGCGGGGGTGATCCTGGCCTGGATGC
TCCTGGTGGAGCTCCTCCGCAAGAAGGTGGACGAGATCCACATGCGTGGGTTCTCGGGCA
CCATCCAGCGCGCCGGCCGTGTCATCTGGCTGGGAAGCCTCGTCTTCTTCAACATCAAGA
GCGCCGGACGCCAGGCTGTGTTCAGCATCCTCTGGATCCTCTGCGCCACCAAGGTGTTGC
AGAGGATCGCCTTCACCGAGATTGGGAAGCGCTCGTACGCCCACGGCAAGAACGCCCGGC
TCATCAGCTCCTACATGTCCCAGATCCTAGAACAAGAGCCTCCTCACCATCAACAAGAAG
CTGCCCATGTCCATACCCACGGTGGAAACGTGGACGGGAACGAGCTGTTGAGGGCGTGCA
AGTACATTGTCGTTGGAGAAGAGAAGCTGGTGGACATGGAGCCCGCAGCAGATGGATACA
AGCTGGAGAAGACGAACCCCGACCCCCCAGGCTACCACAGCGTCACCAAGCTGCTCGCAG
AAAATGACAGCATCGTCACCGTCGGTAAAATCTGGGAGCTCGACGACAAGGACAAGTTCT
TCAGCTCCCAAGAGCAGATCCAACGCTTGAAGAGGATCTGCCTCTCCTTTGCTCTCTTCA
AGCTGCTTCGCCGAAGGTTCGAGCACCTGCCGGTGGTGGCCAAAGAAGAAACGGACAACT
CCCGCCACCTCATCCTGAGAGGCCTCTACGGCGAGACCCGCTCAGCGGAAGCAGTCTTCC
AGGTCATGCATGACGAGATCAACTTCCTGAGCGAGTACTATCACTCTGTTGTCCCTGTCG
TCCTCGCAAGCCCCTCCTTCCTCGTCGTAAACTACTTCCTCCTCAACATAATCGTGGCCA
TCTTGTGCTTCATGACTGTCATCCTCTGCAGCAACGGCGATGTCGGGTACGCGTTCAGCA
GCATCCGCGCAGATAACTACACCTTACAGTCTGGTGTCCCCAGCATAGTCCTATGCCTTG
TGTTCAGAGCCACCAAAGTGCCTGGAGCCTTCTTCTCCTTAGTCGACCTCTCTATCACGG
TCCTTCTGTTCGTCATCTTCTTCTACGAGGAGGTATGGGAGTTCCTCGTCTTCTTGCTCT
CCAACTGGTTCATGGTGTCTCTGCTCTACAACTACACCGCCAAACCGCGGTGGCTCAAGA
AAGCCACCTTCCGTGGGGCCATGTTCTGGGCGGGGTTCAGCATCATCATGTGGCTGCGGA
GCAAGATGAGCGGCCCCAGGGTTACCTTCAGGCAGTTCTCTCTCCTGAACGTTCGTTGGC
CCCTCAAGTTGCCTCTGTTTGCCACATTCACCAGTCTGGTAGTAAAAAAAGAGGTGGTGC
CTAGCAGTGTGCAGAAATCCATCATGGACTACCTAGCGGAGCTGGAGCATCACCGTGGTG
GTAGTGCAACTCATTATGCCCTTGACTGTGGCAGGTCGGCACTACGGAGGAACGGCCTCT
CTGATCAGCTCTCGTGGGCATGCAAGAGCAACAGTGTCTCGGAGGTCATCCTCACGTGGC
ACATCGCTACCAGCATCATGGAGGTGGAGAGCCGCCCGCTGGCGGCAAGCACGACCGAAG
CCACGTCAAGTAGGGTGGCGATTAAGCTGTCCAAGTACTGCGCTTACTTGGTGGCCTTCC
ACCCGGAGCTACTGCCGGAGAACCCGGAGAAGGTGGAGCTCGTCTTTGAGAAGATGAAGG
AGGAGCTCAAGGGCATGATTGGCTGCCGGGAGTACTACCTCTCGCGGCTGGGCACGCGGG
TCCACAACATCATCAACGGAAAGACAAGGGACCAGCCGCAGAGCCGACGGAATCAAGCGG
TAGGCGCGAGTGATCAAAGCAGCAAAGTTGTACGAGACGGCATAGAGCTAGCAAGGTCGC
TAATGGGAATGGGAGAAGCTGCTAACAGTAACAGGTGGAAGGTGTTGGCGGATGTGTGGA
CGGAGCTCATGGTCTACGTGGCGCCGTCCAGCGATGAGGAGCGCGTCAAGGGGCATGAGG
ACGTCCTAGTGCAAGGAGGCGAGTTCATCACCGTGCTCTGGGCGCTGACCACGCACATCG
GCGTGTCTCACGGTGCCAACAAGTTACCCGTGAAAACTTTAGAAGACCTGATGGGTGAAT
CCATGCGTAATGCACCCCACATTGCCCCGGAGATAAGCATCATGTAGGAGTAGTTGCTTT
GTAAAGAGTTTGTTTATTGATTGTATTCGGAAACTACTTGATATATGTATGTAATGTAGG
TCATTTTAAAGTTGAGGACTATATATATTCTTTTAATTGGTGCAAATTCAATACTGCCTA
TATATAAACTGTAAAAATTCTCTATATATTATATCACAAAAAAAGAAGAAATGTGTATTG
TGG
>Locus46.10_Confidence_0.344_Length_1546
CAGCGCGGCGGCGGCAGAGGAAGTGTTCCAGGTGATGAACGACGAGGTGGTCTTCCTCAG
CGAGTACTACCACTCCGTCGTGCCCGTCGTGCTCGCGAGCCCTTTCTTCCTCTTCGTGAA
CTACTTCCTTGTCCTCGCCGTCGTGGCCGCGCTGTGCGTCATGACCGTCATCCTCTGCGG
CAACGGGGACGCCGTGTACGCGTTCACAAGCATCGGCGACGACAACTACACCTTTCGCGC
CGGCATCGGCAAGATCGCCATCTGCCTCGTCCTCAAGGCCAAGAACTCGCCGGAGGCCTT
CTTCTCCATCGTCGACCTATCCATCACGCTCCTCCTGTTCGTCATCTACTTCTACGAGGA
GATCTGGGAGTTCTTCGTCTTCCTCCTCTCCAACTGGTTCATGGTCTCGCTGGTCTGCAG
CTACATGGCCAAGCCCCACTGGCGTGACAGCCCTTGGATCCGGTACGCCTTCCACCGGAT
CATCTGGCTGCGGAGCATGCTCAACCATGGCAGCCTCAGCTTCCGGCAGTTCTCCGTGCT
GCACCATCGCTGGCCGCTCGGACTGCCGTTCTTCTCCACGCTGTCCTTGGTTCTCAGAAC
AGAGCTGGTGCCCAAGAACCTGAAGCACTCCATCATAGAACGCCTCTTGGATTTGGACCA
TGGCCATTGCACTGCGTATCTTGCTCCTCTTTCGAATGGCAAGGCCGCTCTGCAGAGCAA
CAACTTCCTCTTCGACAAGCTCTCGTGGGCGTGCCGGAGCGACAGCGTCTCCGAGGTCTT
CCTCACATGGCACATCGCCACCTGCATCCTGGAGGTGCAGTCTGGTCAGCAGCGGGGAGA
TGAAGCGGTGGCGCAGAGAACGGCGGTGAGGCTGTCCAAGTACTGCGCGTACCTGGTGGC
CTTCCACCCGGAGCTTCTGCCGGACAGTCCGGAGAAGATGGAGCGTGTCGTCGACGACAT
GAAGGCGGAGCTGGGCGGCATCTTCTGGTGCTGGGAGTACTACCTGTTCCCCCAGAGCGC
ACGAGCGAAGAAGATCATGGACGCAGCAACGTCTACAGGTAGTGATCAGGTGAACGGGGT
TGTCAGAAATGGTGCGAAGCTGGGGAGATTGCTGGTCGGAGTTGCTGATGCATGGAAGGT
GTTGGCGGATGTGTGGACGGAGCTCATGGTCTACGTGGCGCCGTCCAGCGATGAGGAGCG
CGTCAAGGGGCATGAGGACGTCCTAGTGCAAGGAGGCGAGTTCATCACCGTGCTCTGGGC
GCTCACCACCCACATCGGCGTATCTAGGCCGCCGACCAACAAACTGGCAACAGCTGTTGT
TCATCTCGACGCTTAGATTATTGAGGAGGAGAAAACACAAGGCCTGCCGTGTTAGTTAAT
TTGGCGATGTGTGCTTTGCCTTTTGCAGCTGTATATGCCTTTGATATTGTGTAGTTCCTT
CTGATTGCGTGTGTGCTTTGTTTTAATTTGGCGTCCTTCCATGTATGGGGAGATTCTAGT
CTGGTACGGTTATTTGATTTCACTGGTCCATGAGCCCGTGCTCCGC
>Locus46.10_Confidence_0.438_Length_2789
TTGACTGTAGGAGACATGGTCATTGAACCAAACCAAACCAGCGAGAGCAAGCAAATCAGC
GTTATCCCTCATACACTCATTCTTGTAGTACGCTAGCAATTGCAGCGATGATCGACATCC
GTAACCGGCCGTGCCCACCAGACATTAAGGCGTACGTCGGTAACCTCACATCATCCTACA
CTGACAAGAGGAATGAGCCCAGTATGGTGGCCGCCTCTGTCATCATGTTTGTCCTCGCCG
GACTCTTCTTCAACCTCAACCTCTTCAGCGGCATCTCCGATGTCAGCGCCATACTCGACC
CCAAAGTCCGCCTGTTCCTCACCTCGGCGCTCTCCCTTTTCCTCCCTGTCATGTCCTACC
TCTTATCCGAGGCAAAGAATGCTGGGTCCACGACGATGAGCTCCTCCTCCACCGCCACCG
CAAGCGATGAAGTTAACAGTGACCTCCCGCTGAGGGCGGGGGTGATCCTGGCCTGGATGC
TCCTGGTGGAGCTCCTCCGCAAGAAGGTGGACGAGATCCACATGCGTGGGTTCTCGGGCA
CCATCCAGCGCGCCGGCCGTGTCATCTGGCTGGGAAGCCTCGTCTTCTTCAACATCAAGA
GCGCCGGACGCCAGGCTGTGTTCAGCATCCTCTGGATCCTCTGCGCCACCAAGGTGTTGC
AGAGGATCGCCTTCACCGAGATTGGGAAGCGCTCGTACGCCCACGGCAAGAACGCCCGGC
TCATCAGCTCCTACATGTCCCAGATCCTAGAACAAGAGCCTCCTCACCATCAACAAGAAG
CTGCCCATGTCCATACCCACGGTGGAAACGTGGACGGGAACGAGCTGTTGAGGGCGTGCA
AGTACATTGTCGTTGGAGAAGAGAAGCTGGTGGACATGGAGCCCGCAGCAGATGGATACA
AGCTGGAGAAGACGAACCCCGACCCCCCAGGCTACCACAGCGTCACCAAGCTGCTCGCAG
AAAATGACAGCATCGTCACCGTCGGTAAAATCTGGGAGCTCGACGACAAGGACAAGTTCT
TCAGCTCCCAAGAGCAGATCCAACGCTTGAAGAGGATCTGCCTCTCCTTTGCTCTCTTCA
AGCTGCTTCGCCGAAGGTTCGAGCACCTGCCGGTGGTGGCCAAAGAAGAAACGGACAACT
CCCGCCACCTCATCCTGAGAGGCCTCTACGGCGAGACCCGCTCAGCGGAAGCAGTCTTCC
AGGTCATGCATGACGAGATCAACTTCCTGAGCGAGTACTATCACTCTGTTGTCCCTGTCG
TCCTCGCAAGCCCCTCCTTCCTCGTCGTAAACTACTTCCTCCTCAACATAATCGTGGCCA
TCTTGTGCTTCATGACTGTCATCCTCTGCAGCAACGGCGATGTCGGGTACGCGTTCAGCA
GCATCCGCGCAGATAACTACACCTTACAGTCTGGTGTCCCCAGCATAGTCCTATGCCTTG
TGTTCAGAGCCACCAAAGTGCCTGGAGCCTTCTTCTCCTTAGTCGACCTCTCTATCACGG
TCCTTCTGTTCGTCATCTTCTTCTACGAGGAGGTATGGGAGTTCCTCGTCTTCTTGCTCT
CCAACTGGTTCATGGTGTCTCTGCTCTACAACTACACCGCCAAACCGCGGTGGCTCAAGA
AAGCCACCTTCCGTGGGGCCATGTTCTGGGCGGGGTTCAGCATCATCATGTGGCTGCGGA
GCAAGATGAGCGGCCCCAGGGTTACCTTCAGGCAGTTCTCTCTCCTGAACGTTCGTTGGC
CCCTCAAGTTGCCTCTGTTTGCCACATTCACCAGTCTGGTAGTAAAAAAAGAGGTGGTGC
CTAGCAGTGTGCAGAAATCCATCATGGACTACCTAGCGGAGCTGGAGCATCACCGTGGTG
GTAGTGCAACTCATTATGCCCTTGACTGTGGCAGGTCGGCACTACGGAGGAACGGCCTCT
CTGATCAGCTCTCGTGGGCATGCAAGAGCAACAGTGTCTCGGAGGTCATCCTCACGTGGC
ACATCGCTACCAGCATCATGGAGGTGGAGAGCCGCCCGCTGGCGGCAAGCACGACCGAAG
CCACGTCAAGTAGGGTGGCGATTAAGCTGTCCAAGTACTGCGCTTACTTGGTGGCCTTCC
ACCCGGAGCTACTGCCGGAGAACCCGGAGAAGGTGGAGCTCGTCTTTGAGAAGATGAAGG
AGGAGCTCAAGGGCATGATTGGCTGCCGGGAGTACTACCTCTCGCGGCTGGGCACGCGGG
TCCACAACATCATCAACGGAAAGACAAGGGACCAGCCGCAGAGCCGACGGAATCAAGCGG
TAGGCGCGAGTGATCAAAGCAGCAAAGTTGTACGAGACGGCATAGAGCTAGCAAGGTCGC
TAATGGGAATGGGAGAAGCTGCTAACAGTAACAGGTGGAAGGTGTTGGCGGATGTGTGGA
CGGAGCTCATGGTCTACGTGGCGCCGTCCAGCGATGAGGAGCGCGTCAAGGGGCATGAGG
ACGTCCTAGTGCAAGGAGGCGAGTTCATCACCGTGCTCTGGGCGCTCACCACCCACATCG
GCGTATCTAGGCCGCCGACCAACAAACTGGCAACAGCTGTTGTTCATCTCGACGCTTAGA
TTATTGAGGAGGAGAAAACACAAGGCCTGCCGTGTTAGTTAATTTGGCGATGTGTGCTTT
GCCTTTTGCAGCTGTATATGCCTTTGATATTGTGTAGTTCCTTCTGATTGCGTGTGTGCT
TTGTTTTAATTTGGCGTCCTTCCATGTATGGGGAGATTCTAGTCTGGTACGGTTATTTGA
TTTCACTGGTCCATGAGCCCGTGCTCCGC
>Locus47.2_Confidence_1.000_Length_175
GTATAGGCTAACACTGTTCTTTCCTAGGTTAGGCACAGGACCTGGCACGTTTTATTAGAG
GTTTGTCGGTAGGCGTTAGAAAATACAGCCATACTTTGTTTCAGGTCAAGATGAGATGTG
ACCTCCAGTAGCACATGTGTGCCTTAAGCCTACCGACAAACCTCTAATAAAACGT
>Locus47.2_Confidence_1.000_Length_171
AGGCTAACACTGTTCTTTCCTAGGTTAGGCACAGGACCTGGCACGTTTTATTAGAGGTTT
GTCGGTAGGCGTTAGAAAATACAGCCATACTTTGTTTCAGGTCAAGATGAGATGTGACCT
CCAGTAGCACATGTGTGCCTTAAGCCTACCGACAAACCTCTAATAAAACGT
>Locus48.6_Confidence_0.333_Length_426
GTTGAAGTGAATGAGAAACTAAGGGAACCTGGATTGGTGAATGCAAGCCCATATGAGAAG
GGATGGATTATCAAGGTCAAGCTCAGCGATTCAGGTGAGCTCAATTCGCTCATGGATGAT
GAGAAGTACTCGAAATTCTGTGAAGAAGAAGACAATCATTGAAGAAATCAGAGTGTCTTC
TGAACACCAAGGACCTGTGTTTCAAGCTTTATCACTGCTTCGGGTCTCAGACCTGGTGTG
ACAAATTGGCAAGGTTCATTGCATGGAATAAATTAGTTTTAGGATTTGCCAAGGGCTTGG
GAAATCTGAGCTTGTGAATGACGTGGTCAAGTTTGATTATCTCTGTGTAGTTGTAATCTC
GTGATTTCCTTCTTTTTAAATATAACTTTTTGATTCCTTGGTAAAAAAAAAAAAAAAAAA
AAAAAA
>Locus48.6_Confidence_0.667_Length_862
TACCTCAGGATCTCCACCTTCCCCACGGGGGGGGAAACGAGGCCATAGAGAGAGACATAG
AGAGCGGAAGCGGCGACGAGCAACCAGTCCCTCTCCTCGTCCGCCGCCGTCTCCCGGATC
ATGGCCATGGCCGCCTCCTCCCGGCTGCTGTGGGCGTCCCGCGCCGCCGCCTACCTCAGG
ATCTCCACCTTCCCCAGGGCCTTCTCCACCGTGCTGAAGGATCTGAAGTATGCTGACACT
CATGAATGGGTGAAAGTTGAGGGTGATTCAGCAACCGTGGGGATTACTGACCATGCCCAG
GATCATTTGGGTGATGTTGTGTATGTGGAGTTGCCAGAAGTTGGCATCAGTGTATCCTAG
GGAAAGAACTTTGGTGCTGTTGAGAGTGTGAAGGCAACCAGTGATATCAACTCGCCAGTA
TCTGGAGAGGTCGTTGAAGTGAATGAGAAACTAAGCGAGGGAACCTGGATTGGTGAATGC
AAGCCCATATGAGAAGGGATGGATTATCAAGGTCAAGCTCAGCGATTCAGGTGAGCTCAA
TTCGCTCATGGATGATGAGAAGTACTCGAAATTCTGTGAAGAAGAAGACAATCATTGAAG
AAATCAGAGTGTCTTCTGAACACCAAGGACCTGTGTTTCAAGCTTTATCACTGCTTCGGG
TCTCAGACCTGGTGTGACAAATTGGCAAGGTTCATTGCATGGAATAAATTAGTTTTAGGA
TTTGCCAAGGGCTTGGGAAATCTGAGCTTGTGAATGACGTGGTCAAGTTTGATTATCTCT
GTGTAGTTGTAATCTCGTGATTTCCTTCTTTTTAAATATAACTTTTTGATTCCTTGGTAA
AAAAAAAAAAAAAAAAAAAAAA
>Locus48.6_Confidence_0.600_Length_887
TGGTTTAGAATCTCCAACTGATCCACCCTCTCTCTCCCCTCCCCCTCCCGACCACCGAGC
AGAACGAACTCGGCGAGAGAGAGGAAGCGGCGCCGAGCAACCAATCCCTCTCTCTCCTCT
CCTCGTCCGCCGCCGTCTCCCGGATCATGGCCATGGCCGCCTCCTCCCGGCTGCTGTGGG
CGTCCCGCGCCGCCGCCTACCTCAGGATCTCCACCTTCCCCAGGGCCTTCTCCACCGTGC
TGAAGGATCTGAAGTATGCTGACACTCATGAATGGGTGAAAGTTGAGGGTGATTCAGCAA
CCGTGGGGATTACTGACCATGCCCAGGATCATTTGGGTGATGTTGTGTATGTGGAGTTGC
CAGAAGTTGGCATCAGTGTATCCTAGGGAAAGAACTTTGGTGCTGTTGAGAGTGTGAAGG
CAACCAGTGATATCAACTCGCCAGTATCTGGAGAGGTCGTTGAAGTGAATGAGAAACTAA
GCGAGGAACCTGGATTGGTGAATGCAAGCCCATATGAGAAGGGATGGATTATCAAGGTCA
AGCTCAGCGATTCAGGTGAGCTCAATTCGCTCATGGATGATGAGAAGTACTCGAAATTCT
GTGAAGAAGAAGACAATCATTGAAGAAATCAGAGTGTCTTCTGAACACCAAGGACCTGTG
TTTCAAGCTTTATCACTGCTTCGGGTCTCAGACCTGGTGTGACAAATTGGCAAGGTTCAT
TGCATGGAATAAATTAGTTTTAGGATTTGCCAAGGGCTTGGGAAATCTGAGCTTGTGAAT
GACGTGGTCAAGTTTGATTATCTCTGTGTAGTTGTAATCTCGTGATTTCCTTCTTTTTAA
ATATAACTTTTTGATTCCTTGGTAAAAAAAAAAAAAAAAAAAAAAAA
>Locus48.6_Confidence_0.467_Length_980
TTATTTTAGTGTTAGATGTGGATGAGGAAGGCAATGTATTACAACCTGAAATTAATGTTT
TTTATATGAATAGATAGCCTTTGGTAAAATTGTGCTTCAGTACGGTTGCAGAAGAAATGG
TCTCAGGAACACAGATTTTTATTGTGGGTTTGTTCTGTCACCGTAAAAGGTGGCTGAGAA
AAATTGATGGCTTCCTTGTAAGAGATATATAATTTTTGTATCAAATAGACTAAATGATAT
ATTCATGAAGTCACTGGTTGGGGTGGTCTAGTACTTTTTGTGTGCCTTGTTGCCCCCCAC
AATGCCACTAATGCATACACCTTTTTTCAGTGCTGAAGGATCTGAAGTATGCTGACACTC
ATGAATGGGTGAAAGTTGAGGGTGATTCAGCAACCGTGGGGATTACTGACCATGCCCAGG
ATCATTTGGGTGATGTTGTGTATGTGGAGTTGCCAGAAGTTGGCATCAGTGTATCCTAGG
GAAAGAACTTTGGTGCTGTTGAGAGTGTGAAGGCAACCAGTGATATCAACTCGCCAGTAT
CTGGAGAGGTCGTTGAAGTGAATGAGAAACTAAGCGAGGAACCTGGATTGGTGAATGCAA
GCCCATATGAGAAGGGATGGATTATCAAGGTCAAGCTCAGCGATTCAGGTGAGCTCAATT
CGCTCATGGATGATGAGAAGTACTCGAAATTCTGTGAAGAAGAAGACAATCATTGAAGAA
ATCAGAGTGTCTTCTGAACACCAAGGACCTGTGTTTCAAGCTTTATCACTGCTTCGGGTC
TCAGACCTGGTGTGACAAATTGGCAAGGTTCATTGCATGGAATAAATTAGTTTTAGGATT
TGCCAAGGGCTTGGGAAATCTGAGCTTGTGAATGACGTGGTCAAGTTTGATTATCTCTGT
GTAGTTGTAATCTCGTGATTTCCTTCTTTTTAAATATAACTTTTTGATTCCTTGGTAAAA
AAAAAAAAAAAAAAAAAAAA
>Locus48.6_Confidence_0.667_Length_856
TACCTCAGGATCTCCACCTTCCCCACGGGGGGGGAAACGAGGCCATAGAGAGAGACATAG
AGAGCGGAAGCGGCGACGAGCAACCAGTCCCTCTCCTCGTCCGCCGCCGTCTCCCGGATC
ATGGCCATGGCCGCCTCCTCCCGGCTGCTGTGGGCGTCCCGCGCCGCCGCCTACCTCAGG
ATCTCCACCTTCCCCAGGGCCTTCTCCACCGTGCTGAAGGATCTGAAGTATGCTGACACT
CATGAATGGGTGAAAGTTGAGGGTGATTCAGCAACCGTGGGGATTACTGACCATGCCCAG
GATCATTTGGGTGATGTTGTGTATGTGGAGTTGCCAGAAGTTGGCATCAGTGTATCCTAG
GGAAAGAACTTTGGTGCTGTTGAGAGTGTGAAGGCAACCAGTGATATCAACTCGCCAGTA
TCTGGAGAGGTCGTTGAAGTGAATGAGAAACTAAGCGAGGAACCTGGATTGGTGAATGCA
AGCCCATATGAGAAGGGATGGATTATCAAGGTCAAGCTCAGCGATTCAGGTGAGCTCAAT
TCGCTCATGGATGATGAGAAGTACTCGAAATTCTGTGAAGAAGAAGACAATCATTGAAGA
AATCAGAGTGTCTTCTGAACACTAAGGACCTGTGTTTTAAGCTTTATCACTGCTTCTGGT
CTCTGCTGTGACGAATTGGCAAGGTTCATCGCATGGAATAAATTAGTTTTAGGATTTGCC
AAGGGCTTGGGAAATCTGAGCTTGTGAATGACGTGGTCAAGTTTGATTATCTCTGTGTAG
TTGTAATCTCGTGATTTCCTTCTTTTTAAATATAACTTTTTGATTCCTTGGTAAAAAAAA
AAAAAAAAAAAAAAAA
>Locus48.6_Confidence_0.667_Length_861
TACCTCAGGATCTCCACCTTCCCCACGGGGGGGGAAACGAGGCCATAGAGAGAGACATAG
AGAGCGGAAGCGGCGACGAGCAACCAGTCCCTCTCCTCGTCCGCCGCCGTCTCCCGGATC
ATGGCCATGGCCGCCTCCTCCCGGCTGCTGTGGGCGTCCCGCGCCGCCGCCTACCTCAGG
ATCTCCACCTTCCCCAGGGCCTTCTCCACCGTGCTGAAGGATCTGAAGTATGCTGACACT
CATGAATGGGTGAAAGTTGAGGGTGATTCAGCAACCGTGGGGATTACTGACCATGCCCAG
GATCATTTGGGTGATGTTGTGTATGTGGAGTTGCCAGAAGTTGGCATCAGTGTATCCTAG
GGAAAGAACTTTGGTGCTGTTGAGAGTGTGAAGGCAACCAGTGATATCAACTCGCCAGTA
TCTGGAGAGGTCGTTGAAGTGAATGAGAAACTAAGCGAGGAACCTGGATTGGTGAATGCA
AGCCCATATGAGAAGGGATGGATTATCAAGGTCAAGCTCAGCGATTCAGGTGAGCTCAAT
TCGCTCATGGATGATGAGAAGTACTCGAAATTCTGTGAAGAAGAAGACAATCATTGAAGA
AATCAGAGTGTCTTCTGAACACCAAGGACCTGTGTTTCAAGCTTTATCACTGCTTCGGGT
CTCAGACCTGGTGTGACAAATTGGCAAGGTTCATTGCATGGAATAAATTAGTTTTAGGAT
TTGCCAAGGGCTTGGGAAATCTGAGCTTGTGAATGACGTGGTCAAGTTTGATTATCTCTG
TGTAGTTGTAATCTCGTGATTTCCTTCTTTTTAAATATAACTTTTTGATTCCTTGGTAAA
AAAAAAAAAAAAAAAAAAAAA
>Locus49.8_Confidence_0.381_Length_1799
TCAAACCTTACAGATTATCCTTTCAGTGGGCTTTAGCTGTCGCATGCCTGGACGGCCTGT
GTACCCTCACCTTTGGTCTCTTCTTGCGTGCCAGCTTCCGCTCGAGCGCCTCGACCTTCT
CACTTAGGTCTGTGATGACACCCATCTGATCATTGCCAGATGCGAGAAGCTTTTTCAGAA
GCTCTTTCAGCTTCTGGTTTTCTTCTGCCAGCTTCTTCTCGTCACTGACCTTTGGATCAT
CAAGAGATGGGAAGGCAGAAGCCTTGTTCTCTGTCTGCACAGTGATGCCTTCTTTCAGGG
AAGCTTCGTCTTCAGCAGGATTTGCACTTGTTGCATGTTCTGGAGCTTCCTTCGGCATTT
CATTGCATTTGTCCATCTCAGAAACCCGCACATCAGAATCTTCAGCAGAATTTTCTCCCT
CCGTGCCTGCTGGAGCGGCTTTCTGAGTCTTAGTGCATTCATCTGTCTCGGAGACATCTG
AACAGATGTTATCTTTCTGAGCATCAGTTTGGTTCTCTGATGACACCTTCATCTCAGGTC
CCTCGCATACTGTGATGCCACCATCGTGTGGTAATTCACAACTGTCTGAATCAGGGAAGA
TCGTTTCACCTATTGTATCGTCTGCCTCTTCTCCATGGGTAGGGTGACTCTCCTGAATGT
CAGGTTCCTTCCTTGATGCCTCAAAAAGAGGATCCTCGCAATCTGCAGAACCTCCGGTTA
CCTTGTCAACAGTAGTTTCAGTTTTCTCATCCACATGTGGTACCTCATCCTTGTCAGAAA
CACCACATTGCATTTTATCTTCAGCCTCATCCAAGACAGTTAGTACTGGGGCAGAGACAG
ACTCCAATCTTGGTTCCAGCAAGGAAGGTTCATCATGCTTTTCCACATCTGCAGAAGTAT
CCAGTTCTAAATCATCATTGGTTGAAGCCTCTGTGGTTCCATCTGGTACTTCGCCTGAAT
TTTTCATGGAATCCACAGCTTGTACCTGCAGGCTGATGTCCTTGGCTTCTTGTTGATCTT
CTGTATTAGATACAAAGTCCTTTGCATGAGTTAGACCATGCTGTGCTACATCCTTCAAAG
GTACTAGTGGATCCTCCAAATGAACAACAGGGCTGCTCGATTTGTTATGCTCAGTTTCAG
CAGAAGAAACATCATCTTTCAGTTCCACATTTTCTAGAGCTGCAGTTTCATGCACCTGAC
TGTCAATTGGGCCATCTTTCTCAGTTGCCACTTCACTTTCCACAGATGCAGTCAGAGCAC
TTATGTTGATGTCCTCAGTGGAAGCAGGAGACCCTGTGTTTGATTCAGCATAGAGACTCT
GATCAGTCGAAGCTGTGGATTGTTTCAGTTCACTCGAATCCCCTGATGAAGCTGTATCAT
ACAATGGGGCCGTGGAGTTCACTAATGGCGACTCTTTTACTTCATCCTCGGCTGCTGGTT
TCTTTTCTTCAGTCGCTTGTTCCACTGAACTAATATTTGATTCTCCAATTCCGTGCTCCT
GGTTGTCAGTGGGATGTTCTGTAAAAGCTTCATCACTTATCATATCCATCGATGATGCAA
CCTGAAATTCAATCTGTCCCTCAGCTTTCCCTTCTTCATGTGCTTCATCCATTGTGGTGC
TACATGACTCTTGTTTTTCATTCTTCTCCTCACTGGCATCTGGTCTCACCTCCCAGGGAA
CTCCAGATAGAACTGTGTTGCATGGCTCCATGCTCACTGAAGATGGTTCTTCTACGTTAC
CCATTTCAACAGCTCTCTCCTGCTGAGATTTTCTATCAGAAGCTTCAGTTGTTATAGTA
>Locus49.8_Confidence_0.238_Length_1221
TCAAACCTTACAGATTATCCTTTCAGTGGGCTTTAGCTGTCGCATGCCTGGACGGCCTGT
GTACCCTCACCTTTGGTCTCTTCTTGCGTGCCAGCTTCCGCTCGAGCGCCTCGACCTTCT
CACTTAGGTCTGTGATGACACCCATCTGATCATTGCCAGATGCGAGAAGCTTTTTCAGAA
GCTCTTTCAGCTTCTGGTTTTCTTCTGCCAGCTTCTTCTCGTCACTGACCTTTGGATCAT
CAAGAGATGGGAAGGCAGAAGCCTTGTTCTCTGTCTGCACAGTGATGCCTTCTTTCAGGG
AAGCTTCGTCTTCAGCAGGATTTGCACTTGTTGCATGTTCTGGAGCTTCCTTCGGCATTT
CATTGCATTTGTCCATCTCAGAAACCCGCACATCAGAATCTTCAGCAGAATTTTCTCCCT
CCGTGCCTGCTGGAGCGGCTTTCTGAGTCTTAGTGCATTCATCTGTCTCGGAGACATCTG
AACAGATGTTATCTTTCTGAGCATCAGTTTGGTTCTCTGATGACACCTTCATCTCAGGTC
CCTCGCATACTGTGATGCCACCATCGTGTGGTAATTCACAACTGTCTGAATCAGGGAAGA
TCGTTTCACCTATTGTATCGTCTGCCTCTTCTCCATGGGTAGGGTGACTCTCCTGAATGT
CAGGTTCCTTCCTTGATGCCTCAAAAAGAGGATCCTCGCAATCTGCAGAACCTCCGGTTA
CCTTGTCAACAGTAGTTTCAGTTTTCTCATCCACATGTGGTACCTCATCCTTGTCAGAAA
CACCACATTGCATTTTATCTTCAGCCTCATCCAAGACAGTTAGTACTGGGGCAGAGACAG
ACTCCAATCTTGGTTCCAGCAAGGAAGGTTCATCATGCTTTTCCACATCTGCAGAAGTAT
CCAGTTCTAAATCATCATTGGTTGAAGCCTCTGTGGTTCCATCTGGTACTTCGCCTGAAT
TTTTCATGGAATCCACAGCTTGTACCTGCAGGCTGATGTCCTTGGCTTCTTGTTGATCTT
CTGTATTAGATACAAAGTCCTTTGCATGAGTTAGACCATGCTGTGCTACATCCTTCAAAG
GTACTAGTGGATCCTCCAAATGAACAACAGGGCTGCTCGATTTGTTATGCTCAGTTTCAG
CAGAAGAAACATCATCTTTCAGTTCCACATTTTCTAGAGCTGCAGTTTCATGCTCTTCTG
TATTAGATACAAAGTCCTCTG
>Locus49.8_Confidence_0.667_Length_3331
TCAAACCTTACAGATTATCCTTTCAGTGGGCTTTAGCTGTCGCATGCCTGGACGGCCTGT
GTACCCTCACCTTTGGTCTCTTCTTGCGTGCCAGCTTCCGCTCGAGCGCCTCGACCTTCT
CACTTAGGTCTGTGATGACACCCATCTGATCATTGCCAGATGCGAGAAGCTTTTTCAGAA
GCTCTTTCAGCTTCTGGTTTTCTTCTGCCAGCTTCTTCTCGTCACTGACCTTTGGATCAT
CAAGAGATGGGAAGGCAGAAGCCTTGTTCTCTGTCTGCACAGTGATGCCTTCTTTCAGGG
AAGCTTCGTCTTCAGCAGGATTTGCACTTGTTGCATGTTCTGGAGCTTCCTTCGGCATTT
CATTGCATTTGTCCATCTCAGAAACCCGCACATCAGAATCTTCAGCAGAATTTTCTCCCT
CCGTGCCTGCTGGAGCGGCTTTCTGAGTCTTAGTGCATTCATCTGTCTCGGAGACATCTG
AACAGATGTTATCTTTCTGAGCATCAGTTTGGTTCTCTGATGACACCTTCATCTCAGGTC
CCTCGCATACTGTGATGCCACCATCGTGTGGTAATTCACAACTGTCTGAATCAGGGAAGA
TCGTTTCACCTATTGTATCGTCTGCCTCTTCTCCATGGGTAGGGTGACTCTCCTGAATGT
CAGGTTCCTTCCTTGATGCCTCAAAAAGAGGATCCTCGCAATCTGCAGAACCTCCGGTTA
CCTTGTCAACAGTAGTTTCAGTTTTCTCATCCACATGTGGTACCTCATCCTTGTCAGAAA
CACCACATTGCATTTTATCTTCAGCCTCATCCAAGACAGTTAGTACTGGGGCAGAGACAG
ACTCCAATCTTGGTTCCAGCAAGGAAGGTTCATCATGCTTTTCCACATCTGCAGAAGTAT
CCAGTTCTAAATCATCATTGGTTGAAGCCTCTGTGGTTCCATCTGGTACTTCGCCTGAAT
TTTTCATGGAATCCACAGCTTGTACCTGCAGGCTGATGTCCTTGGCTTCTTGTTGATCTT
CTGTATTAGATACAAAGTCCTTTGCATGAGTTAGACCATGCTGTGCTACATCCTTCAAAG
GTACTAGTGGATCCTCCAAATGAACAACAGGGCTGCTCGATTTGTTATGCTCAGTTTCAG
CAGAAGAAACATCATCTTTCAGTTCCACATTTTCTAGAGCTGCAGTTTCATGCACCTGAC
TGTCAATTGGGCCATCTTTCTCAGTTGCCACTTCACTTTCCACAGATGCAGTCAGAGCAC
TTATGTTGATGTCCTCAGTGGAAGCAGGAGACCCTGTGTTTGATTCAGCATAGAGACTCT
GATCAGTCGAAGCTGTGGATTGTTTCAGTTCACTCGAATCCCCTGATGAAGCTGTATCAT
ACAATGGGGCCGTGGAGTTCACTAATGGCGACTCTTTTACTTCATCCTCGGCTGCTGGTT
TCTTTTCTTCAGTCGCTTGTTCCACTGAACTAATATTTGATTCTCCAATTCCGTGCTCCT
GGTTGTCAGTGGGATGTTCTGTAAAAGCTTCATCACTTATCATATCCATCGATGATGCAA
CCTGAAATTCAATCTGTCCCTCAGCTTTCCCTTCTTCATGTGCTTCATCCATTGTGGTGC
TACATGACTCTTGTTTTTCATTCTTCTCCTCACTGGCATCTGGTCTCACCTCCCAGGGAA
CTCCAGATAGAACTGTGTTGCATGGCTCCATGCTCACTGAAGATGGTTCTTCTACGTTAC
CCATTTCAACAGCTCTCTCCTGTCTATCAGAAGCTTCAGTTGTTACAGTAGGAGCTGCAG
TTTGGATAATGCTCTCGGTCCTCTCAGATTCATCATCATTACTATTTGTGTGATTCAAGT
CCCCAGATGGTGCTCTGCATAGAGTATCAAGCTTCTCCTGCAAGCAAATCAGTTCTCGAG
CAACAGACTTCCTAGCTTCCCTTAGACTTGGATGCAAGCCTTGGATTGTGTCAAGCTTCA
GGAGTAAATTCATAATAGTTTCACCAATGGCCACTTGCTCCTTTTGTGTTGGCTTATTGC
AAGAATCTTCAAGGCATTGAAGCTGCTTCTTCACACCTTGCATCTGTTCATGCACATGCC
TGATATTCCGGAGCTTATCCAAAGGTTGCCATCTTCGAACATCATACCCTCTGTATGCAG
ATTGAATACGAACTGCAGCATCTGGTTCTGACAAATTAACTCTATATGTGCTGGCATCAT
CTTTTGCAGGTTCACTTTCAATCACCGTCCCATCTTCGTTTTTGCTTTTGTCACATCCAT
TCAAGCTCCCTGCACCAGCATTTTCTTGCACATCACCTCCCTGTATGCTCTTCGCGCCTG
TATTTTCTTGAGCACCAACTATAGTGCTACCAGCTTGGACCTTCTGGTCATCTTTACTTG
TGGGAGCTTCTTCCTTCTGTGAATGTTCAACAGCAGCAGATTGCGCTGTTTCATTTCTGA
ACCCAATTTCCTTCATTTCATAAGGCGACTTTTCTTTCACCTCGGACACAGTAATATCAT
TACTTGTACCAGACTGTTTAGGCTCCAGGTTCTGGCTCTGGGCGTCCTTCATGTCCTTCT
TCGCGTTGCCAGCATCCTTCCTTGTCGGTGGGCTAGGAGACCTAGAAGAACCATTTCCAG
ATTTCTTTCTTGGCAAGGGATCCACACGTAAGCATACTGGGGGCAATTTTGAATGCTTAG
CTATTGATGAGTCAGTGTGTTTTGTTTTCCTGTTTTCTTCTACCTTTTCAGCACTGCTCG
CCTCCTTTGCCTCTTTCTTTTCCCTCATGCCAATCTTCTCATCACCTTCTTTCATGACTG
GAATGGTTCTATAAGTACTGGCCTTCTTTTCATTAATCTCTTTCTCTGGCACAACTGGAA
CGGTCTTGCAGTTTTCCCTTAGAGGTTTCTTCTCATCGTTTGCGCTCTTGGGCACAGTTA
GAATGGTTTTAGGGTTTCCTTCCAGTGTCATGCTGTCTTGATGATCAGTAACCACAGGTT
GGTTCTTCACTGCTGATCTGTTGTTGTGGTCTCCAGAGCCATTTCTGGTAGCCGGTTTCT
GATCATGATGATGACCATTCTCAAACCAAGACAGGGGAATGATCTTGATCTCGGGTGATT
GAGGAGCCTCTTCAGAAATCTTTGGGGATTTTGGGGTCGCTTCTGTGTCATTAATCTCTT
TAGCTTTAGCCTTTTGGTTTGGCGCATCATACCCTGCTGGCATCCAAACTATTGGCCACT
GGAACTGTTTCCCCTTCTGATTATCTTGCTCTTGTTGCTTCACATCCCCTAACCTCTTGC
TACTCACAGGAGCCCATTCATTTAAAATCTG
>Locus49.8_Confidence_0.667_Length_3301
TCAAACCTTACAGATTATCCTTTCAGTGGGCTTTAGCTGTCGCATGCCTGGACGGCCTGT
GTACCCTCACCTTTGGTCTCTTCTTGCGTGCCAGCTTCCGCTCGAGCGCCTCGACCTTCT
CACTTAGGTCTGTGATGACACCCATCTGATCATTGCCAGATGCGAGAAGCTTTTTCAGAA
GCTCTTTCAGCTTCTGGTTTTCTTCTGCCAGCTTCTTCTCGTCACTGACCTTTGGATCAT
CAAGAGATGGGAAGGCAGAAGCCTTGTTCTCTGTCTGCACAGTGATGCCTTCTTTCAGGG
AAGCTTCGTCTTCAGCAGGATTTGCACTTGTTGCATGTTCTGGAGCTTCCTTCGGCATTT
CATTGCATTTGTCCATCTCAGAAACCCGCACATCAGAATCTTCAGCAGAATTTTCTCCCT
CCGTGCCTGCTGGAGCGGCTTTCTGAGTCTTAGTGCATTCATCTGTCTCGGAGACATCTG
AACAGATGTTATCTTTCTGAGCATCAGTTTGGTTCTCTGATGACACCTTCATCTCAGGTC
CCTCGCATACTGTGATGCCACCATCGTGTGGTAATTCACAACTGTCTGAATCAGGGAAGA
TCGTTTCACCTATTGTATCGTCTGCCTCTTCTCCATGGGTAGGGTGACTCTCCTGAATGT
CAGGTTCCTTCCTTGATGCCTCAAAAAGAGGATCCTCGCAATCTGCAGAACCTCCGGTTA
CCTTGTCAACAGTAGTTTCAGTTTTCTCATCCACATGTGGTACCTCATCCTTGTCAGAAA
CACCACATTGCATTTTATCTTCAGCCTCATCCAAGACAGTTAGTACTGGGGCAGAGACAG
ACTCCAATCTTGGTTCCAGCAAGGAAGGTTCATCATGCTTTTCCACATCTGCAGAAGTAT
CCAGTTCTAAATCATCATTGGTTGAAGCCTCTGTGGTTCCATCTGGTACTTCGCCTGAAT
TTTTCATGGAATCCACAGCTTGTACCTGCAGGCTGATGTCCTTGGCTTCTTGTTGATCTT
CTGTATTAGATACAAAGTCCTTTGCATGAGTTAGACCATGCTGTGCTACATCCTTCAAAG
GTACTAGTGGATCCTCCAAATGAACAACAGGGCTGCTCGATTTGTTATGCTCAGTTTCAG
CAGAAGAAACATCATCTTTCAGTTCCACATTTTCTAGAGCTGCAGTTTCATGCACCTGAC
TGTCAATTGGGCCATCTTTCTCAGTTGCCACTTCACTTTCCACAGATGCAGTCAGAGCAC
TTATGTTGATGTCCTCAGTGGAAGCAGGAGACCCTGTGTTTGATTCAGCATAGAGACTCT
GATCAGTCGAAGCTGTGGATTGTTTCAGTTCACTCGAATCCCCTGATGAAGCTGTATCAT
ACAATGGGGCCGTGGAGTTCACTAATGGCGACTCTTTTACTTCATCCTCGGCTGCTGGTT
TCTTTTCTTCAGTCGCTTGTTCCACTGAACTAATATTTGATTCTCCAATTCCGTGCTCCT
GGTTGTCAGTGGGATGTTCTGTAAAAGCTTCATCACTTATCATATCCATCGATGATGCAA
CCTGAAATTCAATCTGTCCCTCAGCTTTCCCTTCTTCATGTGCTTCATCCATTGTGGTGC
TACATGACTCTTGTTTTTCATTCTTCTCCTCACTGGCATCTGGTCTCACCTCCCAGGGAA
CTCCAGATAGAACTGTGTTGCATGGCTCCATGCTCACTGAAGATGGTTCTTCTACGTTAC
CCATTTCAACAGCTCTCTCCTGTCTATCAGAAGCTTCAGTTGTTACAGTAGGAGCTGCAG
TTTGGATAATGCTCTCGGTCCTCTCAGATTCATCATCATTACTATTTGTGTGATTCAAGT
CCCCAGATGGTGCTCTGCATAGAGTATCAAGCTTCTCCTGCAAGCAAATCAGTTCTCGAG
CAACAGACTTCCTAGCTTCCCTTAGACTTGGATGCAAGCCTTGGATTGTGTCAAGCTTCA
GGAGTAAATTCATAATAGTTTCACCAATGGCCACTTGCTCCTTTTGTGTTGGCTTATTGC
AAGAATCTTCAAGGCATTGAAGCTGCTTCTTCACACCTTGCATCTGTTCATGCACATGCC
TGATATTCCGGAGCTTATCCAAAGGTTGCCATCTTCGAACATCATACCCTCTGTATGCAG
ATTGAATACGAACTGCAGCATCTGGTTCTGACAAATTAACTCTATATGTGCTGGCATCAT
CTTTTGCAGGTTCACTTTCAATCACCGTCCCATCTTCGTTTTTGCTTTTGTCACATCCAT
TCAAGCTCCCTGCACCAGCATTTTCTTGCACATCACCTCCCTGTATGCTCTTCGCGCCTG
TATTTTCTTGAGCACCAACTATAGTGCTACCAGCTTGGACCTTCTGGTCATCTTTACTTG
TGGGAGCTTCTTCCTTCTGTGAATGTTCAACAGCAGCAGATTGCGCTGTTTCATTTCTGA
ACCCAATTTCCTTCATTTCATAAGGCGACTTTTCTTTCACCTCGGACACAGTAATATCAT
TACTTGTACCAGACTGTTTAGGCTCCAGGTTCTGGCTCTGGGCGTCCTTCATGTCCTTCT
TCGCGTTGCCAGCATCCTTCCTTGTCGGTGGGCTAGGAGACCTAGAAGAACCATTTCCAG
ATTTCTTTCTTGGCAAGGGATCCACACGTAAGCATACTGGGGGCAATTTTGAATGCTTAG
CTATTGATGAGTCAGTGTGTTTTGTTTTCCTGTTTTCTTCTACCTTTTCAGCACTGCTCG
CCTCCTTTGCCTCTTTCTTTTCCCTCATGCCAATCTTCTCATCACCTTCTTTCATGACTG
GAATGGTTCTATAAGTACTGGCCTTCTTTTCATTAATCTCTTTCTCTGGCACAACTGGAA
CGGTCTTGCAGTTTTCCCTTAGAGGTTTCTTCTCATCGTTTGCGCTCTTGGGCACAGTTA
GAATGGTTTTAGGGTTTCCTTCCAGTGTCATGCTGTCTTGATGATCAGTAACCACAGGTT
GGTTCTTCACTGCTGATCTGTTGTTGTGGTCTCCAGAGCCATTTCTGGTAGCCGGTTTCT
GATCATGATGATGACCATTCTCAAACCAAGACAGGGGAATGATCTTGATCTCGGGTGATT
GAGGAGCCTCTTCAGAAATCTTTGGGGATTTTGGGGTCTCTTCCTTGTCATTCATCTCTT
TAGCCTTTTGCTTCGGCGCATCATATCCTGCTGGCATCCAAACTACTGGCCACTGGAACC
GTTTCCCCTTCTGATTATCTTGCTCTTGTTGCTTCACAGGAGCCCATTCATTTAAAATCT
G
>Locus49.8_Confidence_0.667_Length_3308
TCAAACCTTACAGATTATCCTTTCAGTGGGCTTTAGCTGTCGCATGCCTGGACGGCCTGT
GTACCCTCACCTTTGGTCTCTTCTTGCGTGCCAGCTTCCGCTCGAGCGCCTCGACCTTCT
CACTTAGGTCTGTGATGACACCCATCTGATCATTGCCAGATGCGAGAAGCTTTTTCAGAA
GCTCTTTCAGCTTCTGGTTTTCTTCTGCCAGCTTCTTCTCGTCACTGACCTTTGGATCAT
CAAGAGATGGGAAGGCAGAAGCCTTGTTCTCTGTCTGCACAGTGATGCCTTCTTTCAGGG
AAGCTTCGTCTTCAGCAGGATTTGCACTTGTTGCATGTTCTGGAGCTTCCTTCGGCATTT
CATTGCATTTGTCCATCTCAGAAACCCGCACATCAGAATCTTCAGCAGAATTTTCTCCCT
CCGTGCCTGCTGGAGCGGCTTTCTGAGTCTTAGTGCATTCATCTGTCTCGGAGACATCTG
AACAGATGTTATCTTTCTGAGCATCAGTTTGGTTCTCTGATGACACCTTCATCTCAGGTC
CCTCGCATACTGTGATGCCACCATCGTGTGGTAATTCACAACTGTCTGAATCAGGGAAGA
TCGTTTCACCTATTGTATCGTCTGCCTCTTCTCCATGGGTAGGGTGACTCTCCTGAATGT
CAGGTTCCTTCCTTGATGCCTCAAAAAGAGGATCCTCGCAATCTGCAGAACCTCCGGTTA
CCTTGTCAACAGTAGTTTCAGTTTTCTCATCCACATGTGGTACCTCATCCTTGTCAGAAA
CACCACATTGCATTTTATCTTCAGCCTCATCCAAGACAGTTAGTACTGGGGCAGAGACAG
ACTCCAATCTTGGTTCCAGCAAGGAAGGTTCATCATGCTTTTCCACATCTGCAGAAGTAT
CCAGTTCTAAATCATCATTGGTTGAAGCCTCTGTGGTTCCATCTGGTACTTCGCCTGAAT
TTTTCATGGAATCCACAGCTTGTACCTGCAGGCTGATGTCCTTGGCTTCTTGTTGATCTT
CTGTATTAGATACAAAGTCCTTTGCATGAGTTAGACCATGCTGTGCTACATCCTTCAAAG
GTACTAGTGGATCCTCCAAATGAACAACAGGGCTGCTCGATTTGTTATGCTCAGTTTCAG
CAGAAGAAACATCATCTTTCAGTTCCACATTTTCTAGAGCTGCAGTTTCATGCACCTGAC
TGTCAATTGGGCCATCTTTCTCAGTTGCCACTTCACTTTCCACAGATGCAGTCAGAGCAC
TTATGTTGATGTCCTCAGTGGAAGCAGGAGACCCTGTGTTTGATTCAGCATAGAGACTCT
GATCAGTCGAAGCTGTGGATTGTTTCAGTTCACTCGAATCCCCTGATGAAGCTGTATCAT
ACAATGGGGCCGTGGAGTTCACTAATGGCGACTCTTTTACTTCATCCTCGGCTGCTGGTT
TCTTTTCTTCAGTCGCTTGTTCCACTGAACTAATATTTGATTCTCCAATTCCGTGCTCCT
GGTTGTCAGTGGGATGTTCTGTAAAAGCTTCATCACTTATCATATCCATCGATGATGCAA
CCTGAAATTCAATCTGTCCCTCAGCTTTCCCTTCTTCATGTGCTTCATCCATTGTGGTGC
TACATGACTCTTGTTTTTCATTCTTCTCCTCACTGGCATCTGGTCTCACCTCCCAGGGAA
CTCCAGATAGAACTGTGTTGCATGGCTCCATGCTCACTGAAGATGGTTCTTCTACGTTAC
CCATTTCAACAGCTCTCTCCTGTCTATCAGAAGCTTCAGTTGTTACAGTAGGAGCTGCAG
TTTGGATAATGCTCTCGGTCCTCTCAGATTCATCATCATTACTATTTGTGTGATTCAAGT
CCCCAGATGGTGCTCTGCATAGAGTATCAAGCTTCTCCTGCAAGCAAATCAGTTCTCGAG
CAACAGACTTCCTAGCTTCCCTTAGACTTGGATGCAAGCCTTGGATTGTGTCAAGCTTCA
GGAGTAAATTCATAATAGTTTCACCAATGGCCACTTGCTCCTTTTGTGTTGGCTTATTGC
AAGAATCTTCAAGGCATTGAAGCTGCTTCTTCACACCTTGCATCTGTTCATGCACATGCC
TGATATTCCGGAGCTTATCCAAAGGTTGCCATCTTCGAACATCATACCCTCTGTATGCAG
ATTGAATACGAACTGCAGCATCTGGTTCTGACAAATTAACTCTATATGTGCTGGCATCAT
CTTTTGCAGGTTCACTTTCAATCACCGTCCCATCTTCGTTTTTGCTTTTGTCACATCCAT
TCAAGCTCCCTGCACCAGCATTTTCTTGCACATCACCTCCTTGTATGCTCTTCGCCCCTG
TACTTTCTTGAGCGCCAACTATAGTGCTACCAGCTTGTACCTTCTGGTCATCTTTACTTG
TGGGAACTTCTTCCTTCTGTGAATGTTCAACAGCCAGCAGATTGCGCTGTTTCATTTCTG
AACCCAATTTCCTTCATTTCATAAGGCGACTTTTCTTTCACCTCGGACACAGTAATATCA
TTACTTGTACCAGACTGTTTAGGCTCCAGGTTCTGGCTCTGGGCGTCCTTCATGTCCTTC
TTCGCGTTGCCAGCATCCTTCCTTGTCGGTGGGCTAGGAGACCTAGAAGAACCATTTCCA
GATTTCTTTCTTGGCAAGGGATCCACACGTAAGCATACTGGGGGCAATTTTGAATGCTTA
GCTATTGATGAGTCAGTGTGTTTTGTTTTCCTGTTTTCTTCTACCTTTTCAGCACTGCTC
GCCTCCTTTGCCTCTTTCTTTTCCCTCATGCCAATCTTCTCATCACCTTCTTTCATGACT
GGAATGGTTCTATAAGTACTGGCCTTCTTTTCATTAATCTCTTTCTCTGGCACAACTGGA
ACGGTCTTGCAGTTTTCCCTTAGAGGTTTCTTCTCATCGTTTGCGCTCTTGGGCACAGTT
AGAATGGTTTTAGGGTTTCCTTCCAGTGTCATGCTGTCTTGATGATCAGTAACCACAGGT
TGGTTCTTCACTGCTGATCTGTTGTTGTGGTCTCCAGAGCCATTTCTGGTAGCCGGTTTC
TGATCATGATGATGACCATTCTCAAACCAAGACAGGGGAATGATCTTGATCTCGGGTGAT
TGAGGAGCCTCTTCAGAAATCTTTGGGGATTTTGGGGTCGCTTCTGTGTCATTAATCTCT
TTAGCTTTAGCCTTTTGGTTTGGCGCATCATACCCTGCTGGCATCCAAACTATTGGCCAC
TGGAACTGTTTCCCCTTCTGATTATCTTGCTCTTGTTGCTTCACAGGAGCCCATTCATTT
AAAATCTG
>Locus49.8_Confidence_0.143_Length_742
TCAAACCTTACAGATTATCCTTTCAGTGGGCTTTAGCTGTCGCATGCCTGGACGGCCTGT
GTACCCTCACCTTTGGTCTCTTCTTGCGTGCCAGCTTCCGCTCGAGCGCCTCGACCTTCT
CACTTAGGTCTGTGATGACACCCATCTGATCATTGCCAGATGCGAGAAGCTTTTTCAGAA
GCTCTTTCAGCTTCTGGTTTTCTTCTGCCAGCTTCTTCTCGTCACTGACCTTTGGATCAT
CAAGAGATGGGAAGGCAGAAGCCTTGTTCTCTGTCTGCACAGTGATGCCTTCTTTCAGGG
AAGCTTCGTCTTCAGCAGGATTTGCACTTGTTGCATGTTCTGGAGCTTCCTTCGGCATTT
CATTGCATTTGTCCATCTCAGAAACCCGCACATCAGAATCTTCAGCAGAATTTTCTCCCT
CCGTGCCTGCTGGAGCGGCTTTCTGAGTCTTAGTGCATTCATCTGTCTCGGAGACATCTG
AACAGATGTTATCTTTCTGAGCATCAGTTTGGTTCTCTGATGACACCTTCATCTCAGGTC
CCTCGCATACTGTGATGCCACCATCGTGTGGTAATTCACAACTGTCTGAATCAGGGAAGA
TCGTTTCACCTATTGTATCGTCTGCCTCTTCTCCATGGGTAGGGTGACTCTCCTGAATGT
CAGGTTCCTTCCTTGATGCCTCACAAAGAGGATCCTCGCAATTTGCAGATGACTCCTTCA
TCTCAGGTCCCTCGCATACTGT
[truncated: 72,186,753 more chars]
