# Supplementary material for: Large-Scale Transcriptome Analysis of Two Sugarcane Genotypes Contrasting for Lignin Content
Source: PLoS One. 2015 Aug 4;10(8):e0134909. doi: 10.1371/journal.pone.0134909 (PMC4524650; doi:10.1371/journal.pone.0134909)
Supplement: S2 File — (TXT) [file pone.0134909.s002.txt]

Transcript	IACSP04-627	IACSP04-065
Locus1.1	12	9
Locus1.2	2513	1984
Locus1.3	2524	1993
Locus10.1	259	244
Locus10.2	403	376
Locus100.1	3527	6404
Locus100.2	3237	6004
Locus100.3	3074	5600
Locus100.4	2988	5485
Locus100.5	3537	6429
Locus1000.1	1018	2049
Locus1000.2	937	1878
Locus1000.3	1058	2122
Locus10000.1	22	62
Locus10001.1	15	71
Locus10002.1	145	258
Locus10002.2	142	275
Locus10002.3	145	268
Locus10003.1	190	287
Locus10003.2	189	289
Locus10004.1	66	78
Locus10005.1	230	273
Locus10005.2	103	115
Locus10005.3	244	322
Locus10006.1	13	6
Locus10007.1	203	222
Locus10007.2	9	12
Locus10007.3	295	317
Locus10007.4	296	313
Locus10007.5	308	327
Locus10008.1	128	211
Locus10008.2	214	339
Locus10009.1	956	839
Locus1001.1	19	21
Locus10010.1	131	167
Locus10010.2	136	159
Locus10010.3	116	169
Locus10010.4	127	173
Locus10011.1	37	50
Locus10011.2	3	22
Locus10012.1	231	159
Locus10012.2	214	156
Locus10012.3	226	161
Locus10012.4	223	154
Locus10012.5	216	156
Locus10012.6	230	162
Locus10013.1	77	60
Locus10014.1	291	203
Locus10014.2	291	203
Locus10014.3	66	95
Locus10014.4	66	95
Locus10014.5	289	202
Locus10015.1	272	335
Locus10015.2	367	427
Locus10016.1	1	1
Locus10017.1	6	3
Locus10018.1	387	250
Locus10018.2	105	45
Locus10018.3	388	269
Locus10018.4	418	267
Locus10019.1	10	6
Locus1002.1	167	178
Locus1002.2	229	245
Locus1002.3	201	215
Locus10020.1	912	844
Locus10020.2	947	870
Locus10020.3	967	878
Locus10020.4	980	880
Locus10021.1	71	88
Locus10022.1	12	17
Locus10022.2	16	13
Locus10023.1	49	66
Locus10023.2	0	5
Locus10023.3	48	66
Locus10023.4	203	305
Locus10024.1	324	350
Locus10024.2	439	464
Locus10025.1	5	2
Locus10026.1	5	8
Locus10027.1	12	0
Locus10028.1	131	162
Locus10029.1	12	14
Locus10029.2	29	26
Locus1003.1	817	869
Locus1003.2	725	733
Locus1003.3	870	909
Locus10030.1	215	207
Locus10030.2	844	900
Locus10030.3	880	942
Locus10031.1	461	622
Locus10031.2	456	629
Locus10031.3	483	650
Locus10032.1	182	142
Locus10032.2	182	142
Locus10033.1	219	447
Locus10033.2	216	444
Locus10034.1	87	140
Locus10034.2	89	143
Locus10034.3	87	140
Locus10034.4	87	140
Locus10034.5	97	155
Locus10034.6	89	141
Locus10035.1	136	143
Locus10035.2	140	153
Locus10036.1	64	99
Locus10037.1	398	461
Locus10038.1	686	305
Locus10038.2	714	326
Locus10038.3	764	350
Locus10039.1	7	17
Locus1004.1	39	25
Locus10040.1	22	16
Locus10040.2	146	137
Locus10040.3	156	152
Locus10040.4	138	130
Locus10040.5	169	157
Locus10041.1	426	566
Locus10041.2	418	555
Locus10042.1	124	34
Locus10042.2	133	37
Locus10042.3	95	66
Locus10042.4	109	57
Locus10042.5	105	62
Locus10042.6	57	28
Locus10042.7	130	50
Locus10043.1	8	0
Locus10044.1	19	28
Locus10044.2	55	79
Locus10045.1	322	482
Locus10045.2	327	489
Locus10046.1	6	8
Locus10047.1	15	30
Locus10048.1	147	322
Locus10049.1	3	15
Locus1005.1	45	41
Locus1005.2	20	20
Locus10050.1	406	373
Locus10051.1	73	142
Locus10052.1	133	227
Locus10053.1	162	196
Locus10053.2	174	193
Locus10053.3	153	190
Locus10053.4	146	195
Locus10053.5	174	193
Locus10053.6	165	162
Locus10053.7	167	190
Locus10054.1	2	8
Locus10055.1	44	39
Locus10056.1	108	150
Locus10057.1	2	3
Locus10058.1	469	517
Locus10058.2	555	627
Locus10058.3	583	686
Locus10059.1	95	132
Locus10059.2	106	139
Locus10059.3	104	138
Locus1006.1	8	5
Locus10060.1	411	359
Locus10061.1	55	44
Locus10062.1	190	201
Locus10062.2	176	180
Locus10062.3	162	171
Locus10062.4	178	169
Locus10062.5	195	202
Locus10063.1	1	3
Locus10063.2	27	20
Locus10064.1	577	583
Locus10064.2	600	625
Locus10065.1	115	182
Locus10066.1	1	3
Locus10067.1	350	686
Locus10067.2	280	551
Locus10067.3	438	812
Locus10068.1	80	63
Locus10068.2	173	218
Locus10068.3	452	469
Locus10069.1	202	329
Locus10069.2	202	330
Locus10069.3	153	243
Locus10069.4	382	645
Locus10069.5	412	690
Locus1007.1	921	1126
Locus1007.2	635	824
Locus1007.3	987	1187
Locus1007.4	802	1003
Locus1007.5	1027	1238
Locus10070.1	2	1
Locus10071.1	304	277
Locus10071.2	324	311
Locus10072.1	103	104
Locus10072.2	103	104
Locus10072.3	77	128
Locus10072.4	108	109
Locus10073.1	55	125
Locus10073.2	54	107
Locus10074.1	306	348
Locus10074.2	134	163
Locus10075.1	42	75
Locus10075.2	43	90
Locus10076.1	201	232
Locus10077.1	18	23
Locus10078.1	326	263
Locus10079.1	52	35
Locus1008.1	817	1042
Locus10080.1	15	7
Locus10081.1	45	36
Locus10081.2	22	27
Locus10081.3	49	48
Locus10082.1	243	117
Locus10082.2	207	101
Locus10083.1	131	110
Locus10083.2	84	61
Locus10084.1	595	515
Locus10084.2	587	495
Locus10085.1	166	299
Locus10086.1	6	4
Locus10087.1	3	0
Locus10088.1	230	205
Locus10088.2	141	124
Locus10088.3	232	211
Locus10088.4	181	164
Locus10088.5	240	225
Locus10088.6	114	93
Locus10088.7	56	42
Locus10088.8	254	225
Locus10089.1	381	248
Locus10089.2	380	251
Locus10089.3	367	239
Locus10089.4	382	262
Locus10089.5	382	249
Locus1009.1	22	32
Locus1009.2	323	406
Locus1009.3	357	447
Locus10090.1	495	362
Locus10090.2	448	362
Locus10090.3	544	400
Locus10090.4	215	177
Locus10090.5	12	7
Locus10090.6	563	438
Locus10091.1	264	139
Locus10091.2	260	129
Locus10092.1	496	396
Locus10092.2	858	678
Locus10093.1	14	9
Locus10093.2	13	10
Locus10094.1	83	34
Locus10095.1	42	38
Locus10096.1	14	6
Locus10096.2	28	19
Locus10096.3	83	128
Locus10096.4	13	20
Locus10096.5	150	205
Locus10097.1	191	119
Locus10097.2	239	151
Locus10098.1	6	1
Locus10098.2	46	12
Locus10098.3	28	15
Locus10098.4	51	9
Locus10099.1	64	94
Locus101.1	1483	1184
Locus101.2	1252	997
Locus101.3	1813	1487
Locus101.4	1522	1249
Locus101.5	1730	1417
Locus1010.1	1539	831
Locus1010.2	2028	1108
Locus1010.3	439	231
Locus1010.4	2064	1129
Locus10100.1	75	111
Locus10100.2	221	374
Locus10100.3	72	109
Locus10101.1	142	200
Locus10101.2	164	231
Locus10102.1	89	179
Locus10102.2	99	148
Locus10102.3	130	243
Locus10102.4	130	243
Locus10102.5	142	266
Locus10102.6	109	161
Locus10102.7	89	179
Locus10102.8	142	267
Locus10103.1	36	19
Locus10104.1	0	2
Locus10105.1	158	133
Locus10105.2	250	213
Locus10105.3	220	189
Locus10105.4	265	245
Locus10106.1	120	167
Locus10106.2	66	82
Locus10107.1	14	13
Locus10107.2	13	16
Locus10108.1	186	117
Locus10109.1	3	0
Locus1011.1	174	333
Locus1011.2	175	311
Locus10110.1	238	201
Locus10111.1	735	791
Locus10111.2	556	642
Locus10111.3	661	729
Locus10111.4	557	656
Locus10111.5	758	823
Locus10112.1	453	511
Locus10112.2	449	500
Locus10112.3	459	521
Locus10113.1	18	13
Locus10114.1	85	63
Locus10114.2	102	57
Locus10114.3	85	63
Locus10115.1	11	5
Locus10116.1	230	146
Locus10116.2	257	161
Locus10116.3	18	32
Locus10116.4	393	213
Locus10116.5	264	162
Locus10117.1	246	569
Locus10118.1	59	61
Locus10119.1	10	1
Locus10119.2	42	34
Locus10119.3	46	33
Locus10119.4	17	13
Locus10119.5	47	43
Locus10119.6	1	0
Locus10119.7	53	39
Locus10119.8	36	20
Locus10119.9	49	39
Locus1012.1	644	778
Locus1012.2	849	1041
Locus1012.3	883	1062
Locus10120.1	7	5
Locus10120.2	211	336
Locus10120.3	254	414
Locus10120.4	264	439
Locus10121.1	285	301
Locus10121.2	146	133
Locus10121.3	209	233
Locus10121.4	127	155
Locus10121.5	272	295
Locus10121.6	285	299
Locus10122.1	71	46
Locus10122.2	65	35
Locus10123.1	99	108
Locus10123.2	34	43
Locus10123.3	173	175
Locus10124.1	318	165
Locus10124.2	325	174
Locus10124.3	329	171
Locus10125.1	222	222
Locus10125.2	130	126
Locus10126.1	274	293
Locus10127.1	72	49
Locus10128.1	0	1
Locus10128.10	7	15
Locus10128.11	341	457
Locus10128.12	456	618
Locus10128.13	332	473
Locus10128.2	2	3
Locus10128.3	2	3
Locus10128.4	446	600
Locus10128.5	25	58
Locus10128.6	103	163
Locus10128.7	458	622
Locus10128.8	310	432
Locus10128.9	308	428
Locus10129.1	184	668
Locus10129.2	187	651
Locus1013.1	285	380
Locus1013.2	280	356
Locus1013.3	256	331
Locus1013.4	254	353
Locus1013.5	296	393
Locus10130.1	106	106
Locus10130.2	136	158
Locus10131.1	398	418
Locus10131.2	408	437
Locus10132.1	126	53
Locus10133.1	7	14
Locus10134.1	307	458
Locus10134.2	332	503
Locus10135.1	43	0
Locus10136.1	74	51
Locus10137.1	10	8
Locus10138.1	410	449
Locus10139.1	648	803
Locus10139.10	674	855
Locus10139.2	625	800
Locus10139.3	702	858
Locus10139.4	686	868
Locus10139.5	687	871
Locus10139.6	693	897
Locus10139.7	665	815
Locus10139.8	662	860
Locus10139.9	696	882
Locus1014.1	373	505
Locus1014.2	367	512
Locus1014.3	279	398
Locus1014.4	381	528
Locus10140.1	402	386
Locus10140.2	376	364
Locus10141.1	212	189
Locus10141.2	209	162
Locus10141.3	243	202
Locus10142.1	39	58
Locus10142.2	44	84
Locus10143.1	18	22
Locus10143.2	45	59
Locus10143.3	71	85
Locus10143.4	55	74
Locus10144.1	157	110
Locus10144.2	124	88
Locus10145.1	551	779
Locus10146.1	15	11
Locus10146.2	44	51
Locus10147.1	224	177
Locus10147.2	241	192
Locus10147.3	0	5
Locus10147.4	248	199
Locus10147.5	275	224
Locus10147.6	268	211
Locus10148.1	15	16
Locus10149.1	508	624
Locus10149.2	365	434
Locus10149.3	818	979
Locus1015.1	1795	2295
Locus1015.2	1657	2122
Locus1015.3	1756	2284
Locus1015.4	1742	2160
Locus1015.5	1820	2344
Locus10150.1	76	35
Locus10150.2	150	76
Locus10150.3	189	105
Locus10151.1	93	69
Locus10152.1	5	1
Locus10153.1	34	45
Locus10154.1	1	3
Locus10154.2	180	316
Locus10154.3	573	975
Locus10154.4	330	617
Locus10154.5	39	64
Locus10154.6	574	1000
Locus10155.1	8	20
Locus10156.1	264	209
Locus10156.2	275	215
Locus10157.1	41	70
Locus10158.1	105	79
Locus10159.1	171	186
Locus10159.2	166	185
Locus1016.1	141	115
Locus1016.10	3011	2022
Locus1016.2	498	447
Locus1016.3	176	118
Locus1016.4	500	373
Locus1016.5	170	122
Locus1016.6	7	8
Locus1016.7	171	117
Locus1016.8	131	75
Locus1016.9	509	485
Locus10160.1	330	383
Locus10161.1	168	204
Locus10161.2	163	214
Locus10162.1	273	218
Locus10163.1	111	130
Locus10164.1	2	10
Locus10165.1	59	60
Locus10166.1	3	1
Locus10167.1	81	135
Locus10167.2	62	108
Locus10167.3	66	114
Locus10167.4	201	423
Locus10167.5	190	432
Locus10167.6	96	146
Locus10167.7	294	493
Locus10167.8	266	527
Locus10168.1	16	26
Locus10168.2	30	34
Locus10168.3	26	26
Locus10169.1	32	40
Locus10169.2	25	31
Locus1017.1	397	673
Locus10170.1	13	10
Locus10170.2	11	15
Locus10170.3	17	18
Locus10171.1	104	3
Locus10171.2	112	0
Locus10172.1	272	461
Locus10172.2	239	404
Locus10173.1	126	34
Locus10174.1	852	700
Locus10175.1	4	6
Locus10175.2	14	16
Locus10176.1	116	170
Locus10177.1	145	146
Locus10177.2	142	162
Locus10177.3	154	170
Locus10178.1	324	634
Locus10179.1	33	16
Locus10179.2	42	28
Locus10179.3	42	27
Locus1018.1	223	178
Locus1018.2	237	190
Locus1018.3	280	237
Locus10180.1	203	178
Locus10180.2	116	97
Locus10180.3	211	181
Locus10181.1	24	49
Locus10182.1	178	109
Locus10183.1	63	85
Locus10183.2	0	2
Locus10183.3	288	474
Locus10184.1	4	4
Locus10185.1	67	55
Locus10185.2	161	124
Locus10185.3	149	116
Locus10185.4	145	99
Locus10185.5	161	118
Locus10186.1	35	53
Locus10186.2	8	13
Locus10187.1	60	49
Locus10187.2	53	44
Locus10187.3	68	57
Locus10188.1	160	120
Locus10188.2	266	213
Locus10188.3	275	221
Locus10189.1	9	11
Locus10189.2	23	17
Locus10189.3	17	13
Locus1019.1	194	264
Locus10190.1	174	28
Locus10190.2	147	26
Locus10190.3	174	29
Locus10191.1	53	42
Locus10191.2	50	46
Locus10192.1	219	307
Locus10193.1	396	518
Locus10193.2	384	464
Locus10194.1	22	37
Locus10195.1	14	20
Locus10195.2	21	24
Locus10195.3	39	52
Locus10196.1	26	39
Locus10197.1	45	93
Locus10198.1	5	19
Locus10199.1	350	450
Locus10199.2	193	260
Locus102.1	543	570
Locus102.2	267	320
Locus102.3	2848	3000
Locus102.4	2888	3037
Locus1020.1	503	308
Locus1020.2	553	320
Locus10200.1	317	400
Locus10201.1	106	80
Locus10201.2	246	222
Locus10202.1	4	1
Locus10203.1	4	4
Locus10203.2	130	145
Locus10203.3	168	183
Locus10204.1	116	140
Locus10204.2	100	108
Locus10205.1	85	99
Locus10205.2	101	22
Locus10205.3	120	36
Locus10205.4	90	114
Locus10206.1	163	103
Locus10207.1	42	90
Locus10207.2	18	54
Locus10207.3	65	139
Locus10208.1	20	60
Locus10209.1	18	19
Locus1021.1	943	1300
Locus1021.2	801	1022
Locus1021.3	1623	2147
Locus10210.1	10	5
Locus10211.1	113	101
Locus10212.1	30	105
Locus10213.1	57	53
Locus10213.2	44	41
Locus10214.1	165	112
Locus10214.2	264	202
Locus10215.1	0	3
Locus10215.10	30	39
Locus10215.11	214	279
Locus10215.2	13	7
Locus10215.3	45	82
Locus10215.4	7	9
Locus10215.5	219	264
Locus10215.6	171	216
Locus10215.7	199	234
Locus10215.8	240	345
Locus10215.9	162	220
Locus10216.1	5	11
Locus10217.1	1	3
Locus10218.1	52	44
Locus10219.1	53	12
Locus10219.2	61	16
Locus10219.3	124	65
Locus10219.4	60	13
Locus1022.1	497	622
Locus1022.2	607	731
Locus1022.3	535	615
Locus1022.4	600	703
Locus10220.1	261	199
Locus10220.2	132	106
Locus10221.1	225	422
Locus10221.2	235	434
Locus10222.1	6	30
Locus10223.1	163	223
Locus10224.1	9	7
Locus10225.1	230	256
Locus10226.1	248	415
Locus10226.2	348	625
Locus10226.3	84	185
Locus10226.4	325	600
Locus10226.5	359	653
Locus10227.1	90	71
Locus10227.2	71	91
Locus10228.1	199	341
Locus10228.2	211	352
Locus10229.1	19	30
Locus1023.1	2334	2929
Locus1023.2	5	21
Locus1023.3	2299	2963
Locus1023.4	2265	2908
Locus1023.5	2349	2993
Locus1023.6	2102	2644
Locus1023.7	2282	2942
Locus1023.8	2327	3000
Locus10230.1	68	59
Locus10230.2	130	121
Locus10231.1	153	226
Locus10232.1	10	1
Locus10233.1	189	391
Locus10234.1	605	784
Locus10234.2	477	689
Locus10234.3	590	754
Locus10234.4	489	599
Locus10234.5	295	359
Locus10234.6	612	800
Locus10235.1	18	17
Locus10235.2	95	101
Locus10235.3	35	30
Locus10235.4	0	3
Locus10235.5	45	42
Locus10235.6	156	141
Locus10236.1	448	281
Locus10237.1	1	1
Locus10238.1	112	62
Locus10238.2	318	198
Locus10238.3	86	55
Locus10238.4	315	184
Locus10238.5	277	168
Locus10238.6	368	221
Locus10239.1	114	181
Locus10239.2	118	177
Locus10239.3	106	196
Locus10239.4	118	197
Locus1024.1	1824	2115
Locus10240.1	96	43
Locus10240.2	77	36
Locus10241.1	12	3
Locus10242.1	387	983
Locus10242.2	387	983
Locus10242.3	422	1087
Locus10242.4	422	1087
Locus10243.1	175	102
Locus10244.1	0	3
Locus10244.2	593	585
Locus10244.3	8	25
Locus10244.4	592	604
Locus10244.5	588	594
Locus10245.1	127	95
Locus10246.1	99	175
Locus10246.2	11	19
Locus10247.1	129	114
Locus10247.2	42	39
Locus10248.1	35	33
Locus10249.1	230	304
Locus10249.2	213	283
Locus1025.1	1055	712
Locus1025.2	947	660
Locus10250.1	14	0
Locus10251.1	58	53
Locus10252.1	7	2
Locus10252.2	245	142
Locus10252.3	310	165
Locus10253.1	178	268
Locus10253.2	193	280
Locus10254.1	3	2
Locus10255.1	37	4
Locus10256.1	440	452
Locus10256.2	462	487
Locus10256.3	460	479
Locus10257.1	302	514
Locus10257.2	298	505
Locus10258.1	906	730
Locus10258.2	816	698
Locus10259.1	141	176
Locus10259.2	131	155
Locus1026.1	426	565
Locus1026.2	437	593
Locus10260.1	117	181
Locus10260.2	117	188
Locus10261.1	47	129
Locus10262.1	674	774
Locus10262.2	662	756
Locus10262.3	640	721
Locus10262.4	684	780
Locus10263.1	316	300
Locus10263.2	409	391
Locus10264.1	0	2
Locus10265.1	71	32
Locus10265.2	74	34
Locus10265.3	78	61
Locus10265.4	96	55
Locus10266.1	139	143
Locus10266.2	138	132
Locus10267.1	275	622
Locus10267.2	896	2375
Locus10267.3	27	57
Locus10267.4	970	2662
Locus10267.5	465	1232
Locus10267.6	1005	2727
Locus10268.1	64	64
Locus10269.1	254	203
Locus10269.2	513	421
Locus10269.3	527	426
Locus1027.1	2261	1376
Locus1027.10	2726	1574
Locus1027.2	102	156
Locus1027.3	2499	1384
Locus1027.4	2412	1384
Locus1027.5	22	8
Locus1027.6	2581	1517
Locus1027.7	2768	1527
Locus1027.8	96	144
Locus1027.9	104	165
Locus10270.1	51	95
Locus10270.2	2	93
Locus10270.3	15	33
Locus10271.1	4	2
Locus10272.1	5	6
Locus10273.1	930	1266
Locus10273.2	874	1174
Locus10273.3	904	1263
Locus10273.4	949	1294
Locus10274.1	26	51
Locus10275.1	12	4
Locus10276.1	148	87
Locus10277.1	3	1
Locus10278.1	21	17
Locus10279.1	5	7
Locus1028.1	47	54
Locus1028.2	13	15
Locus1028.3	2909	2791
Locus1028.4	2906	2810
Locus1028.5	2946	2840
Locus1028.6	33	46
Locus1028.7	2059	2062
Locus1028.8	2064	2071
Locus1028.9	2952	2841
Locus10280.1	176	153
Locus10280.2	174	167
Locus10281.1	287	358
Locus10282.1	190	179
Locus10282.2	201	185
Locus10282.3	200	192
Locus10283.1	321	321
Locus10284.1	168	235
Locus10284.2	194	279
Locus10284.3	187	275
Locus10285.1	106	99
Locus10285.2	158	145
Locus10286.1	35	56
Locus10286.2	36	52
Locus10286.3	302	660
Locus10287.1	107	88
Locus10287.2	28	30
Locus10288.1	515	474
Locus10289.1	48	16
Locus1029.1	768	1079
Locus1029.2	744	1046
Locus10290.1	100	107
Locus10290.2	58	85
Locus10290.3	111	87
Locus10290.4	62	103
Locus10290.5	110	117
Locus10291.1	23	0
Locus10292.1	57	48
Locus10293.1	10	8
Locus10294.1	275	791
Locus10294.2	239	726
Locus10294.3	272	780
Locus10294.4	272	780
Locus10294.5	272	780
Locus10294.6	244	731
Locus10294.7	272	780
Locus10294.8	273	794
Locus10295.1	11	19
Locus10295.2	16	24
Locus10295.3	117	179
Locus10296.1	8	8
Locus10296.2	4	4
Locus10296.3	107	206
Locus10296.4	138	260
Locus10296.5	160	322
Locus10296.6	145	305
Locus10296.7	178	311
Locus10296.8	134	257
Locus10296.9	157	306
Locus10297.1	12	12
Locus10298.1	47	61
Locus10298.2	46	60
Locus10299.1	15	8
Locus103.1	1787	1424
Locus103.2	2599	2178
Locus103.3	2739	2238
Locus1030.1	260	226
Locus10300.1	206	264
Locus10300.2	197	256
Locus10300.3	208	271
Locus10300.4	200	283
Locus10300.5	102	240
Locus10300.6	242	365
Locus10301.1	167	94
Locus10301.2	169	95
Locus10301.3	115	79
Locus10301.4	193	98
Locus10302.1	157	355
Locus10303.1	82	111
Locus10303.2	72	96
Locus10304.1	18	27
Locus10304.2	37	50
Locus10305.1	194	154
Locus10306.1	40	42
Locus10306.2	318	303
Locus10306.3	333	317
Locus10307.1	139	104
Locus10307.2	154	117
Locus10307.3	158	118
Locus10308.1	159	256
Locus10309.1	24	18
Locus10309.2	91	139
Locus10309.3	93	133
Locus10309.4	37	35
Locus10309.5	104	148
Locus1031.1	328	377
Locus1031.2	330	374
Locus10310.1	242	158
Locus10310.2	218	131
Locus10311.1	25	27
Locus10311.2	12	12
Locus10311.3	58	44
Locus10312.1	95	89
Locus10313.1	103	111
Locus10313.2	95	84
Locus10313.3	104	112
Locus10313.4	101	87
Locus10313.5	103	124
Locus10314.1	94	105
Locus10315.1	149	90
Locus10315.2	0	19
Locus10316.1	102	112
Locus10317.1	18	6
Locus10318.1	5	2
Locus10319.1	0	0
Locus1032.1	433	576
Locus10320.1	4	6
Locus10321.1	84	79
Locus10322.1	92	0
Locus10322.2	100	0
Locus10323.1	6	5
Locus10324.1	74	31
Locus10324.2	110	27
Locus10325.1	83	85
Locus10326.1	307	235
Locus10327.1	519	913
Locus10327.2	502	867
Locus10328.1	67	74
Locus10329.1	352	501
Locus10329.2	354	500
Locus1033.1	432	606
Locus1033.2	416	593
Locus1033.3	442	627
Locus10330.1	77	88
Locus10330.2	94	94
Locus10331.1	37	23
Locus10331.2	178	137
Locus10331.3	28	19
Locus10331.4	364	275
Locus10332.1	5	0
Locus10333.1	45	5
Locus10333.2	43	3
Locus10333.3	43	3
Locus10334.1	36	10
Locus10335.1	52	137
Locus10336.1	160	100
Locus10337.1	57	54
Locus10337.2	86	83
Locus10338.1	28	23
Locus10339.1	19	26
Locus10339.2	32	38
Locus10339.3	55	71
Locus1034.1	470	545
Locus1034.2	435	450
Locus1034.3	480	583
Locus1034.4	547	633
Locus10340.1	311	402
Locus10340.2	578	746
Locus10340.3	558	755
Locus10340.4	570	729
Locus10340.5	624	796
Locus10340.6	314	408
Locus10340.7	129	136
Locus10340.8	641	795
Locus10340.9	618	797
Locus10341.1	55	38
Locus10341.2	22	21
Locus10342.1	53	148
Locus10343.1	144	99
Locus10343.2	161	103
Locus10343.3	167	102
Locus10344.1	217	137
Locus10344.2	249	167
Locus10345.1	487	927
Locus10345.2	350	708
Locus10345.3	688	1309
Locus10346.1	167	138
Locus10347.1	96	49
Locus10348.1	1	9
Locus10348.2	5	2
Locus10348.3	2	10
Locus10348.4	36	30
Locus10348.5	56	43
Locus10348.6	100	64
Locus10348.7	44	22
Locus10349.1	199	153
Locus10349.2	611	540
Locus10349.3	159	155
Locus10349.4	621	569
Locus10349.5	428	392
Locus10349.6	412	357
Locus10349.7	405	384
Locus10349.8	627	575
Locus10349.9	627	575
Locus1035.1	67	71
Locus1035.2	63	61
Locus10350.1	47	138
Locus10351.1	276	329
Locus10352.1	255	312
Locus10353.1	442	878
Locus10353.2	548	1047
Locus10353.3	565	1058
Locus10354.1	593	500
Locus10354.2	599	491
Locus10354.3	598	502
Locus10355.1	48	0
Locus10356.1	264	164
Locus10356.2	264	164
Locus10356.3	223	159
Locus10356.4	333	204
Locus10356.5	267	164
Locus10357.1	650	689
Locus10357.2	30	36
Locus10357.3	29	50
Locus10357.4	104	42
Locus10357.5	41	83
Locus10357.6	53	62
Locus10357.7	346	245
Locus10357.8	648	669
Locus10358.1	33	73
Locus10359.1	286	371
Locus1036.1	5716	8235
Locus1036.2	6453	9222
Locus1036.3	6974	9905
Locus1036.4	5481	7845
Locus1036.5	7023	9941
Locus10360.1	32	42
Locus10361.1	166	140
Locus10362.1	465	345
Locus10362.2	220	167
Locus10362.3	497	369
Locus10363.1	443	501
Locus10363.2	462	523
Locus10363.3	149	155
Locus10363.4	474	537
Locus10364.1	1	0
Locus10365.1	642	903
Locus10365.2	624	866
Locus10366.1	35	76
Locus10367.1	362	442
Locus10368.1	72	70
Locus10369.1	162	38
Locus10369.2	156	36
Locus10369.3	33	18
Locus10369.4	178	32
Locus1037.1	50	76
Locus1037.2	2767	4143
Locus1037.3	2765	4142
Locus1037.4	2388	3652
Locus1037.5	2954	4196
Locus1037.6	1073	1673
Locus1037.7	2767	4143
Locus1037.8	2767	4143
Locus10370.1	163	89
Locus10371.1	81	179
Locus10371.2	79	198
Locus10371.3	84	188
Locus10372.1	227	237
Locus10372.2	233	237
Locus10372.3	23	12
Locus10372.4	282	266
Locus10372.5	272	266
Locus10372.6	5	1
Locus10372.7	292	282
Locus10372.8	292	282
Locus10373.1	2	1
Locus10374.1	7	3
Locus10375.1	348	370
Locus10375.2	342	361
Locus10376.1	245	253
Locus10376.2	212	235
Locus10377.1	260	236
Locus10377.2	1	0
Locus10377.3	247	213
Locus10377.4	103	98
Locus10377.5	6	2
Locus10377.6	293	292
Locus10378.1	31	13
Locus10379.1	187	637
Locus10379.2	59	248
Locus1038.1	90	85
Locus1038.2	1961	2151
Locus10380.1	251	152
Locus10381.1	89	103
Locus10381.2	58	72
Locus10381.3	5	21
Locus10381.4	89	102
Locus10382.1	153	252
Locus10382.10	154	250
Locus10382.2	142	235
Locus10382.3	146	245
Locus10382.4	62	93
Locus10382.5	15	21
Locus10382.6	43	70
Locus10382.7	135	206
Locus10382.8	17	9
Locus10382.9	174	255
Locus10383.1	30	266
Locus10383.2	23	236
Locus10383.3	11	121
Locus10383.4	25	314
Locus10383.5	27	311
Locus10384.1	172	211
Locus10384.2	228	280
Locus10384.3	225	354
Locus10384.4	253	343
Locus10385.1	67	216
Locus10386.1	3	5
Locus10387.1	290	288
Locus10387.2	294	287
Locus10387.3	295	288
Locus10388.1	85	86
Locus10388.2	80	84
Locus10389.1	37	43
Locus1039.1	1084	1236
Locus1039.2	1085	1226
Locus1039.3	1090	1221
Locus1039.4	977	1163
Locus1039.5	1066	1225
Locus10390.1	219	173
Locus10391.1	135	234
Locus10392.1	188	239
Locus10393.1	4	2
Locus10393.2	57	13
Locus10394.1	104	113
Locus10395.1	116	180
Locus10396.1	40	26
Locus10397.1	27	36
Locus10398.1	41	58
Locus10398.2	8	44
Locus10398.3	42	70
Locus10399.1	8	2
Locus104.1	9	6
Locus104.2	570	255
Locus104.3	534	244
Locus104.4	446	214
Locus104.5	191	79
Locus104.6	519	230
Locus104.7	160	73
Locus104.8	587	262
Locus1040.1	1005	1890
Locus1040.2	500	951
Locus1040.3	1403	2664
Locus10400.1	69	98
Locus10400.2	94	141
Locus10400.3	90	143
Locus10401.1	262	328
Locus10401.2	262	329
Locus10402.1	413	690
Locus10403.1	53	107
Locus10403.2	276	641
Locus10403.3	47	108
Locus10404.1	312	613
Locus10405.1	66	2
Locus10405.2	127	2
Locus10406.1	490	384
Locus10406.2	542	402
Locus10406.3	540	410
Locus10407.1	125	215
Locus10407.2	85	154
Locus10408.1	8	9
Locus10409.1	45	34
Locus1041.1	325	319
Locus1041.2	331	294
Locus1041.3	328	280
Locus1041.4	338	322
Locus10410.1	80	116
Locus10411.1	30	34
Locus10412.1	565	866
Locus10412.2	24	28
Locus10412.3	23	27
Locus10412.4	207	323
Locus10412.5	580	873
Locus10412.6	588	893
Locus10413.1	221	335
Locus10414.1	6	27
Locus10415.1	3	0
Locus10416.1	236	232
Locus10416.2	244	239
Locus10417.1	173	205
Locus10418.1	74	74
Locus10418.2	30	33
Locus10419.1	7	4
Locus10419.2	90	47
Locus10419.3	103	54
Locus1042.1	1423	1113
Locus1042.2	355	241
Locus1042.3	1422	1112
Locus1042.4	937	748
Locus1042.5	1445	1110
Locus1042.6	327	249
Locus1042.7	1428	1106
Locus10420.1	30	56
Locus10421.1	38	4
Locus10421.2	25	2
Locus10422.1	390	488
Locus10422.2	138	180
Locus10422.3	543	680
Locus10423.1	38	69
Locus10423.2	571	712
Locus10423.3	332	461
Locus10424.1	58	63
Locus10424.2	80	63
Locus10425.1	137	45
Locus10425.2	154	49
Locus10426.1	315	302
Locus10427.1	298	229
Locus10427.2	265	195
Locus10428.1	844	714
Locus10428.2	489	412
Locus10429.1	251	475
Locus10429.2	143	261
Locus10429.3	397	753
Locus1043.1	309	488
Locus1043.2	497	778
Locus1043.3	397	553
Locus10430.1	130	78
Locus10430.2	174	83
Locus10430.3	308	167
Locus10431.1	21	5
Locus10431.10	679	313
Locus10431.2	21	5
Locus10431.3	660	309
Locus10431.4	661	309
Locus10431.5	235	93
Locus10431.6	235	93
Locus10431.7	184	105
Locus10431.8	172	92
Locus10431.9	691	326
Locus10432.1	315	228
Locus10432.2	315	228
Locus10433.1	7	2
Locus10434.1	220	272
Locus10435.1	32	22
Locus10436.1	33	12
Locus10437.1	44	126
Locus10437.2	12	29
Locus10438.1	307	471
Locus10438.2	279	468
Locus10438.3	319	494
Locus10438.4	324	500
Locus10438.5	116	127
Locus10438.6	321	501
Locus10439.1	2	11
Locus1044.1	1664	637
Locus1044.2	1659	639
Locus10440.1	10	24
Locus10441.1	206	178
Locus10441.2	178	150
Locus10441.3	198	178
Locus10441.4	209	182
Locus10442.1	9	6
Locus10443.1	15	9
Locus10444.1	5	6
Locus10445.1	3	10
Locus10446.1	303	329
Locus10447.1	118	332
Locus10447.2	112	336
Locus10447.3	121	348
Locus10448.1	155	149
Locus10448.2	106	103
Locus10448.3	273	282
Locus10448.4	299	305
Locus10448.5	317	295
Locus10448.6	339	337
Locus10448.7	300	307
Locus10449.1	172	267
Locus10449.2	79	139
Locus10449.3	169	266
Locus10449.4	183	305
Locus1045.1	65	45
Locus1045.2	173	120
Locus1045.3	191	133
Locus10450.1	2	2
Locus10451.1	11	11
Locus10452.1	321	346
Locus10452.2	342	386
Locus10452.3	349	398
Locus10453.1	120	115
Locus10453.2	137	122
Locus10453.3	163	131
Locus10453.4	156	129
Locus10454.1	43	40
Locus10454.2	69	55
Locus10455.1	10	8
Locus10456.1	108	258
Locus10456.2	119	260
Locus10456.3	121	277
Locus10457.1	44	32
Locus10458.1	52	59
Locus10458.2	2	5
Locus10459.1	68	86
Locus1046.1	1789	1932
Locus1046.10	1862	1970
Locus1046.2	252	318
Locus1046.3	1794	1905
Locus1046.4	1864	1951
Locus1046.5	1745	1891
Locus1046.6	1625	1673
Locus1046.7	1819	1939
Locus1046.8	1647	1697
Locus1046.9	1767	1859
Locus10460.1	85	183
Locus10460.2	85	183
Locus10461.1	58	54
Locus10462.1	65	34
Locus10462.2	104	52
Locus10463.1	9	5
Locus10463.2	389	968
Locus10463.3	352	781
Locus10463.4	417	998
Locus10463.5	20	48
Locus10463.6	64	174
Locus10463.7	417	1016
Locus10463.8	355	816
Locus10464.1	11	10
Locus10464.2	13	6
Locus10464.3	1	0
Locus10464.4	4	7
Locus10464.5	9	0
Locus10464.6	14	13
Locus10464.7	9	16
Locus10464.8	10	6
Locus10464.9	11	16
Locus10465.1	2	8
Locus10466.1	145	94
Locus10467.1	8	0
Locus10467.2	0	0
Locus10467.3	169	147
Locus10467.4	135	118
Locus10467.5	203	189
Locus10467.6	148	136
Locus10468.1	12	16
Locus10469.1	7	3
Locus1047.1	2243	1500
Locus1047.10	2011	1193
Locus1047.2	1854	1062
Locus1047.3	48	24
Locus1047.4	1897	1098
Locus1047.5	857	506
Locus1047.6	1910	1145
Locus1047.7	1886	1106
Locus1047.8	1545	940
Locus1047.9	1426	1168
Locus10471.1	64	59
Locus10471.2	59	56
Locus10472.1	7	8
Locus10472.2	8	8
Locus10473.1	15	41
Locus10474.1	92	141
Locus10474.2	145	242
Locus10475.1	303	269
Locus10475.2	289	258
Locus10476.1	247	257
Locus10476.2	73	51
Locus10477.1	5	9
Locus10477.2	111	127
Locus10477.3	271	306
Locus10477.4	45	90
Locus10477.5	56	104
Locus10477.6	48	73
Locus10477.7	56	106
Locus10477.8	273	312
Locus10478.1	203	269
Locus10478.2	191	235
Locus10479.1	348	419
Locus1048.1	340	389
Locus1048.2	338	387
Locus10480.1	5	5
Locus10480.2	318	261
Locus10480.3	290	241
Locus10480.4	339	278
Locus10480.5	362	304
Locus10480.6	21	11
Locus10480.7	349	292
Locus10480.8	326	275
Locus10481.1	314	207
Locus10481.2	319	178
Locus10481.3	322	218
Locus10481.4	409	230
Locus10482.1	4	2
Locus10483.1	6	6
Locus10484.1	24	30
Locus10485.1	353	514
Locus10485.2	562	911
Locus10485.3	574	945
Locus10486.1	202	192
Locus10487.1	18	8
Locus10487.2	190	271
Locus10487.3	461	633
Locus10487.4	595	742
Locus10488.1	7	0
Locus10489.1	2	5
Locus1049.1	1210	1330
Locus1049.2	7	9
Locus1049.3	1208	1329
Locus10490.1	37	41
Locus10490.2	36	52
Locus10491.1	28	29
Locus10491.2	28	24
Locus10491.3	32	34
Locus10492.1	95	256
Locus10492.2	511	1341
Locus10492.3	412	1057
Locus10492.4	516	1330
Locus10493.1	376	561
Locus10493.2	181	244
Locus10493.3	212	317
Locus10493.4	393	577
Locus10494.1	0	3
Locus10494.2	19	15
Locus10494.3	19	12
Locus10494.4	14	14
Locus10495.1	46	89
Locus10495.2	62	84
Locus10496.1	114	190
Locus10496.2	12	68
Locus10496.3	115	197
Locus10496.4	113	200
Locus10496.5	121	222
Locus10496.6	71	193
Locus10496.7	123	209
Locus10497.1	33	168
Locus10497.2	21	75
Locus10498.1	38	27
Locus10499.1	107	184
Locus105.1	36	67
Locus105.2	50	85
Locus105.3	51	87
Locus1050.1	342	297
Locus1050.2	300	271
Locus10500.1	14	14
Locus10501.1	13	48
Locus10502.1	435	783
Locus10503.1	309	457
Locus10503.2	206	278
Locus10503.3	369	526
Locus10504.1	37	63
Locus10505.1	455	405
Locus10505.2	414	345
Locus10506.1	21	9
Locus10507.1	674	878
Locus10507.2	682	890
Locus10508.1	5	8
Locus10509.1	162	176
Locus1051.1	819	1464
Locus10510.1	86	93
Locus10510.2	75	94
Locus10511.1	25	48
Locus10512.1	5	7
Locus10513.1	9	7
Locus10514.1	131	149
Locus10515.1	56	41
Locus10516.1	9	6
Locus10516.2	308	96
Locus10516.3	344	90
Locus10516.4	353	117
Locus10516.5	104	45
Locus10516.6	106	50
Locus10516.7	370	114
Locus10516.8	410	129
Locus10517.1	140	236
Locus10517.2	4	10
Locus10517.3	10	18
Locus10517.4	163	256
Locus10518.1	281	259
Locus10518.2	265	263
Locus10519.1	36	24
Locus1052.1	590	593
Locus1052.2	294	294
Locus1052.3	595	596
Locus1052.4	603	609
Locus10520.1	403	658
Locus10521.1	117	93
Locus10521.2	302	187
Locus10522.1	109	173
Locus10522.2	94	165
Locus10522.3	43	74
Locus10522.4	1	0
Locus10522.5	120	193
Locus10522.6	137	206
Locus10522.7	120	196
Locus10523.1	54	16
Locus10523.2	54	16
Locus10523.3	54	16
Locus10523.4	28	10
Locus10523.5	51	14
Locus10524.1	5	2
Locus10524.2	510	695
Locus10525.1	16	3
Locus10525.2	53	36
Locus10525.3	55	40
Locus10525.4	57	30
Locus10526.1	257	312
Locus10526.2	269	329
Locus10527.1	93	292
Locus10527.2	110	338
Locus10527.3	243	711
Locus10528.1	24	26
Locus10528.2	22	11
Locus10529.1	141	191
Locus10529.2	186	274
Locus1053.1	110	68
Locus1053.2	495	233
Locus1053.3	8	4
Locus1053.4	610	263
Locus1053.5	412	227
Locus1053.6	1175	502
Locus1053.7	1107	492
Locus10530.1	1069	768
Locus10530.2	1069	768
Locus10530.3	1069	768
Locus10530.4	1069	768
Locus10531.1	183	94
Locus10531.2	185	94
Locus10532.1	32	29
Locus10532.2	72	66
Locus10533.1	46	37
Locus10534.1	232	208
Locus10535.1	210	114
Locus10535.2	84	68
Locus10536.1	44	39
Locus10536.2	56	47
Locus10537.1	193	169
Locus10537.2	384	333
Locus10537.3	60	49
Locus10537.4	444	376
Locus10538.1	7	8
Locus10538.2	8	7
Locus10539.1	3	0
Locus1054.1	637	651
Locus10540.1	154	102
Locus10540.2	156	111
Locus10540.3	191	115
Locus10541.1	394	397
Locus10541.2	384	373
Locus10541.3	229	230
Locus10541.4	447	420
Locus10542.1	104	113
Locus10542.2	547	547
Locus10542.3	103	111
Locus10542.4	553	604
Locus10542.5	667	677
Locus10543.1	293	383
Locus10543.2	290	372
Locus10543.3	315	401
Locus10544.1	128	115
Locus10545.1	191	320
Locus10546.1	263	405
Locus10546.10	286	441
Locus10546.2	275	425
Locus10546.3	244	392
Locus10546.4	283	422
Locus10546.5	267	424
Locus10546.6	289	442
Locus10546.7	2	3
Locus10546.8	9	10
Locus10546.9	202	341
Locus10547.1	22	15
Locus10547.2	157	147
Locus10547.3	56	50
Locus10547.4	160	142
Locus10547.5	55	46
Locus10548.1	188	201
Locus10549.1	145	78
Locus1055.1	150	444
Locus1055.2	150	422
Locus1055.3	139	358
Locus1055.4	163	418
Locus10550.1	64	78
Locus10550.2	67	87
Locus10551.1	4	2
Locus10552.1	396	685
Locus10552.2	396	685
Locus10553.1	181	223
Locus10554.1	28	8
Locus10555.1	39	40
Locus10556.1	60	54
Locus10556.2	54	49
Locus10556.3	57	59
Locus10557.1	140	206
Locus10557.2	166	239
Locus10558.1	746	619
Locus10558.2	532	472
Locus10558.3	839	698
Locus10559.1	130	116
Locus10559.2	139	121
Locus10559.3	144	121
Locus1056.1	397	215
Locus10560.1	124	151
Locus10560.2	168	206
Locus10561.1	10	10
Locus10562.1	19	14
Locus10562.2	27	18
Locus10563.1	274	320
Locus10564.1	94	114
Locus10564.2	116	140
Locus10565.1	58	42
Locus10565.2	73	52
Locus10565.3	60	58
Locus10565.4	41	40
Locus10565.5	76	55
Locus10566.1	63	87
Locus10566.2	65	95
Locus10566.3	77	109
Locus10566.4	81	128
Locus10567.1	0	2
Locus10568.1	159	184
Locus10569.1	363	328
Locus1057.1	5	4
Locus10570.1	182	207
Locus10571.1	27	48
Locus10572.1	55	107
Locus10572.2	49	120
Locus10573.1	409	355
Locus10573.2	439	347
Locus10574.1	375	513
Locus10574.2	369	485
Locus10575.1	132	115
Locus10576.1	71	70
Locus10576.2	79	64
Locus10577.1	187	197
Locus10577.2	204	200
Locus10578.1	57	23
Locus10578.2	60	24
Locus10578.3	103	40
Locus10579.1	20	20
Locus1058.1	1182	592
Locus1058.2	1182	592
Locus1058.3	1191	596
Locus1058.4	1213	611
Locus1058.5	2145	1143
Locus10580.1	114	128
Locus10580.2	116	122
Locus10580.3	129	136
Locus10581.1	171	69
Locus10581.2	28	9
Locus10581.3	28	9
Locus10581.4	107	43
Locus10581.5	88	50
Locus10582.1	213	376
Locus10582.2	212	373
Locus10582.3	43	63
Locus10582.4	232	390
Locus10582.5	80	90
Locus10583.1	6	1
Locus10584.1	0	1
Locus10585.1	334	478
Locus10585.2	370	567
Locus10586.1	12	8
Locus10587.1	234	159
Locus10587.2	374	224
Locus10587.3	382	237
Locus10588.1	50	45
Locus10589.1	86	93
Locus10589.2	3	8
Locus10589.3	89	94
Locus1059.1	73	115
Locus1059.2	77	119
Locus1059.3	583	745
Locus1059.4	551	672
Locus1059.5	442	558
Locus1059.6	609	778
Locus10590.1	34	63
Locus10590.2	48	121
Locus10591.1	77	106
Locus10592.1	22	55
Locus10592.2	22	55
Locus10592.3	22	55
Locus10592.4	17	47
Locus10593.1	69	52
Locus10593.2	74	56
Locus10594.1	13	14
Locus10594.2	145	200
Locus10594.3	142	203
Locus10594.4	150	210
Locus10595.1	305	173
Locus10596.1	11	20
Locus10596.2	20	16
Locus10596.3	35	47
Locus10597.1	155	201
Locus10597.2	275	343
Locus10597.3	276	351
Locus10598.1	550	654
Locus10599.1	4	6
Locus106.1	3142	2819
Locus106.2	1022	811
Locus106.3	3192	2877
Locus1060.1	1644	545
Locus1060.2	1949	648
Locus1060.3	1867	606
Locus1060.4	1956	664
Locus1060.5	1725	744
Locus1060.6	1965	652
Locus10600.1	465	374
Locus10600.2	513	370
Locus10600.3	13	14
Locus10601.1	48	46
Locus10602.1	56	86
Locus10603.1	5	12
Locus10604.1	504	914
Locus10604.2	505	917
Locus10604.3	504	919
Locus10605.1	165	136
Locus10605.2	120	142
Locus10605.3	157	131
Locus10606.1	647	263
Locus10606.2	83	36
Locus10607.1	52	0
Locus10607.2	83	0
Locus10608.1	85	108
Locus10608.2	90	117
Locus10609.1	239	308
Locus10609.2	275	396
Locus10609.3	415	585
Locus10609.4	322	430
Locus10609.5	414	585
Locus10609.6	357	509
Locus10609.7	358	483
Locus10609.8	415	586
Locus1061.1	368	343
Locus1061.2	1102	971
Locus1061.3	426	420
Locus1061.4	1344	1237
Locus1061.5	1344	1237
Locus10610.1	110	66
Locus10610.2	105	67
Locus10610.3	109	76
Locus10610.4	121	74
Locus10611.1	28	23
Locus10612.1	4	8
Locus10613.1	1	1
Locus10613.2	14	35
Locus10613.3	22	76
Locus10613.4	23	80
Locus10613.5	22	96
Locus10613.6	25	90
Locus10613.7	27	96
Locus10613.8	25	91
Locus10614.1	6	8
Locus10615.1	178	128
Locus10615.2	419	278
Locus10615.3	67	43
Locus10615.4	440	285
Locus10616.1	11	9
Locus10617.1	47	67
Locus10617.2	738	1156
Locus10618.1	53	54
Locus10619.1	0	2
Locus1062.1	290	428
Locus1062.2	1364	1991
Locus1062.3	718	1103
Locus1062.4	1143	1716
Locus1062.5	557	813
Locus1062.6	1411	2076
Locus10620.1	25	17
Locus10620.2	27	27
Locus10621.1	26	118
Locus10621.2	47	159
Locus10621.3	38	57
Locus10621.4	32	122
Locus10622.1	21	21
Locus10622.2	19	23
Locus10622.3	19	23
Locus10622.4	19	23
Locus10622.5	19	23
Locus10622.6	19	23
Locus10623.1	162	252
Locus10623.2	160	237
Locus10624.1	108	121
Locus10624.2	205	211
Locus10624.3	172	164
Locus10624.4	133	147
Locus10624.5	258	263
Locus10625.1	32	27
Locus10626.1	21	9
Locus10627.1	6	5
Locus10629.1	96	287
Locus1063.1	68	33
Locus10630.1	18	25
Locus10630.2	41	39
Locus10630.3	41	33
Locus10631.1	85	142
Locus10631.2	78	118
Locus10632.1	63	87
Locus10632.2	25	43
Locus10632.3	145	209
Locus10633.1	272	514
Locus10633.2	538	989
Locus10633.3	133	233
Locus10633.4	716	1270
Locus10635.1	300	342
Locus10635.2	14	48
Locus10635.3	299	384
Locus10635.4	311	360
Locus10635.5	48	28
Locus10635.6	328	382
Locus10635.7	14	44
Locus10636.1	93	184
Locus10637.1	143	101
Locus10637.2	141	105
Locus10637.3	291	224
Locus10638.1	165	208
Locus10638.2	165	195
Locus10638.3	57	81
Locus10638.4	168	203
Locus10638.5	180	222
Locus10639.1	12	38
Locus1064.1	2267	797
Locus1064.2	2149	748
Locus1064.3	2266	794
Locus1064.4	67	37
Locus1064.5	1986	746
Locus1064.6	97	52
Locus1064.7	2356	835
Locus10640.1	100	88
Locus10640.2	116	102
Locus10641.1	265	447
Locus10641.2	201	385
Locus10641.3	242	462
Locus10641.4	264	445
Locus10641.5	225	413
Locus10642.1	281	374
Locus10642.2	259	350
Locus10642.3	237	309
Locus10642.4	11	21
Locus10642.5	169	234
Locus10642.6	307	411
Locus10643.1	84	121
Locus10644.1	163	175
Locus10644.2	67	78
Locus10644.3	211	189
Locus10644.4	232	226
Locus10644.5	203	188
Locus10644.6	210	212
Locus10644.7	237	224
Locus10645.1	272	253
Locus10645.2	200	220
Locus10645.3	276	268
Locus10646.1	10	17
Locus10646.2	13	20
Locus10647.1	226	676
Locus10647.2	231	699
Locus10648.1	80	106
Locus10649.1	18	9
Locus1065.1	314	349
Locus1065.2	313	332
Locus1065.3	311	345
Locus10650.1	258	219
Locus10651.1	204	296
Locus10652.1	350	358
Locus10652.2	329	353
Locus10652.3	355	396
Locus10653.1	2	0
Locus10654.1	7	0
Locus10654.2	7	0
Locus10655.1	18	28
Locus10655.2	97	157
Locus10655.3	76	125
Locus10656.1	310	242
Locus10657.1	221	232
Locus10658.1	95	88
Locus10658.2	89	94
Locus10659.1	201	186
Locus10659.2	0	2
Locus10659.3	198	193
Locus1066.1	2136	2497
Locus1066.2	2192	2544
Locus1066.3	1485	1723
Locus1066.4	2191	2551
Locus10660.1	46	3
Locus10660.2	47	3
Locus10661.1	193	474
Locus10661.2	211	511
Locus10662.1	0	0
Locus10663.1	43	71
Locus10663.2	14	15
Locus10663.3	7	7
Locus10663.4	20	40
Locus10663.5	10	8
Locus10663.6	43	86
Locus10663.7	40	64
Locus10663.8	14	17
Locus10664.1	112	114
Locus10664.2	86	103
Locus10664.3	108	127
Locus10665.1	407	585
Locus10666.1	159	201
Locus10666.2	158	210
Locus10667.1	130	153
Locus10668.1	4	2
Locus10669.1	330	48
Locus10669.2	339	50
Locus10669.3	366	53
Locus10669.4	373	57
Locus1067.1	328	247
Locus1067.2	19	23
Locus1067.3	361	277
Locus10670.1	200	479
Locus10670.2	123	237
Locus10670.3	186	470
Locus10670.4	200	491
Locus10671.1	5	6
Locus10671.2	409	341
Locus10671.3	406	339
Locus10672.1	123	167
Locus10672.2	7	1
Locus10672.3	135	192
Locus10672.4	136	194
Locus10672.5	135	201
Locus10673.1	35	56
Locus10673.2	344	659
Locus10673.3	139	187
Locus10673.4	420	786
Locus10673.5	159	221
Locus10673.6	420	788
Locus10674.1	138	87
Locus10675.1	8	14
Locus10675.2	12	13
Locus10676.1	3	6
Locus10676.2	17	39
Locus10676.3	47	77
Locus10677.1	51	46
Locus10678.1	87	84
Locus10678.2	18	26
Locus10679.1	30	17
Locus1068.1	1	1
Locus1068.10	1075	1156
Locus1068.11	65	67
Locus1068.12	289	336
Locus1068.13	271	335
Locus1068.14	162	204
Locus1068.15	1434	1404
Locus1068.16	218	239
Locus1068.2	0	6
Locus1068.3	0	19
Locus1068.4	3	5
Locus1068.5	0	3
Locus1068.6	0	4
Locus1068.7	567	551
Locus1068.8	218	239
Locus1068.9	218	239
Locus10680.1	15	1
Locus10680.2	33	28
Locus10681.1	133	260
Locus10682.1	175	107
Locus10682.2	92	56
Locus10682.3	107	72
Locus10682.4	120	57
Locus10682.5	135	82
Locus10683.1	16	9
Locus10684.1	958	1113
Locus10684.2	960	1098
Locus10684.3	1003	1152
Locus10685.1	240	80
Locus10685.2	437	163
Locus10685.3	406	138
Locus10685.4	453	167
Locus10686.1	10	20
Locus10687.1	11	13
Locus10688.1	3	1
Locus10688.2	97	50
Locus10689.1	4	6
Locus1069.1	696	966
Locus1069.2	701	974
Locus1069.3	751	1041
Locus1069.4	765	1065
Locus10690.1	21	0
Locus10691.1	50	59
Locus10692.1	64	68
Locus10694.1	166	69
Locus10694.2	179	78
Locus10694.3	175	80
Locus10694.4	176	78
Locus10695.1	49	22
Locus10696.1	41	52
Locus10697.1	82	123
Locus10697.2	66	88
Locus10698.1	185	56
Locus10699.1	277	242
Locus107.1	1058	1384
Locus107.10	1103	1446
Locus107.2	2	5
Locus107.3	1069	1432
Locus107.4	1061	1395
Locus107.5	1064	1396
Locus107.6	1085	1412
Locus107.7	480	548
Locus107.8	1084	1407
Locus107.9	151	151
Locus1070.1	936	1364
Locus10700.1	86	194
Locus10700.2	135	165
Locus10700.3	53	79
Locus10700.4	177	321
Locus10700.5	56	97
Locus10700.6	44	40
Locus10700.7	124	208
Locus10700.8	108	140
Locus10700.9	229	405
Locus10701.1	33	46
Locus10702.1	105	100
Locus10703.1	423	478
Locus10703.2	610	707
Locus10704.1	2	6
Locus10705.1	148	75
Locus10706.1	240	264
Locus10706.2	38	50
Locus10706.3	105	127
Locus10706.4	161	179
Locus10706.5	256	294
Locus10707.1	228	250
Locus10709.1	30	53
Locus10709.2	26	46
Locus1071.1	1818	2217
Locus1071.2	1731	2101
Locus1071.3	1667	2038
Locus1071.4	16	11
Locus1071.5	1842	2191
Locus1071.6	1869	2283
Locus10710.1	147	254
Locus10710.2	224	302
Locus10710.3	245	330
Locus10711.1	5	15
Locus10711.2	501	564
Locus10711.3	85	186
Locus10711.4	509	576
Locus10712.1	79	73
Locus10712.2	34	32
Locus10712.3	238	199
Locus10712.4	254	217
Locus10713.1	207	302
Locus10713.2	209	298
Locus10714.1	12	11
Locus10714.2	66	64
Locus10715.1	315	223
Locus10715.2	187	128
Locus10715.3	366	258
Locus10716.1	20	28
Locus10717.1	169	125
Locus10718.1	34	19
Locus10719.1	240	319
Locus1072.1	1927	2530
Locus1072.2	2	150
Locus1072.3	2118	2938
Locus1072.4	1935	2542
Locus1072.5	2084	2742
Locus1072.6	155	187
Locus1072.7	1982	2627
Locus1072.8	2	157
Locus1072.9	2111	2770
Locus10720.1	1	0
Locus10721.1	127	88
Locus10721.2	159	131
Locus10721.3	149	83
Locus10721.4	150	121
Locus10721.5	190	122
Locus10722.1	3	0
Locus10723.1	16	12
Locus10723.2	85	99
Locus10724.1	11	15
Locus10725.1	2	4
Locus10726.1	64	44
Locus10726.2	46	43
Locus10726.3	90	60
Locus10727.1	3	7
Locus10728.1	0	1
Locus10728.10	199	232
Locus10728.11	227	214
Locus10728.2	6	14
Locus10728.3	211	214
Locus10728.4	6	19
Locus10728.5	186	189
Locus10728.6	174	179
Locus10728.7	8	13
Locus10728.8	146	144
Locus10728.9	188	181
Locus10729.1	32	29
Locus1073.1	744	701
Locus1073.10	744	701
Locus1073.2	744	699
Locus1073.3	745	705
Locus1073.4	301	191
Locus1073.5	695	673
Locus1073.6	71	42
Locus1073.7	566	556
Locus1073.8	87	47
Locus1073.9	346	292
Locus10730.1	390	579
Locus10730.2	300	468
Locus10730.3	425	628
Locus10731.1	72	106
Locus10731.2	92	120
Locus10731.3	77	111
Locus10732.1	14	20
Locus10733.1	103	133
Locus10734.1	52	48
Locus10734.2	20	14
Locus10734.3	54	44
Locus10734.4	73	77
Locus10734.5	57	51
Locus10735.1	207	372
Locus10735.2	205	386
Locus10736.1	281	362
Locus10737.1	21	15
Locus10738.1	3	2
Locus10739.1	26	52
Locus10739.2	43	75
Locus10739.3	34	69
Locus10739.4	53	81
Locus1074.1	490	391
Locus10740.1	226	256
Locus10740.2	242	255
Locus10740.3	261	270
Locus10740.4	12	15
Locus10740.5	259	262
Locus10741.1	416	364
Locus10742.1	20	30
Locus10742.2	23	28
Locus10743.1	408	581
Locus10744.1	176	268
Locus10745.1	196	223
Locus10745.2	21	17
Locus10745.3	200	249
Locus10746.1	113	151
Locus10746.2	65	97
Locus10747.1	4	1
Locus10748.1	398	506
Locus10748.2	623	827
Locus10749.1	198	146
Locus10749.2	234	197
Locus10749.3	238	195
Locus1075.1	1	0
Locus1075.10	190	307
Locus1075.11	1145	701
Locus1075.12	196	304
Locus1075.13	1484	912
Locus1075.2	0	2
Locus1075.3	0	2
Locus1075.4	160	246
Locus1075.5	168	259
Locus1075.6	1119	677
Locus1075.7	1423	821
Locus1075.8	31	42
Locus1075.9	1135	668
Locus10750.1	29	28
Locus10751.1	4	4
Locus10752.1	26	13
Locus10753.1	24	34
Locus10753.2	498	1053
Locus10753.3	517	1081
Locus10754.1	2	9
Locus10755.1	279	264
Locus10755.2	41	38
Locus10755.3	282	237
Locus10755.4	24	26
Locus10755.5	20	38
Locus10755.6	38	35
Locus10755.7	280	251
Locus10756.1	6	0
Locus10757.1	17	46
Locus10758.1	417	568
Locus10759.1	296	564
Locus1076.1	1702	3947
Locus1076.2	605	1459
Locus1076.3	1783	4109
Locus1076.4	1713	3904
Locus1076.5	1727	4038
Locus1076.6	1896	4448
Locus1076.7	1667	4027
Locus1076.8	1630	3845
Locus1076.9	1875	4356
Locus10760.1	493	708
Locus10760.2	468	671
Locus10761.1	323	325
Locus10761.2	339	333
Locus10761.3	336	332
Locus10761.4	337	319
Locus10761.5	339	333
Locus10762.1	3	8
Locus10763.1	22	31
Locus10764.1	12	28
Locus10765.1	4	6
Locus10765.2	73	133
Locus10765.3	86	180
Locus10765.4	107	189
Locus10765.5	108	175
Locus10765.6	84	148
Locus10766.1	45	42
Locus10767.1	285	313
Locus10767.2	226	242
Locus10767.3	119	127
Locus10767.4	287	322
Locus10768.1	286	249
Locus10768.2	316	293
Locus10769.1	3	2
Locus10769.2	188	295
Locus10769.3	484	726
Locus10769.4	623	902
Locus10769.5	208	316
Locus10769.6	695	1017
Locus10769.7	663	985
Locus1077.1	258	177
Locus1077.2	684	473
Locus1077.3	54	32
Locus1077.4	612	441
Locus10770.1	378	363
Locus10770.2	280	263
Locus10771.1	134	94
Locus10771.2	508	294
Locus10771.3	501	321
Locus10772.1	6	0
Locus10773.1	112	165
Locus10774.1	76	147
Locus10775.1	268	199
Locus10775.2	276	191
Locus10775.3	269	188
Locus10775.4	278	204
Locus10776.1	26	14
Locus10777.1	101	87
Locus10777.2	105	94
Locus10777.3	106	87
Locus10778.1	380	312
Locus10778.2	354	306
Locus10778.3	301	249
Locus10778.4	371	309
Locus10778.5	356	299
Locus10778.6	334	281
Locus10778.7	377	322
Locus10779.1	91	168
Locus1078.1	1058	1179
Locus1078.2	1076	1178
Locus10780.1	10	8
Locus10780.2	19	19
Locus10780.3	98	79
Locus10781.1	198	274
Locus10781.2	199	300
Locus10781.3	254	356
Locus10782.1	73	73
Locus10782.2	74	68
Locus10783.1	45	53
Locus10784.1	103	149
Locus10785.1	257	123
Locus10785.2	184	84
Locus10786.1	2	2
Locus10787.1	399	549
Locus10788.1	94	60
Locus10788.2	106	60
Locus10788.3	112	65
Locus10788.4	121	69
Locus10789.1	11	9
Locus1079.1	1524	1549
Locus1079.10	1608	1622
Locus1079.2	53	88
Locus1079.3	1053	1132
Locus1079.4	1539	1580
Locus1079.5	1137	1124
Locus1079.6	1441	1439
Locus1079.7	60	88
Locus1079.8	1437	1295
Locus1079.9	863	833
Locus10790.1	9	8
Locus10791.1	85	61
Locus10791.2	112	87
Locus10792.1	8	10
Locus10793.1	128	166
Locus10793.2	139	182
Locus10793.3	239	299
Locus10794.1	101	143
Locus10794.2	109	155
Locus10795.1	11	40
Locus10796.1	112	144
Locus10797.1	18	0
Locus10798.1	36	47
Locus10798.10	53	52
Locus10798.2	53	52
Locus10798.3	53	52
Locus10798.4	53	52
Locus10798.5	53	52
Locus10798.6	53	52
Locus10798.7	53	52
Locus10798.8	53	52
Locus10798.9	53	52
Locus10799.1	299	452
Locus10799.10	386	565
Locus10799.2	370	559
Locus10799.3	355	513
Locus10799.4	244	380
Locus10799.5	329	490
Locus10799.6	11	14
Locus10799.7	347	547
Locus10799.8	217	307
Locus10799.9	345	555
Locus108.1	1729	2395
Locus108.2	1720	2381
Locus1080.1	137	81
Locus1080.2	1570	1077
Locus1080.3	1026	734
Locus1080.4	326	274
Locus1080.5	182	160
Locus1080.6	834	630
Locus1080.7	2737	1951
Locus1080.8	1605	1090
Locus10800.1	18	15
Locus10801.1	34	188
Locus10801.2	26	111
Locus10802.1	637	479
Locus10802.2	732	558
Locus10802.3	713	552
Locus10802.4	736	566
Locus10803.1	288	388
Locus10804.1	308	414
Locus10805.1	47	49
Locus10805.2	18	23
Locus10806.1	13	8
Locus10807.1	16	10
Locus10808.1	11	35
Locus10808.2	80	80
Locus10809.1	86	177
Locus10809.2	25	106
Locus10809.3	110	219
Locus1081.1	561	1030
Locus1081.2	567	1074
Locus1081.3	590	1089
Locus10810.1	174	83
Locus10810.2	126	68
Locus10811.1	611	586
Locus10811.2	603	583
Locus10811.3	650	614
Locus10812.1	14	10
Locus10812.2	18	9
Locus10812.3	18	9
Locus10813.1	7	6
Locus10813.2	74	191
Locus10813.3	88	212
Locus10814.1	299	208
Locus10815.1	46	34
Locus10815.2	62	41
Locus10815.3	73	66
Locus10815.4	93	67
Locus10816.1	452	786
Locus10817.1	273	342
Locus10817.2	273	343
Locus10817.3	6	6
Locus10817.4	254	335
Locus10817.5	282	359
Locus10817.6	6	6
Locus10818.1	11	6
Locus10819.1	157	173
Locus10819.2	155	162
Locus10819.3	155	159
Locus10819.4	153	162
Locus10819.5	163	175
Locus1082.1	440	24
Locus10820.1	36	49
Locus10821.1	48	24
Locus10821.2	27	13
Locus10822.1	205	311
Locus10823.1	11	12
Locus10823.2	10	12
Locus10824.1	303	377
Locus10824.2	266	294
Locus10824.3	275	281
Locus10824.4	347	414
Locus10825.1	105	211
Locus10825.2	76	127
Locus10825.3	141	268
Locus10826.1	3	3
Locus10826.2	72	71
Locus10826.3	72	109
Locus10827.1	307	378
Locus10827.2	18	36
Locus10828.1	18	50
Locus10828.2	11	30
Locus10829.1	40	61
Locus10829.2	296	394
Locus10829.3	318	416
Locus1083.1	8742	9750
Locus1083.10	8731	9744
Locus1083.2	4675	5214
Locus1083.3	8731	9744
Locus1083.4	5574	6242
Locus1083.5	3644	3982
Locus1083.6	5573	6244
Locus1083.7	2212	2437
Locus1083.8	5575	6241
Locus1083.9	8908	9939
Locus10830.1	132	113
Locus10830.2	50	48
Locus10830.3	145	134
Locus10830.4	140	125
Locus10830.5	75	81
Locus10830.6	142	120
Locus10830.7	146	134
Locus10831.1	9	15
Locus10832.1	81	76
Locus10833.1	4	2
Locus10834.1	306	262
Locus10834.2	323	269
Locus10834.3	311	272
Locus10836.1	18	9
Locus10836.2	35	35
Locus10836.3	22	7
Locus10836.4	39	24
Locus10837.1	75	53
Locus10837.2	56	33
Locus10837.3	49	49
Locus10837.4	82	63
Locus10837.5	82	63
Locus10838.1	48	39
Locus10839.1	105	25
Locus10839.2	89	32
Locus1084.1	3451	8018
Locus1084.2	1591	4107
Locus1084.3	3468	8053
Locus1084.4	3468	8053
Locus1084.5	3468	8053
Locus10840.1	150	147
Locus10840.2	156	148
Locus10841.1	165	167
Locus10841.2	168	178
Locus10842.1	6	10
Locus10844.1	477	533
Locus10845.1	166	127
Locus10845.2	190	137
Locus10845.3	188	139
Locus10846.1	7	2
Locus10847.1	177	182
Locus10848.1	56	75
Locus10849.1	189	285
Locus1085.1	121	119
Locus10850.1	2	3
Locus10851.1	127	300
Locus10852.1	73	115
Locus10852.2	116	109
Locus10852.3	102	133
Locus10853.1	9	13
Locus10854.1	30	45
Locus10855.1	20	36
Locus10855.2	41	46
Locus10855.3	23	25
Locus10855.4	17	26
Locus10855.5	34	57
Locus10856.1	50	73
Locus10856.2	51	96
Locus10856.3	114	203
Locus10857.1	5	7
Locus10858.1	32	8
Locus10858.2	15	9
Locus10859.1	217	207
Locus10859.2	127	134
Locus10859.3	17	8
Locus10859.4	269	247
Locus1086.1	277	171
Locus1086.2	112	75
Locus1086.3	341	217
Locus1086.4	346	210
Locus10860.1	15	6
Locus10861.1	104	179
Locus10861.10	116	193
Locus10861.2	101	179
Locus10861.3	92	180
Locus10861.4	23	66
Locus10861.5	61	91
Locus10861.6	105	180
Locus10861.7	17	58
Locus10861.8	123	181
Locus10861.9	13	9
Locus10862.1	116	141
Locus10863.1	80	37
Locus10864.1	73	134
Locus10864.2	62	114
Locus10865.1	48	27
Locus10866.1	10	9
Locus10867.1	96	117
Locus10867.2	226	321
Locus10867.3	330	485
Locus10867.4	366	539
Locus10868.1	14	0
Locus10869.1	668	651
Locus1087.1	42	49
Locus1087.10	895	1396
Locus1087.2	94	88
Locus1087.3	761	1199
Locus1087.4	893	1392
Locus1087.5	9	4
Locus1087.6	42	28
Locus1087.7	312	478
Locus1087.8	35	23
Locus1087.9	61	64
Locus10870.1	148	149
Locus10870.2	45	48
Locus10870.3	90	101
Locus10870.4	146	150
Locus10871.1	8	3
Locus10872.1	75	121
Locus10872.2	67	124
Locus10873.1	148	181
Locus10874.1	50	78
Locus10875.1	164	340
Locus10876.1	137	252
Locus10877.1	39	63
Locus10878.1	8	8
Locus10879.1	4	7
Locus1088.1	2055	1732
Locus1088.2	1436	1196
Locus1088.3	2029	1708
Locus1088.4	66	55
Locus1088.5	2057	1736
Locus1088.6	1946	1638
Locus1088.7	1303	1084
Locus1088.8	2078	1744
Locus10880.1	2	0
Locus10881.1	2	2
Locus10881.2	1	5
Locus10881.3	14	39
Locus10881.4	14	24
Locus10881.5	27	71
Locus10882.1	2	0
Locus10883.1	79	101
Locus10883.2	74	86
Locus10883.3	90	121
Locus10883.4	77	122
Locus10884.1	30	36
Locus10885.1	24	21
Locus10886.1	198	164
Locus10886.2	372	299
Locus10887.1	13	1
Locus10888.1	33	35
Locus1089.1	2011	2353
Locus1089.2	1545	1721
Locus1089.3	2045	2381
Locus10890.1	202	205
Locus10890.2	173	183
Locus10891.1	19	43
Locus10892.1	127	239
Locus10893.1	1	3
Locus10894.1	105	293
Locus10894.2	49	150
Locus10894.3	113	346
Locus10894.4	4	1
Locus10894.5	123	359
Locus10894.6	133	331
Locus10894.7	130	293
Locus10894.8	123	386
Locus10894.9	134	374
Locus10895.1	333	0
Locus10896.1	13	14
Locus10896.2	58	54
Locus10896.3	122	134
Locus10897.1	547	244
Locus10898.1	7	5
Locus10899.1	5	8
Locus109.1	144	196
Locus109.2	184	282
Locus109.3	230	332
Locus1090.1	342	304
Locus1090.2	387	372
Locus1090.3	425	382
Locus10900.1	0	3
Locus10901.1	114	87
Locus10902.1	18	14
Locus10902.2	9	4
Locus10902.3	21	17
Locus10903.1	2	3
Locus10904.1	167	158
Locus10904.2	127	146
Locus10905.1	8	7
Locus10905.2	464	721
Locus10905.3	399	583
Locus10905.4	463	729
Locus10906.1	2	2
Locus10907.1	10	2
Locus10908.1	121	103
Locus10909.1	3	19
Locus1091.1	12	4
Locus1091.2	95	56
Locus10910.1	311	284
Locus10911.1	426	408
Locus10911.2	762	808
Locus10911.3	798	788
Locus10912.1	18	13
Locus10912.2	25	17
Locus10913.1	92	60
Locus10914.1	4	7
Locus10915.1	83	44
Locus10915.2	95	52
Locus10916.1	229	286
Locus10916.2	271	320
Locus10917.1	80	75
Locus10918.1	41	94
Locus10918.2	12	12
Locus10918.3	101	178
Locus10919.1	407	614
Locus10919.2	477	729
Locus10919.3	473	709
Locus10919.4	110	156
Locus10919.5	459	698
Locus1092.1	10	7
Locus1092.10	419	228
Locus1092.2	169	118
Locus1092.3	399	227
Locus1092.4	415	248
Locus1092.5	370	152
Locus1092.6	403	212
Locus1092.7	24	2
Locus1092.8	368	165
Locus1092.9	263	170
Locus10920.1	86	208
Locus10920.2	82	198
Locus10920.3	1	21
Locus10921.1	0	1
Locus10921.2	39	45
Locus10922.1	362	137
Locus10922.2	307	128
Locus10923.1	117	56
Locus10923.2	112	56
Locus10923.3	285	229
Locus10923.4	279	240
Locus10923.5	277	236
Locus10923.6	278	249
Locus10923.7	116	56
Locus10923.8	291	258
Locus10924.1	81	175
Locus10924.2	211	386
Locus10925.1	133	155
Locus10925.2	134	136
Locus10927.1	176	183
Locus10928.1	135	110
Locus10928.2	238	200
Locus10929.1	36	47
Locus1093.1	212	380
Locus1093.10	218	395
Locus1093.2	236	407
Locus1093.3	13	31
Locus1093.4	205	349
Locus1093.5	44	73
Locus1093.6	83	47
Locus1093.7	78	39
Locus1093.8	127	249
Locus1093.9	229	148
Locus10930.1	1	0
Locus10931.1	105	149
Locus10931.2	97	130
Locus10932.1	7	26
Locus10932.2	456	872
Locus10932.3	421	790
Locus10932.4	501	940
Locus10933.1	116	42
Locus10933.2	128	50
Locus10934.1	41	30
Locus10934.2	9	8
Locus10935.1	150	201
Locus10936.1	172	162
Locus10936.2	162	154
Locus10937.1	50	25
Locus10937.2	13	19
Locus10938.1	114	113
Locus10939.1	2	1
Locus1094.1	459	238
Locus1094.2	340	323
Locus1094.3	347	328
Locus1094.4	464	239
Locus1094.5	389	329
Locus10940.1	456	708
Locus10941.1	139	132
Locus10941.2	139	130
Locus10941.3	214	176
Locus10941.4	223	187
Locus10941.5	222	184
Locus10942.1	28	15
Locus10942.2	109	39
Locus10943.1	76	237
Locus10944.1	135	284
Locus10945.1	876	1581
Locus10946.1	387	793
Locus10946.2	419	865
Locus10946.3	99	205
Locus10946.4	446	949
Locus10946.5	423	880
Locus10946.6	456	927
Locus10947.1	87	103
Locus10947.2	94	109
Locus10948.1	10	0
Locus10949.1	270	262
Locus1095.1	1854	2131
Locus1095.2	1971	2255
Locus1095.3	1975	2257
Locus1095.4	1954	2244
Locus1095.5	1860	2167
Locus1095.6	1975	2257
Locus10950.1	151	160
Locus10951.1	513	647
Locus10951.2	515	661
Locus10951.3	522	659
Locus10952.1	32	52
Locus10952.2	35	39
Locus10952.3	32	51
Locus10953.1	88	91
Locus10953.2	85	88
Locus10954.1	3	0
Locus10955.1	195	365
Locus10955.2	9	21
Locus10955.3	80	141
Locus10955.4	125	226
Locus10955.5	77	140
Locus10956.1	40	66
Locus10956.2	25	48
Locus10957.1	240	232
Locus10957.10	37	13
Locus10957.2	37	13
Locus10957.3	36	30
Locus10957.4	1	5
Locus10957.5	44	17
Locus10957.6	217	228
Locus10957.7	38	13
Locus10957.8	37	13
Locus10957.9	246	239
Locus10958.1	129	178
Locus10959.1	500	292
Locus10959.2	457	249
Locus10959.3	501	295
Locus10959.4	496	292
Locus10959.5	506	302
Locus10959.6	535	313
Locus1096.1	667	686
Locus1096.2	3265	3573
Locus1096.3	3311	3618
Locus10960.1	69	194
Locus10960.2	60	193
Locus10961.1	174	195
Locus10962.1	134	239
Locus10962.2	119	200
Locus10962.3	145	250
Locus10963.1	400	406
Locus10963.2	399	286
Locus10963.3	462	426
Locus10964.1	54	111
Locus10965.1	62	22
Locus10966.1	316	610
Locus10966.2	316	605
Locus10966.3	316	605
Locus10967.1	36	25
Locus10967.2	87	52
Locus10967.3	84	54
Locus10968.1	12	17
Locus10969.1	452	455
Locus1097.1	5	6
Locus10970.1	93	106
Locus10971.1	574	454
Locus10971.2	586	464
Locus10972.1	326	373
Locus10972.2	8	1
Locus10972.3	1	0
Locus10972.4	325	372
Locus10972.5	366	418
Locus10973.1	5	7
Locus10974.1	87	69
Locus10975.1	119	143
Locus10976.1	9	5
Locus10976.2	71	54
Locus10977.1	2	2
Locus10978.1	57	164
Locus10979.1	7	8
Locus10979.2	25	10
Locus1098.1	468	442
Locus1098.2	728	694
Locus10980.1	137	125
Locus10980.2	48	45
Locus10981.1	28	28
Locus10982.1	76	82
Locus10983.1	6	5
Locus10984.1	70	77
Locus10984.2	64	70
Locus10984.3	72	79
Locus10985.1	224	147
Locus10985.2	397	193
Locus10985.3	396	220
Locus10986.1	106	10
Locus10987.1	121	190
Locus10987.2	116	188
Locus10987.3	118	174
Locus10987.4	131	184
Locus10987.5	119	182
Locus10988.1	8	7
Locus10988.2	195	287
Locus10988.3	195	302
Locus10989.1	232	114
Locus1099.1	448	1141
Locus1099.2	121	137
Locus1099.3	448	1149
Locus1099.4	7	5
Locus1099.5	126	323
Locus1099.6	448	1144
Locus1099.7	267	261
Locus1099.8	575	1366
Locus10990.1	35	32
Locus10990.2	65	56
Locus10991.1	295	147
Locus10991.2	260	151
Locus10991.3	223	121
Locus10991.4	74	50
Locus10991.5	293	162
Locus10992.1	17	12
Locus10992.2	11	14
Locus10993.1	77	65
Locus10993.2	68	67
Locus10993.3	72	80
Locus10994.1	17	17
Locus10995.1	88	78
Locus10995.2	90	71
Locus10996.1	6	2
Locus10997.1	537	1086
Locus10998.1	22	32
Locus10999.1	49	72
Locus11.1	278	364
Locus11.2	405	486
Locus11.3	437	556
Locus110.1	488	554
Locus110.2	593	670
Locus110.3	558	721
Locus110.4	593	710
Locus1100.1	463	686
Locus1100.2	449	643
Locus1100.3	1	12
Locus1100.4	506	736
Locus1100.5	510	755
Locus11000.1	78	129
Locus11000.2	66	108
Locus11001.1	21	25
Locus11001.2	87	129
Locus11001.3	80	100
Locus11002.1	56	40
Locus11002.2	7	3
Locus11002.3	54	41
Locus11003.1	429	270
Locus11004.1	4	9
Locus11005.1	67	43
Locus11005.2	291	288
Locus11005.3	339	323
Locus11006.1	3	3
Locus11007.1	118	131
Locus11007.2	103	113
Locus11007.3	110	103
Locus11007.4	132	146
Locus11008.1	4	5
Locus11009.1	57	125
Locus1101.1	62	34
Locus11010.1	197	514
Locus11010.2	0	0
Locus11010.3	304	796
Locus11011.1	97	155
Locus11012.1	177	178
Locus11012.2	174	166
Locus11013.1	1	16
Locus11014.1	14	0
Locus11015.1	71	66
Locus11015.2	5	21
Locus11016.1	166	204
Locus11017.1	178	256
Locus11017.2	141	208
Locus11018.1	204	262
Locus11018.2	297	381
Locus11019.1	89	76
Locus11019.2	93	72
Locus1102.1	511	333
Locus1102.2	645	409
Locus1102.3	624	485
Locus1102.4	831	524
Locus11020.1	49	51
Locus11020.2	39	42
Locus11020.3	17	10
Locus11020.4	4	7
Locus11020.5	76	69
Locus11021.1	373	410
Locus11022.1	6	10
Locus11023.1	178	233
Locus11024.1	10	12
Locus11025.1	43	75
Locus11025.2	47	77
Locus11026.1	193	242
Locus11027.1	47	26
Locus11027.2	47	12
Locus11027.3	85	38
Locus11027.4	44	27
Locus11028.1	2	3
Locus11029.1	2	4
Locus1103.1	58	44
Locus1103.2	11	3
Locus1103.3	50	53
Locus1103.4	87	71
Locus11030.1	12	10
Locus11031.1	160	244
Locus11031.2	164	256
Locus11032.1	118	155
Locus11033.1	534	1047
Locus11033.2	543	1057
Locus11034.1	147	108
Locus11035.1	87	86
Locus11036.1	131	87
Locus11036.2	115	75
Locus11037.1	162	155
Locus11038.1	83	117
Locus11039.1	11	19
Locus11039.2	9	26
Locus11039.3	10	41
Locus11039.4	25	44
Locus1104.1	43	142
Locus1104.2	32	131
Locus1104.3	51	177
Locus11040.1	300	239
Locus11041.1	439	547
Locus11041.2	428	545
Locus11042.1	79	97
Locus11042.2	51	80
Locus11042.3	86	106
Locus11043.1	0	2
Locus11044.1	7	0
Locus11045.1	6	4
Locus11046.1	440	534
Locus11047.1	76	47
Locus11047.2	75	48
Locus11048.1	7	0
Locus11049.1	5	3
Locus1105.1	5	8
Locus11050.1	246	641
Locus11051.1	30	0
Locus11052.1	54	124
Locus11052.2	80	171
Locus11052.3	67	163
Locus11053.1	506	527
Locus11053.2	252	240
Locus11054.1	10	12
Locus11054.2	5	12
Locus11055.1	195	326
Locus11056.1	68	58
Locus11056.2	30	16
Locus11056.3	68	70
Locus11056.4	47	57
Locus11057.1	82	51
Locus11058.1	37	18
Locus11059.1	18	34
Locus1106.1	4312	3558
Locus1106.2	4341	3569
Locus1106.3	3686	2954
Locus1106.4	4341	3569
Locus11060.1	151	160
Locus11060.2	30	24
Locus11060.3	142	151
Locus11060.4	157	178
Locus11060.5	5	4
Locus11060.6	5	4
Locus11060.7	168	179
Locus11060.8	5	4
Locus11061.1	27	36
Locus11061.2	7	13
Locus11062.1	27	23
Locus11062.2	36	36
Locus11062.3	28	12
Locus11062.4	68	54
Locus11063.1	248	457
Locus11065.1	59	89
Locus11066.1	349	359
Locus11066.2	380	385
Locus11067.1	77	77
Locus11067.2	34	41
Locus11067.3	108	104
Locus11067.4	45	50
Locus11068.1	478	456
Locus11069.1	118	89
Locus1107.1	211	270
Locus1107.2	1572	2282
Locus1107.3	1593	2287
Locus11070.1	107	94
Locus11071.1	10	6
Locus11072.1	42	43
Locus11072.2	44	38
Locus11073.1	531	400
Locus11073.2	165	86
Locus11074.1	12	23
Locus11074.2	25	35
Locus11074.3	89	96
Locus11075.1	111	76
Locus11075.2	21	19
Locus11075.3	136	101
Locus11076.1	30	20
Locus11076.2	29	15
Locus11077.1	2	0
Locus11077.2	3	0
Locus11077.3	3	0
Locus11078.1	319	311
Locus11078.2	57	48
Locus11078.3	491	455
Locus11078.4	509	461
Locus11078.5	517	469
Locus11079.1	67	68
Locus11079.2	72	74
Locus11079.3	73	75
Locus1108.1	5	17
Locus1108.2	12	17
Locus1108.3	2	0
Locus1108.4	755	828
Locus11080.1	0	1
Locus11081.1	97	62
Locus11082.1	134	96
Locus11082.2	101	87
Locus11082.3	137	99
Locus11082.4	1	2
Locus11082.5	136	102
Locus11083.1	102	9
Locus11084.1	114	188
Locus11084.2	84	120
Locus11084.3	32	88
Locus11084.4	27	58
Locus11084.5	47	108
Locus11084.6	120	200
Locus11085.1	379	286
Locus11086.1	79	78
Locus11087.1	346	199
Locus11087.2	299	159
Locus11088.1	62	124
Locus11088.2	64	116
Locus11088.3	46	128
Locus11088.4	45	41
Locus11088.5	59	119
Locus11089.1	175	164
Locus1109.1	1258	843
Locus1109.2	1231	841
Locus1109.3	12	8
Locus1109.4	1243	835
Locus1109.5	44	43
Locus1109.6	242	185
Locus1109.7	1266	844
Locus11090.1	139	135
Locus11090.2	136	132
Locus11091.1	71	51
Locus11092.1	1102	2180
Locus11092.2	1100	2186
Locus11092.3	672	1329
Locus11092.4	1095	2199
Locus11092.5	397	786
Locus11092.6	1111	2199
Locus11093.1	53	82
Locus11093.2	93	152
Locus11094.1	263	210
Locus11094.2	285	229
Locus11094.3	297	235
Locus11095.1	139	313
Locus11095.2	133	322
Locus11096.1	285	297
Locus11096.2	305	366
Locus11097.1	234	234
Locus11097.2	230	237
Locus11097.3	270	274
Locus11099.1	524	882
Locus11099.2	353	635
Locus111.1	3	1
Locus111.2	6234	7373
Locus111.3	6151	7314
Locus111.4	1	1
Locus111.5	6575	7559
Locus111.6	6656	7645
Locus111.7	6707	7751
Locus111.8	6536	7622
Locus111.9	6698	7789
Locus1110.1	3	9
Locus1110.10	2201	916
Locus1110.11	400	668
Locus1110.12	1698	2535
Locus1110.13	2827	1085
Locus1110.2	0	5
Locus1110.3	1	2
Locus1110.4	2327	897
Locus1110.5	2345	906
Locus1110.6	1927	773
Locus1110.7	1929	750
Locus1110.8	1965	778
Locus1110.9	1335	586
Locus11100.1	331	335
Locus11101.1	61	81
Locus11101.2	61	81
Locus11102.1	2	5
Locus11103.1	16	11
Locus11104.1	202	146
Locus11104.2	185	133
Locus11104.3	226	163
Locus11105.1	92	163
Locus11105.2	92	170
Locus11105.3	8	20
Locus11106.1	20	15
Locus11107.1	210	346
Locus11107.2	136	221
Locus11107.3	7	10
Locus11107.4	236	381
Locus11108.1	559	718
Locus11108.2	310	354
Locus11108.3	635	800
Locus11109.1	15	11
Locus1111.1	103	113
Locus1111.2	125	121
Locus1111.3	131	134
Locus11110.1	582	764
Locus11110.2	585	782
Locus11110.3	583	781
Locus11110.4	638	775
Locus11111.1	128	119
Locus11112.1	25	66
Locus11112.2	59	129
Locus11113.1	30	16
Locus11114.1	7	1
Locus11115.1	5	0
Locus11116.1	351	527
Locus11116.2	428	671
Locus11117.1	3	4
Locus11118.1	151	190
Locus11118.2	132	165
Locus11119.1	14	0
Locus1112.1	1753	1402
Locus1112.2	1547	1197
Locus1112.3	1999	1545
Locus1112.4	2008	1546
Locus11120.1	40	42
Locus11121.1	532	667
Locus11121.2	936	1123
Locus11122.1	349	320
Locus11122.2	351	330
Locus11123.1	229	389
Locus11123.2	229	372
Locus11123.3	40	54
Locus11123.4	38	53
Locus11123.5	176	290
Locus11123.6	129	236
Locus11123.7	78	113
Locus11123.8	159	261
Locus11123.9	240	413
Locus11124.1	23	14
Locus11124.2	81	38
Locus11125.1	199	163
Locus11125.2	174	155
Locus11126.1	278	433
Locus11127.1	11	13
Locus11127.2	116	154
Locus11127.3	40	32
Locus11127.4	93	129
Locus11127.5	111	152
Locus11127.6	123	152
Locus11128.1	4	7
Locus11129.1	67	61
Locus11129.2	20	21
Locus1113.1	1572	2114
Locus1113.2	1874	2388
Locus11130.1	1	0
Locus11131.1	106	68
Locus11131.2	17	15
Locus11132.1	187	256
Locus11133.1	116	147
Locus11133.2	67	69
Locus11133.3	0	0
Locus11133.4	118	153
Locus11134.1	15	12
Locus11135.1	7	0
Locus11136.1	61	68
Locus11137.1	3	17
Locus11137.2	12	38
Locus11137.3	27	28
Locus11137.4	20	43
Locus11137.5	18	39
Locus11138.1	442	415
Locus11138.2	538	484
Locus11138.3	561	505
Locus11139.1	55	57
Locus11139.10	99	104
Locus11139.2	92	99
Locus11139.3	57	61
Locus11139.4	59	68
Locus11139.5	80	69
Locus11139.6	3	9
Locus11139.7	55	57
Locus11139.8	83	77
Locus11139.9	81	83
Locus1114.1	16	49
Locus1114.2	108	184
Locus1114.3	114	199
Locus11140.1	3	6
Locus11140.2	8	4
Locus11141.1	78	68
Locus11142.1	1	1
Locus11142.2	33	123
Locus11142.3	38	163
Locus11142.4	12	34
Locus11142.5	16	68
Locus11142.6	41	165
Locus11142.7	42	187
Locus11143.1	90	62
Locus11144.1	23	80
Locus11144.2	24	85
Locus11145.1	99	59
Locus11145.2	6	13
Locus11146.1	167	18
Locus11146.2	160	18
Locus11146.3	137	14
Locus11146.4	133	14
Locus11146.5	93	17
Locus11146.6	169	18
Locus11147.1	5	7
Locus11148.1	186	165
Locus11148.2	190	174
Locus11149.1	146	192
Locus11149.2	149	196
Locus1115.1	1	0
Locus11150.1	38	151
Locus11150.2	33	120
Locus11150.3	54	207
Locus11150.4	26	95
Locus11150.5	48	189
Locus11151.1	90	105
Locus11152.1	18	4
Locus11153.1	284	219
Locus11153.2	275	213
Locus11154.1	424	386
Locus11154.2	426	386
Locus11154.3	434	392
Locus11155.1	101	53
Locus11155.2	155	73
Locus11155.3	162	77
Locus11156.1	12	10
Locus11157.1	145	174
Locus11157.2	15	4
Locus11157.3	157	183
Locus11157.4	130	155
Locus11157.5	354	413
Locus11157.6	158	179
Locus11158.1	11	1
Locus11158.2	3	0
Locus11158.3	4	5
Locus11158.4	37	17
Locus11159.1	20	13
Locus1116.1	1744	2901
Locus1116.2	1773	2935
Locus1116.3	1771	2921
Locus1116.4	1787	3005
Locus1116.5	1804	2996
Locus11160.1	279	367
Locus11160.2	325	435
Locus11160.3	275	458
Locus11160.4	279	459
Locus11160.5	274	452
Locus11160.6	325	435
Locus11161.1	70	62
Locus11162.1	6	1
Locus11163.1	2	2
Locus11164.1	34	5
Locus11165.1	191	210
Locus11165.2	217	271
Locus11165.3	251	280
Locus11166.1	8	8
Locus11167.1	389	532
Locus11168.1	232	214
Locus11168.2	214	195
Locus11168.3	238	223
Locus11169.1	43	47
Locus1117.1	271	130
Locus1117.2	304	133
Locus1117.3	299	136
Locus1117.4	303	129
Locus1117.5	288	137
Locus1117.6	316	145
Locus11170.1	61	47
Locus11171.1	54	29
Locus11172.1	90	101
Locus11172.2	660	678
Locus11173.1	51	98
Locus11174.1	20	33
Locus11175.1	292	277
Locus11176.1	25	47
Locus11177.1	137	295
Locus11178.1	11	7
Locus11179.1	320	353
Locus11179.2	54	57
Locus11179.3	19	17
Locus11179.4	324	352
Locus11179.5	75	102
Locus11179.6	317	353
Locus1118.1	864	332
Locus1118.2	860	307
Locus1118.3	855	329
Locus1118.4	823	310
Locus1118.5	860	326
Locus11180.1	57	58
Locus11180.2	109	123
Locus11180.3	217	258
Locus11181.1	112	131
Locus11182.1	248	176
Locus11182.2	275	176
Locus11183.1	0	1
Locus11184.1	21	39
Locus11185.1	220	119
Locus11185.2	104	59
Locus11186.1	168	331
Locus11186.2	197	334
Locus11187.1	38	44
Locus11187.2	18	11
Locus11187.3	45	52
Locus11188.1	310	409
Locus11188.2	306	407
Locus11189.1	881	611
Locus11189.2	920	637
Locus11189.3	928	657
Locus11189.4	921	659
Locus11189.5	949	663
Locus1119.1	2051	2037
Locus1119.10	2955	2896
Locus1119.2	2955	2896
Locus1119.3	2955	2893
Locus1119.4	2540	2394
Locus1119.5	2955	2896
Locus1119.6	715	677
Locus1119.7	3139	3077
Locus1119.8	2683	2630
Locus1119.9	3221	3130
Locus11190.1	44	55
Locus11191.1	159	248
Locus11191.2	167	229
Locus11191.3	174	258
Locus11192.1	5	15
Locus11193.1	18	22
Locus11194.1	3	4
Locus11194.2	7	3
Locus11195.1	58	48
Locus11195.2	53	36
Locus11196.1	66	62
Locus11196.2	79	68
Locus11197.1	25	21
Locus11197.2	31	25
Locus11197.3	50	47
Locus11198.1	174	238
Locus11198.2	158	232
Locus11198.3	193	271
Locus11199.1	517	309
Locus11199.2	378	232
Locus11199.3	518	309
Locus112.1	180	99
Locus112.2	774	403
Locus112.3	785	419
Locus112.4	205	112
Locus112.5	205	125
Locus112.6	664	393
Locus112.7	826	437
Locus1120.1	253	409
Locus1120.2	96	271
Locus11200.1	34	10
Locus11201.1	54	170
Locus11202.1	85	123
Locus11202.2	57	50
Locus11202.3	106	140
Locus11204.1	18	5
Locus11205.1	512	452
Locus11205.2	185	164
Locus11205.3	322	299
Locus11205.4	513	460
Locus11206.1	154	150
Locus11206.2	152	144
Locus11206.3	187	180
Locus11207.1	17	22
Locus11207.2	102	105
Locus11207.3	106	104
Locus11207.4	118	108
Locus11208.1	25	12
Locus11209.1	2	5
Locus11209.10	152	150
Locus11209.2	149	163
Locus11209.3	143	144
Locus11209.4	13	20
Locus11209.5	9	19
Locus11209.6	148	148
Locus11209.7	139	137
Locus11209.8	13	23
Locus11209.9	196	183
Locus1121.1	463	647
Locus1121.2	375	400
Locus1121.3	564	743
Locus1121.4	533	647
Locus1121.5	694	876
Locus11210.1	119	184
Locus11210.2	51	77
Locus11210.3	149	220
Locus11210.4	146	214
Locus11210.5	92	150
Locus11210.6	150	223
Locus11211.1	193	94
Locus11212.1	2	4
Locus11213.1	27	56
Locus11214.1	203	159
Locus11214.2	213	176
Locus11215.1	2	4
Locus11215.2	2	6
Locus11215.3	12	16
Locus11216.1	260	116
Locus11217.1	24	34
Locus11218.1	63	90
Locus11218.2	156	200
Locus11218.3	144	191
Locus11219.1	11	2
Locus11219.2	86	81
Locus11219.3	6	3
Locus1122.1	109	202
Locus1122.2	81	156
Locus11220.1	89	161
Locus11221.1	4	3
Locus11221.2	13	16
Locus11222.1	4	2
Locus11223.1	10	1
Locus11224.1	112	111
Locus11224.2	61	54
Locus11225.1	10	11
Locus11225.2	14	17
Locus11225.3	17	12
Locus11225.4	19	13
Locus11226.1	90	112
Locus11226.2	90	112
Locus11227.1	2	7
Locus11228.1	15	33
Locus11229.1	11	0
Locus1123.1	177	106
Locus1123.2	574	514
Locus1123.3	598	479
Locus11230.1	16	19
Locus11231.1	296	269
Locus11231.2	248	237
Locus11231.3	307	279
Locus11232.1	19	49
Locus11232.2	11	45
Locus11232.3	72	240
Locus11232.4	16	32
Locus11233.1	23	16
Locus11233.2	38	24
Locus11234.1	9	0
Locus11235.1	7	0
Locus11236.1	434	481
Locus11237.1	46	54
Locus11237.2	71	74
Locus11237.3	82	92
Locus11238.1	374	531
Locus11238.2	378	527
Locus11239.1	44	98
Locus11239.2	304	479
Locus11239.3	40	96
Locus11239.4	320	504
Locus1124.1	30	34
Locus1124.2	32	45
Locus1124.3	25	29
Locus11240.1	51	155
Locus11240.10	39	129
Locus11240.2	1	15
Locus11240.3	54	152
Locus11240.4	11	35
Locus11240.5	39	129
Locus11240.6	63	178
Locus11240.7	39	130
Locus11240.8	39	129
Locus11240.9	62	185
Locus11241.1	98	42
Locus11242.1	3	1
Locus11242.2	25	18
Locus11242.3	24	22
Locus11243.1	7	3
Locus11244.1	3	6
Locus11244.2	1	0
Locus11245.1	149	259
Locus11246.1	20	0
Locus11247.1	104	94
Locus11248.1	513	444
Locus11249.1	32	51
Locus11249.2	29	39
Locus1125.1	1468	994
Locus1125.2	1356	900
Locus11250.1	15	5
Locus11251.1	123	108
Locus11252.1	31	29
Locus11253.1	14	7
Locus11254.1	6	2
Locus11255.1	251	225
Locus11255.2	210	174
Locus11255.3	222	187
Locus11255.4	239	193
Locus11256.1	236	224
Locus11256.2	32	33
Locus11256.3	236	224
Locus11256.4	236	224
Locus11256.5	250	233
Locus11256.6	236	224
Locus11257.1	20	17
Locus11257.2	90	107
Locus11257.3	100	98
Locus11258.1	175	162
Locus11258.2	44	36
Locus11258.3	174	163
Locus11259.1	148	122
Locus11259.2	209	190
Locus1126.1	204	113
Locus1126.2	171	72
Locus1126.3	1456	1030
Locus1126.4	1477	1062
Locus1126.5	1531	1036
Locus1126.6	1552	1068
Locus1126.7	1567	1112
Locus1126.8	1588	1144
Locus11260.1	17	5
Locus11260.2	138	63
Locus11260.3	127	60
Locus11261.1	33	25
Locus11261.2	27	34
Locus11262.1	4	9
Locus11263.1	303	163
Locus11264.1	143	146
Locus11264.2	217	204
Locus11264.3	179	171
Locus11264.4	229	204
Locus11264.5	233	234
Locus11265.1	111	60
Locus11265.2	110	63
Locus11265.3	92	50
Locus11265.4	136	71
Locus11266.1	0	1
Locus11267.1	0	0
Locus11268.1	22	24
Locus11268.2	24	15
Locus11269.1	4	0
Locus11269.2	6	4
Locus1127.1	143	140
Locus1127.2	273	285
Locus1127.3	249	253
Locus1127.4	296	296
Locus11270.1	0	4
Locus11271.1	13	9
Locus11272.1	4	0
Locus11272.2	131	143
Locus11273.1	55	74
Locus11274.1	324	459
Locus11274.2	300	434
Locus11274.3	367	512
Locus11274.4	374	543
Locus11274.5	339	473
Locus11275.1	505	406
Locus11275.2	358	285
Locus11275.3	510	423
Locus11276.1	215	206
Locus11276.2	85	68
Locus11276.3	230	229
Locus11277.1	46	33
Locus11277.2	32	28
Locus11277.3	63	79
Locus11277.4	64	81
Locus11277.5	77	80
Locus11278.1	145	155
Locus11278.2	164	168
Locus11278.3	147	174
Locus11278.4	87	123
Locus11278.5	153	155
Locus11278.6	164	192
Locus11279.1	118	110
Locus1128.1	786	1133
Locus1128.2	818	1195
Locus1128.3	831	1175
Locus1128.4	715	1050
Locus1128.5	825	1196
Locus11280.1	0	7
Locus11281.1	95	126
Locus11282.1	114	162
Locus11282.2	97	136
Locus11283.1	3	9
Locus11283.2	8	8
Locus11283.3	6	12
Locus11284.1	44	22
Locus11285.1	9	10
Locus11286.1	996	863
Locus11286.2	945	784
Locus11286.3	1010	871
Locus11287.1	33	34
Locus11288.1	53	99
Locus11288.2	2	22
Locus11289.1	158	300
Locus1129.1	1105	973
Locus1129.2	1101	968
Locus11290.1	96	103
Locus11291.1	28	35
Locus11292.1	296	390
Locus11292.2	305	404
Locus11293.1	10	17
Locus11293.2	113	128
Locus11294.1	1	19
Locus11295.1	6	7
Locus11296.1	3	6
Locus11296.2	2	6
Locus11297.1	2	2
Locus11298.1	30	3
Locus11298.2	137	7
Locus11298.3	105	17
Locus11299.1	219	258
Locus11299.2	227	274
Locus11299.3	153	171
Locus11299.4	237	279
Locus113.1	4341	3563
Locus113.2	191	211
Locus113.3	1539	1376
Locus113.4	1542	1378
Locus1130.1	1207	4384
Locus1130.10	1598	5493
Locus1130.2	45	72
Locus1130.3	9	41
Locus1130.4	1569	4836
Locus1130.5	1537	5433
Locus1130.6	965	2814
Locus1130.7	1495	5164
Locus1130.8	651	2382
Locus1130.9	1513	5531
Locus11300.1	228	331
Locus11301.1	12	6
Locus11302.1	4	0
Locus11302.2	4	0
Locus11302.3	4	0
Locus11303.1	16	54
Locus11304.1	80	144
Locus11304.2	86	148
Locus11305.1	1	3
Locus11307.1	3	4
Locus11308.1	5	0
Locus11309.1	25	25
Locus11309.2	29	31
Locus11309.3	91	95
Locus1131.1	273	541
Locus1131.2	31	37
Locus1131.3	274	534
Locus1131.4	252	498
Locus1131.5	257	516
Locus1131.6	273	561
Locus11310.1	4	5
Locus11311.1	3	4
Locus11311.2	35	15
Locus11311.3	0	4
Locus11311.4	13	9
Locus11311.5	6	4
Locus11311.6	7	16
Locus11311.7	48	25
Locus11311.8	39	17
Locus11311.9	14	12
Locus11312.1	199	99
Locus11313.1	101	46
Locus11313.2	16	16
Locus11313.3	73	35
Locus11313.4	146	57
Locus11313.5	108	57
Locus11313.6	124	88
Locus11313.7	0	0
Locus11313.8	129	49
Locus11314.1	67	66
Locus11314.2	30	26
Locus11315.1	192	211
Locus11315.2	189	221
Locus11315.3	202	242
Locus11315.4	203	231
Locus11316.1	360	392
Locus11316.2	361	385
Locus11317.1	1	6
Locus11318.1	30	8
Locus11319.1	213	376
Locus1132.1	132	299
Locus1132.2	130	278
Locus11320.1	7	2
Locus11321.1	39	50
Locus11321.2	5	5
Locus11321.3	7	7
Locus11321.4	38	51
Locus11322.1	254	228
Locus11322.2	198	165
Locus11322.3	329	268
Locus11323.1	79	54
Locus11323.2	71	54
Locus11324.1	23	21
Locus11325.1	31	31
Locus11325.2	50	67
Locus11325.3	74	91
Locus11326.1	177	125
Locus11326.2	243	208
Locus11326.3	264	221
Locus11327.1	400	471
Locus11328.1	163	242
Locus11329.1	214	220
Locus11329.2	213	221
Locus1133.1	471	746
Locus1133.2	138	121
Locus1133.3	418	671
Locus1133.4	142	124
Locus1133.5	124	122
Locus1133.6	12	6
Locus1133.7	131	115
Locus1133.8	76	88
Locus1133.9	475	755
Locus11330.1	32	26
Locus11331.1	7	1
Locus11332.1	23	0
Locus11333.1	168	165
Locus11333.2	178	162
Locus11333.3	70	73
Locus11333.4	224	204
Locus11334.1	11	14
Locus11334.10	11	29
Locus11334.2	56	136
Locus11334.3	12	29
Locus11334.4	1	22
Locus11334.5	47	100
Locus11334.6	11	29
Locus11334.7	11	29
Locus11334.8	51	109
Locus11334.9	11	29
Locus11335.1	0	3
Locus11336.1	184	180
Locus11336.2	181	176
Locus11336.3	196	183
Locus11336.4	195	181
Locus11337.1	54	57
Locus11337.2	2	2
Locus11338.1	49	25
Locus11339.1	23	12
Locus1134.1	48	62
Locus1134.2	137	173
Locus1134.3	190	226
Locus11340.1	14	11
Locus11341.1	3	4
Locus11342.1	108	164
Locus11343.1	10	6
Locus11344.1	19	16
Locus11345.1	89	277
Locus11346.1	134	96
Locus11346.2	128	129
Locus11346.3	199	168
Locus11347.1	61	196
Locus11347.2	49	170
Locus11348.1	94	121
Locus11348.2	56	74
Locus11348.3	86	87
Locus11348.4	97	119
Locus11348.5	81	92
Locus11348.6	113	127
Locus11349.1	81	92
Locus11349.2	16	14
Locus11349.3	8	22
Locus11349.4	15	24
Locus11349.5	81	107
Locus1135.1	1776	1332
Locus1135.2	1876	1393
Locus1135.3	2058	1553
Locus1135.4	619	434
Locus1135.5	1846	1366
Locus1135.6	2041	1540
Locus11350.1	12	12
Locus11352.1	1	2
Locus11353.1	8	13
Locus11353.2	559	820
Locus11353.3	573	841
Locus11354.1	18	27
Locus11355.1	1	1
Locus11356.1	34	64
Locus11357.1	9	0
Locus11358.1	70	85
Locus11359.1	29	15
Locus1136.1	45	76
Locus11360.1	6	5
Locus11361.1	216	369
Locus11362.1	177	277
Locus11362.2	185	280
Locus11363.1	22	14
Locus11363.2	6	4
Locus11363.3	325	458
Locus11363.4	75	89
Locus11363.5	38	32
Locus11363.6	379	534
Locus11364.1	228	160
Locus11365.1	230	215
Locus11366.1	36	31
Locus11366.2	0	15
Locus11366.3	106	89
Locus11366.4	113	100
Locus11367.1	119	165
Locus11367.2	118	160
Locus11368.1	85	85
Locus11368.2	62	68
Locus11369.1	206	231
Locus11369.2	199	202
Locus1137.1	490	547
Locus11370.1	272	182
Locus11371.1	75	59
Locus11371.2	23	28
Locus11371.3	73	66
Locus11372.1	56	139
Locus11373.1	1	1
Locus11373.2	78	74
Locus11373.3	363	389
Locus11373.4	329	331
Locus11373.5	5	12
Locus11373.6	376	356
Locus11374.1	22	34
Locus11374.2	40	50
Locus11375.1	119	559
Locus11376.1	406	216
Locus11376.2	346	169
Locus11376.3	407	229
Locus11376.4	421	225
Locus11377.1	5	6
Locus11378.1	101	38
Locus11379.1	303	334
Locus11379.2	294	325
Locus1138.1	81	156
Locus1138.2	656	1117
Locus1138.3	585	1037
Locus1138.4	419	669
Locus1138.5	636	1090
Locus1138.6	655	1119
Locus11380.1	19	10
Locus11381.1	384	526
Locus11381.2	372	499
Locus11382.1	446	817
Locus11383.1	9	17
Locus11384.1	35	24
Locus11385.1	22	20
Locus11386.1	16	127
Locus11386.2	15	111
Locus11386.3	144	51
Locus11386.4	13	127
Locus11386.5	6	34
Locus11386.6	150	49
Locus11386.7	16	131
Locus11387.1	102	115
Locus11387.2	128	154
Locus11387.3	122	124
Locus11387.4	132	170
Locus11388.1	0	0
Locus11388.2	0	0
Locus11389.1	12	9
Locus11389.2	27	22
Locus11389.3	56	24
Locus1139.1	1836	1888
Locus1139.2	983	1039
Locus1139.3	1816	1882
Locus1139.4	1785	1821
Locus1139.5	1928	1971
Locus11390.1	0	1
Locus11391.1	155	155
Locus11392.1	56	47
Locus11392.2	57	49
Locus11393.1	300	236
Locus11393.2	22	17
Locus11393.3	229	174
Locus11393.4	276	234
Locus11393.5	289	239
Locus11393.6	300	238
Locus11394.1	44	12
Locus11395.1	125	181
Locus11395.2	124	178
Locus11396.1	1	2
Locus11397.1	616	578
Locus11397.2	317	311
Locus11397.3	627	586
Locus11398.1	52	18
Locus11399.1	6	1
Locus114.1	494	441
Locus114.2	922	990
Locus114.3	988	1077
Locus114.4	1042	1137
Locus114.5	1042	1137
Locus114.6	1042	1137
Locus114.7	1042	1137
Locus1140.1	707	1044
Locus1140.2	859	1221
Locus1140.3	886	1271
Locus11400.1	343	439
Locus11400.2	324	393
Locus11401.1	175	131
Locus11401.2	176	131
Locus11402.1	2	8
Locus11403.1	309	358
Locus11404.1	44	41
Locus11405.1	33	49
Locus11405.2	160	126
Locus11406.1	186	178
Locus11406.2	178	164
Locus11407.1	39	231
Locus11407.2	44	214
Locus11407.3	21	85
Locus11407.4	44	243
Locus11407.5	40	242
Locus11408.1	3	7
Locus11409.1	28	15
Locus1141.1	4	16
Locus1141.10	4	6
Locus1141.11	8	13
Locus1141.12	4	1
Locus1141.13	0	0
Locus1141.14	0	2
Locus1141.15	355	482
Locus1141.16	465	850
Locus1141.17	382	695
Locus1141.18	138	97
Locus1141.19	255	279
Locus1141.2	0	0
Locus1141.20	457	760
Locus1141.21	285	423
Locus1141.22	337	462
Locus1141.23	290	302
Locus1141.24	448	836
Locus1141.3	1	5
Locus1141.4	6	4
Locus1141.5	0	0
Locus1141.6	8	7
Locus1141.7	3	7
Locus1141.8	0	4
Locus1141.9	2	0
Locus11410.1	68	67
Locus11410.2	6	18
Locus11410.3	105	131
Locus11411.1	11	33
Locus11411.2	13	45
Locus11411.3	11	33
Locus11412.1	44	77
Locus11412.2	1	3
Locus11413.1	4	0
Locus11414.1	569	493
Locus11414.2	500	446
Locus11414.3	402	359
Locus11414.4	675	565
Locus11415.1	51	50
Locus11415.2	111	106
Locus11415.3	124	112
Locus11415.4	144	126
Locus11416.1	207	235
Locus11416.2	179	223
Locus11416.3	307	331
Locus11417.1	28	26
Locus11418.1	498	822
Locus11419.1	38	24
Locus11419.2	28	23
Locus11419.3	28	28
Locus11419.4	43	56
Locus11419.5	34	27
Locus1142.1	1576	1894
Locus1142.2	1502	1828
Locus11420.1	327	423
Locus11421.1	74	77
Locus11422.1	78	93
Locus11422.2	79	96
Locus11422.3	78	102
Locus11423.1	149	153
Locus11424.1	306	286
Locus11425.1	4	4
Locus11426.1	781	768
Locus11426.2	737	713
Locus11426.3	780	765
Locus11427.1	375	419
Locus11427.2	394	441
Locus11427.3	191	262
Locus11427.4	394	449
Locus11428.1	163	63
Locus11428.2	134	55
Locus11429.1	118	120
Locus11429.2	132	141
Locus11429.3	138	147
Locus1143.1	13	6
Locus1143.2	155	109
Locus1143.3	537	464
Locus1143.4	497	466
Locus1143.5	340	226
Locus1143.6	579	419
Locus1143.7	370	279
Locus1143.8	228	204
Locus11430.1	510	493
Locus11431.1	25	14
Locus11432.1	8	3
Locus11432.2	39	30
Locus11433.1	0	5
Locus11433.2	0	2
Locus11433.3	12	11
Locus11434.1	29	100
Locus11434.2	81	415
Locus11434.3	78	409
Locus11434.4	78	420
Locus11434.5	6	28
Locus11434.6	97	478
Locus11434.7	81	434
Locus11436.1	6	0
Locus11437.1	356	363
Locus11437.2	192	158
Locus11437.3	342	348
Locus11437.4	384	377
Locus11438.1	141	212
Locus11438.2	141	215
Locus11439.1	1	1
Locus1144.1	34	28
Locus11440.1	123	241
Locus11440.2	39	89
Locus11440.3	124	249
Locus11440.4	131	253
Locus11440.5	123	248
Locus11441.1	23	26
Locus11441.2	28	30
Locus11441.3	207	252
Locus11442.1	214	247
Locus11443.1	69	0
Locus11444.1	766	822
Locus11444.2	754	843
Locus11444.3	807	859
Locus11445.1	126	124
Locus11445.2	121	104
Locus11446.1	788	1069
Locus11447.1	408	372
Locus11447.2	2	0
Locus11447.3	756	782
Locus11448.1	82	84
Locus11449.1	122	125
Locus11449.2	104	108
Locus1145.1	134	129
Locus1145.2	119	103
Locus1145.3	145	130
Locus1145.4	144	132
Locus11450.1	45	28
Locus11450.2	45	35
Locus11450.3	58	41
Locus11450.4	43	33
Locus11451.1	382	474
Locus11451.2	119	166
Locus11452.1	171	195
Locus11453.1	2	6
Locus11454.1	74	122
Locus11454.2	56	104
Locus11454.3	77	77
Locus11454.4	74	121
Locus11455.1	117	158
Locus11456.1	42	20
Locus11456.2	12	12
Locus11457.1	77	135
Locus11458.1	35	19
Locus11458.2	35	48
Locus11458.3	34	19
Locus11459.1	83	83
Locus11459.2	79	86
Locus11459.3	110	104
Locus1146.1	26	1
Locus11460.1	221	271
Locus11460.2	217	269
Locus11461.1	345	303
Locus11461.2	379	322
Locus11461.3	363	318
Locus11461.4	376	328
Locus11461.5	381	325
Locus11462.1	2	0
Locus11463.1	468	490
Locus11463.2	460	494
Locus11463.3	454	496
Locus11463.4	559	565
Locus11464.1	12	7
Locus11465.1	57	97
Locus11465.2	72	103
Locus11466.1	4	0
Locus11467.1	11	5
Locus11468.1	455	635
Locus11468.2	469	657
Locus11469.1	34	61
Locus1147.1	3	5
Locus1147.10	250	390
Locus1147.11	93	51
Locus1147.12	119	106
Locus1147.13	53	325
Locus1147.14	150	120
Locus1147.15	247	391
Locus1147.16	562	210
Locus1147.2	4	9
Locus1147.3	0	0
Locus1147.4	0	13
Locus1147.5	4	4
Locus1147.6	3	1
Locus1147.7	230	373
Locus1147.8	489	190
Locus1147.9	58	278
Locus11470.1	63	113
Locus11470.2	67	115
Locus11471.1	243	215
Locus11471.2	243	218
Locus11472.1	281	213
Locus11473.1	12	17
Locus11473.2	17	24
Locus11473.3	9	24
Locus11474.1	20	7
Locus11475.1	52	49
Locus11476.1	88	93
Locus11476.2	11	13
Locus11476.3	129	138
Locus11476.4	7	9
Locus11476.5	9	4
Locus11476.6	273	314
Locus11476.7	29	40
Locus11476.8	100	109
Locus11476.9	200	231
Locus11477.1	0	3
Locus11477.2	34	59
Locus11477.3	34	59
Locus11477.4	33	57
Locus11478.1	5	15
Locus11478.2	42	41
Locus11478.3	190	274
Locus11479.1	20	36
Locus11479.2	12	19
Locus11479.3	17	40
Locus1148.1	237	691
Locus1148.2	240	715
Locus11480.1	306	255
Locus11480.2	383	299
Locus11480.3	329	286
Locus11480.4	388	318
Locus11481.1	224	358
Locus11482.1	4	6
Locus11483.1	10	6
Locus11484.1	62	51
Locus11484.2	67	67
Locus11485.1	129	112
Locus11486.1	7	2
Locus11487.1	7	23
Locus11487.2	18	35
Locus11487.3	15	41
Locus11488.1	45	24
Locus11489.1	126	237
Locus1149.1	1110	726
Locus1149.2	2117	1219
Locus1149.3	2360	1384
Locus11491.1	31	37
Locus11491.2	122	160
Locus11491.3	262	328
Locus11492.1	78	74
Locus11492.2	88	77
Locus11493.1	33	22
Locus11493.2	41	31
Locus11494.1	60	44
Locus11495.1	94	107
Locus11496.1	661	655
Locus11497.1	389	679
Locus11497.2	381	679
Locus11498.1	7	7
Locus11499.1	27	29
Locus11499.2	29	37
Locus11499.3	43	52
Locus11499.4	51	59
Locus11499.5	60	74
Locus115.1	170	102
Locus115.2	79	64
Locus1150.1	612	903
Locus1150.2	610	895
Locus1150.3	574	857
Locus1150.4	625	919
Locus11500.1	140	24
Locus11501.1	11	9
Locus11501.2	9	7
Locus11502.1	4	1
Locus11503.1	72	30
Locus11504.1	186	136
Locus11505.1	129	123
Locus11505.2	140	133
Locus11506.1	84	75
Locus11506.2	142	111
Locus11508.1	205	256
Locus11509.1	266	245
Locus11509.2	310	224
Locus1151.1	118	78
Locus1151.2	134	89
Locus1151.3	124	86
Locus1151.4	92	80
Locus1151.5	132	87
Locus11510.1	52	93
Locus11510.2	78	137
Locus11511.1	285	216
Locus11511.2	323	275
Locus11511.3	324	278
Locus11512.1	0	2
Locus11513.1	135	195
Locus11514.1	42	44
Locus11514.2	48	63
Locus11514.3	37	43
Locus11515.1	18	20
Locus11515.2	5	5
Locus11516.1	550	346
Locus11517.1	80	95
Locus11518.1	5	23
Locus11519.1	11	5
Locus11519.2	8	2
Locus1152.1	696	696
Locus1152.2	696	696
Locus1152.3	597	570
Locus1152.4	696	696
Locus11520.1	363	249
Locus11521.1	56	41
Locus11521.2	4	9
Locus11521.3	65	42
Locus11522.1	61	84
Locus11523.1	12	28
Locus11524.1	46	41
Locus11524.2	30	21
Locus11525.1	347	526
Locus11525.2	314	484
Locus11526.1	143	113
Locus11526.2	181	150
Locus11526.3	190	218
Locus11527.1	19	40
Locus11528.1	166	185
Locus11528.2	170	189
Locus11528.3	176	194
Locus11529.1	168	487
Locus1153.1	1	0
Locus11530.1	155	245
Locus11531.1	285	216
Locus11531.2	227	159
Locus11531.3	405	306
Locus11532.1	49	50
Locus11534.1	2	11
Locus11534.2	30	63
Locus11534.3	23	36
Locus11534.4	2	9
Locus11534.5	14	28
Locus11534.6	28	45
Locus11535.1	170	173
Locus11536.1	96	108
Locus11537.1	6	5
Locus11538.1	438	508
Locus11538.2	329	415
Locus11539.1	0	5
Locus11539.10	176	173
Locus11539.2	53	59
Locus11539.3	132	114
Locus11539.4	21	11
Locus11539.5	152	158
Locus11539.6	4	11
Locus11539.7	121	178
Locus11539.8	24	13
Locus11539.9	61	60
Locus1154.1	7	8
Locus1154.2	7	2
Locus1154.3	9	0
Locus1154.4	6	8
Locus1154.5	47	26
Locus11540.1	31	0
Locus11540.2	206	210
Locus11541.1	59	204
Locus11541.2	0	197
Locus11542.1	236	273
Locus11543.1	34	41
Locus11544.1	56	45
Locus11544.2	61	46
Locus11544.3	67	44
Locus11545.1	61	179
Locus11546.1	66	175
Locus11546.2	49	137
Locus11546.3	23	21
Locus11546.4	67	172
Locus11547.1	26	34
Locus11547.2	32	37
Locus11547.3	41	48
Locus11548.1	23	9
Locus11549.1	4	3
Locus1155.1	1950	1446
Locus1155.2	1807	1305
Locus1155.3	1839	1321
Locus1155.4	1964	1465
Locus1155.5	1905	1371
Locus1155.6	2016	1472
Locus11550.1	58	64
Locus11550.2	57	64
Locus11551.1	59	44
Locus11552.1	32	26
Locus11552.2	28	14
Locus11553.1	67	101
Locus11553.2	76	110
Locus11554.1	29	26
Locus11554.2	55	48
Locus11554.3	57	59
Locus11555.1	21	25
Locus11556.1	50	68
Locus11556.2	9	11
Locus11556.3	48	67
Locus11557.1	10	22
Locus11557.2	10	23
Locus11558.1	6	4
Locus11559.1	238	213
Locus11559.2	114	101
Locus11559.3	277	255
Locus1156.1	819	996
Locus11560.1	10	8
Locus11561.1	59	51
Locus11561.2	86	75
Locus11562.1	4	3
Locus11562.2	5	5
Locus11563.1	13	9
Locus11564.1	271	346
Locus11564.2	164	161
Locus11564.3	480	558
Locus11565.1	113	17
Locus11566.1	96	122
Locus11567.1	58	103
Locus11568.1	4	4
Locus11568.2	86	106
Locus11568.3	4	5
Locus11569.1	5	6
Locus1157.1	324	446
Locus1157.10	540	774
Locus1157.2	537	761
Locus1157.3	206	294
Locus1157.4	5	2
Locus1157.5	51	96
Locus1157.6	536	767
Locus1157.7	31	33
Locus1157.8	559	789
Locus1157.9	20	30
Locus11570.1	382	270
Locus11570.2	329	243
Locus11570.3	393	274
Locus11571.1	488	583
Locus11572.1	34	68
Locus11573.1	6	6
Locus11574.1	3	31
Locus11575.1	0	25
Locus11575.10	35	126
Locus11575.2	26	124
Locus11575.3	0	4
Locus11575.4	3	20
Locus11575.5	0	23
Locus11575.6	0	10
Locus11575.7	12	50
Locus11575.8	1	17
Locus11575.9	9	50
Locus11576.1	236	200
Locus11576.2	169	160
Locus11576.3	316	325
Locus11577.1	496	356
Locus11577.2	324	235
Locus11578.1	74	102
Locus11578.2	72	95
Locus11579.1	201	257
Locus1158.1	986	1050
Locus1158.2	1013	1095
Locus1158.3	1006	1084
Locus1158.4	892	996
Locus1158.5	1060	1139
Locus1158.6	1016	1098
Locus1158.7	1045	1124
Locus11580.1	338	332
Locus11580.2	64	76
Locus11580.3	71	91
Locus11580.4	465	439
Locus11581.1	4	18
Locus11581.2	6	14
Locus11582.1	1	3
Locus11582.2	76	198
Locus11582.3	0	4
Locus11582.4	21	59
Locus11582.5	14	14
Locus11582.6	99	249
Locus11583.1	98	84
Locus11583.2	93	99
Locus11583.3	105	92
Locus11584.1	3	6
Locus11584.2	5	4
Locus11584.3	12	15
Locus11584.4	12	15
Locus11584.5	12	15
Locus11585.1	243	259
Locus11586.1	6	15
Locus11587.1	238	24
Locus11589.1	3	0
Locus1159.1	13	25
Locus11590.1	113	88
Locus11591.1	79	25
Locus11592.1	213	300
Locus11592.2	285	391
Locus11592.3	118	148
Locus11592.4	305	423
Locus11592.5	317	438
Locus11593.1	169	162
Locus11594.1	31	54
Locus11594.2	36	97
Locus11594.3	37	101
Locus11594.4	33	109
Locus11595.1	298	297
Locus11596.1	11	1
Locus11596.2	46	24
Locus11596.3	77	43
Locus11597.1	122	172
Locus11598.1	17	102
Locus11599.1	204	96
Locus116.1	533	769
Locus116.2	383	687
Locus116.3	408	718
Locus116.4	611	867
Locus1160.1	39	15
Locus11600.1	120	155
Locus11600.10	132	160
Locus11600.2	88	101
Locus11600.3	16	26
Locus11600.4	49	57
Locus11600.5	165	266
Locus11600.6	97	116
Locus11600.7	5	14
Locus11600.8	19	26
Locus11600.9	179	287
Locus11601.1	2	2
Locus11602.1	132	139
Locus11602.2	290	314
Locus11603.1	35	10
Locus11604.1	159	49
Locus11604.2	172	45
Locus11605.1	380	421
Locus11606.1	262	303
Locus11606.2	274	302
Locus11607.1	118	452
Locus11607.2	89	379
Locus11608.1	27	35
Locus11609.1	144	215
Locus11609.2	65	94
Locus11609.3	61	98
Locus11609.4	201	298
Locus1161.1	108	90
Locus1161.2	135	133
Locus1161.3	139	132
Locus11610.1	32	26
Locus11611.1	0	2
Locus11611.2	3	5
Locus11611.3	47	47
Locus11612.1	1	4
Locus11613.1	4	1
Locus11614.1	30	11
Locus11615.1	33	51
Locus11616.1	27	22
Locus11617.1	47	40
Locus11618.1	123	173
Locus11619.1	523	689
Locus1162.1	196	181
Locus11620.1	223	653
Locus11620.2	217	639
Locus11621.1	473	439
Locus11621.2	424	405
Locus11622.1	166	166
Locus11622.2	344	368
Locus11622.3	371	410
Locus11623.1	31	20
Locus11623.2	34	11
Locus11624.1	26	4
Locus11624.2	46	7
Locus11625.1	15	38
Locus11626.1	3	1
Locus11627.1	117	77
Locus11627.2	111	78
Locus11627.3	104	69
Locus11627.4	103	73
Locus11628.1	11	27
Locus11629.1	68	105
Locus1163.1	938	729
Locus1163.2	399	332
Locus1163.3	194	151
Locus1163.4	1102	825
Locus1163.5	1053	811
Locus11630.1	11	36
Locus11630.2	19	77
Locus11630.3	19	78
Locus11631.1	51	61
Locus11631.2	657	708
Locus11631.3	657	708
Locus11632.1	486	760
Locus11632.2	155	208
Locus11632.3	550	845
Locus11633.1	163	146
Locus11633.2	146	134
Locus11633.3	345	283
Locus11633.4	185	177
Locus11633.5	370	297
Locus11633.6	399	349
Locus11633.7	442	344
Locus11633.8	180	170
Locus11634.1	291	246
Locus11634.2	109	115
Locus11635.1	9	13
Locus11635.2	28	34
Locus11635.3	24	27
Locus11635.4	14	17
Locus11636.1	17	16
Locus11636.2	5	12
Locus11637.1	67	51
Locus11638.1	2	0
Locus11639.1	74	122
Locus1164.1	380	1141
Locus1164.2	378	1136
Locus11640.1	317	229
Locus11641.1	203	194
Locus11642.1	367	322
Locus11642.2	324	308
Locus11642.3	339	299
Locus11642.4	363	323
Locus11643.1	7	20
Locus11643.2	232	305
Locus11643.3	213	288
Locus11643.4	0	6
Locus11643.5	0	5
Locus11643.6	245	346
Locus11643.7	222	292
Locus11644.1	17	13
Locus11645.1	91	47
Locus11645.2	106	76
Locus11645.3	115	77
Locus11646.1	9	5
Locus11646.2	97	104
Locus11646.3	378	434
Locus11647.1	78	74
Locus11648.1	7	8
Locus11649.1	41	74
Locus1165.1	982	1029
Locus1165.2	443	510
Locus1165.3	835	856
Locus1165.4	969	1031
Locus11650.1	71	142
Locus11651.1	34	58
Locus11651.2	40	51
Locus11652.1	22	21
Locus11652.2	55	59
Locus11652.3	76	79
Locus11653.1	283	497
Locus11654.1	187	474
Locus11654.2	199	474
Locus11654.3	145	335
Locus11654.4	178	462
Locus11654.5	179	470
Locus11654.6	180	440
Locus11654.7	207	497
Locus11655.1	208	211
Locus11655.2	235	246
Locus11655.3	252	260
Locus11655.4	217	188
Locus11655.5	16	22
Locus11655.6	228	237
Locus11656.1	104	110
Locus11657.1	13	1
Locus11657.2	3	3
Locus11658.1	262	211
Locus11658.2	150	154
Locus11658.3	266	287
Locus11659.1	39	44
Locus1166.1	20	17
Locus11660.1	175	106
Locus11660.2	129	85
Locus11661.1	34	22
Locus11661.2	52	26
Locus11661.3	99	41
Locus11661.4	162	60
Locus11662.1	116	119
Locus11662.2	117	117
Locus11662.3	115	119
Locus11663.1	23	21
Locus11663.2	44	42
Locus11664.1	213	224
Locus11664.2	213	225
Locus11665.1	334	402
Locus11666.1	404	384
Locus11666.2	261	269
Locus11667.1	163	249
Locus11667.2	153	209
Locus11668.1	395	596
Locus11669.1	121	258
Locus11669.2	5	14
Locus11669.3	133	194
Locus11669.4	131	277
Locus11669.5	122	254
Locus11669.6	219	290
Locus11669.7	30	49
Locus1167.1	1147	1083
Locus1167.2	1267	1251
Locus11670.1	244	163
Locus11670.2	445	308
Locus11671.1	3	1
Locus11672.1	2	3
Locus11673.1	16	23
Locus11674.1	9	9
Locus11674.2	283	158
Locus11674.3	285	160
Locus11675.1	269	284
Locus11675.2	271	295
Locus11676.1	14	16
Locus11676.2	9	10
Locus11677.1	225	152
Locus11677.2	151	90
Locus11677.3	240	162
Locus11677.4	243	166
Locus11678.1	11	13
Locus11679.1	8	18
Locus1168.1	506	327
Locus1168.2	192	145
Locus1168.3	427	286
Locus1168.4	111	93
Locus1168.5	904	713
Locus1168.6	103	85
Locus1168.7	170	122
Locus11680.1	406	494
Locus11680.2	412	506
Locus11681.1	184	192
Locus11682.1	225	114
Locus11682.2	82	36
Locus11683.1	229	347
Locus11683.2	243	372
Locus11684.1	34	37
Locus11685.1	88	135
Locus11685.2	83	113
Locus11685.3	85	114
Locus11685.4	98	176
Locus11686.1	19	18
Locus11687.1	19	19
Locus11687.2	39	35
Locus11687.3	71	74
Locus11688.1	352	334
Locus11688.2	361	341
Locus11689.1	659	890
Locus11689.2	639	849
Locus1169.1	99	45
Locus1169.2	628	378
Locus1169.3	774	449
Locus11690.1	202	162
Locus11690.2	304	314
Locus11690.3	196	161
Locus11691.1	535	627
Locus11691.2	967	1185
Locus11691.3	1126	1356
Locus11692.1	61	46
Locus11692.2	51	50
Locus11693.1	60	41
Locus11693.2	58	55
Locus11694.1	50	59
Locus11694.2	52	70
Locus11694.3	59	73
Locus11694.4	55	79
Locus11695.1	4	6
Locus11696.1	13	14
Locus11697.1	873	1516
Locus11698.1	4	5
Locus11698.2	33	32
Locus11698.3	34	39
Locus11698.4	2	7
Locus11698.5	50	51
Locus11699.1	1	6
Locus117.1	477	1822
Locus117.10	764	2372
Locus117.2	201	714
Locus117.3	164	618
Locus117.4	474	1761
Locus117.5	84	210
Locus117.6	705	2239
Locus117.7	1624	2968
Locus117.8	500	383
Locus117.9	1548	2943
Locus1170.1	828	891
Locus11700.1	10	12
Locus11700.2	301	441
Locus11701.1	235	266
Locus11702.1	56	99
Locus11702.2	102	211
Locus11703.1	101	106
Locus11703.2	113	105
Locus11704.1	86	61
Locus11705.1	95	84
Locus11705.2	128	114
Locus11706.1	57	72
Locus11707.1	139	82
Locus11708.1	12	30
Locus11708.2	32	71
Locus11708.3	19	29
Locus11709.1	101	68
Locus11709.2	57	33
Locus11709.3	125	119
Locus11709.4	163	183
Locus1171.1	434	371
Locus1171.2	329	252
Locus1171.3	179	126
Locus1171.4	445	372
Locus11710.1	15	18
Locus11710.2	194	146
Locus11710.3	215	176
Locus11711.1	1	0
Locus11712.1	4	6
Locus11713.1	267	325
Locus11713.2	452	524
Locus11713.3	482	541
Locus11714.1	72	49
Locus11714.2	22	34
Locus11714.3	84	69
Locus11715.1	1	8
Locus11715.2	34	41
Locus11715.3	40	44
Locus11715.4	47	49
Locus11716.1	220	235
Locus11717.1	51	41
Locus11717.2	60	74
Locus11718.1	192	207
Locus11718.2	93	117
Locus11719.1	7	6
Locus1172.1	1182	1663
Locus1172.2	1172	1640
Locus11720.1	149	218
Locus11720.2	132	183
Locus11720.3	94	118
Locus11720.4	149	216
Locus11721.1	94	99
Locus11721.2	4	2
Locus11722.1	93	79
Locus11723.1	352	666
Locus11723.2	358	666
Locus11723.3	370	687
Locus11724.1	130	26
Locus11724.2	108	28
Locus11725.1	233	238
Locus11725.2	212	211
Locus11726.1	5	8
Locus11727.1	6	13
Locus11727.2	5	6
Locus11727.3	6	13
Locus11727.4	127	211
Locus11728.1	23	15
Locus11729.1	11	9
Locus11729.2	26	34
Locus1173.1	18	18
Locus1173.2	21	44
Locus1173.3	49	92
Locus1173.4	51	109
Locus11730.1	11	1
Locus11731.1	52	58
Locus11731.2	234	245
Locus11731.3	63	67
Locus11731.4	331	330
Locus11732.1	58	65
Locus11732.2	78	84
Locus11733.1	6	17
Locus11734.1	141	123
Locus11735.1	264	408
Locus11736.1	4	0
Locus11737.1	521	551
Locus11737.2	525	560
Locus11738.1	113	85
Locus11738.2	113	89
Locus11738.3	99	70
Locus11738.4	174	128
Locus11738.5	175	136
Locus11739.1	100	64
Locus11739.2	136	67
Locus11739.3	165	85
Locus1174.1	370	294
Locus1174.2	592	519
Locus1174.3	624	531
Locus1174.4	735	617
Locus11740.1	194	297
Locus11741.1	64	58
Locus11742.1	274	469
Locus11743.1	178	151
Locus11743.2	0	0
Locus11743.3	393	326
Locus11744.1	3	0
Locus11744.2	359	286
Locus11745.1	37	57
Locus11746.1	18	5
Locus11746.2	1	3
Locus11747.1	114	1
Locus11747.2	160	3
Locus11747.3	245	6
Locus11748.1	115	75
Locus11749.1	78	126
Locus11749.2	80	127
Locus11749.3	103	145
Locus11749.4	119	143
Locus11749.5	96	60
Locus11749.6	120	164
Locus1175.1	1907	1726
Locus1175.2	2434	2262
Locus1175.3	2422	2248
Locus11750.1	210	289
Locus11750.2	197	287
Locus11751.1	263	294
Locus11751.2	135	147
Locus11752.1	181	261
Locus11752.2	141	219
Locus11752.3	175	270
Locus11753.1	70	89
Locus11753.2	408	532
Locus11753.3	398	512
Locus11753.4	387	500
Locus11753.5	384	485
Locus11753.6	362	450
Locus11753.7	430	557
Locus11754.1	287	353
Locus11755.1	98	109
Locus11756.1	19	20
Locus11757.1	99	86
Locus11758.1	16	49
Locus11759.1	54	89
Locus1176.1	1604	1820
Locus1176.2	1934	2201
Locus11760.1	294	446
Locus11760.2	479	697
Locus11760.3	486	699
Locus11761.1	312	173
Locus11762.1	17	22
Locus11762.2	13	21
Locus11763.1	24	64
Locus11763.2	91	183
Locus11764.1	10	4
Locus11765.1	53	125
Locus11765.2	3	10
Locus11766.1	87	61
Locus11766.2	93	63
Locus11767.1	41	25
Locus11768.1	4	7
Locus11768.2	5	14
Locus11769.1	6	7
Locus1177.1	488	586
Locus1177.2	473	582
Locus1177.3	486	587
Locus11770.1	83	89
Locus11771.1	356	415
Locus11771.2	370	435
Locus11771.3	374	440
Locus11772.1	210	186
Locus11772.2	188	164
Locus11773.1	206	260
Locus11774.1	36	27
Locus11774.2	35	23
Locus11775.1	14	10
Locus11776.1	17	4
Locus11776.2	13	5
Locus11777.1	250	535
Locus11778.1	82	66
Locus11778.2	87	85
Locus11779.1	28	13
Locus1178.1	1000	856
Locus1178.10	1104	958
Locus1178.2	15	10
Locus1178.3	1277	1172
Locus1178.4	1091	954
Locus1178.5	1064	939
Locus1178.6	1040	902
Locus1178.7	1038	909
Locus1178.8	1069	944
Locus1178.9	1325	1214
Locus11780.1	5	27
Locus11780.2	16	20
Locus11780.3	9	30
Locus11780.4	5	23
Locus11781.1	337	561
Locus11781.10	363	586
Locus11781.2	4	3
Locus11781.3	11	17
Locus11781.4	343	594
Locus11781.5	265	439
Locus11781.6	237	418
Locus11781.7	134	224
Locus11781.8	92	262
Locus11781.9	180	223
Locus11782.1	109	246
Locus11782.2	114	241
Locus11782.3	114	241
Locus11782.4	8	23
Locus11782.5	114	244
Locus11783.1	13	0
Locus11783.2	49	4
Locus11783.3	4	22
Locus11783.4	49	13
Locus11784.1	50	21
Locus11785.1	124	77
Locus11785.2	147	90
Locus11786.1	9	8
Locus11787.1	36	66
Locus11788.1	36	76
Locus11788.2	21	38
Locus11789.1	54	66
Locus11789.2	491	559
Locus1179.1	1246	1399
Locus1179.2	1246	1403
Locus1179.3	1253	1384
Locus1179.4	269	285
Locus1179.5	1242	1414
Locus1179.6	16	25
Locus1179.7	1003	1144
Locus1179.8	78	74
Locus1179.9	1290	1450
Locus11790.1	148	263
Locus11791.1	6	7
Locus11792.1	189	187
Locus11792.2	189	187
Locus11793.1	1	3
Locus11794.1	1	2
Locus11795.1	1	4
Locus11796.1	125	53
Locus11797.1	134	167
Locus11798.1	23	66
Locus11799.1	69	161
Locus11799.2	148	287
Locus118.1	612	773
Locus118.10	3925	5037
Locus118.2	3949	5019
Locus118.3	0	0
Locus118.4	2352	3113
Locus118.5	6	0
Locus118.6	2352	3113
Locus118.7	4157	5286
Locus118.8	231	250
Locus118.9	2671	3554
Locus1180.1	160	201
Locus1180.2	31	20
Locus11800.1	69	106
Locus11800.2	27	49
Locus11800.3	122	216
Locus11800.4	105	145
Locus11801.1	90	130
Locus11801.2	100	162
Locus11802.1	16	19
Locus11803.1	171	167
Locus11803.2	155	148
Locus11804.1	11	7
Locus11805.1	153	118
Locus11805.2	232	123
Locus11805.3	350	167
Locus11805.4	284	176
Locus11805.5	363	198
Locus11806.1	57	44
Locus11807.1	35	17
Locus11807.2	7	30
Locus11807.3	39	16
Locus11808.1	283	291
Locus11809.1	7	0
Locus1181.1	5515	5317
Locus1181.2	5218	5090
Locus1181.3	4675	4570
Locus1181.4	5577	5370
Locus11810.1	251	364
Locus11810.2	250	371
Locus11811.1	110	81
Locus11812.1	277	368
Locus11812.2	285	391
Locus11812.3	294	388
Locus11812.4	201	258
Locus11812.5	294	388
Locus11813.1	22	9
Locus11814.1	9	12
Locus11815.1	4	36
Locus11816.1	227	225
Locus11816.2	331	262
Locus11816.3	334	274
Locus11817.1	114	142
Locus11818.1	105	295
Locus11818.2	135	368
Locus11819.1	89	87
Locus1182.1	111	77
Locus11820.1	41	59
Locus11820.2	12	13
Locus11820.3	78	156
Locus11821.1	5	4
Locus11822.1	3	7
Locus11823.1	11	8
Locus11823.2	31	34
Locus11823.3	23	26
Locus11824.1	258	246
Locus11824.2	255	246
Locus11825.1	28	45
Locus11825.2	30	34
Locus11826.1	95	127
Locus11826.2	80	99
Locus11827.1	329	479
Locus11827.2	341	446
Locus11827.3	359	481
Locus11827.4	340	480
Locus11828.1	135	77
Locus11828.2	20	54
Locus11828.3	285	223
Locus11829.1	201	274
Locus1183.1	681	786
Locus1183.2	513	632
Locus1183.3	684	780
Locus1183.4	646	765
Locus1183.5	594	718
Locus1183.6	688	797
Locus11830.1	5	0
Locus11831.1	301	289
Locus11832.1	369	458
Locus11832.2	376	483
Locus11833.1	78	61
Locus11833.2	70	53
Locus11834.1	7	3
Locus11835.1	71	120
Locus11836.1	103	92
Locus11836.2	42	40
Locus11837.1	0	0
Locus11838.1	19	10
Locus11839.1	123	215
Locus11839.2	129	181
Locus11839.3	127	217
Locus1184.1	479	669
Locus1184.2	120	201
Locus1184.3	1	17
Locus1184.4	560	785
Locus11840.1	102	100
Locus11840.2	23	26
Locus11840.3	84	91
Locus11840.4	138	168
Locus11840.5	131	132
Locus11841.1	9	12
Locus11842.1	65	75
Locus11842.2	110	95
Locus11843.1	16	30
Locus11843.2	11	28
Locus11844.1	13	15
Locus11845.1	266	281
Locus11845.2	279	309
Locus11846.1	58	76
Locus11846.2	12	5
Locus11847.1	4	19
Locus11847.2	5	24
Locus11847.3	22	12
Locus11847.4	22	13
Locus11848.1	17	25
Locus11849.1	6	8
Locus1185.1	1836	854
Locus1185.2	2174	1013
Locus1185.3	2093	967
Locus1185.4	2227	1033
Locus11850.1	242	306
Locus11851.1	4	2
Locus11852.1	234	130
Locus11852.2	125	92
Locus11853.1	255	212
Locus11853.2	258	201
Locus11853.3	307	224
Locus11853.4	264	162
Locus11853.5	292	218
Locus11854.1	138	229
Locus11854.2	150	278
Locus11854.3	162	294
Locus11855.1	15	45
Locus11856.1	251	309
Locus11856.2	305	357
Locus11857.1	69	89
Locus11858.1	315	389
Locus11858.2	312	375
Locus11858.3	339	399
Locus11859.1	107	109
Locus1186.1	676	627
Locus1186.2	677	627
Locus1186.3	937	877
Locus1186.4	695	656
Locus1186.5	942	876
Locus11860.1	175	276
Locus11860.2	151	257
Locus11860.3	185	287
Locus11861.1	291	269
Locus11862.1	2	2
Locus11863.1	13	27
Locus11863.2	21	11
Locus11863.3	13	35
Locus11864.1	1	6
Locus11865.1	634	443
Locus11866.1	80	92
Locus11866.2	6	5
Locus11867.1	37	22
Locus11868.1	81	70
Locus11868.2	97	78
Locus11868.3	75	64
Locus11869.1	293	215
Locus11869.2	324	233
Locus11869.3	270	228
Locus11869.4	360	259
Locus1187.1	6	0
Locus11870.1	1	3
Locus11871.1	1	3
Locus11871.2	27	13
Locus11872.1	228	268
Locus11872.2	104	85
Locus11874.1	24	42
Locus11875.1	16	13
Locus11875.2	21	69
Locus11875.3	24	75
Locus11876.1	23	34
Locus11876.2	21	35
Locus11876.3	23	36
Locus11877.1	632	956
Locus11877.2	130	141
Locus11878.1	3	3
Locus11879.1	28	27
Locus1188.1	919	1218
Locus1188.2	1912	2707
Locus1188.3	1936	2709
Locus11880.1	91	29
Locus11880.2	27	8
Locus11881.1	114	334
Locus11882.1	4	78
Locus11883.1	66	49
Locus11884.1	17	16
Locus11885.1	159	238
Locus11885.2	177	243
Locus11885.3	182	247
Locus11886.1	49	11
Locus11886.2	75	38
Locus11886.3	98	37
Locus11887.1	2	3
Locus11887.2	21	18
Locus11887.3	8	9
Locus11888.1	263	381
Locus11888.2	276	395
Locus11888.3	283	397
Locus11889.1	106	84
Locus11889.2	90	75
Locus1189.1	3104	2638
Locus1189.2	560	466
Locus1189.3	3001	2527
Locus1189.4	2619	2297
Locus1189.5	543	369
Locus1189.6	3134	2670
Locus11890.1	37	39
Locus11891.1	82	126
Locus11892.1	239	315
Locus11892.2	279	361
Locus11893.1	57	63
Locus11894.1	2	0
Locus11894.2	2	0
Locus11895.1	22	13
Locus11896.1	172	168
Locus11897.1	172	394
Locus11898.1	121	153
Locus11898.2	37	60
Locus11898.3	60	89
Locus11898.4	37	57
Locus11898.5	127	165
Locus11898.6	17	20
Locus11898.7	131	153
Locus11898.8	133	172
Locus11899.1	10	0
Locus119.1	751	1628
Locus119.2	1431	3150
Locus119.3	1328	2804
Locus119.4	2375	4867
Locus119.5	1496	3289
Locus119.6	2060	4800
Locus119.7	2704	5474
Locus119.8	2694	6156
Locus1190.1	251	187
Locus1190.2	241	205
Locus1190.3	268	214
Locus11900.1	8	7
Locus11901.1	49	26
Locus11902.1	65	88
Locus11902.2	68	136
Locus11902.3	109	128
Locus11902.4	98	143
Locus11903.1	210	222
Locus11904.1	329	453
Locus11905.1	14	2
Locus11906.1	55	118
Locus11906.2	61	119
Locus11907.1	224	189
Locus11907.2	230	179
Locus11907.3	245	204
Locus11908.1	99	183
Locus11908.2	99	190
Locus11908.3	22	41
Locus11908.4	100	185
Locus11909.1	10	20
Locus1191.1	9	16
Locus1191.2	9	7
Locus11910.1	315	338
Locus11910.2	343	343
Locus11910.3	196	154
Locus11910.4	103	108
Locus11910.5	372	354
Locus11911.1	161	314
Locus11911.2	58	97
Locus11912.1	3	1
Locus11913.1	10	5
Locus11914.1	149	168
Locus11914.2	85	110
Locus11914.3	258	313
Locus11915.1	147	209
Locus11915.2	149	207
Locus11915.3	490	800
Locus11916.1	1	1
Locus11917.1	8	3
Locus11918.1	7	5
Locus11919.1	65	67
Locus1192.1	271	471
Locus1192.2	145	295
Locus11920.1	8	11
Locus11921.1	7	4
Locus11922.1	57	59
Locus11923.1	196	167
Locus11924.1	99	120
Locus11924.2	50	97
Locus11924.3	88	112
Locus11925.1	25	19
Locus11926.1	81	56
Locus11926.2	38	40
Locus11927.1	153	205
Locus11928.1	358	552
Locus11928.2	468	724
Locus11929.1	74	102
Locus1193.1	597	763
Locus1193.2	542	716
Locus1193.3	604	759
Locus11930.1	259	301
Locus11930.2	317	365
Locus11930.3	304	361
Locus11930.4	332	388
Locus11931.1	108	222
Locus11932.1	191	392
Locus11932.2	114	240
Locus11933.1	0	1
Locus11934.1	4	2
Locus11934.2	13	1
Locus11935.1	66	65
Locus11935.2	62	61
Locus11936.1	46	70
Locus11937.1	18	13
Locus11938.1	47	75
Locus11938.2	81	111
Locus11938.3	88	115
Locus11939.1	493	569
Locus1194.1	1791	1591
Locus1194.2	1924	1682
Locus11940.1	379	566
Locus11941.1	2	5
Locus11942.1	48	79
Locus11943.1	119	53
Locus11943.2	119	59
Locus11943.3	32	17
Locus11943.4	185	68
Locus11944.1	142	101
Locus11944.2	122	84
Locus11945.1	20	19
Locus11945.2	5	5
Locus11946.1	14	9
Locus11947.1	1	1
Locus11948.1	434	552
Locus11948.2	416	547
Locus11948.3	20	17
Locus11948.4	435	558
Locus11948.5	176	231
Locus11948.6	315	426
Locus11948.7	437	553
Locus11949.1	113	150
Locus1195.1	9	2
Locus11950.1	7	16
Locus11950.2	15	14
Locus11950.3	15	21
Locus11951.1	139	272
Locus11951.2	163	310
Locus11951.3	163	310
Locus11951.4	163	310
Locus11952.1	208	238
Locus11952.2	217	239
Locus11953.1	2	1
Locus11954.1	218	375
Locus11954.2	201	329
Locus11954.3	203	308
Locus11954.4	234	385
Locus11954.5	258	406
Locus11954.6	223	379
Locus11955.1	133	162
Locus11955.2	108	126
Locus11955.3	151	175
Locus11955.4	40	41
Locus11955.5	148	170
Locus11956.1	6	11
Locus11956.2	4	3
Locus11956.3	29	20
Locus11957.1	2	0
Locus11958.1	44	58
Locus11958.2	92	113
Locus11958.3	16	17
Locus11958.4	56	56
Locus11958.5	113	141
Locus11959.1	15	5
Locus1196.1	811	608
Locus1196.2	852	621
Locus1196.3	888	644
Locus11960.1	133	35
Locus11960.2	157	44
Locus11960.3	79	85
Locus11960.4	66	81
Locus11960.5	67	52
Locus11960.6	164	44
Locus11960.7	83	99
Locus11961.1	17	0
Locus11962.1	6	0
Locus11963.1	19	12
Locus11963.2	2	3
Locus11964.1	102	0
Locus11965.1	14	46
Locus11965.2	0	1
Locus11965.3	24	44
Locus11965.4	24	50
Locus11965.5	17	63
Locus11966.1	214	233
Locus11967.1	104	9
Locus11967.2	19	0
Locus11967.3	3	0
Locus11967.4	151	9
Locus11967.5	140	9
Locus11969.1	22	27
Locus1197.1	537	547
Locus1197.2	750	811
Locus1197.3	775	834
Locus11970.1	194	315
Locus11970.2	197	336
Locus11970.3	230	373
Locus11971.1	104	135
Locus11972.1	19	15
Locus11973.1	4	7
Locus11974.1	34	473
Locus11974.2	17	254
Locus11974.3	32	430
Locus11974.4	34	443
Locus11974.5	34	445
Locus11974.6	36	497
Locus11975.1	5	12
Locus11976.1	309	334
Locus11976.2	344	363
Locus11976.3	342	370
Locus11976.4	368	389
Locus11977.1	5	11
Locus11978.1	518	532
Locus11978.2	510	522
Locus11979.1	60	81
Locus1198.1	4	4
Locus11980.1	3	1
Locus11981.1	89	30
Locus11982.1	16	19
Locus11982.2	0	0
Locus11983.1	44	14
Locus11984.1	67	91
Locus11984.2	63	74
Locus11984.3	73	93
Locus11985.1	4	5
Locus11986.1	1	6
Locus11986.2	3	3
Locus11987.1	52	21
Locus11988.1	23	41
Locus11989.1	245	311
Locus1199.1	50	174
Locus1199.2	32	14
Locus1199.3	58	167
Locus11990.1	434	442
Locus11991.1	47	38
Locus11992.1	65	80
Locus11992.2	57	77
Locus11993.1	225	263
Locus11993.2	223	269
Locus11995.1	11	17
Locus11996.1	8	11
Locus11997.1	2	0
Locus11998.1	2	7
Locus11998.2	10	20
Locus11998.3	8	10
Locus11999.1	54	46
Locus12.1	395	402
Locus12.2	393	400
Locus12.3	272	289
Locus12.4	413	407
Locus12.5	402	409
Locus120.1	5	0
Locus120.10	1908	2241
Locus120.11	2157	3014
Locus120.2	3	7
Locus120.3	1706	2092
Locus120.4	1971	2686
Locus120.5	49	0
Locus120.6	850	1187
Locus120.7	1980	3096
Locus120.8	1850	2446
Locus120.9	239	101
Locus1200.1	603	493
Locus12000.1	125	183
Locus12000.2	129	170
Locus12000.3	22	31
Locus12000.4	87	107
Locus12000.5	137	190
Locus12001.1	9	7
Locus12001.2	4	6
Locus12002.1	18	31
Locus12002.2	19	30
Locus12003.1	73	81
Locus12004.1	21	47
Locus12004.2	38	77
Locus12004.3	21	32
Locus12004.4	43	87
Locus12005.1	0	0
Locus12005.2	1	0
Locus12005.3	101	32
Locus12006.1	173	381
Locus12006.2	6	7
Locus12006.3	174	386
Locus12006.4	377	665
Locus12006.5	337	614
Locus12007.1	36	79
Locus12008.1	20	45
Locus12008.2	21	63
Locus12008.3	21	57
Locus12008.4	3	19
Locus12008.5	26	64
Locus12009.1	8	16
Locus1201.1	8	8
Locus12010.1	76	101
Locus12010.2	86	105
Locus12010.3	126	159
Locus12011.1	145	205
Locus12012.1	185	148
Locus12013.1	11	9
Locus12014.1	54	74
Locus12015.1	41	0
Locus12016.1	70	77
Locus12016.2	48	19
Locus12016.3	47	14
Locus12016.4	66	97
Locus12016.5	47	101
Locus12016.6	38	39
Locus12016.7	72	80
Locus12017.1	397	477
Locus12017.2	394	472
Locus12017.3	392	478
Locus12017.4	378	469
Locus12017.5	386	486
Locus12017.6	259	420
Locus12017.7	396	476
Locus12018.1	130	144
Locus12018.2	125	135
Locus12018.3	110	116
Locus12018.4	133	141
Locus12018.5	134	151
Locus12019.1	126	129
Locus12019.2	106	102
Locus1202.1	135	225
Locus1202.2	134	207
Locus12020.1	34	14
Locus12021.1	572	505
Locus12022.1	628	1129
Locus12023.1	34	12
Locus12023.2	7	0
Locus12023.3	65	27
Locus12023.4	7	10
Locus12023.5	50	30
Locus12023.6	67	24
Locus12024.1	13	31
Locus12024.2	0	20
Locus12024.3	3	19
Locus12024.4	16	11
Locus12024.5	14	27
Locus12025.1	37	22
Locus12026.1	2	1
Locus12027.1	55	33
Locus12028.1	125	115
Locus12028.2	111	102
Locus12028.3	9	10
Locus12029.1	226	450
Locus12029.2	218	422
Locus12029.3	237	460
Locus1203.1	354	885
Locus1203.10	991	2484
Locus1203.2	992	2492
Locus1203.3	924	2401
Locus1203.4	969	2405
Locus1203.5	1006	2539
Locus1203.6	1008	2433
Locus1203.7	878	2177
Locus1203.8	810	1975
Locus1203.9	88	90
Locus12030.1	119	294
Locus12030.2	125	344
Locus12031.1	1	1
Locus12032.1	23	15
Locus12033.1	12	14
Locus12033.2	508	402
Locus12033.3	522	410
Locus12033.4	548	423
Locus12033.5	532	409
Locus12034.1	52	43
Locus12035.1	153	120
Locus12036.1	520	603
Locus12037.1	44	137
Locus12037.2	26	75
Locus12037.3	44	152
Locus12037.4	44	155
Locus12037.5	44	140
Locus12038.1	35	12
Locus12039.1	4	1
Locus1204.1	6	3
Locus12040.1	33	27
Locus12041.1	8	34
Locus12042.1	109	204
Locus12043.1	4	6
Locus12044.1	22	6
Locus12045.1	23	30
Locus12046.1	146	179
Locus12047.1	122	105
Locus12047.2	62	44
Locus12048.1	1	2
Locus12049.1	0	0
Locus1205.1	13	20
Locus1205.10	2	0
Locus1205.11	13	20
Locus1205.12	2970	2766
Locus1205.13	1033	1462
Locus1205.14	498	353
Locus1205.15	2821	2664
Locus1205.16	1410	1607
Locus1205.17	824	721
Locus1205.18	6016	5243
Locus1205.19	5283	4682
Locus1205.2	2	0
Locus1205.20	5200	4302
Locus1205.21	5283	4682
Locus1205.3	2	0
Locus1205.4	5	2
Locus1205.5	0	3
Locus1205.6	0	3
Locus1205.7	18	35
Locus1205.8	2	0
Locus1205.9	5	2
Locus12050.1	12	7
Locus12051.1	188	249
Locus12052.1	52	56
Locus12053.1	23	26
Locus12054.1	8	2
Locus12055.1	21	4
Locus12056.1	42	58
Locus12057.1	17	8
Locus12058.1	271	470
Locus12059.1	7	4
Locus12059.2	142	157
Locus1206.1	2	3
Locus1206.2	127	154
Locus1206.3	630	967
Locus1206.4	679	1018
Locus12060.1	173	178
Locus12060.2	169	190
Locus12060.3	12	2
Locus12060.4	168	180
Locus12060.5	178	187
Locus12061.1	239	243
Locus12061.2	208	218
Locus12062.1	405	1003
Locus12063.1	2	1
Locus12064.1	1	3
Locus12065.1	441	304
Locus12065.2	409	274
Locus12065.3	444	305
Locus12065.4	458	311
Locus12066.1	217	249
Locus12066.2	124	133
Locus12067.1	42	61
Locus12068.1	295	427
Locus12068.2	308	451
Locus12069.1	207	240
Locus12069.2	140	144
Locus12069.3	110	119
Locus12069.4	235	258
Locus1207.1	226	121
Locus1207.2	282	144
Locus1207.3	513	274
Locus1207.4	418	254
Locus1207.5	486	280
Locus1207.6	382	215
Locus1207.7	516	279
Locus12070.1	21	11
Locus12071.1	62	83
Locus12072.1	21	27
Locus12072.2	26	36
Locus12072.3	33	32
Locus12072.4	23	27
Locus12073.1	34	88
Locus12073.2	77	166
Locus12074.1	23	19
Locus12075.1	193	204
Locus12075.2	207	177
Locus12076.1	83	56
Locus12077.1	106	81
Locus12078.1	181	217
Locus12078.2	116	134
Locus12078.3	190	224
Locus12079.1	107	114
Locus12079.2	146	158
Locus12079.3	340	338
Locus12079.4	344	356
Locus12079.5	326	327
Locus12079.6	162	153
Locus12079.7	321	341
Locus12079.8	359	372
Locus1208.1	15	31
Locus12080.1	138	130
Locus12080.2	102	112
Locus12080.3	246	260
Locus12080.4	264	264
Locus12080.5	104	115
Locus12081.1	693	914
Locus12081.2	690	904
Locus12081.3	673	891
Locus12081.4	721	928
Locus12082.1	393	401
Locus12082.2	400	403
Locus12082.3	419	440
Locus12083.1	2	0
Locus12084.1	49	67
Locus12084.2	66	75
Locus12084.3	86	78
Locus12084.4	68	72
Locus12085.1	155	249
Locus12086.1	13	8
Locus12087.1	153	154
Locus12088.1	18	14
Locus12088.2	13	9
Locus12088.3	12	9
Locus12089.1	0	2
Locus12089.2	4	7
Locus12089.3	149	112
Locus1209.1	1018	1298
Locus1209.2	1075	1315
Locus1209.3	1057	1324
Locus1209.4	1074	1327
Locus12090.1	174	203
Locus12090.2	166	209
Locus12090.3	171	197
Locus12090.4	172	220
Locus12091.1	1	1
Locus12092.1	48	117
Locus12093.1	181	255
Locus12093.2	174	247
Locus12094.1	48	83
Locus12095.1	26	55
Locus12096.1	125	89
Locus12097.1	187	347
Locus12098.1	7	12
Locus12098.2	5	4
Locus12098.3	109	146
Locus12099.1	307	267
Locus12099.2	468	391
Locus12099.3	536	475
Locus12099.4	560	496
Locus121.1	1064	856
Locus1210.1	605	535
Locus1210.2	591	528
Locus1210.3	583	526
Locus1210.4	586	526
Locus12100.1	164	205
Locus12101.1	295	340
Locus12101.2	302	354
Locus12101.3	45	49
Locus12101.4	333	374
Locus12102.1	251	236
Locus12103.1	27	0
Locus12103.2	44	1
Locus12103.3	55	0
Locus12104.1	3	0
Locus12105.1	4	16
Locus12105.2	5	21
Locus12106.1	3	2
Locus12107.1	356	437
Locus12107.2	350	432
Locus12107.3	200	253
Locus12108.1	161	170
Locus12108.2	153	155
Locus12109.1	233	231
Locus1211.1	926	746
Locus1211.2	931	746
Locus12110.1	4	5
Locus12110.2	43	30
Locus12110.3	63	37
Locus12110.4	22	15
Locus12110.5	10	35
Locus12110.6	27	15
Locus12110.7	28	23
Locus12110.8	17	48
Locus12110.9	61	37
Locus12111.1	36	43
Locus12111.2	3	27
Locus12112.1	11	11
Locus12113.1	85	78
Locus12114.1	19	35
Locus12115.1	4	1
Locus12116.1	37	49
Locus12117.1	391	573
Locus12118.1	38	32
Locus12118.2	98	69
Locus12118.3	42	29
Locus12118.4	110	81
Locus12119.1	5	3
Locus1212.1	575	637
Locus1212.2	521	582
Locus12120.1	187	157
Locus12120.2	561	498
Locus12120.3	609	550
Locus12121.1	3	4
Locus12122.1	136	181
Locus12122.2	134	170
Locus12123.1	4	3
Locus12124.1	24	42
Locus12125.1	75	92
Locus12126.1	258	374
Locus12127.1	12	21
Locus12127.2	12	22
Locus12128.1	29	15
Locus12128.2	54	12
Locus12129.1	149	34
Locus12129.2	110	31
Locus12129.3	159	36
Locus1213.1	180	155
Locus1213.2	270	227
Locus1213.3	214	189
Locus1213.4	480	407
Locus1213.5	686	579
Locus12130.1	3	13
Locus12130.2	2	19
Locus12130.3	168	270
Locus12131.1	339	207
Locus12131.2	383	222
Locus12131.3	248	139
Locus12131.4	385	230
Locus12132.1	0	3
Locus12132.2	468	505
Locus12132.3	289	301
Locus12132.4	488	521
Locus12133.1	52	18
Locus12133.2	59	21
Locus12134.1	6	10
Locus12135.1	1	0
Locus12136.1	33	60
Locus12136.2	43	66
Locus12136.3	50	82
Locus12137.1	0	1
Locus12138.1	62	141
Locus12138.2	57	121
Locus12139.1	12	21
Locus1214.1	972	1159
Locus1214.2	1447	1781
Locus1214.3	1547	1884
Locus12140.1	2	14
Locus12140.2	21	127
Locus12140.3	47	220
Locus12141.1	127	150
Locus12141.2	70	87
Locus12142.1	3	20
Locus12143.1	4	0
Locus12144.1	174	224
Locus12144.2	479	628
Locus12144.3	439	576
Locus12144.4	391	514
Locus12144.5	489	639
Locus12145.1	171	217
Locus12146.1	112	143
Locus12146.2	117	152
Locus12146.3	121	152
Locus12147.1	253	387
Locus12147.2	161	239
Locus12148.1	82	109
Locus12149.1	34	21
Locus12149.2	20	16
Locus1215.1	685	455
Locus1215.2	699	454
Locus1215.3	704	473
Locus1215.4	579	402
Locus1215.5	646	420
Locus1215.6	622	423
Locus1215.7	337	213
Locus1215.8	416	488
Locus1215.9	724	479
Locus12150.1	289	258
Locus12151.1	57	38
Locus12152.1	188	361
Locus12152.2	187	350
Locus12153.1	9	2
Locus12154.1	58	46
Locus12155.1	98	115
Locus12155.2	185	190
Locus12155.3	192	214
Locus12155.4	150	175
Locus12155.5	175	180
Locus12155.6	201	205
Locus12155.7	184	199
Locus12156.1	13	13
Locus12156.10	266	391
Locus12156.2	5	11
Locus12156.3	90	76
Locus12156.4	68	57
Locus12156.5	102	86
Locus12156.6	255	407
Locus12156.7	267	377
Locus12156.8	61	84
Locus12156.9	242	389
Locus12157.1	10	3
Locus12158.1	4	3
Locus12159.1	80	50
Locus12159.2	79	54
Locus1216.1	597	1234
Locus1216.2	303	548
Locus1216.3	657	1302
Locus12160.1	6	0
Locus12161.1	18	14
Locus12162.1	38	13
Locus12163.1	74	131
Locus12164.1	62	219
Locus12164.2	76	226
Locus12164.3	16	71
Locus12164.4	69	222
Locus12164.5	55	153
Locus12164.6	70	228
Locus12165.1	67	97
Locus12165.2	76	93
Locus12165.3	88	106
Locus12165.4	70	101
Locus12166.1	42	91
Locus12167.1	217	143
Locus12167.2	176	104
Locus12168.1	61	96
Locus12169.1	425	560
Locus12169.2	419	563
Locus12169.3	75	90
Locus12169.4	444	577
Locus1217.1	792	912
Locus1217.2	695	777
Locus1217.3	810	953
Locus12170.1	720	681
Locus12170.2	732	711
Locus12170.3	405	382
Locus12170.4	720	689
Locus12170.5	690	655
Locus12170.6	699	663
Locus12170.7	223	208
Locus12170.8	745	695
Locus12170.9	766	726
Locus12171.1	216	213
Locus12171.2	198	193
Locus12172.1	80	181
Locus12173.1	17	0
Locus12173.2	60	0
Locus12174.1	4	15
Locus12174.2	5	4
Locus12174.3	35	63
Locus12175.1	158	86
Locus12175.2	105	130
Locus12175.3	191	124
Locus12176.1	500	492
Locus12177.1	148	76
Locus12177.2	131	64
Locus12177.3	167	105
Locus12177.4	147	86
Locus12178.1	82	75
Locus12178.2	153	154
Locus12178.3	103	114
Locus12179.1	144	199
Locus1218.1	892	899
Locus1218.2	720	671
Locus1218.3	903	893
Locus1218.4	1034	1048
Locus1218.5	564	859
Locus1218.6	487	548
Locus1218.7	1025	1027
Locus12180.1	129	96
Locus12181.1	12	31
Locus12181.2	19	33
Locus12181.3	30	115
Locus12182.1	174	204
Locus12182.2	32	40
Locus12182.3	174	204
Locus12183.1	10	8
Locus12184.1	3	25
Locus12185.1	69	148
Locus12186.1	12	10
Locus12187.1	3	0
Locus12188.1	90	246
Locus12188.2	91	240
Locus12188.3	94	256
Locus12188.4	91	243
Locus12188.5	95	251
Locus12189.1	519	388
Locus1219.1	0	3
Locus1219.10	382	173
Locus1219.11	408	190
Locus1219.12	164	84
Locus1219.13	190	147
Locus1219.14	217	121
Locus1219.15	19	6
Locus1219.16	39	30
Locus1219.17	101	49
Locus1219.18	407	188
Locus1219.2	0	0
Locus1219.3	1	2
Locus1219.4	0	3
Locus1219.5	0	6
Locus1219.6	0	9
Locus1219.7	3	1
Locus1219.8	3	0
Locus1219.9	34	17
Locus12190.1	154	339
Locus12190.2	190	410
Locus12190.3	201	423
Locus12191.1	72	75
Locus12191.2	131	148
Locus12192.1	30	32
Locus12193.1	56	102
Locus12194.1	27	63
Locus12195.1	101	104
Locus12195.2	106	110
Locus12196.1	51	47
Locus12196.2	356	255
Locus12196.3	339	261
Locus12197.1	19	39
Locus12198.1	155	102
Locus12198.2	153	104
Locus12198.3	153	104
Locus12198.4	153	104
Locus12198.5	153	104
Locus12198.6	153	104
Locus12199.1	240	214
Locus122.1	383	314
Locus122.2	265	220
Locus1220.1	92	128
Locus1220.2	40	61
Locus1220.3	395	519
Locus1220.4	443	583
Locus12200.1	492	499
Locus12201.1	19	20
Locus12201.2	16	17
Locus12201.3	16	22
Locus12202.1	4	9
Locus12202.2	34	37
Locus12203.1	222	269
Locus12203.2	200	275
Locus12203.3	208	280
Locus12204.1	0	4
Locus12205.1	101	0
Locus12206.1	75	97
Locus12206.2	42	56
Locus12207.1	265	182
Locus12207.2	253	181
Locus12207.3	265	203
Locus12207.4	302	204
Locus12208.1	12	2
Locus12208.2	196	259
Locus12208.3	193	248
Locus12209.1	73	72
Locus12209.2	49	46
Locus12209.3	73	69
Locus1221.1	499	204
Locus1221.10	515	240
Locus1221.2	1067	583
Locus1221.3	1016	548
Locus1221.4	418	221
Locus1221.5	272	131
Locus1221.6	511	241
Locus1221.7	523	325
Locus1221.8	453	282
Locus1221.9	554	333
Locus12210.1	22	7
Locus12211.1	130	135
Locus12212.1	81	107
Locus12212.2	81	106
Locus12213.1	14	13
Locus12213.2	28	17
Locus12213.3	32	34
Locus12214.1	213	342
Locus12216.1	174	151
Locus12216.2	123	113
Locus12217.1	26	0
Locus12218.1	183	250
Locus12219.1	8	7
Locus1222.1	767	749
Locus12220.1	318	254
Locus12220.2	256	215
Locus12221.1	263	194
Locus12222.1	8	10
Locus12222.2	105	158
Locus12222.3	116	89
Locus12222.4	112	167
Locus12222.5	125	87
Locus12223.1	189	167
Locus12224.1	42	17
Locus12224.2	45	16
Locus12225.1	77	156
Locus12225.2	23	50
Locus12225.3	77	146
Locus12225.4	11	11
Locus12225.5	75	167
Locus12225.6	77	167
Locus12226.1	22	33
Locus12227.1	385	278
Locus12227.2	423	300
Locus12228.1	7	5
Locus12229.1	117	152
Locus12229.2	121	157
Locus1223.1	979	1532
Locus12231.1	29	71
Locus12231.2	39	60
Locus12231.3	23	90
Locus12231.4	46	86
Locus12232.1	8	12
Locus12233.1	326	568
Locus12234.1	204	398
Locus12234.2	119	203
Locus12234.3	600	1138
Locus12234.4	628	1172
Locus12235.1	505	492
Locus12235.2	472	463
Locus12236.1	117	152
Locus12236.2	95	141
Locus12236.3	118	159
Locus12236.4	76	96
Locus12236.5	117	163
Locus12236.6	127	173
Locus12237.1	85	31
Locus12237.2	98	29
Locus12238.1	429	393
Locus12239.1	120	115
Locus12239.2	223	231
Locus1224.1	229	332
Locus1224.2	272	373
Locus1224.3	321	411
Locus12240.1	5	8
Locus12240.2	32	52
Locus12240.3	18	32
Locus12240.4	12	24
Locus12240.5	37	62
Locus12241.1	39	39
Locus12242.1	32	15
Locus12243.1	311	616
Locus12243.2	302	618
Locus12244.1	57	71
Locus12245.1	43	47
Locus12246.1	8	15
Locus12247.1	61	0
Locus12247.2	36	0
Locus12248.1	5	10
Locus12249.1	294	390
Locus12249.2	304	393
Locus12249.3	301	391
Locus1225.1	574	1343
Locus1225.2	533	1318
Locus1225.3	568	1358
Locus12250.1	110	106
Locus12250.2	74	71
Locus12251.1	123	107
Locus12251.2	128	110
Locus12251.3	282	251
Locus12252.1	318	329
Locus12252.2	26	13
Locus12252.3	328	333
Locus12253.1	142	37
Locus12254.1	6	15
Locus12255.1	14	0
Locus12256.1	174	207
Locus12256.2	177	212
Locus12256.3	96	113
Locus12256.4	174	214
Locus12256.5	125	168
Locus12256.6	102	122
Locus12256.7	174	212
Locus12257.1	14	2
Locus12258.1	331	401
Locus12258.2	140	220
Locus12259.1	11	10
Locus1226.1	322	385
Locus1226.2	76	53
Locus12260.1	222	312
Locus12260.2	265	366
Locus12260.3	13	8
Locus12260.4	275	389
Locus12260.5	276	382
Locus12260.6	16	13
Locus12260.7	281	414
Locus12261.1	5	6
Locus12262.1	65	75
Locus12262.2	102	124
Locus12262.3	118	141
Locus12262.4	99	126
Locus12263.1	11	8
Locus12264.1	128	170
Locus12265.1	141	91
Locus12266.1	41	53
Locus12267.1	164	186
Locus12267.2	159	190
Locus12268.1	2	2
Locus12268.2	2	3
Locus12269.1	4	3
Locus1227.1	406	303
Locus1227.2	1613	1376
Locus1227.3	1782	1504
Locus12270.1	16	30
Locus12270.2	13	26
Locus12271.1	21	10
Locus12271.2	21	15
Locus12271.3	20	11
Locus12272.1	8	14
Locus12272.2	8	14
Locus12273.1	97	107
Locus12274.1	127	119
Locus12274.2	129	123
Locus12274.3	129	122
Locus12275.1	1	1
Locus12276.1	157	101
Locus12276.2	31	20
Locus12276.3	148	93
Locus12277.1	62	100
Locus12277.2	43	68
Locus12278.1	334	464
Locus12278.2	397	537
Locus12278.3	405	534
Locus12279.1	11	5
Locus1228.1	654	780
Locus1228.2	167	172
Locus12280.1	7	12
Locus12280.10	27	31
Locus12280.2	53	35
Locus12280.3	0	0
Locus12280.4	28	27
Locus12280.5	41	28
Locus12280.6	49	36
Locus12280.7	23	17
Locus12280.8	35	27
Locus12280.9	44	30
Locus12281.1	13	15
Locus12282.1	332	399
Locus12282.2	306	360
Locus12282.3	321	394
Locus12282.4	347	403
Locus12283.1	117	45
Locus12284.1	7	2
Locus12284.2	93	134
Locus12285.1	195	301
Locus12285.2	197	290
Locus12285.3	213	291
Locus12285.4	212	328
Locus12286.1	36	45
Locus12286.2	29	33
Locus12287.1	28	35
Locus12288.1	25	19
Locus12288.2	14	17
Locus12288.3	52	27
Locus12288.4	22	20
Locus12289.1	166	176
Locus12289.2	116	111
Locus12289.3	194	204
Locus1229.1	838	1079
Locus1229.2	938	1204
Locus1229.3	822	982
Locus1229.4	945	1201
Locus12290.1	104	157
Locus12291.1	22	8
Locus12292.1	3	1
Locus12293.1	9	67
Locus12293.2	6	74
Locus12293.3	15	62
Locus12293.4	0	58
Locus12294.1	29	90
Locus12294.2	27	95
Locus12295.1	292	253
Locus12295.2	308	247
Locus12296.1	40	64
Locus12296.2	33	41
Locus12296.3	25	29
Locus12296.4	67	100
Locus12296.5	67	94
Locus12296.6	69	101
Locus12297.1	191	435
Locus12297.2	394	849
Locus12297.3	390	878
Locus12298.1	79	50
Locus12299.1	74	132
Locus12299.2	132	237
Locus12299.3	138	247
Locus123.1	1758	1764
Locus123.2	1043	1113
Locus123.3	1718	1736
Locus123.4	1399	1473
Locus123.5	474	612
Locus123.6	1570	1671
Locus123.7	269	207
Locus123.8	1873	1877
Locus1230.1	958	1706
Locus1230.2	896	1650
Locus1230.3	1020	1812
Locus12300.1	2	0
Locus12301.1	735	1328
Locus12301.2	27	68
Locus12301.3	735	1330
Locus12301.4	738	1338
Locus12302.1	36	163
Locus12303.1	5	5
Locus12303.2	13	6
Locus12304.1	62	68
Locus12305.1	38	62
Locus12305.2	34	56
Locus12305.3	25	35
Locus12305.4	29	11
Locus12305.5	38	48
Locus12305.6	28	24
Locus12305.7	89	105
Locus12305.8	51	69
Locus12306.1	14	7
Locus12307.1	74	71
Locus12307.2	55	55
Locus12307.3	116	122
Locus12308.1	157	206
Locus12308.2	166	216
Locus12308.3	167	217
Locus12309.1	237	209
Locus1231.1	914	2263
Locus1231.2	931	2301
Locus12310.1	441	181
Locus12310.2	527	237
Locus12311.1	89	128
Locus12312.1	3	0
Locus12313.1	122	121
Locus12314.1	468	649
Locus12314.2	383	434
Locus12315.1	4	12
Locus12316.1	34	37
Locus12316.2	38	22
Locus12316.3	28	11
Locus12316.4	72	58
Locus12317.1	45	19
Locus12318.1	116	174
Locus12319.1	39	43
Locus1232.1	5	0
Locus1232.2	511	278
Locus1232.3	3168	1859
Locus1232.4	9	0
Locus1232.5	1	2
Locus1232.6	3076	1811
Locus1232.7	3142	1816
Locus1232.8	3185	1865
Locus12320.1	31	24
Locus12320.2	20	14
Locus12321.1	133	99
Locus12322.1	5	7
Locus12323.1	94	126
Locus12323.2	209	456
Locus12323.3	205	455
Locus12323.4	142	170
Locus12323.5	219	470
Locus12324.1	13	12
Locus12325.1	40	35
Locus12325.2	39	27
Locus12325.3	47	49
Locus12326.1	49	67
Locus12327.1	103	132
Locus12327.2	25	41
Locus12327.3	168	187
Locus12327.4	169	207
Locus12328.1	181	142
Locus12329.1	172	263
Locus12329.2	569	832
Locus1233.1	59	101
Locus1233.2	83	157
Locus1233.3	73	131
Locus12330.1	246	275
Locus12330.2	129	118
Locus12331.1	67	71
Locus12331.2	216	185
Locus12331.3	239	201
Locus12332.1	163	279
Locus12332.2	163	268
Locus12332.3	182	323
Locus12333.1	101	70
Locus12333.2	96	62
Locus12333.3	114	75
Locus12334.1	2	4
Locus12335.1	114	213
Locus12335.2	110	221
Locus12336.1	56	100
Locus12336.10	57	115
Locus12336.2	54	104
Locus12336.3	59	108
Locus12336.4	57	115
Locus12336.5	19	31
Locus12336.6	60	136
Locus12336.7	61	116
Locus12336.8	57	115
Locus12336.9	62	113
Locus12337.1	302	343
Locus12337.2	174	181
Locus12338.1	23	11
Locus12339.1	30	0
Locus1234.1	181	157
Locus1234.2	206	176
Locus12340.1	116	247
Locus12340.2	81	136
Locus12340.3	119	243
Locus12341.1	9	4
Locus12342.1	326	458
Locus12342.2	296	386
Locus12343.1	300	294
Locus12343.2	59	35
Locus12343.3	163	186
Locus12343.4	288	282
Locus12343.5	316	311
Locus12344.1	3	9
Locus12345.1	23	24
Locus12345.2	34	60
Locus12345.3	28	51
Locus12346.1	280	205
Locus12346.2	283	197
Locus12347.1	55	43
Locus12348.1	15	5
Locus12349.1	179	181
Locus1235.1	44	28
Locus1235.2	92	73
Locus1235.3	94	65
Locus12350.1	402	419
Locus12350.2	445	437
Locus12350.3	25	14
Locus12350.4	414	430
Locus12350.5	9	17
Locus12350.6	437	425
Locus12350.7	13	22
Locus12350.8	426	461
Locus12350.9	463	456
Locus12351.1	181	233
Locus12352.1	99	60
Locus12352.2	41	52
Locus12352.3	68	46
Locus12352.4	50	66
Locus12352.5	50	66
Locus12352.6	111	73
Locus12352.7	50	66
Locus12353.1	9	8
Locus12353.2	102	97
Locus12354.1	16	17
Locus12355.1	92	80
Locus12356.1	63	50
Locus12356.2	4	14
Locus12356.3	65	61
Locus12357.1	15	26
Locus12358.1	206	282
Locus12359.1	219	186
Locus12359.2	236	201
Locus1236.1	324	240
Locus12360.1	137	79
Locus12360.2	129	71
Locus12361.1	92	71
Locus12361.2	54	43
Locus12362.1	16	6
Locus12363.1	3	2
Locus12364.1	37	84
Locus12365.1	55	46
Locus12366.1	82	384
Locus12366.2	80	387
Locus12367.1	3	0
Locus12368.1	42	10
Locus12369.1	221	155
Locus1237.1	367	415
Locus12370.1	3	7
Locus12371.1	10	52
Locus12371.2	10	36
Locus12371.3	9	47
Locus12371.4	9	45
Locus12372.1	31	58
Locus12373.1	67	92
Locus12373.2	26	40
Locus12374.1	33	25
Locus12375.1	351	197
Locus12375.2	65	46
Locus12376.1	43	47
Locus12377.1	36	81
Locus12377.2	37	93
Locus12378.1	6	0
Locus12379.1	12	4
Locus1238.1	399	593
Locus1238.2	440	650
Locus1238.3	257	368
Locus1238.4	263	349
Locus1238.5	448	654
Locus12380.1	279	203
Locus12381.1	1	5
Locus12382.1	73	48
Locus12383.1	89	110
Locus12383.2	111	163
Locus12383.3	9	13
Locus12383.4	127	181
Locus12384.1	109	122
Locus12385.1	11	3
Locus12386.1	0	13
Locus12386.2	43	87
Locus12386.3	7	13
Locus12386.4	12	35
Locus12386.5	5	15
Locus12386.6	18	35
Locus12386.7	38	96
Locus12386.8	26	75
Locus12386.9	22	29
Locus12387.1	4	5
Locus12388.1	485	417
Locus12388.2	123	106
Locus12388.3	480	406
Locus12388.4	550	486
Locus12388.5	361	308
Locus12388.6	634	553
Locus12389.1	64	101
Locus1239.1	1038	1349
Locus12390.1	9	4
Locus12391.1	45	32
Locus12391.2	16	8
Locus12392.1	54	13
Locus12393.1	161	154
Locus12393.2	129	141
Locus12393.3	188	175
Locus12394.1	137	101
Locus12394.2	113	83
Locus12394.3	142	103
Locus12394.4	70	65
Locus12394.5	117	93
Locus12394.6	144	106
Locus12395.1	66	141
Locus12396.1	6	1
Locus12397.1	367	769
Locus12397.2	355	728
Locus12398.1	144	112
Locus12399.1	21	21
Locus12399.2	170	138
Locus12399.3	182	143
Locus12399.4	164	125
Locus12399.5	54	66
Locus12399.6	35	41
Locus12399.7	55	64
Locus12399.8	66	54
Locus12399.9	180	141
Locus124.1	157	146
Locus124.2	241	196
Locus124.3	239	224
Locus124.4	131	132
Locus124.5	199	202
Locus124.6	278	254
Locus1240.1	655	1153
Locus1240.2	648	1135
Locus12400.1	40	50
Locus12401.1	81	68
Locus12401.2	103	90
Locus12401.3	31	21
Locus12401.4	105	95
Locus12401.5	6	2
Locus12401.6	99	81
Locus12401.7	118	104
Locus12402.1	14	17
Locus12402.2	7	12
Locus12403.1	127	160
Locus12403.2	32	34
Locus12404.1	131	239
Locus12404.2	128	226
Locus12404.3	148	240
Locus12404.4	145	259
Locus12405.1	197	327
Locus12406.1	5	7
Locus12407.1	15	9
Locus12408.1	215	190
Locus12408.2	108	96
Locus12408.3	37	32
Locus12408.4	269	251
Locus12408.5	123	127
Locus12408.6	107	108
Locus12408.7	315	278
Locus12409.1	28	45
Locus12409.2	7	1
Locus1241.1	120	134
Locus1241.10	121	134
Locus1241.2	71	116
Locus1241.3	36	82
Locus1241.4	26	36
Locus1241.5	103	134
Locus1241.6	27	60
Locus1241.7	133	134
Locus1241.8	75	112
Locus1241.9	79	119
Locus12410.1	147	171
Locus12410.2	136	166
Locus12411.1	10	6
Locus12411.2	3	7
Locus12412.1	75	57
Locus12413.1	161	182
Locus12414.1	277	404
Locus12414.2	267	377
Locus12415.1	87	95
Locus12415.2	61	70
Locus12416.1	320	274
Locus12417.1	6	5
Locus12418.1	1	0
Locus12419.1	12	12
Locus1242.1	369	451
Locus1242.2	314	377
Locus12420.1	158	285
Locus12421.1	1	0
Locus12422.1	26	18
Locus12423.1	2	3
Locus12423.2	9	12
Locus12424.1	17	22
Locus12425.1	14	9
Locus12426.1	57	91
Locus12427.1	152	258
Locus12427.2	153	258
Locus12428.1	27	38
Locus12429.1	42	132
Locus1243.1	1	0
Locus12430.1	4	4
Locus12431.1	177	172
Locus12431.2	46	49
Locus12432.1	31	14
Locus12433.1	5	7
Locus12434.1	1	2
Locus12435.1	102	302
Locus12435.2	93	268
Locus12436.1	5	45
Locus12437.1	25	50
Locus12437.2	16	15
Locus12437.3	20	35
Locus12438.1	42	49
Locus12439.1	299	162
Locus1244.1	962	724
Locus1244.2	678	499
Locus1244.3	1092	825
Locus12440.1	199	247
Locus12441.1	510	523
Locus12442.1	24	18
Locus12443.1	19	10
Locus12444.1	17	9
Locus12445.1	16	54
Locus12445.2	59	191
Locus12445.3	29	53
Locus12445.4	63	185
Locus12445.5	63	185
Locus12446.1	10	23
Locus12446.2	11	37
Locus12447.1	345	386
Locus12448.1	35	37
Locus12448.2	37	38
Locus12448.3	186	203
Locus12449.1	9	9
Locus1245.1	595	489
Locus12450.1	48	71
Locus12451.1	94	87
Locus12452.1	0	7
Locus12452.2	396	657
Locus12452.3	426	699
Locus12453.1	17	10
Locus12454.1	2	3
Locus12455.1	175	218
Locus12455.2	147	205
Locus12455.3	208	272
Locus12456.1	8	0
Locus12457.1	8	7
Locus12458.1	2	1
Locus12459.1	73	81
Locus1246.1	640	952
Locus1246.2	6	9
Locus1246.3	826	1273
Locus12460.1	7	0
Locus12461.1	58	103
Locus12461.2	232	265
Locus12462.1	18	17
Locus12463.1	16	8
Locus12464.1	18	26
Locus12465.1	108	133
Locus12465.2	129	226
Locus12465.3	144	220
Locus12465.4	138	212
Locus12465.5	142	236
Locus12465.6	141	253
Locus12465.7	145	243
Locus12466.1	222	154
Locus12466.2	267	163
Locus12466.3	268	168
Locus12467.1	5	3
Locus12468.1	120	159
Locus12469.1	101	167
Locus1247.1	914	1058
Locus1247.2	1280	1502
Locus1247.3	1071	1272
Locus1247.4	1436	1697
Locus12470.1	54	100
Locus12471.1	429	412
Locus12471.2	420	393
Locus12472.1	203	112
Locus12472.2	81	54
Locus12473.1	267	469
Locus12473.2	265	434
Locus12473.3	264	454
Locus12474.1	38	4
Locus12475.1	5	5
Locus12476.1	110	113
Locus12476.2	112	91
Locus12476.3	81	97
Locus12476.4	176	149
Locus12477.1	11	4
Locus12478.1	80	104
Locus12478.2	52	83
Locus12478.3	90	114
Locus12478.4	96	137
Locus12479.1	0	2
Locus1248.1	346	241
Locus1248.2	344	221
Locus1248.3	341	248
Locus1248.4	388	264
Locus12480.1	220	187
Locus12480.2	190	212
Locus12480.3	137	133
Locus12480.4	85	95
Locus12480.5	216	211
Locus12480.6	216	213
Locus12481.1	3	4
Locus12481.2	229	152
Locus12481.3	177	90
Locus12481.4	261	138
Locus12482.1	174	137
Locus12483.1	905	1065
Locus12483.2	937	1091
Locus12483.3	862	990
Locus12483.4	947	1106
Locus12484.1	8	12
Locus12485.1	33	14
Locus12486.1	333	410
Locus12486.2	91	93
Locus12486.3	309	375
Locus12486.4	362	437
Locus12487.1	10	2
Locus12488.1	0	0
Locus12489.1	97	98
Locus12489.2	90	99
Locus1249.1	14	11
Locus12490.1	120	170
Locus12490.2	185	255
Locus12491.1	16	73
Locus12492.1	45	24
Locus12492.2	63	47
Locus12493.1	14	3
Locus12493.2	117	129
Locus12493.3	24	4
Locus12494.1	36	45
Locus12495.1	167	138
Locus12495.2	179	176
Locus12496.1	237	189
Locus12496.2	209	182
Locus12497.1	463	0
Locus12498.1	58	52
Locus12498.2	300	223
Locus12498.3	295	234
Locus12498.4	302	234
Locus12499.1	14	15
Locus125.1	827	1367
Locus125.2	827	1367
Locus125.3	906	1502
Locus125.4	891	1475
Locus125.5	315	483
Locus125.6	910	1509
Locus1250.1	45	110
Locus1250.2	170	162
Locus1250.3	144	122
Locus1250.4	116	94
Locus1250.5	116	94
Locus12500.1	28	28
Locus12501.1	31	34
Locus12502.1	6	4
Locus12503.1	3	1
Locus12504.1	14	15
Locus12504.2	52	47
Locus12505.1	78	121
Locus12506.1	4	1
Locus12507.1	6	6
Locus12508.1	10	9
Locus12509.1	3	11
Locus1251.1	1816	623
Locus1251.2	1785	603
Locus1251.3	2115	730
Locus1251.4	1798	618
Locus1251.5	2210	759
Locus12510.1	26	17
Locus12511.1	19	100
Locus12511.2	11	118
Locus12512.1	12	18
Locus12513.1	146	115
Locus12514.1	274	223
Locus12515.1	64	153
Locus12515.2	19	34
Locus12516.1	98	163
Locus12516.2	99	161
Locus12516.3	100	165
Locus12517.1	7	4
Locus12517.2	9	9
Locus12517.3	6	0
Locus12517.4	7	4
Locus12518.1	73	18
Locus12519.1	15	10
Locus1252.1	3	2
Locus1252.2	3	2
Locus1252.3	3	2
Locus1252.4	3	2
Locus1252.5	3	2
Locus1252.6	3	2
Locus1252.7	3	2
Locus1252.8	3	2
Locus12520.1	82	55
Locus12521.1	16	9
Locus12521.2	102	95
Locus12521.3	106	96
Locus12522.1	76	124
Locus12522.2	42	36
Locus12522.3	77	136
Locus12522.4	56	90
Locus12522.5	137	181
Locus12522.6	67	118
Locus12522.7	84	96
Locus12522.8	90	145
Locus12523.1	123	5
Locus12523.2	112	4
Locus12525.1	10	16
Locus12526.1	28	1
Locus12527.1	79	63
Locus12528.1	268	303
Locus12528.2	258	268
Locus12528.3	275	310
Locus12529.1	114	87
Locus12529.2	72	69
Locus12529.3	129	98
Locus1253.1	1884	2051
Locus1253.2	1750	1934
Locus1253.3	257	300
Locus1253.4	0	0
Locus1253.5	389	453
Locus1253.6	1395	1460
Locus1253.7	1835	2023
Locus1253.8	1895	2055
Locus12530.1	198	150
Locus12530.2	206	149
Locus12531.1	117	181
Locus12531.2	46	44
Locus12531.3	111	194
Locus12531.4	104	163
Locus12531.5	118	199
Locus12532.1	1	3
Locus12532.2	3	1
Locus12533.1	18	14
Locus12533.2	17	11
Locus12534.1	52	65
Locus12535.1	26	26
Locus12536.1	11	23
Locus12536.2	87	103
Locus12536.3	56	56
Locus12536.4	94	113
Locus12537.1	9	0
Locus12538.1	88	70
Locus12539.1	129	134
Locus1254.1	2	5
Locus1254.10	120	146
Locus1254.11	92	104
Locus1254.12	145	164
Locus1254.13	144	170
Locus1254.14	173	218
Locus1254.15	1386	2403
Locus1254.16	1387	2444
Locus1254.2	3	1
Locus1254.3	4	2
Locus1254.4	2	6
Locus1254.5	1	2
Locus1254.6	1	2
Locus1254.7	1027	1745
Locus1254.8	63	91
Locus1254.9	738	1299
Locus12540.1	55	187
Locus12540.2	54	199
Locus12541.1	98	163
Locus12542.1	4	37
Locus12543.1	16	9
Locus12544.1	5	5
Locus12545.1	121	88
Locus12545.2	120	88
Locus12545.3	121	88
Locus12546.1	8	2
Locus12547.1	6	14
Locus12548.1	207	177
Locus12549.1	5	0
Locus1255.1	568	618
Locus1255.2	765	782
Locus12550.1	5	2
Locus12551.1	13	17
Locus12551.2	109	105
Locus12551.3	160	170
Locus12552.1	51	67
Locus12552.2	17	28
Locus12553.1	363	458
Locus12554.1	144	184
Locus12555.1	8	7
Locus12556.1	154	124
Locus12557.1	133	153
Locus12557.2	113	144
Locus12558.1	111	52
Locus12559.1	50	79
Locus12559.2	43	38
Locus12559.3	52	90
Locus1256.1	26	27
Locus12560.1	93	30
Locus12560.2	126	29
Locus12560.3	104	30
Locus12561.1	74	114
Locus12561.2	16	31
Locus12561.3	50	73
Locus12561.4	141	219
Locus12561.5	11	9
Locus12561.6	59	84
Locus12561.7	99	154
Locus12562.1	377	356
Locus12562.2	445	413
Locus12562.3	444	432
Locus12562.4	384	362
Locus12562.5	559	485
Locus12563.1	7	6
Locus12563.2	10	12
Locus12564.1	30	8
Locus12565.1	25	23
Locus12566.1	16	10
Locus12567.1	5	5
Locus12568.1	5	3
Locus12568.2	8	7
Locus12568.3	10	5
Locus12569.1	36	101
Locus12569.2	50	132
Locus12569.3	27	63
Locus12569.4	11	41
Locus12569.5	6	27
Locus12569.6	40	109
Locus1257.1	85	215
Locus12570.1	119	165
Locus12570.2	70	116
Locus12570.3	104	144
Locus12570.4	67	107
Locus12570.5	120	153
Locus12570.6	67	111
Locus12570.7	112	143
Locus12570.8	107	145
Locus12570.9	121	169
Locus12571.1	17	6
Locus12571.2	8	9
Locus12572.1	150	215
Locus12573.1	49	68
Locus12573.2	52	78
Locus12573.3	54	61
Locus12573.4	45	86
Locus12573.5	57	74
Locus12574.1	1	4
Locus12575.1	2	0
Locus12576.1	6	8
Locus12577.1	15	14
Locus12578.1	11	1
Locus12579.1	27	0
Locus1258.1	2	4
Locus1258.10	56	102
Locus1258.11	3	0
Locus1258.12	2	2
Locus1258.13	32	32
Locus1258.14	12	0
Locus1258.15	2	0
Locus1258.16	6	4
Locus1258.17	29	14
Locus1258.18	31	46
Locus1258.19	3	15
Locus1258.2	2	2
Locus1258.20	0	48
Locus1258.21	104	113
Locus1258.22	146	157
Locus1258.23	46	64
Locus1258.24	32	32
Locus1258.25	12	0
Locus1258.26	2	0
Locus1258.27	2	2
Locus1258.28	3	15
Locus1258.29	6	4
Locus1258.3	59	95
Locus1258.30	29	14
Locus1258.31	31	46
Locus1258.32	146	157
Locus1258.33	56	102
Locus1258.34	8	4
Locus1258.35	3	0
Locus1258.36	1153	1039
Locus1258.37	1599	1608
Locus1258.38	2148	1593
Locus1258.39	1107	710
Locus1258.4	0	0
Locus1258.40	1354	1547
Locus1258.41	1241	1379
Locus1258.42	1297	1367
Locus1258.43	1336	1404
Locus1258.44	2345	1730
Locus1258.45	1405	1474
Locus1258.5	1	2
Locus1258.6	1	2
Locus1258.7	0	0
Locus1258.8	59	95
Locus1258.9	8	4
Locus12580.1	7	14
Locus12580.2	11	17
Locus12581.1	39	73
Locus12582.1	383	350
Locus12582.2	226	193
Locus12582.3	436	369
Locus12583.1	113	111
Locus12583.2	285	299
Locus12584.1	51	61
Locus12584.2	23	22
Locus12584.3	26	47
Locus12585.1	304	381
Locus12585.2	46	69
Locus12586.1	757	1367
Locus12587.1	45	40
Locus12587.2	43	39
Locus12587.3	43	39
Locus12587.4	43	39
Locus12587.5	43	39
Locus12588.1	165	240
Locus12589.1	223	409
Locus1259.1	187	137
Locus12590.1	22	18
Locus12590.2	112	161
Locus12590.3	183	315
Locus12591.1	7	1
Locus12591.2	10	5
Locus12591.3	11	2
Locus12592.1	147	179
Locus12592.2	209	277
Locus12593.1	4	0
Locus12594.1	71	53
Locus12594.2	94	108
Locus12594.3	94	116
Locus12595.1	415	281
Locus12595.2	352	231
Locus12595.3	574	405
Locus12595.4	199	146
Locus12595.5	428	291
Locus12595.6	2	8
Locus12595.7	581	406
Locus12596.1	51	47
Locus12596.2	50	47
Locus12596.3	56	56
Locus12596.4	37	40
Locus12596.5	48	49
Locus12597.1	79	95
Locus12597.2	78	92
Locus12598.1	18	43
Locus12599.1	64	91
Locus12599.2	64	95
Locus126.1	551	456
Locus126.2	519	437
Locus1260.1	480	759
Locus1260.2	122	193
Locus1260.3	495	775
Locus12600.1	4	7
Locus12601.1	0	0
Locus12601.2	19	12
Locus12602.1	48	23
Locus12603.1	39	56
Locus12603.2	39	60
Locus12604.1	20	10
Locus12605.1	4	7
Locus12605.2	52	61
Locus12606.1	6	2
Locus12607.1	23	9
Locus12607.2	39	8
Locus12608.1	32	18
Locus12608.2	19	14
Locus12609.1	150	55
Locus12609.2	428	141
Locus12609.3	601	206
Locus1261.1	252	390
Locus1261.2	285	435
Locus1261.3	282	440
Locus12610.1	0	0
Locus12610.2	5	4
Locus12610.3	2	2
Locus12610.4	0	1
Locus12611.1	0	0
Locus12612.1	65	82
Locus12613.1	97	134
Locus12614.1	112	116
Locus12615.1	119	123
Locus12615.2	199	213
Locus12615.3	119	123
Locus12615.4	198	204
Locus12616.1	22	14
Locus12617.1	160	119
Locus12617.2	162	120
Locus12617.3	162	102
Locus12617.4	160	119
Locus12618.1	20	21
Locus12619.1	0	6
Locus1262.1	1256	1161
Locus1262.2	234	274
Locus1262.3	1181	1095
Locus1262.4	936	801
Locus1262.5	1088	966
Locus1262.6	1093	896
Locus1262.7	1319	1217
Locus12620.1	321	297
Locus12621.1	8	10
Locus12622.1	206	410
Locus12622.2	305	651
Locus12622.3	332	696
Locus12623.1	646	869
Locus12623.2	626	843
Locus12623.3	744	1033
Locus12624.1	361	525
Locus12625.1	2	1
Locus12626.1	18	23
Locus12626.2	4	7
Locus12627.1	21	25
Locus12627.2	39	51
Locus12627.3	41	56
Locus12628.1	0	1
Locus12629.1	43	34
Locus1263.1	184	134
Locus1263.2	164	132
Locus12630.1	41	67
Locus12630.2	53	74
Locus12631.1	5	5
Locus12632.1	95	161
Locus12633.1	0	3
Locus12634.1	24	26
Locus12635.1	9	6
Locus12635.2	0	1
Locus12635.3	0	1
Locus12635.4	5	4
Locus12635.5	0	1
Locus12636.1	220	209
Locus12636.2	321	301
Locus12637.1	0	1
Locus12637.2	9	14
Locus12637.3	223	147
Locus12638.1	46	30
Locus12639.1	29	39
Locus1264.1	512	422
Locus1264.2	451	381
Locus1264.3	570	508
Locus12640.1	101	35
Locus12641.1	345	497
Locus12641.2	365	547
Locus12642.1	24	2
Locus12643.1	234	437
Locus12643.2	213	426
Locus12643.3	234	445
Locus12644.1	100	138
Locus12645.1	10	5
Locus12646.1	313	358
Locus12647.1	115	9
Locus12648.1	55	125
Locus12648.2	42	124
Locus12649.1	82	67
Locus1265.1	538	683
Locus1265.2	661	813
Locus1265.3	729	861
Locus12650.1	16	24
Locus12651.1	0	1
Locus12652.1	1	4
Locus12653.1	14	10
Locus12654.1	43	38
Locus12654.2	36	33
Locus12655.1	153	209
Locus12656.1	192	283
Locus12656.2	232	286
Locus12656.3	229	290
Locus12656.4	213	286
Locus12656.5	30	14
Locus12657.1	20	11
Locus12658.1	11	8
Locus12659.1	227	170
Locus12659.2	213	291
Locus12659.3	258	301
Locus1266.1	154	296
Locus1266.2	151	306
Locus1266.3	71	156
Locus1266.4	176	347
Locus12660.1	23	130
Locus12660.2	6	47
Locus12660.3	15	72
Locus12660.4	4	62
Locus12660.5	21	77
Locus12661.1	5	15
Locus12662.1	0	5
Locus12663.1	5	0
Locus12664.1	65	50
Locus12665.1	166	257
Locus12665.2	41	52
Locus12665.3	164	273
Locus12666.1	333	377
Locus12666.2	383	438
Locus12667.1	114	87
Locus12668.1	85	100
Locus12668.2	114	133
Locus12669.1	0	0
Locus12669.2	0	1
Locus12669.3	8	6
Locus12669.4	0	0
Locus12669.5	5	10
Locus1267.1	165	188
Locus1267.2	162	178
Locus1267.3	140	154
Locus1267.4	138	152
Locus1267.5	146	161
Locus1267.6	164	187
Locus1267.7	60	85
Locus1267.8	157	173
Locus12670.1	282	325
Locus12670.2	315	366
Locus12671.1	92	219
Locus12671.2	89	224
Locus12672.1	88	107
Locus12672.2	82	111
Locus12673.1	358	712
Locus12674.1	291	196
Locus12674.2	334	228
Locus12675.1	2	1
Locus12677.1	95	57
Locus12677.2	124	79
Locus12677.3	106	66
Locus12678.1	37	93
Locus12678.2	9	13
Locus12678.3	69	184
Locus12679.1	11	23
Locus1268.1	685	582
Locus1268.2	691	589
Locus1268.3	701	590
Locus1268.4	20	1
Locus1268.5	710	590
Locus12680.1	146	322
Locus12681.1	267	344
Locus12682.1	83	71
Locus12682.2	74	70
Locus12682.3	82	76
Locus12683.1	81	73
Locus12684.1	295	292
Locus12685.1	17	15
Locus12685.2	16	11
Locus12686.1	746	722
Locus12686.2	746	738
Locus12686.3	946	882
Locus12687.1	8	3
Locus12688.1	19	23
Locus12689.1	106	241
Locus1269.1	571	758
Locus1269.2	598	818
Locus1269.3	604	831
Locus12690.1	15	1
Locus12691.1	539	506
Locus12692.1	21	18
Locus12693.1	123	243
Locus12693.2	18	35
Locus12694.1	493	427
Locus12695.1	148	121
Locus12695.2	120	104
Locus12696.1	11	11
Locus12697.1	156	137
Locus12698.1	1	5
Locus12699.1	110	154
Locus12699.2	108	157
Locus12699.3	118	169
Locus127.1	1092	900
Locus127.2	644	538
Locus1270.1	251	351
Locus1270.10	289	425
Locus1270.2	28	21
Locus1270.3	272	287
Locus1270.4	285	301
Locus1270.5	287	423
Locus1270.6	285	421
Locus1270.7	282	311
Locus1270.8	271	291
Locus1270.9	325	494
Locus12700.1	37	21
Locus12700.2	43	21
Locus12700.3	89	40
Locus12700.4	16	13
Locus12700.5	14	7
Locus12700.6	32	19
Locus12700.7	43	18
Locus12700.8	105	47
Locus12701.1	1	1
Locus12702.1	246	263
Locus12702.2	66	157
Locus12702.3	236	242
Locus12702.4	239	251
Locus12702.5	266	199
Locus12702.6	218	215
Locus12702.7	239	254
Locus12702.8	235	289
Locus12703.1	27	52
Locus12703.2	0	0
Locus12704.1	51	46
Locus12705.1	13	8
Locus12706.1	3	1
Locus12706.2	0	1
Locus12707.1	71	98
Locus12708.1	133	107
Locus12708.2	142	107
Locus12708.3	134	109
Locus12709.1	165	188
Locus12709.2	176	203
Locus1271.1	5	1
Locus1271.2	14	9
Locus1271.3	9	9
Locus12710.1	134	151
Locus12711.1	145	178
Locus12712.1	155	408
Locus12712.2	232	512
Locus12712.3	226	561
Locus12712.4	191	489
Locus12712.5	4	16
Locus12712.6	246	604
Locus12713.1	69	92
Locus12714.1	233	103
Locus12715.1	94	231
Locus12715.2	97	241
Locus12716.1	16	27
Locus12717.1	3	5
Locus12718.1	7	1
Locus12719.1	4	13
Locus1272.1	731	682
Locus1272.2	677	653
Locus1272.3	707	656
Locus1272.4	147	214
Locus1272.5	144	229
Locus1272.6	784	721
Locus1272.7	252	392
Locus1272.8	748	710
Locus12720.1	59	74
Locus12721.1	294	494
Locus12721.2	314	531
Locus12722.1	14	44
Locus12723.1	35	14
Locus12723.2	67	47
Locus12723.3	56	36
Locus12724.1	309	288
Locus12724.2	309	288
Locus12724.3	299	283
Locus12725.1	5	2
Locus12725.2	8	1
Locus12726.1	225	300
Locus12727.1	130	79
Locus12728.1	96	127
Locus12728.2	134	182
Locus12728.3	98	128
Locus12729.1	3	12
Locus12729.2	4	13
Locus1273.1	289	248
Locus1273.10	381	320
Locus1273.2	97	80
Locus1273.3	304	251
Locus1273.4	366	317
Locus1273.5	62	108
Locus1273.6	280	241
Locus1273.7	360	301
Locus1273.8	60	112
Locus1273.9	304	235
Locus12730.1	10	16
Locus12731.1	34	57
Locus12732.1	51	43
Locus12732.2	50	43
Locus12732.3	51	39
Locus12732.4	51	45
Locus12732.5	49	43
Locus12732.6	13	1
Locus12732.7	52	43
Locus12733.1	181	96
Locus12734.1	288	284
Locus12735.1	3	5
Locus12736.1	245	345
Locus12737.1	4	4
Locus12737.2	4	4
Locus12738.1	4	7
Locus12739.1	330	293
Locus1274.1	865	490
Locus1274.2	660	363
Locus1274.3	149	106
Locus1274.4	873	495
Locus12740.1	50	45
Locus12741.1	280	246
Locus12741.2	127	98
Locus12741.3	503	396
Locus12742.1	340	708
Locus12742.2	398	830
Locus12742.3	401	840
Locus12743.1	111	53
Locus12743.2	255	93
Locus12744.1	19	22
Locus12745.1	30	29
Locus12745.2	32	22
Locus12746.1	16	47
Locus12746.2	354	533
Locus12746.3	363	504
Locus12746.4	359	548
Locus12747.1	2	17
Locus12748.1	5	6
Locus12749.1	223	235
Locus1275.1	1933	1652
Locus1275.2	507	428
Locus1275.3	1988	1694
Locus12750.1	3	1
Locus12751.1	133	144
Locus12751.2	136	145
Locus12752.1	129	166
Locus12753.1	2	2
Locus12754.1	12	40
Locus12755.1	2	1
Locus12755.2	23	96
Locus12755.3	22	100
Locus12756.1	165	236
Locus12756.2	201	278
Locus12757.1	3	1
Locus12758.1	31	96
Locus12758.2	123	298
Locus12758.3	121	299
Locus12758.4	131	307
Locus12758.5	139	243
Locus12758.6	132	344
Locus12759.1	391	547
Locus12759.2	405	532
Locus12759.3	9	23
Locus12759.4	422	558
Locus1276.1	1782	1473
Locus1276.2	290	313
Locus1276.3	1789	1479
Locus1276.4	1790	1476
Locus12760.1	64	24
Locus12760.2	87	20
Locus12760.3	79	26
Locus12761.1	15	3
Locus12762.1	64	113
Locus12762.2	65	123
Locus12763.1	83	98
Locus12764.1	62	43
Locus12765.1	293	183
Locus12765.2	304	171
Locus12766.1	3	1
Locus12767.1	260	177
Locus12767.2	208	158
Locus12767.3	268	207
Locus12768.1	33	71
Locus12768.2	19	58
Locus12768.3	33	72
Locus12769.1	60	141
Locus1277.1	1040	1372
Locus1277.2	1050	1371
Locus12770.1	10	12
Locus12771.1	26	22
Locus12771.2	17	16
Locus12772.1	20	22
Locus12773.1	71	98
Locus12774.1	48	52
Locus12774.2	57	90
Locus12774.3	46	51
Locus12775.1	13	7
Locus12776.1	7	9
Locus12778.1	132	155
Locus12778.2	26	37
Locus12778.3	130	165
Locus12778.4	141	176
Locus12779.1	95	69
Locus12779.2	18	10
Locus1278.1	311	431
Locus1278.2	360	510
Locus12780.1	10	11
Locus12781.1	37	23
Locus12782.1	11	13
Locus12783.1	0	0
Locus12784.1	220	211
Locus12785.1	81	96
Locus12786.1	2	1
Locus12787.1	64	11
Locus12788.1	438	392
Locus12788.2	392	349
Locus12789.1	235	262
Locus12789.2	237	264
Locus12789.3	233	266
Locus1279.1	5	16
Locus12790.1	14	7
Locus12791.1	55	40
Locus12792.1	29	42
Locus12792.2	10	20
Locus12792.3	35	58
Locus12793.1	49	126
Locus12793.2	45	137
Locus12794.1	76	8
Locus12795.1	83	66
Locus12796.1	43	42
Locus12796.2	46	44
Locus12796.3	107	82
Locus12797.1	94	160
Locus12798.1	175	303
Locus12798.2	99	74
Locus12798.3	121	92
Locus12798.4	113	93
Locus12798.5	181	308
Locus12799.1	46	94
Locus12799.2	41	86
Locus128.1	872	886
Locus128.2	383	448
Locus128.3	700	852
Locus128.4	973	978
Locus128.5	1126	1176
Locus1280.1	264	307
Locus12800.1	466	559
Locus12800.10	534	621
Locus12800.2	498	593
Locus12800.3	516	596
Locus12800.4	481	573
Locus12800.5	487	583
Locus12800.6	440	485
Locus12800.7	449	577
Locus12800.8	428	509
Locus12800.9	451	503
Locus12801.1	434	1099
Locus12802.1	237	166
Locus12802.2	245	171
Locus12802.3	222	177
Locus12802.4	243	185
Locus12803.1	104	91
Locus12803.2	92	89
Locus12803.3	103	91
Locus12804.1	45	50
Locus12805.1	27	11
Locus12806.1	21	38
Locus12807.1	29	42
Locus12808.1	20	12
Locus12809.1	162	105
Locus1281.1	1035	819
Locus1281.2	2204	1696
Locus1281.3	1079	811
Locus1281.4	1121	904
Locus1281.5	1113	763
Locus1281.6	1103	863
Locus1281.7	2268	1714
Locus12810.1	133	102
Locus12810.2	235	209
Locus12811.1	40	38
Locus12811.2	35	46
Locus12811.3	183	162
Locus12812.1	5	5
Locus12813.1	153	181
Locus12813.2	257	340
Locus12813.3	285	337
Locus12814.1	21	4
Locus12815.1	12	7
Locus12815.2	44	15
Locus12817.1	2	9
Locus12818.1	8	6
Locus12818.2	28	9
Locus12819.1	2	0
Locus12819.2	1	0
Locus1282.1	1213	1179
Locus1282.2	561	541
Locus1282.3	1226	1189
Locus1282.4	663	686
Locus1282.5	1265	1219
Locus12820.1	2	4
Locus12821.1	23	39
Locus12821.2	1	4
Locus12821.3	13	32
Locus12821.4	42	54
Locus12821.5	47	84
Locus12821.6	54	65
Locus12822.1	140	193
Locus12823.1	153	244
Locus12823.2	4	10
Locus12823.3	172	259
Locus12824.1	79	90
Locus12824.2	192	163
Locus12824.3	240	242
Locus12824.4	307	300
Locus12825.1	275	423
Locus12826.1	236	387
Locus12826.2	372	596
Locus12827.1	40	24
Locus12827.2	0	0
Locus12827.3	38	24
Locus12827.4	84	29
Locus12827.5	38	24
Locus12829.1	117	240
Locus1283.1	769	560
Locus1283.2	460	317
Locus12830.1	9	1
Locus12831.1	180	146
Locus12831.2	156	138
Locus12832.1	220	484
Locus12832.2	190	440
Locus12832.3	186	445
Locus12832.4	204	470
Locus12832.5	169	337
Locus12832.6	228	496
Locus12833.1	15	12
Locus12833.2	16	10
Locus12834.1	12	1
Locus12835.1	140	164
Locus12836.1	5	2
Locus12837.1	9	8
Locus12838.1	5	11
Locus12838.2	14	13
Locus12838.3	7	10
Locus12839.1	14	14
Locus12839.2	71	60
Locus1284.1	1527	1349
Locus1284.2	1442	1217
Locus1284.3	1412	1266
Locus1284.4	1547	1362
Locus12840.1	33	36
Locus12841.1	16	40
Locus12842.1	189	162
Locus12842.2	188	163
Locus12843.1	306	297
Locus12844.1	32	126
Locus12844.2	14	253
Locus12845.1	75	90
Locus12845.2	121	132
Locus12845.3	1	2
Locus12845.4	5	8
Locus12845.5	143	176
Locus12846.1	57	49
Locus12847.1	110	75
Locus12847.2	108	71
Locus12848.1	29	52
Locus12848.2	29	53
Locus12848.3	25	45
Locus12849.1	7	1
Locus1285.1	0	0
Locus1285.2	3830	2820
Locus1285.3	248	141
Locus1285.4	4070	2953
Locus1285.5	2697	1827
Locus1285.6	4073	2925
Locus1285.7	1146	934
Locus1285.8	4081	2949
Locus12850.1	178	272
Locus12851.1	181	121
Locus12851.2	32	6
Locus12852.1	3	0
Locus12853.1	174	120
Locus12854.1	62	90
Locus12854.2	29	53
Locus12855.1	2	2
Locus12856.1	53	51
Locus12857.1	5	20
Locus12858.1	226	261
Locus12858.2	248	277
Locus12858.3	185	173
Locus12858.4	249	278
Locus12859.1	3	0
Locus1286.1	268	436
Locus1286.2	268	437
Locus12860.1	3	13
Locus12861.1	119	47
Locus12861.2	118	47
Locus12861.3	0	0
Locus12861.4	113	51
Locus12861.5	146	78
Locus12861.6	212	68
Locus12862.1	347	363
Locus12863.1	61	53
Locus12863.2	22	20
Locus12864.1	439	760
Locus12864.2	440	774
Locus12865.1	715	758
Locus12866.1	204	365
Locus12866.2	292	536
Locus12866.3	302	535
Locus12867.1	12	5
Locus12868.1	14	13
Locus12869.1	15	49
Locus1287.1	150	198
Locus1287.2	103	125
Locus1287.3	179	224
Locus12870.1	156	261
Locus12870.2	153	263
Locus12870.3	72	111
Locus12870.4	143	237
Locus12870.5	10	16
Locus12870.6	157	260
Locus12871.1	25	8
Locus12872.1	13	4
Locus12873.1	100	37
Locus12874.1	78	99
Locus12874.2	75	97
Locus12875.1	129	124
Locus12875.2	114	119
Locus12876.1	5	5
Locus12877.1	186	131
Locus12878.1	49	55
Locus12878.2	248	163
Locus12879.1	109	103
Locus12879.2	107	84
Locus12879.3	130	127
Locus1288.1	8	2
Locus12880.1	7	9
Locus12881.1	183	278
Locus12882.1	304	351
Locus12883.1	7	73
Locus12883.2	72	69
Locus12883.3	84	39
Locus12883.4	24	75
Locus12884.1	9	15
Locus12885.1	116	148
Locus12885.2	106	163
Locus12886.1	14	13
Locus12886.2	18	22
Locus12887.1	52	24
Locus12887.2	51	48
Locus12887.3	52	33
Locus12887.4	46	23
Locus12887.5	46	75
Locus12887.6	61	43
Locus12888.1	61	62
Locus12888.2	57	50
Locus12889.1	14	2
Locus1289.1	510	750
Locus1289.10	926	1346
Locus1289.2	887	1308
Locus1289.3	236	346
Locus1289.4	846	1220
Locus1289.5	885	1273
Locus1289.6	831	1204
Locus1289.7	60	58
Locus1289.8	889	1334
Locus1289.9	805	1150
Locus12890.1	73	52
Locus12890.2	156	111
Locus12891.1	144	156
Locus12892.1	0	1
Locus12893.1	3	2
Locus12894.1	41	44
Locus12894.2	43	43
Locus12894.3	51	58
Locus12895.1	2	12
Locus12896.1	7	16
Locus12896.2	16	19
Locus12897.1	193	193
Locus12898.1	15	27
Locus12898.2	33	55
Locus12898.3	38	73
Locus12899.1	49	35
Locus12899.2	54	35
Locus12899.3	65	44
Locus12899.4	65	44
Locus12899.5	42	30
Locus12899.6	65	44
Locus129.1	10070	7254
Locus129.2	11371	8411
Locus129.3	13113	9403
Locus129.4	13125	9417
Locus129.5	12862	9144
Locus129.6	13101	9384
Locus129.7	12760	9116
Locus129.8	12899	9182
Locus129.9	13206	9427
Locus1290.1	15	76
Locus12900.1	78	66
Locus12900.2	18	11
Locus12900.3	83	63
Locus12901.1	199	185
Locus12901.2	253	321
Locus12901.3	259	279
Locus12901.4	256	321
Locus12901.5	163	226
Locus12901.6	254	317
Locus12901.7	298	352
Locus12901.8	260	323
Locus12901.9	265	262
Locus12902.1	32	43
Locus12903.1	2	4
Locus12904.1	34	23
Locus12905.1	0	3
Locus12906.1	4	0
Locus12908.1	88	97
Locus12909.1	45	77
Locus1291.1	11	4
Locus12910.1	346	479
Locus12911.1	125	163
Locus12911.2	96	77
Locus12911.3	247	268
Locus12912.1	5	0
Locus12912.2	5	0
Locus12912.3	43	22
Locus12913.1	17	23
Locus12913.2	5	19
Locus12913.3	24	40
Locus12914.1	7	2
Locus12915.1	69	0
Locus12916.1	257	336
Locus12917.1	88	105
Locus12917.2	90	109
Locus12918.1	37	50
Locus12918.2	19	31
Locus12918.3	59	88
Locus12919.1	50	84
Locus12919.2	9	0
Locus12919.3	43	74
Locus12919.4	29	19
Locus12919.5	59	87
Locus12919.6	57	85
Locus12919.7	55	90
Locus1292.1	4	2
Locus1292.2	913	817
Locus1292.3	2056	1760
Locus1292.4	2488	2065
Locus12920.1	10	3
Locus12921.1	33	37
Locus12922.1	3	5
Locus12923.1	274	127
Locus12924.1	121	237
Locus12925.1	36	77
Locus12926.1	72	92
Locus12927.1	46	53
Locus12927.10	230	310
Locus12927.2	35	36
Locus12927.3	10	18
Locus12927.4	124	62
Locus12927.5	13	13
Locus12927.6	79	37
Locus12927.7	276	371
Locus12927.8	91	71
Locus12927.9	208	100
Locus12928.1	7	9
Locus12929.1	162	223
Locus1293.1	402	343
Locus1293.2	330	296
Locus1293.3	540	466
Locus1293.4	541	470
Locus12930.1	6	10
Locus12931.1	98	53
Locus12932.1	19	29
Locus12933.1	109	29
Locus12933.2	4	1
Locus12934.1	1	2
Locus12935.1	6	0
Locus12936.1	183	184
Locus12936.2	188	182
Locus12936.3	189	185
Locus12937.1	130	137
Locus12938.1	243	235
Locus12939.1	29	45
Locus12939.2	26	44
Locus1294.1	1355	1162
Locus12940.1	184	208
Locus12940.2	189	224
Locus12941.1	10	13
Locus12942.1	4	0
Locus12943.1	170	191
Locus12944.1	11	13
Locus12945.1	5	0
Locus12946.1	118	109
Locus12946.2	171	128
Locus12947.1	51	141
Locus12948.1	3	5
Locus12948.2	3	5
Locus12949.1	108	74
Locus1295.1	2404	1399
Locus1295.2	2412	1390
Locus1295.3	2195	1229
Locus1295.4	2437	1399
Locus12950.1	8	6
Locus12950.2	99	165
Locus12950.3	94	170
Locus12950.4	85	148
Locus12950.5	102	168
Locus12951.1	0	1
Locus12952.1	22	28
Locus12952.10	25	40
Locus12952.2	162	159
Locus12952.3	160	166
Locus12952.4	85	79
Locus12952.5	2	4
Locus12952.6	136	152
Locus12952.7	25	31
Locus12952.8	151	191
Locus12952.9	164	170
Locus12954.1	13	1
Locus12955.1	3	4
Locus12956.1	18	23
Locus12956.2	48	112
Locus12957.1	117	164
Locus12957.2	70	85
Locus12958.1	31	42
Locus12959.1	247	335
Locus12959.2	227	321
Locus12959.3	230	313
Locus12959.4	233	328
Locus1296.1	7	7
Locus12960.1	10	10
Locus12961.1	98	122
Locus12962.1	12	6
Locus12963.1	71	123
Locus12963.2	6	13
Locus12964.1	171	292
Locus12964.2	144	292
Locus12964.3	199	324
Locus12964.4	59	62
Locus12964.5	184	318
Locus12965.1	292	344
Locus12965.2	187	235
Locus12965.3	297	349
Locus12966.1	25	20
Locus12967.1	117	148
Locus12968.1	496	414
Locus12968.2	535	441
Locus12969.1	45	15
Locus1297.1	581	710
Locus1297.2	410	503
Locus1297.3	461	530
Locus1297.4	581	708
Locus12970.1	107	127
Locus12970.2	10	15
Locus12970.3	116	133
Locus12971.1	18	19
Locus12971.2	6	5
Locus12972.1	89	116
Locus12972.2	95	117
Locus12973.1	6	11
Locus12974.1	28	38
Locus12975.1	6	3
Locus12976.1	15	15
Locus12977.1	188	297
Locus12977.2	77	142
Locus12977.3	201	305
Locus12978.1	20	21
Locus12978.2	15	15
Locus12979.1	66	52
Locus1298.1	75	137
Locus1298.2	52	95
Locus1298.3	503	620
Locus1298.4	491	632
Locus1298.5	530	666
Locus1298.6	563	741
Locus1298.7	571	722
Locus1298.8	555	706
Locus12980.1	63	31
Locus12981.1	407	376
Locus12982.1	21	16
Locus12983.1	68	77
Locus12984.1	4	8
Locus12985.1	61	82
Locus12986.1	388	483
Locus12986.2	392	490
Locus12987.1	29	20
Locus12988.1	114	103
Locus12989.1	306	281
Locus1299.1	4338	5479
Locus1299.2	2700	3274
Locus1299.3	4403	5512
Locus1299.4	111	120
Locus1299.5	4368	5491
Locus12990.1	118	150
Locus12991.1	3	6
Locus12991.2	670	861
Locus12991.3	556	709
Locus12991.4	377	503
Locus12991.5	407	488
Locus12991.6	699	887
Locus12992.1	28	24
Locus12993.1	18	27
Locus12993.2	125	101
Locus12993.3	134	117
Locus12994.1	302	414
Locus12995.1	79	57
Locus12996.1	52	87
Locus12997.1	185	150
Locus12997.2	168	142
Locus12998.1	22	21
Locus12998.2	5	5
Locus12998.3	29	31
Locus12998.4	35	32
Locus12998.5	44	46
Locus12999.1	28	72
Locus12999.10	52	139
Locus12999.2	26	60
Locus12999.3	25	63
Locus12999.4	0	5
Locus12999.5	45	138
Locus12999.6	42	118
Locus12999.7	27	71
Locus12999.8	53	130
Locus12999.9	5	5
Locus13.1	4177	1904
Locus13.2	4870	2353
Locus13.3	239	238
Locus13.4	4221	1877
Locus13.5	4374	2177
Locus13.6	2039	785
Locus13.7	632	724
Locus13.8	4913	2363
Locus130.1	0	1
Locus130.2	912	698
Locus130.3	515	351
Locus130.4	1221	963
Locus130.5	1139	868
Locus130.6	1124	901
Locus130.7	1211	964
Locus1300.1	2248	690
Locus1300.2	1546	562
Locus1300.3	1943	562
Locus1300.4	1178	313
Locus1300.5	2242	702
Locus13000.1	24	34
Locus13001.1	225	165
Locus13002.1	76	25
Locus13003.1	3	5
Locus13003.2	51	110
Locus13004.1	97	68
Locus13004.2	103	82
Locus13005.1	175	230
Locus13006.1	153	127
Locus13007.1	55	152
Locus13008.1	115	350
Locus13009.1	23	24
Locus1301.1	5824	2383
Locus1301.2	5824	2383
Locus1301.3	5824	2383
Locus1301.4	5791	2369
Locus1301.5	5439	2230
Locus1301.6	6197	2513
Locus13010.1	41	37
Locus13010.2	96	87
Locus13010.3	60	70
Locus13010.4	20	7
Locus13010.5	169	138
Locus13010.6	27	23
Locus13010.7	192	163
Locus13010.8	99	105
Locus13010.9	215	176
Locus13011.1	11	34
Locus13012.1	221	183
Locus13012.2	232	185
Locus13013.1	29	19
Locus13013.2	38	18
Locus13014.1	13	10
Locus13015.1	242	92
Locus13015.2	21	21
Locus13015.3	238	111
Locus13015.4	228	129
Locus13015.5	310	69
Locus13015.6	502	157
Locus13016.1	7	0
Locus13017.1	22	8
Locus13018.1	226	233
Locus13019.1	18	4
Locus1302.1	650	509
Locus1302.2	715	537
Locus13020.1	3	0
Locus13021.1	105	32
Locus13021.2	49	9
Locus13021.3	132	36
Locus13022.1	94	81
Locus13023.1	142	298
Locus13024.1	75	76
Locus13024.2	103	111
Locus13025.1	176	198
Locus13025.2	114	118
Locus13025.3	180	209
Locus13025.4	189	205
Locus13026.1	59	120
Locus13027.1	90	165
Locus13027.2	88	163
Locus13028.1	26	27
Locus13029.1	5	19
Locus1303.1	2332	2823
Locus1303.2	2178	2645
Locus1303.3	2325	2822
Locus13030.1	87	134
Locus13030.2	85	113
Locus13030.3	87	133
Locus13031.1	256	240
Locus13032.1	33	39
Locus13032.2	96	95
Locus13032.3	95	80
Locus13032.4	99	98
Locus13033.1	100	104
Locus13034.1	21	47
Locus13034.2	21	52
Locus13034.3	14	41
Locus13034.4	21	47
Locus13034.5	21	47
Locus13035.1	3	2
Locus13036.1	136	192
Locus13036.2	145	191
Locus13036.3	158	200
Locus13037.1	133	38
Locus13037.2	129	30
Locus13038.1	160	98
Locus13039.1	26	24
Locus13039.2	38	36
Locus1304.1	125	106
Locus1304.2	124	104
Locus1304.3	2444	991
Locus1304.4	2417	990
Locus1304.5	61	36
Locus1304.6	127	107
Locus1304.7	2454	1011
Locus13040.1	3	5
Locus13040.2	4	16
Locus13040.3	8	21
Locus13041.1	124	42
Locus13042.1	85	33
Locus13043.1	3	7
Locus13043.2	3	5
Locus13043.3	10	26
Locus13044.1	246	334
Locus13044.2	259	344
Locus13045.1	371	510
Locus13046.1	16	49
Locus13047.1	30	46
Locus13048.1	20	18
Locus13049.1	25	90
Locus1305.1	712	936
Locus1305.2	772	981
Locus1305.3	785	984
Locus13050.1	163	127
Locus13051.1	72	85
Locus13051.2	13	40
Locus13051.3	84	132
Locus13051.4	79	118
Locus13052.1	58	67
Locus13052.2	345	483
Locus13053.1	4	0
Locus13054.1	73	4
Locus13054.2	87	14
Locus13054.3	100	2
Locus13055.1	2	2
Locus13056.1	5	3
Locus13057.1	338	366
Locus13058.1	25	0
Locus13059.1	0	0
Locus1306.1	72	51
Locus1306.2	214	166
Locus1306.3	215	170
Locus13060.1	100	132
Locus13060.2	254	357
Locus13061.1	44	59
Locus13062.1	0	9
Locus13062.2	8	7
Locus13062.3	3	8
Locus13063.1	10	0
Locus13064.1	33	43
Locus13064.2	19	12
Locus13064.3	99	126
Locus13064.4	88	123
Locus13064.5	5	31
Locus13065.1	33	60
Locus13066.1	1	1
Locus13067.1	6	1
Locus13068.1	89	100
Locus13069.1	9	26
Locus1307.1	272	170
Locus1307.2	284	186
Locus1307.3	297	192
Locus13070.1	67	99
Locus13070.2	55	71
Locus13072.1	1	1
Locus13073.1	28	62
Locus13075.1	10	13
Locus13076.1	35	61
Locus13076.2	254	413
Locus13076.3	468	771
Locus13076.4	481	786
Locus13077.1	42	57
Locus13077.2	35	47
Locus13078.1	132	190
Locus13078.2	94	128
Locus13078.3	165	259
Locus13079.1	2	1
Locus1308.1	31	48
Locus1308.2	0	0
Locus1308.3	34	61
Locus1308.4	6	16
Locus1308.5	37	54
Locus1308.6	38	64
Locus1308.7	38	64
Locus1308.8	10	14
Locus1308.9	45	80
Locus13080.1	2	4
Locus13080.2	24	12
Locus13081.1	23	34
Locus13081.2	28	38
Locus13082.1	31	0
Locus13082.2	32	0
Locus13083.1	17	7
Locus13084.1	82	174
Locus13084.2	89	187
Locus13085.1	92	95
Locus13085.2	123	137
Locus13086.1	17	43
Locus13086.2	40	82
Locus13087.1	18	12
Locus13088.1	9	18
Locus13089.1	50	87
Locus1309.1	961	1316
Locus13090.1	191	250
Locus13090.2	215	261
Locus13091.1	2	7
Locus13092.1	2	8
Locus13093.1	127	136
Locus13093.2	129	139
Locus13093.3	124	139
Locus13094.1	43	16
Locus13094.2	117	75
Locus13094.3	93	51
Locus13095.1	3	3
Locus13096.1	180	325
Locus13097.1	89	107
Locus13097.2	3	1
Locus13097.3	88	122
Locus13097.4	101	124
Locus13098.1	123	157
Locus13098.2	135	153
Locus13099.1	578	499
Locus13099.2	491	497
Locus13099.3	183	120
Locus13099.4	623	580
Locus13099.5	633	582
Locus13099.6	634	587
Locus131.1	2020	2632
Locus131.2	2515	3269
Locus131.3	2421	3126
Locus1310.1	417	348
Locus1310.2	450	376
Locus13100.1	167	40
Locus13101.1	30	33
Locus13101.2	19	15
Locus13102.1	204	248
Locus13102.2	196	260
Locus13102.3	210	254
Locus13103.1	6	8
Locus13104.1	212	315
Locus13105.1	74	46
Locus13106.1	85	94
Locus13106.2	13	30
Locus13106.3	101	123
Locus13106.4	53	112
Locus13106.5	98	135
Locus13107.1	2	8
Locus13108.1	95	184
Locus13108.2	84	182
Locus13108.3	67	145
Locus13109.1	3	12
Locus13109.2	6	7
Locus13109.3	3	8
Locus13109.4	23	31
Locus1311.1	297	183
Locus1311.2	1103	658
Locus1311.3	4	9
Locus1311.4	4	9
Locus1311.5	12	8
Locus1311.6	806	486
Locus1311.7	1315	784
Locus1311.8	1323	797
Locus1311.9	1315	784
Locus13110.1	17	17
Locus13111.1	61	88
Locus13112.1	248	393
Locus13113.1	85	86
Locus13113.2	0	0
Locus13113.3	145	156
Locus13114.1	16	11
Locus13115.1	55	92
Locus13116.1	44	37
Locus13117.1	30	23
Locus13118.1	2	9
Locus13118.2	23	26
Locus13118.3	62	68
Locus13119.1	14	28
Locus1312.1	5215	8909
Locus1312.2	2709	4825
Locus13120.1	121	122
Locus13121.1	15	15
Locus13122.1	46	66
Locus13123.1	308	184
Locus13124.1	3	7
Locus13124.2	8	3
Locus13125.1	117	131
Locus13125.2	36	40
Locus13125.3	146	168
Locus13126.1	83	59
Locus13126.2	63	47
Locus13127.1	0	4
Locus13127.2	98	145
Locus13128.1	51	43
Locus13128.2	47	36
Locus13129.1	78	114
Locus1313.1	695	752
Locus13130.1	121	184
Locus13131.1	0	0
Locus13132.1	27	14
Locus13133.1	11	61
Locus13133.2	37	102
Locus13134.1	39	37
Locus13134.2	28	27
Locus13135.1	12	0
Locus13136.1	15	33
Locus13136.2	20	45
Locus13136.3	23	47
Locus13137.1	337	203
Locus13137.2	32	8
Locus13137.3	433	293
Locus13137.4	376	232
Locus13138.1	7	5
Locus13139.1	611	927
Locus13139.2	575	889
Locus1314.1	1383	1866
Locus1314.2	818	891
Locus1314.3	571	718
Locus1314.4	693	875
Locus1314.5	1870	2254
Locus13140.1	111	70
Locus13141.1	9	24
Locus13141.2	47	107
Locus13141.3	3	11
Locus13141.4	28	61
Locus13141.5	40	86
Locus13141.6	47	110
Locus13142.1	130	123
Locus13142.2	140	149
Locus13143.1	85	46
Locus13143.2	56	32
Locus13143.3	73	36
Locus13143.4	6	2
Locus13144.1	14	7
Locus13145.1	82	115
Locus13145.2	269	402
Locus13145.3	309	461
Locus13146.1	306	340
Locus13146.2	295	330
Locus13147.1	355	395
Locus13147.2	320	367
Locus13148.1	39	58
Locus13148.2	22	37
Locus13149.1	62	30
Locus1315.1	2212	2073
Locus1315.2	2111	2200
Locus1315.3	1980	2076
Locus1315.4	2180	2271
Locus13150.1	73	136
Locus13150.2	28	44
Locus13150.3	77	130
Locus13150.4	75	141
Locus13150.5	70	131
Locus13150.6	3	4
Locus13151.1	37	10
Locus13151.2	12	0
Locus13152.1	3	4
Locus13153.1	37	20
Locus13153.2	31	21
Locus13153.3	36	58
Locus13153.4	16	20
Locus13154.1	5	2
Locus13155.1	6	21
Locus13156.1	84	181
Locus13156.2	72	193
Locus13156.3	84	214
Locus13157.1	3	2
Locus13158.1	68	123
Locus13159.1	49	63
Locus13159.2	55	58
Locus1316.1	43	71
Locus1316.2	1103	1481
Locus1316.3	1088	1458
Locus1316.4	890	1204
Locus1316.5	1143	1567
Locus13160.1	9	11
Locus13161.1	234	253
Locus13161.2	205	235
Locus13162.1	49	54
Locus13162.2	22	27
Locus13162.3	42	45
Locus13163.1	96	123
Locus13163.2	90	108
Locus13164.1	81	135
Locus13164.2	54	94
Locus13165.1	51	99
Locus13165.2	54	116
Locus13165.3	2	4
Locus13165.4	56	106
Locus13166.1	30	41
Locus13166.2	21	22
Locus13167.1	35	11
Locus13167.2	64	18
Locus13167.3	37	21
Locus13168.1	0	0
Locus13169.1	9	14
Locus13169.2	1	5
Locus1317.1	192	194
Locus1317.2	176	201
Locus1317.3	210	203
Locus1317.4	217	222
Locus13170.1	21	11
Locus13171.1	87	91
Locus13171.2	110	135
Locus13171.3	130	149
Locus13172.1	0	5
Locus13172.2	117	109
Locus13172.3	115	110
Locus13172.4	119	112
Locus13173.1	18	15
Locus13174.1	52	18
Locus13175.1	36	28
Locus13175.2	24	20
Locus13175.3	46	41
Locus13176.1	307	259
Locus13177.1	28	16
Locus13178.1	1	0
Locus13178.10	184	315
Locus13178.11	133	227
Locus13178.12	78	194
Locus13178.13	179	310
Locus13178.2	1	4
Locus13178.3	0	2
Locus13178.4	91	130
Locus13178.5	70	140
Locus13178.6	34	51
Locus13178.7	169	303
Locus13178.8	180	296
Locus13178.9	163	310
Locus13179.1	39	20
Locus1318.1	3811	3610
Locus1318.2	4033	3869
Locus1318.3	3779	3657
Locus1318.4	4026	3861
Locus13180.1	133	52
Locus13180.2	127	51
Locus13180.3	144	52
Locus13181.1	129	74
Locus13182.1	25	7
Locus13183.1	54	68
Locus13184.1	244	146
Locus13184.10	267	166
Locus13184.2	41	56
Locus13184.3	223	127
Locus13184.4	218	134
Locus13184.5	0	9
Locus13184.6	144	192
Locus13184.7	10	11
Locus13184.8	217	266
Locus13184.9	132	173
Locus13185.1	136	447
Locus13185.2	127	374
Locus13185.3	173	505
Locus13185.4	156	492
Locus13185.5	159	663
Locus13185.6	148	550
Locus13186.1	17	12
Locus13187.1	67	97
Locus13188.1	12	10
Locus13188.2	6	5
Locus13189.1	286	308
Locus1319.1	3092	2999
Locus1319.2	2798	2697
Locus13190.1	308	400
Locus13191.1	86	94
Locus13192.1	92	99
Locus13193.1	8	8
Locus13194.1	182	209
Locus13195.1	3	8
Locus13195.2	1	1
Locus13195.3	0	2
Locus13196.1	1	2
Locus13197.1	383	352
Locus13197.2	324	288
Locus13197.3	290	233
Locus13197.4	379	347
Locus13198.1	7	4
Locus13199.1	69	55
Locus13199.2	107	84
Locus13199.3	180	154
Locus132.1	26	12
Locus132.2	1382	1219
Locus132.3	1892	1654
Locus1320.1	549	560
Locus1320.2	600	611
Locus13200.1	59	29
Locus13201.1	42	190
Locus13201.2	42	190
Locus13201.3	42	190
Locus13202.1	7	9
Locus13203.1	63	54
Locus13203.2	33	10
Locus13203.3	63	55
Locus13204.1	118	156
Locus13204.2	71	102
Locus13205.1	2	4
Locus13206.1	48	64
Locus13206.2	72	85
Locus13207.1	20	19
Locus13208.1	139	151
Locus13209.1	7	7
Locus1321.1	445	535
Locus13210.1	29	34
Locus13211.1	187	228
Locus13211.2	184	201
Locus13211.3	192	231
Locus13211.4	192	173
Locus13211.5	200	236
Locus13212.1	505	598
Locus13213.1	21	37
Locus13214.1	4	1
Locus13215.1	244	264
Locus13216.1	211	368
Locus13217.1	13	28
Locus13217.2	4	13
Locus13217.3	25	47
Locus13217.4	52	61
Locus13218.1	288	388
Locus13218.2	290	394
Locus13219.1	24	34
Locus13219.2	20	39
Locus13219.3	28	38
Locus1322.1	195	326
Locus1322.2	396	639
Locus1322.3	184	275
Locus1322.4	433	689
Locus13220.1	7	11
Locus13220.2	3	10
Locus13221.1	132	153
Locus13221.2	157	176
Locus13222.1	335	464
Locus13222.2	325	451
Locus13223.1	56	37
Locus13224.1	10	34
Locus13225.1	128	158
Locus13225.2	62	75
Locus13225.3	110	137
Locus13225.4	138	178
Locus13226.1	157	179
Locus13227.1	14	23
Locus13227.10	225	159
Locus13227.2	146	99
Locus13227.3	30	46
Locus13227.4	34	50
Locus13227.5	0	50
Locus13227.6	109	265
Locus13227.7	22	19
Locus13227.8	109	253
Locus13227.9	127	195
Locus13228.1	179	265
Locus13228.2	158	229
Locus13229.1	59	122
Locus13229.2	56	98
Locus1323.1	59	24
Locus1323.2	1	0
Locus13230.1	191	158
Locus13230.2	146	114
Locus13231.1	22	21
Locus13231.2	74	89
Locus13231.3	78	93
Locus13232.1	33	38
Locus13232.2	38	46
Locus13232.3	37	58
Locus13233.1	282	274
Locus13234.1	9	7
Locus13235.1	31	37
Locus13235.2	37	57
Locus13236.1	24	7
Locus13237.1	8	4
Locus13238.1	124	173
Locus13238.2	89	156
Locus13238.3	211	330
Locus13239.1	143	162
Locus13239.2	128	146
Locus13239.3	150	171
Locus1324.1	97	175
Locus1324.2	387	637
Locus13240.1	91	93
Locus13240.2	134	150
Locus13241.1	69	206
Locus13241.2	12	23
Locus13241.3	70	218
Locus13242.1	323	464
Locus13242.2	13	11
Locus13243.1	206	165
Locus13244.1	123	231
Locus13244.2	174	219
Locus13244.3	171	212
Locus13244.4	204	313
Locus13245.1	9	0
Locus13246.1	183	155
Locus13246.2	245	185
Locus13246.3	263	186
Locus13246.4	228	172
Locus13247.1	309	328
Locus13248.1	82	128
Locus13248.2	18	25
Locus13249.1	6	9
Locus13249.2	91	125
Locus1325.1	90	393
Locus13250.1	13	4
Locus13250.2	3	4
Locus13251.1	3	0
Locus13252.1	83	85
Locus13253.1	0	2
Locus13254.1	42	21
Locus13255.1	49	29
Locus13256.1	16	7
Locus13257.1	16	8
Locus13258.1	36	0
Locus13259.1	50	31
Locus1326.1	207	260
Locus13260.1	8	8
Locus13261.1	9	27
Locus13261.2	8	20
Locus13262.1	34	43
Locus13263.1	1	13
Locus13264.1	6	18
Locus13265.1	15	25
Locus13265.2	2	19
Locus13265.3	16	27
Locus13266.1	12	25
Locus13267.1	303	186
Locus13268.1	82	79
Locus13269.1	15	42
Locus1327.1	12	6
Locus1327.2	451	338
Locus1327.3	14	9
Locus1327.4	428	316
Locus1327.5	618	474
Locus1327.6	664	448
Locus13270.1	74	130
Locus13271.1	28	23
Locus13271.2	25	29
Locus13271.3	39	37
Locus13272.1	116	180
Locus13273.1	0	3
Locus13274.1	31	42
Locus13275.1	182	319
Locus13276.1	81	38
Locus13276.2	45	42
Locus13276.3	193	81
Locus13276.4	91	131
Locus13276.5	169	53
Locus13277.1	136	11
Locus13277.2	93	6
Locus13278.1	58	65
Locus13279.1	326	352
Locus1328.1	929	1058
Locus1328.2	931	1070
Locus13280.1	288	459
Locus13281.1	130	176
Locus13281.2	29	20
Locus13281.3	132	179
Locus13282.1	45	64
Locus13282.2	326	390
Locus13282.3	331	392
Locus13282.4	324	385
Locus13282.5	49	73
Locus13282.6	333	399
Locus13283.1	2	7
Locus13284.1	103	116
Locus13284.2	282	396
Locus13284.3	283	396
Locus13284.4	278	420
Locus13284.5	380	539
Locus13285.1	3	0
Locus13285.2	29	1
Locus13286.1	38	51
Locus13286.2	31	38
Locus13287.1	4	2
Locus13288.1	121	157
Locus13288.2	94	168
Locus13288.3	121	159
Locus13289.1	3	4
Locus1329.1	3980	3236
Locus1329.2	3990	3234
Locus1329.3	3602	2932
Locus1329.4	34	23
Locus1329.5	3988	3261
Locus1329.6	3857	3127
Locus1329.7	3771	3066
Locus1329.8	3992	3242
Locus13290.1	39	55
Locus13291.1	7	6
Locus13292.1	34	26
Locus13293.1	5	5
Locus13294.1	67	26
Locus13295.1	31	27
Locus13295.2	27	17
Locus13296.1	2	5
Locus13297.1	17	18
Locus13298.1	34	17
Locus13299.1	4	7
Locus133.1	367	607
Locus133.2	314	534
Locus133.3	111	219
Locus133.4	114	219
Locus133.5	111	219
Locus133.6	284	355
Locus133.7	374	618
Locus133.8	330	681
Locus1330.1	256	290
Locus1330.2	240	338
Locus1330.3	504	650
Locus13300.1	23	16
Locus13301.1	160	104
Locus13302.1	210	230
Locus13302.2	94	103
Locus13303.1	364	539
Locus13303.2	340	519
Locus13304.1	254	86
Locus13305.1	0	1
Locus13306.1	52	9
Locus13307.1	144	150
Locus13308.1	5	5
Locus13309.1	4	4
Locus1331.1	93	36
Locus1331.2	90	38
Locus13310.1	157	122
Locus13311.1	9	21
Locus13312.1	134	188
Locus13312.2	130	168
Locus13313.1	3	3
Locus13314.1	526	665
Locus13314.2	467	605
Locus13314.3	542	685
Locus13315.1	35	43
Locus13315.2	47	52
Locus13315.3	18	21
Locus13315.4	3	2
Locus13315.5	43	65
Locus13315.6	51	66
Locus13316.1	71	44
Locus13317.1	11	5
Locus13318.1	185	375
Locus13318.2	183	373
Locus13319.1	114	133
Locus1332.1	0	0
Locus1332.10	374	540
Locus1332.11	259	372
Locus1332.2	263	367
Locus1332.3	234	319
Locus1332.4	257	371
Locus1332.5	71	126
Locus1332.6	67	140
Locus1332.7	263	359
Locus1332.8	82	149
Locus1332.9	282	402
Locus13320.1	34	32
Locus13321.1	61	102
Locus13321.2	52	110
Locus13321.3	63	128
Locus13322.1	88	131
Locus13322.2	86	127
Locus13323.1	185	155
Locus13323.2	105	93
Locus13323.3	155	139
Locus13323.4	185	155
Locus13324.1	99	97
Locus13325.1	3	2
Locus13326.1	394	718
Locus13327.1	375	515
Locus13328.1	12	8
Locus13328.2	24	26
Locus13328.3	60	25
Locus13329.1	246	148
Locus13329.2	6	7
Locus13329.3	321	186
Locus13329.4	344	195
Locus1333.1	366	284
Locus1333.2	473	351
Locus1333.3	473	351
Locus1333.4	982	706
Locus1333.5	473	352
Locus13330.1	3	2
Locus13331.1	205	224
Locus13331.2	245	250
Locus13332.1	126	116
Locus13333.1	126	81
Locus13334.1	140	128
Locus13335.1	14	12
Locus13336.1	16	26
Locus13337.1	248	232
Locus13337.2	0	2
Locus13337.3	252	237
Locus13338.1	170	339
Locus13338.2	166	339
Locus13339.1	12	70
Locus13339.2	2	4
Locus13339.3	2	4
Locus13339.4	17	51
Locus13339.5	12	32
Locus1334.1	679	840
Locus1334.2	686	843
Locus1334.3	691	853
Locus13340.1	0	3
Locus13340.10	315	337
Locus13340.11	109	203
Locus13340.2	103	197
Locus13340.3	303	307
Locus13340.4	102	187
Locus13340.5	175	213
Locus13340.6	8	4
Locus13340.7	106	204
Locus13340.8	15	15
Locus13340.9	23	19
Locus13341.1	14	8
Locus13342.1	145	75
Locus13343.1	200	259
Locus13344.1	38	33
Locus13345.1	44	43
Locus13346.1	25	19
Locus13347.1	12	10
Locus13347.2	28	27
Locus13347.3	61	87
Locus13348.1	80	110
Locus13348.2	8	12
Locus13348.3	81	114
Locus13349.1	216	231
Locus13349.2	149	145
Locus1335.1	651	1014
Locus1335.2	487	803
Locus13350.1	196	175
Locus13350.2	165	163
Locus13351.1	69	73
Locus13352.1	6	8
Locus13353.1	90	123
Locus13354.1	8	6
Locus13355.1	47	32
Locus13356.1	135	129
Locus13356.2	39	48
Locus13356.3	104	108
Locus13356.4	22	30
Locus13356.5	0	0
Locus13356.6	42	52
Locus13356.7	41	54
Locus13356.8	135	131
Locus13357.1	24	39
Locus13357.2	36	53
Locus13358.1	18	25
Locus13358.2	61	36
Locus13358.3	29	36
Locus13358.4	42	49
Locus13359.1	405	752
Locus13359.2	385	727
Locus1336.1	432	428
Locus1336.10	1592	1685
Locus1336.2	1346	1428
Locus1336.3	1600	1695
Locus1336.4	1351	1405
Locus1336.5	1590	1706
Locus1336.6	1494	1549
Locus1336.7	1327	1360
Locus1336.8	1348	1417
Locus1336.9	1266	1196
Locus13360.1	16	9
Locus13360.2	15	9
Locus13360.3	48	25
Locus13360.4	21	20
Locus13361.1	127	177
Locus13361.2	33	62
Locus13362.1	62	57
Locus13362.2	135	205
Locus13362.3	233	314
Locus13363.1	220	192
Locus13363.2	40	39
Locus13364.1	6	20
Locus13365.1	50	44
Locus13365.2	305	313
Locus13365.3	214	214
Locus13365.4	170	216
Locus13365.5	432	421
Locus13365.6	310	326
Locus13366.1	93	113
Locus13366.2	93	112
Locus13367.1	62	31
Locus13367.2	4	12
Locus13367.3	11	10
Locus13367.4	65	37
Locus13368.1	25	54
Locus13368.2	26	56
Locus13369.1	10	4
Locus1337.1	511	448
Locus1337.2	754	649
Locus1337.3	825	705
Locus1337.4	831	709
Locus13370.1	16	8
Locus13370.2	294	178
Locus13370.3	174	112
Locus13370.4	310	187
Locus13371.1	2	3
Locus13372.1	17	31
Locus13372.2	140	212
Locus13373.1	131	24
Locus13373.2	130	31
Locus13374.1	229	196
Locus13375.1	6	15
Locus13375.2	375	261
Locus13376.1	1	7
Locus13376.2	1	7
Locus13376.3	1	7
Locus13376.4	1	7
Locus13376.5	1	7
Locus13377.1	7	23
Locus13378.1	276	185
Locus13378.2	94	50
Locus13378.3	283	196
Locus13379.1	30	12
Locus1338.1	37	20
Locus13380.1	50	53
Locus13381.1	161	170
Locus13382.1	1	5
Locus13383.1	62	47
Locus13384.1	112	91
Locus13385.1	118	152
Locus13385.2	115	153
Locus13385.3	116	152
Locus13386.1	37	66
Locus13387.1	50	38
Locus13387.2	50	38
Locus13387.3	50	38
Locus13387.4	28	26
Locus13387.5	50	38
Locus13387.6	64	51
Locus13388.1	9	23
Locus13389.1	8	4
Locus1339.1	551	658
Locus1339.2	73	76
Locus1339.3	490	571
Locus1339.4	581	671
Locus13390.1	29	5
Locus13391.1	1	4
Locus13392.1	34	31
Locus13392.2	66	63
Locus13392.3	64	85
Locus13392.4	89	78
Locus13393.1	0	0
Locus13394.1	1	2
Locus13394.2	109	127
Locus13394.3	126	152
Locus13394.4	137	151
Locus13395.1	32	48
Locus13396.1	41	59
Locus13396.2	60	85
Locus13397.1	9	15
Locus13398.1	22	34
Locus13399.1	8	0
Locus134.1	450	275
Locus134.2	458	269
Locus134.3	15	8
Locus134.4	449	277
Locus1340.1	26	18
Locus1340.2	26	31
Locus1340.3	9	3
Locus1340.4	17	70
Locus1340.5	30	18
Locus13400.1	34	108
Locus13400.2	29	92
Locus13401.1	12	4
Locus13402.1	13	16
Locus13403.1	17	29
Locus13403.2	13	15
Locus13404.1	338	250
Locus13404.2	220	192
Locus13404.3	364	262
Locus13405.1	161	181
Locus13405.2	167	205
Locus13406.1	6	2
Locus13407.1	236	224
Locus13407.2	604	593
Locus13408.1	10	14
Locus13409.1	34	21
Locus1341.1	61	108
Locus1341.2	1557	2906
Locus1341.3	1470	2803
Locus1341.4	513	912
Locus1341.5	1558	2930
Locus1341.6	1558	2931
Locus13410.1	38	40
Locus13411.1	18	10
Locus13412.1	222	376
Locus13413.1	102	102
Locus13413.2	41	47
Locus13414.1	325	262
Locus13414.2	369	278
Locus13414.3	280	216
Locus13414.4	376	285
Locus13415.1	16	15
Locus13415.2	15	24
Locus13416.1	16	22
Locus13417.1	7	4
Locus13418.1	13	12
Locus13419.1	1	0
Locus1342.1	329	384
Locus1342.2	187	234
Locus1342.3	382	461
Locus13420.1	114	179
Locus13420.2	112	229
Locus13420.3	167	219
Locus13420.4	37	25
Locus13420.5	146	210
Locus13421.1	9	5
Locus13422.1	50	33
Locus13423.1	120	100
Locus13423.2	100	69
Locus13423.3	122	99
Locus13424.1	15	18
Locus13425.1	11	20
Locus13425.2	15	6
Locus13425.3	13	20
Locus13426.1	6	3
Locus13427.1	276	587
Locus13427.2	263	578
Locus13427.3	281	608
Locus13427.4	283	606
Locus13428.1	38	19
Locus13429.1	44	42
Locus1343.1	854	2058
Locus1343.2	899	2135
Locus1343.3	922	2199
Locus1343.4	295	496
Locus1343.5	267	415
Locus1343.6	1141	2683
Locus1343.7	914	2190
Locus1343.8	281	484
Locus13430.1	66	80
Locus13430.2	63	81
Locus13431.1	3	3
Locus13432.1	7	3
Locus13433.1	140	124
Locus13433.2	125	147
Locus13433.3	82	184
Locus13433.4	135	129
Locus13434.1	5	10
Locus13435.1	156	166
Locus13435.2	13	13
Locus13436.1	259	407
Locus13436.2	266	380
Locus13437.1	17	29
Locus13437.2	253	268
Locus13437.3	3	3
Locus13437.4	5	10
Locus13437.5	261	290
Locus13438.1	123	146
Locus13439.1	39	75
Locus1344.1	1894	1767
Locus1344.2	3	5
Locus1344.3	17	22
Locus1344.4	2606	2351
Locus13440.1	30	56
Locus13441.1	184	232
Locus13442.1	36	26
Locus13443.1	3	7
Locus13444.1	72	65
Locus13444.2	109	50
Locus13445.1	37	25
Locus13446.1	108	88
Locus13446.2	68	57
Locus13446.3	127	101
Locus13447.1	139	161
Locus13447.2	138	168
Locus13447.3	144	162
Locus13448.1	108	97
Locus13449.1	98	102
Locus1345.1	33	48
Locus1345.2	92	215
Locus1345.3	102	202
Locus13450.1	105	204
Locus13450.2	91	193
Locus13451.1	216	352
Locus13451.2	221	374
Locus13451.3	222	375
Locus13451.4	222	375
Locus13451.5	222	375
Locus13451.6	222	375
Locus13452.1	10	11
Locus13452.2	112	201
Locus13452.3	102	166
Locus13452.4	6	4
Locus13452.5	176	172
Locus13452.6	124	210
Locus13453.1	21	71
Locus13453.2	23	76
Locus13454.1	269	353
Locus13454.2	219	288
Locus13454.3	153	196
Locus13454.4	271	355
Locus13455.1	0	2
Locus13456.1	3	0
Locus13457.1	16	24
Locus13458.1	97	37
Locus13458.2	102	40
Locus13458.3	64	32
Locus13458.4	72	35
Locus13458.5	107	48
Locus13458.6	55	18
Locus13458.7	95	41
Locus13459.1	15	10
Locus1346.1	5025	4772
Locus1346.2	5126	4965
Locus1346.3	5272	5117
Locus13460.1	294	321
Locus13460.2	66	87
Locus13460.3	325	380
Locus13461.1	2	2
Locus13462.1	97	162
Locus13463.1	52	38
Locus13464.1	39	56
Locus13465.1	608	783
Locus13466.1	334	290
Locus13467.1	50	37
Locus13468.1	156	144
Locus13469.1	54	58
Locus13469.2	107	135
Locus1347.1	350	374
Locus1347.2	85	103
Locus1347.3	203	206
Locus1347.4	277	281
Locus1347.5	382	407
Locus13470.1	4	3
Locus13471.1	0	1
Locus13471.2	22	15
Locus13472.1	309	353
Locus13473.1	227	303
Locus13474.1	11	3
Locus13475.1	23	30
Locus13477.1	593	591
Locus13478.1	122	128
Locus13479.1	241	273
Locus13479.2	245	276
Locus1348.1	225	80
Locus1348.2	902	929
Locus1348.3	305	94
Locus1348.4	144	34
Locus1348.5	1072	1111
Locus1348.6	41	13
Locus1348.7	319	92
Locus1348.8	1106	1184
Locus13480.1	16	16
Locus13481.1	9	12
Locus13482.1	42	62
Locus13483.1	12	2
Locus13484.1	7	4
Locus13485.1	1	3
Locus13486.1	3	7
Locus13487.1	133	173
Locus13488.1	210	205
Locus13488.2	204	199
Locus13488.3	220	220
Locus13489.1	222	342
Locus1349.1	943	919
Locus1349.2	306	254
Locus1349.3	509	427
Locus1349.4	953	910
Locus13490.1	95	314
Locus13490.2	90	307
Locus13490.3	95	323
Locus13490.4	95	322
Locus13491.1	225	510
Locus13491.2	178	388
Locus13491.3	158	398
Locus13491.4	70	169
Locus13491.5	250	556
Locus13492.1	2	7
Locus13493.1	50	130
Locus13493.2	96	281
Locus13494.1	1	0
Locus13494.2	1	0
Locus13494.3	31	12
Locus13494.4	29	12
Locus13495.1	0	11
Locus13497.1	69	105
Locus13497.2	68	97
Locus13498.1	147	143
Locus13498.2	70	81
Locus13498.3	69	81
Locus13498.4	187	196
Locus13499.1	22	16
Locus13499.2	13	18
Locus13499.3	1	5
Locus13499.4	30	20
Locus13499.5	20	17
Locus135.1	1997	2321
Locus135.2	3487	3962
Locus135.3	3175	3658
Locus135.4	2718	3196
Locus135.5	3508	3985
Locus1350.1	257	315
Locus1350.2	192	238
Locus1350.3	77	82
Locus1350.4	323	376
Locus13500.1	3	8
Locus13501.1	9	19
Locus13501.2	11	9
Locus13502.1	127	128
Locus13503.1	40	29
Locus13504.1	209	187
Locus13504.2	164	138
Locus13505.1	0	2
Locus13505.2	10	14
Locus13506.1	95	72
Locus13507.1	7	7
Locus13508.1	7	1
Locus13509.1	49	54
Locus13509.2	36	23
Locus13509.3	65	78
Locus13509.4	63	69
Locus1351.1	978	1783
Locus1351.2	1389	2431
Locus1351.3	1346	2462
Locus1351.4	154	313
Locus1351.5	1441	2573
Locus13510.1	646	676
Locus13510.2	613	653
Locus13511.1	224	451
Locus13511.2	211	415
Locus13511.3	259	528
Locus13511.4	263	529
Locus13511.5	238	490
Locus13511.6	266	547
Locus13511.7	263	542
Locus13512.1	16	45
Locus13513.1	78	40
Locus13513.2	96	43
Locus13514.1	25	27
Locus13516.1	103	123
Locus13516.2	131	151
Locus13516.3	114	120
Locus13516.4	151	165
Locus13517.1	187	176
Locus13518.1	92	60
Locus13518.2	77	61
Locus13518.3	104	65
Locus13519.1	5	7
Locus1352.1	1257	3548
Locus1352.10	1420	3918
Locus1352.2	1418	3910
Locus1352.3	274	652
Locus1352.4	313	795
Locus1352.5	1420	3848
Locus1352.6	137	316
Locus1352.7	1200	3356
Locus1352.8	1361	3735
Locus1352.9	279	659
Locus13520.1	5	8
Locus13521.1	137	149
Locus13521.2	153	155
Locus13521.3	150	155
Locus13522.1	550	603
Locus13522.2	0	3
Locus13523.1	45	122
Locus13524.1	22	21
Locus13525.1	16	7
Locus13526.1	103	114
Locus13526.2	105	111
Locus13527.1	62	101
Locus13528.1	10	2
Locus13529.1	21	7
Locus1353.1	1089	1383
Locus1353.2	1073	1360
Locus1353.3	1056	1346
Locus1353.4	1073	1367
Locus1353.5	1096	1413
Locus1353.6	725	872
Locus1353.7	1121	1422
Locus13530.1	20	26
Locus13531.1	7	10
Locus13532.1	363	541
Locus13532.2	76	108
Locus13532.3	516	726
Locus13533.1	23	0
Locus13534.1	232	299
Locus13534.2	228	297
Locus13534.3	242	315
Locus13535.1	75	74
Locus13535.2	46	31
Locus13536.1	98	110
Locus13537.1	297	480
Locus13538.1	47	68
Locus13538.2	50	62
Locus13539.1	63	63
Locus1354.1	778	1085
Locus1354.2	665	914
Locus1354.3	989	1407
Locus13540.1	342	447
Locus13541.1	10	12
Locus13541.2	24	18
Locus13541.3	14	15
Locus13542.1	140	211
Locus13542.2	50	50
Locus13542.3	147	215
Locus13543.1	11	30
Locus13543.2	14	23
Locus13543.3	13	42
Locus13544.1	2	0
Locus13545.1	0	4
Locus13545.2	0	4
Locus13545.3	0	4
Locus13545.4	0	4
Locus13546.1	132	73
Locus13546.2	106	70
Locus13547.1	49	147
Locus13547.2	370	755
Locus13547.3	376	804
Locus13548.1	22	41
Locus13548.2	0	6
Locus1355.1	629	196
Locus1355.2	1078	395
Locus1355.3	715	265
Locus1355.4	1028	366
Locus1355.5	1125	414
Locus1355.6	890	326
Locus1355.7	1030	364
Locus1355.8	1167	407
Locus13550.1	4	3
Locus13550.2	39	6
Locus13551.1	209	195
Locus13551.2	170	169
Locus13552.1	530	377
Locus13552.2	495	373
Locus13553.1	4	8
Locus13554.1	0	0
Locus13554.2	8	23
Locus13554.3	9	13
Locus13555.1	154	193
Locus13555.2	140	190
Locus13555.3	155	193
Locus13556.1	9	4
Locus13557.1	25	32
Locus13557.2	20	39
Locus13558.1	501	634
Locus13558.2	488	620
Locus13558.3	504	645
Locus13559.1	346	188
Locus13559.2	415	214
Locus13559.3	478	236
Locus1356.1	1157	569
Locus1356.2	1175	581
Locus1356.3	110	39
Locus1356.4	1155	575
Locus1356.5	1164	582
Locus1356.6	114	41
Locus1356.7	1170	583
Locus13560.1	11	6
Locus13561.1	114	98
Locus13562.1	3	5
Locus13563.1	190	197
Locus13563.2	190	197
Locus13564.1	52	36
Locus13565.1	3	2
Locus13566.1	54	29
Locus13567.1	3	0
Locus13568.1	4	2
Locus13569.1	4	3
Locus1357.1	65	102
Locus1357.2	147	168
Locus13570.1	29	50
Locus13571.1	162	218
Locus13571.2	166	223
Locus13572.1	327	373
Locus13572.2	331	368
Locus13573.1	123	136
Locus13573.2	85	84
Locus13574.1	345	460
Locus13574.2	46	50
Locus13574.3	29	24
Locus13574.4	345	443
Locus13574.5	382	476
Locus13575.1	122	93
Locus13576.1	126	105
Locus13576.2	131	110
Locus13577.1	2	8
Locus13578.1	17	22
Locus13579.1	12	12
Locus1358.1	3577	5015
Locus1358.10	4404	5595
Locus1358.2	4354	5562
Locus1358.3	3668	5090
Locus1358.4	641	420
Locus1358.5	4106	5399
Locus1358.6	4375	5535
Locus1358.7	4095	5196
Locus1358.8	4446	5521
Locus1358.9	4558	5547
Locus13580.1	296	229
Locus13581.1	25	5
Locus13582.1	7	10
Locus13583.1	33	13
Locus13584.1	23	21
Locus13585.1	24	72
Locus13586.1	44	50
Locus13587.1	166	160
Locus13588.1	126	328
Locus13588.2	117	316
Locus13589.1	74	57
Locus13589.2	57	44
Locus1359.1	3027	3936
Locus1359.2	1908	2454
Locus1359.3	3048	4003
Locus13590.1	40	67
Locus13590.2	13	14
Locus13591.1	83	111
Locus13591.2	79	98
Locus13592.1	312	345
Locus13592.2	308	335
Locus13593.1	210	247
Locus13594.1	186	316
Locus13594.2	168	291
Locus13595.1	1	2
Locus13596.1	388	635
Locus13597.1	119	90
Locus13597.2	78	45
Locus13597.3	146	93
Locus13597.4	80	46
Locus13597.5	151	97
Locus13598.1	129	182
Locus13599.1	29	42
Locus13599.2	29	43
Locus136.1	611	436
Locus136.2	580	421
Locus136.3	136	93
Locus136.4	321	234
Locus136.5	601	449
Locus136.6	624	457
Locus1360.1	1300	1241
Locus1360.10	1482	1357
Locus1360.2	118	159
Locus1360.3	108	114
Locus1360.4	609	629
Locus1360.5	61	84
Locus1360.6	96	106
Locus1360.7	114	164
Locus1360.8	52	54
Locus1360.9	162	195
Locus13600.1	27	53
Locus13601.1	10	5
Locus13601.2	7	7
Locus13602.1	121	143
Locus13602.2	116	154
Locus13602.3	116	154
Locus13602.4	128	169
Locus13602.5	143	187
Locus13602.6	123	154
Locus13603.1	75	109
Locus13603.2	10	19
Locus13604.1	71	88
Locus13604.2	72	97
Locus13605.1	1	5
Locus13606.1	241	372
Locus13606.2	156	228
Locus13606.3	248	370
Locus13607.1	16	5
Locus13608.1	33	86
Locus13609.1	43	88
Locus13609.2	57	102
Locus1361.1	2738	2481
Locus13610.1	77	113
Locus13610.2	95	144
Locus13611.1	26	29
Locus13611.2	184	88
Locus13612.1	121	130
Locus13613.1	8	12
Locus13614.1	384	621
Locus13614.2	591	892
Locus13614.3	612	921
Locus13615.1	169	377
Locus13615.2	184	394
Locus13615.3	54	108
Locus13615.4	125	294
Locus13615.5	110	246
Locus13615.6	166	368
Locus13615.7	166	364
Locus13615.8	187	409
Locus13616.1	5	12
Locus13617.1	50	99
Locus13617.2	29	71
Locus13618.1	106	137
Locus13618.2	100	131
Locus13619.1	70	139
Locus13619.2	114	208
Locus1362.1	1421	2105
Locus1362.2	1313	2034
Locus1362.3	1047	1583
Locus1362.4	1433	2114
Locus1362.5	1429	2112
Locus1362.6	1436	2129
Locus13620.1	15	0
Locus13621.1	3	9
Locus13622.1	13	57
Locus13622.2	27	89
Locus13622.3	20	62
Locus13623.1	275	378
Locus13623.2	266	364
Locus13624.1	3	4
Locus13624.2	31	27
Locus13625.1	10	13
Locus13626.1	8	11
Locus13627.1	5	0
Locus13628.1	127	377
Locus13628.2	126	332
Locus13628.3	143	341
Locus13628.4	116	295
Locus13628.5	51	117
Locus13628.6	135	356
Locus13629.1	13	10
Locus1363.1	19	31
Locus1363.2	125	300
Locus1363.3	92	233
Locus13630.1	379	206
Locus13630.2	311	184
Locus13631.1	68	17
Locus13632.1	286	165
Locus13632.2	260	142
Locus13633.1	20	12
Locus13635.1	21	4
Locus13636.1	64	49
Locus13637.1	0	1
Locus13638.1	582	682
Locus13638.2	563	674
Locus13638.3	598	699
Locus13639.1	14	0
Locus1364.1	424	542
Locus1364.2	331	382
Locus13640.1	8	3
Locus13641.1	97	0
Locus13642.1	213	151
Locus13642.2	258	162
Locus13643.1	105	62
Locus13644.1	7	2
Locus13645.1	6	10
Locus13646.1	357	396
Locus13646.2	341	402
Locus13646.3	359	420
Locus13647.1	195	174
Locus13648.1	18	19
Locus13649.1	1	3
Locus1365.1	429	449
Locus1365.2	334	361
Locus1365.3	494	522
Locus13650.1	9	5
Locus13650.2	28	7
Locus13650.3	5	5
Locus13650.4	5	5
Locus13650.5	16	39
Locus13650.6	5	5
Locus13651.1	173	196
Locus13651.2	282	221
Locus13651.3	374	373
Locus13651.4	362	354
Locus13652.1	365	442
Locus13653.1	8	21
Locus13654.1	4	2
Locus13655.1	14	10
Locus13656.1	3	3
Locus13657.1	10	10
Locus13658.1	14	9
Locus13659.1	4	4
Locus1366.1	546	687
Locus1366.2	584	700
Locus1366.3	609	725
Locus13660.1	184	109
Locus13661.1	147	127
Locus13662.1	24	75
Locus13663.1	16	8
Locus13664.1	230	275
Locus13664.2	82	69
Locus13665.1	224	285
Locus13665.2	181	278
Locus13666.1	5	7
Locus13667.1	82	36
Locus13667.2	87	39
Locus13668.1	0	4
Locus13669.1	4	0
Locus1367.1	215	179
Locus1367.2	242	191
Locus1367.3	268	208
Locus13670.1	16	7
Locus13670.2	16	7
Locus13670.3	11	6
Locus13671.1	30	16
Locus13671.2	47	35
Locus13671.3	71	38
Locus13672.1	4	0
Locus13672.2	10	0
Locus13673.1	30	22
Locus13674.1	308	237
Locus13674.2	239	187
Locus13674.3	289	239
Locus13674.4	309	245
Locus13675.1	5	8
Locus13675.2	6	17
Locus13675.3	10	25
Locus13675.4	30	56
Locus13675.5	13	29
Locus13676.1	61	102
Locus13677.1	44	121
Locus13677.2	53	128
Locus13677.3	59	142
Locus13678.1	18	22
Locus13678.2	99	171
Locus13678.3	185	303
Locus13678.4	21	35
Locus13678.5	23	35
Locus13678.6	168	270
Locus13679.1	8	0
Locus1368.1	159	148
Locus1368.2	737	925
Locus1368.3	760	960
Locus1368.4	20	13
Locus1368.5	795	987
Locus13681.1	21	19
Locus13681.2	26	25
Locus13681.3	27	25
Locus13682.1	33	14
Locus13683.1	232	439
Locus13684.1	152	25
Locus13684.2	12	8
Locus13684.3	33	26
Locus13685.1	22	27
Locus13686.1	15	21
Locus13687.1	229	284
Locus13687.2	46	72
Locus13687.3	400	488
Locus13687.4	111	141
Locus13688.1	75	131
Locus13689.1	3	2
Locus1369.1	451	493
Locus13690.1	12	5
Locus13690.2	22	5
Locus13690.3	17	5
Locus13690.4	34	7
Locus13691.1	15	17
Locus13692.1	331	392
Locus13693.1	150	112
Locus13693.2	146	117
Locus13693.3	3	2
Locus13693.4	154	122
Locus13694.1	5	0
Locus13695.1	60	42
Locus13695.2	4	4
Locus13695.3	124	77
Locus13696.1	2	5
Locus13697.1	8	11
Locus13697.2	8	5
Locus13698.1	129	229
Locus13699.1	27	28
Locus137.1	566	792
Locus137.2	645	881
Locus137.3	496	649
Locus137.4	463	760
Locus137.5	655	886
Locus1370.1	24	28
Locus1370.10	5285	3755
Locus1370.2	5067	3605
Locus1370.3	3254	2307
Locus1370.4	5103	3674
Locus1370.5	5008	3674
Locus1370.6	5285	3755
Locus1370.7	5133	3625
Locus1370.8	4737	3487
Locus1370.9	5150	3644
Locus13700.1	47	47
Locus13700.2	52	53
Locus13701.1	161	66
Locus13702.1	111	106
Locus13702.2	121	101
Locus13702.3	5	12
Locus13702.4	127	137
Locus13702.5	41	46
Locus13702.6	118	122
Locus13703.1	3	5
Locus13703.2	47	39
Locus13703.3	37	28
Locus13704.1	128	169
Locus13705.1	4	6
Locus13706.1	72	82
Locus13706.2	2	0
Locus13706.3	93	132
Locus13706.4	122	172
Locus13706.5	110	168
Locus13706.6	98	134
Locus13706.7	118	160
Locus13706.8	132	207
Locus13706.9	119	171
Locus13707.1	16	12
Locus13708.1	1	6
Locus13708.2	3	0
Locus13708.3	1	2
Locus13708.4	10	13
Locus13708.5	10	13
Locus13708.6	13	17
Locus13708.7	8	33
Locus13708.8	23	52
Locus13708.9	23	62
Locus13709.1	107	68
Locus13709.2	221	141
Locus13709.3	365	227
Locus1371.1	555	795
Locus1371.2	286	437
Locus1371.3	349	544
Locus1371.4	573	939
Locus13710.1	107	161
Locus13710.2	565	1024
Locus13710.3	568	1024
Locus13710.4	578	1039
Locus13711.1	53	46
Locus13711.2	63	54
Locus13711.3	62	51
Locus13711.4	38	29
Locus13711.5	61	51
Locus13712.1	271	95
Locus13713.1	15	20
Locus13714.1	15	37
Locus13715.1	30	35
Locus13716.1	72	202
Locus13716.2	72	215
Locus13717.1	71	73
Locus13718.1	34	62
Locus13718.2	36	65
Locus13719.1	127	131
Locus13719.2	101	95
Locus13719.3	136	119
Locus1372.1	786	383
Locus1372.2	910	427
Locus13720.1	19	24
Locus13721.1	18	22
Locus13722.1	11	37
Locus13723.1	12	11
Locus13723.2	16	17
Locus13724.1	97	57
Locus13724.2	97	57
Locus13724.3	51	34
Locus13724.4	97	57
Locus13725.1	437	434
Locus13725.2	355	363
Locus13725.3	468	469
Locus13726.1	10	4
Locus13727.1	298	344
Locus13727.2	135	162
Locus13728.1	56	50
Locus13728.2	54	58
Locus13729.1	39	55
Locus13729.2	34	49
Locus1373.1	939	943
Locus1373.2	918	929
Locus1373.3	775	769
Locus1373.4	924	950
Locus1373.5	944	914
Locus1373.6	549	527
Locus1373.7	940	960
Locus1373.8	955	959
Locus13730.1	8	10
Locus13730.2	21	13
Locus13731.1	52	120
Locus13732.1	16	25
Locus13733.1	125	177
Locus13733.2	126	188
Locus13734.1	67	131
Locus13734.2	97	169
Locus13735.1	53	33
Locus13735.2	53	33
Locus13735.3	104	56
Locus13735.4	104	56
Locus13736.1	6	2
Locus13737.1	38	4
Locus13738.1	151	278
Locus13738.2	144	264
Locus13739.1	23	35
Locus1374.1	707	1067
Locus13740.1	13	17
Locus13740.2	127	140
Locus13740.3	203	240
Locus13741.1	122	159
Locus13742.1	89	120
Locus13742.2	95	144
Locus13743.1	13	7
Locus13744.1	65	73
Locus13744.2	65	72
Locus13745.1	45	72
Locus13745.2	36	56
Locus13746.1	126	78
Locus13747.1	1	3
Locus13747.2	0	1
Locus13747.3	0	0
Locus13747.4	0	0
Locus13747.5	48	81
Locus13748.1	56	27
Locus13748.2	40	20
Locus13748.3	59	34
Locus13748.4	58	20
Locus13749.1	597	641
Locus13749.2	589	618
Locus1375.1	2455	3305
Locus1375.2	2245	2910
Locus1375.3	2512	3279
Locus1375.4	1852	2751
Locus1375.5	2501	3337
Locus13750.1	209	235
Locus13750.2	16	18
Locus13750.3	201	227
Locus13750.4	3	6
Locus13750.5	206	229
Locus13751.1	88	112
Locus13751.2	22	58
Locus13751.3	53	100
Locus13751.4	91	110
Locus13752.1	10	8
Locus13752.2	6	57
Locus13752.3	17	36
Locus13752.4	15	17
Locus13752.5	16	44
Locus13753.1	75	90
Locus13753.2	78	59
Locus13753.3	75	89
Locus13754.1	6	6
Locus13755.1	76	56
Locus13755.2	78	53
Locus13756.1	26	13
Locus13757.1	255	65
Locus13757.2	240	53
Locus13758.1	27	41
Locus13758.2	3	5
Locus13758.3	27	41
Locus13759.1	7	5
Locus1376.1	249	83
Locus13760.1	45	62
Locus13760.2	50	65
Locus13761.1	744	652
Locus13762.1	4	7
Locus13764.1	188	229
Locus13764.2	164	186
Locus13764.3	220	259
Locus13765.1	13	9
Locus13766.1	143	373
Locus13767.1	6	4
Locus13768.1	21	0
Locus13769.1	63	177
Locus1377.1	1463	1197
Locus13770.1	443	746
Locus13771.1	199	547
Locus13771.2	195	490
Locus13771.3	184	484
Locus13771.4	173	503
Locus13771.5	109	283
Locus13771.6	208	552
Locus13772.1	85	31
Locus13773.1	339	555
Locus13773.2	339	532
Locus13774.1	25	24
Locus13774.2	57	54
Locus13775.1	35	53
Locus13775.2	37	55
Locus13776.1	240	337
Locus13776.2	240	337
Locus13777.1	151	151
Locus13777.2	132	140
Locus13778.1	154	144
Locus13779.1	277	213
Locus13779.2	282	198
Locus1378.1	121	165
Locus1378.2	134	184
Locus1378.3	146	208
Locus13780.1	38	34
Locus13780.2	194	192
Locus13780.3	22	20
Locus13780.4	379	438
Locus13781.1	8	6
Locus13782.1	13	20
Locus13783.1	18	9
Locus13784.1	73	43
Locus13784.2	1	10
Locus13784.3	6	19
Locus13784.4	52	43
Locus13784.5	38	7
Locus13784.6	61	43
Locus13785.1	28	42
Locus13785.2	9	10
Locus13786.1	16	35
Locus13787.1	69	106
Locus13787.2	63	106
Locus13787.3	15	21
Locus13787.4	63	99
Locus13787.5	9	47
Locus13788.1	44	39
Locus13788.2	71	53
Locus13788.3	316	378
Locus13789.1	42	47
Locus13789.2	54	62
Locus13789.3	52	74
Locus13789.4	62	85
Locus1379.1	68	42
Locus13790.1	146	117
Locus13790.2	128	93
Locus13791.1	3	4
Locus13791.2	1	3
Locus13791.3	40	26
Locus13792.1	48	66
Locus13793.1	12	24
Locus13794.1	302	254
Locus13795.1	26	30
Locus13795.2	54	43
Locus13796.1	141	117
Locus13797.1	7	4
Locus13798.1	5	5
Locus13799.1	327	450
Locus138.1	791	549
Locus138.2	946	656
Locus138.3	946	661
Locus1380.1	691	502
Locus1380.2	638	475
Locus1380.3	602	450
Locus1380.4	716	514
Locus13800.1	14	9
Locus13801.1	164	214
Locus13802.1	444	534
Locus13802.2	455	531
Locus13802.3	442	538
Locus13802.4	455	546
Locus13803.1	67	104
Locus13803.2	67	102
Locus13803.3	78	110
Locus13804.1	352	343
Locus13805.1	16	11
Locus13806.1	15	5
Locus13807.1	7	4
Locus13808.1	30	43
Locus13808.2	37	35
Locus1381.1	53	71
Locus1381.2	38	92
Locus1381.3	56	93
Locus13810.1	75	45
Locus13811.1	148	137
Locus13811.2	142	133
Locus13812.1	39	67
Locus13813.1	4	7
Locus13814.1	2	4
Locus13815.1	14	42
Locus13816.1	5	0
Locus13817.1	90	61
Locus13817.2	98	70
Locus13818.1	150	204
Locus13818.2	150	204
Locus13818.3	150	204
Locus13819.1	138	149
Locus1382.1	41	11
Locus13820.1	60	0
Locus13821.1	54	78
Locus13822.1	179	277
Locus13822.2	188	281
Locus13822.3	110	169
Locus13822.4	192	280
Locus13823.1	252	218
Locus13823.2	242	202
Locus13824.1	4	8
Locus13825.1	21	29
Locus13826.1	29	30
Locus13827.1	17	14
Locus13828.1	0	5
Locus13828.2	38	14
Locus13829.1	2	3
Locus1383.1	1553	2748
Locus1383.2	0	0
Locus1383.3	0	0
Locus1383.4	1579	2854
Locus13830.1	45	37
Locus13831.1	126	141
Locus13831.2	49	54
Locus13832.1	19	23
Locus13832.2	38	44
Locus13832.3	63	81
Locus13832.4	69	95
Locus13833.1	91	100
Locus13834.1	69	115
Locus13835.1	2	2
Locus13836.1	34	0
Locus13837.1	3	4
Locus13838.1	9	4
Locus13839.1	26	32
Locus13839.2	91	121
Locus13839.3	115	139
Locus13839.4	95	130
Locus1384.1	282	313
Locus1384.2	303	362
Locus1384.3	14	17
Locus1384.4	289	316
Locus1384.5	335	392
Locus13840.1	16	12
Locus13840.2	21	10
Locus13841.1	439	876
Locus13841.2	441	875
Locus13841.3	450	934
Locus13842.1	158	186
Locus13842.2	69	66
Locus13843.1	51	5
Locus13844.1	3	18
Locus13844.2	120	56
Locus13845.1	5	9
Locus13845.2	5	9
Locus13846.1	254	411
Locus13847.1	4	6
Locus13848.1	3	5
Locus13849.1	2	3
Locus1385.1	739	771
Locus13850.1	202	244
Locus13851.1	297	287
Locus13851.2	303	292
Locus13852.1	370	438
Locus13852.2	378	438
Locus13852.3	394	459
Locus13853.1	7	20
Locus13853.2	15	31
Locus13854.1	97	45
Locus13854.2	103	47
Locus13855.1	0	1
Locus13856.1	5	26
Locus13857.1	9	10
Locus13858.1	212	234
Locus13858.2	212	235
Locus13859.1	25	9
Locus13859.2	39	14
Locus13859.3	39	13
Locus1386.1	3487	3587
Locus1386.2	3346	3401
Locus1386.3	3462	3583
Locus1386.4	3489	3598
Locus1386.5	3386	3453
Locus1386.6	3406	3446
Locus1386.7	3534	3628
Locus13861.1	53	22
Locus13861.2	111	39
Locus13862.1	82	64
Locus13862.2	56	43
Locus13862.3	92	80
Locus13863.1	21	8
Locus13863.2	59	43
Locus13863.3	55	37
Locus13863.4	58	41
Locus13864.1	8	8
Locus13865.1	268	193
Locus13865.2	207	141
Locus13865.3	285	195
Locus13865.4	265	184
Locus13865.5	284	192
Locus13865.6	275	194
Locus13866.1	93	93
Locus13867.1	63	82
Locus13867.2	29	22
Locus13867.3	75	82
Locus13868.1	24	52
Locus13868.2	22	49
Locus13869.1	29	58
Locus1387.1	1348	1769
Locus1387.2	1370	1790
Locus13870.1	17	27
Locus13871.1	130	121
Locus13872.1	90	175
Locus13872.2	86	173
Locus13873.1	140	94
Locus13873.2	112	53
Locus13873.3	156	102
Locus13874.1	8	2
Locus13875.1	127	151
Locus13876.1	6	0
Locus13877.1	10	9
Locus13879.1	299	238
Locus13879.2	279	206
Locus1388.1	65	53
Locus1388.2	56	37
Locus1388.3	405	192
Locus1388.4	43	46
Locus1388.5	77	52
Locus1388.6	489	230
Locus13880.1	51	33
Locus13880.2	28	22
Locus13880.3	43	28
Locus13881.1	3	4
Locus13882.1	26	37
Locus13882.2	26	42
Locus13882.3	179	300
Locus13882.4	211	353
Locus13883.1	9	7
Locus13883.2	7	3
Locus13884.1	6	10
Locus13884.2	7	12
Locus13885.1	76	103
Locus13885.2	79	111
Locus13886.1	5	15
Locus13886.2	94	163
Locus13886.3	51	61
Locus13886.4	2	61
Locus13886.5	67	127
Locus13886.6	8	56
Locus13886.7	93	158
Locus13887.1	9	6
Locus13887.2	13	8
Locus13887.3	9	6
Locus13887.4	99	24
Locus13887.5	19	14
Locus13887.6	78	32
Locus13887.7	9	6
Locus13888.1	10	3
Locus13889.1	25	37
Locus1389.1	83	138
Locus1389.2	202	230
Locus1389.3	619	757
Locus1389.4	738	886
Locus13890.1	48	46
Locus13891.1	5	8
Locus13891.2	9	26
Locus13891.3	36	65
Locus13891.4	16	25
Locus13892.1	5	1
Locus13893.1	12	10
Locus13893.2	2	20
Locus13894.1	5	5
Locus13895.1	27	116
Locus13895.2	38	171
Locus13895.3	45	210
Locus13896.1	50	54
Locus13897.1	2	1
Locus13898.1	298	459
Locus13898.2	302	446
Locus13899.1	11	11
Locus139.1	357	350
Locus139.2	90	95
Locus139.3	530	581
Locus1390.1	2017	2592
Locus1390.2	705	777
Locus1390.3	2145	2604
Locus13900.1	5	0
Locus13901.1	101	174
Locus13901.2	126	195
Locus13901.3	48	92
Locus13901.4	126	200
Locus13902.1	55	33
Locus13902.2	84	51
Locus13903.1	139	182
Locus13904.1	294	398
Locus13905.1	97	67
Locus13905.2	108	73
Locus13906.1	135	133
Locus13907.1	62	58
Locus13907.2	47	46
Locus13907.3	68	72
Locus13908.1	53	64
Locus13908.2	51	65
Locus13909.1	11	2
Locus1391.1	818	895
Locus1391.2	875	961
Locus13910.1	5	8
Locus13911.1	78	44
Locus13911.2	133	96
Locus13912.1	137	147
Locus13913.1	53	65
Locus13913.2	41	44
Locus13913.3	76	95
Locus13913.4	40	25
Locus13913.5	68	88
Locus13914.1	37	87
Locus13914.2	38	93
Locus13915.1	119	210
Locus13915.2	137	230
Locus13916.1	13	15
Locus13916.2	19	20
Locus13916.3	7	14
Locus13917.1	8	0
Locus13918.1	1	4
Locus13919.1	24	18
Locus13919.2	53	34
Locus1392.1	411	412
Locus1392.2	396	389
Locus1392.3	425	417
Locus13920.1	34	28
Locus13921.1	53	43
Locus13922.1	19	41
Locus13922.2	23	53
Locus13922.3	34	62
Locus13922.4	40	62
Locus13922.5	37	85
Locus13923.1	9	17
Locus13924.1	187	304
Locus13924.2	178	283
Locus13925.1	6	3
Locus13926.1	42	58
Locus13926.2	77	118
Locus13926.3	79	115
Locus13926.4	86	125
Locus13927.1	2	4
Locus13928.1	25	27
Locus13928.2	9	17
Locus13929.1	47	38
Locus13929.2	40	62
Locus13929.3	99	79
Locus1393.1	583	563
Locus13930.1	39	68
Locus13930.2	5	14
Locus13931.1	38	37
Locus13931.2	52	48
Locus13932.1	23	11
Locus13933.1	5	0
Locus13934.1	158	168
Locus13934.2	185	192
Locus13934.3	94	126
Locus13934.4	169	172
Locus13934.5	122	102
Locus13934.6	195	208
Locus13935.1	59	60
Locus13935.2	59	60
Locus13936.1	131	101
Locus13936.2	76	62
Locus13936.3	132	114
Locus13937.1	26	20
Locus13937.2	115	153
Locus13937.3	146	183
Locus13938.1	291	342
Locus13939.1	7	36
Locus13939.2	7	33
Locus1394.1	259	150
Locus1394.2	235	135
Locus13940.1	128	20
Locus13940.2	118	18
Locus13941.1	0	5
Locus13941.2	193	73
Locus13941.3	208	84
Locus13943.1	200	0
Locus13944.1	40	68
Locus13944.2	13	33
Locus13944.3	47	89
Locus13945.1	14	73
Locus13946.1	70	29
Locus13947.1	11	5
Locus13947.2	7	4
Locus13948.1	1	2
Locus13949.1	55	57
Locus13949.2	367	381
Locus13949.3	373	400
Locus1395.1	395	388
Locus13950.1	83	3
Locus13951.1	139	319
Locus13951.2	128	297
Locus13951.3	174	342
Locus13951.4	146	321
Locus13951.5	180	353
Locus13952.1	4	2
Locus13953.1	96	118
Locus13953.2	87	109
Locus13954.1	5	3
Locus13955.1	26	35
Locus13955.2	27	33
Locus13955.3	177	286
Locus13955.4	186	302
Locus13956.1	0	1
Locus13957.1	54	63
Locus13957.2	70	85
Locus13957.3	67	48
Locus13957.4	92	111
Locus13958.1	166	167
Locus13959.1	20	24
Locus1396.1	440	557
Locus1396.2	510	632
Locus1396.3	480	609
Locus13960.1	6	29
Locus13961.1	3	0
Locus13962.1	21	39
Locus13965.1	64	18
Locus13965.2	38	11
Locus13966.1	119	188
Locus13966.2	124	196
Locus13967.1	53	96
Locus13968.1	127	107
Locus13968.2	25	27
Locus13968.3	128	118
Locus13968.4	23	24
Locus13968.5	138	116
Locus13969.1	8	35
Locus1397.1	1424	1338
Locus1397.2	656	639
Locus1397.3	847	845
Locus1397.4	1426	1390
Locus1397.5	1507	1463
Locus13970.1	7	0
Locus13970.2	13	12
Locus13971.1	65	22
Locus13972.1	4	7
Locus13973.1	7	4
Locus13974.1	1	5
Locus13975.1	351	448
Locus13975.2	351	448
Locus13976.1	78	150
Locus13977.1	113	231
Locus13978.1	1	6
Locus13979.1	105	93
Locus1398.1	5	12
Locus1398.2	502	702
Locus1398.3	1	0
Locus1398.4	523	708
Locus1398.5	537	739
Locus1398.6	527	733
Locus13980.1	76	157
Locus13980.2	10	16
Locus13981.1	99	112
Locus13981.2	104	116
Locus13982.1	228	419
Locus13983.1	3	0
Locus13984.1	192	196
Locus13984.2	150	156
Locus13984.3	167	176
Locus13984.4	191	186
Locus13984.5	195	195
Locus13985.1	37	11
Locus13986.1	10	13
Locus13987.1	258	421
Locus13988.1	45	90
Locus13988.2	44	92
Locus13988.3	55	114
Locus13989.1	60	28
Locus1399.1	6	14
Locus13990.1	100	193
Locus13991.1	1	4
Locus13992.1	2	2
Locus13993.1	19	25
Locus13994.1	77	140
Locus13994.2	91	147
Locus13994.3	78	162
Locus13994.4	73	148
Locus13994.5	75	150
Locus13995.1	288	272
Locus13996.1	45	48
Locus13996.2	42	51
Locus13997.1	37	65
Locus13997.2	35	47
Locus13997.3	44	94
Locus13998.1	34	23
Locus13998.2	209	111
Locus13998.3	202	80
Locus13998.4	232	107
Locus13999.1	36	0
Locus13999.2	31	0
Locus13999.3	47	0
Locus14.1	200	205
Locus14.2	129	122
Locus14.3	146	148
Locus14.4	187	192
Locus14.5	177	174
Locus14.6	211	209
Locus14.7	211	212
Locus140.1	1594	2249
Locus140.2	46	100
Locus140.3	3961	5366
Locus140.4	3583	4768
Locus140.5	3835	5230
Locus140.6	3588	4689
Locus140.7	1594	2256
Locus140.8	2329	3203
Locus140.9	3949	5363
Locus1400.1	228	237
Locus1400.2	228	237
Locus1400.3	227	237
Locus14000.1	86	78
Locus14001.1	261	394
Locus14002.1	1	2
Locus14003.1	11	10
Locus14004.1	28	119
Locus14004.2	14	36
Locus14005.1	235	296
Locus14006.1	50	95
Locus14007.1	171	148
Locus14008.1	46	16
Locus14009.1	2	5
Locus1401.1	14	9
Locus14010.1	22	117
Locus14011.1	13	23
Locus14012.1	332	488
Locus14013.1	59	61
Locus14014.1	108	99
Locus14015.1	9	9
Locus14015.2	13	11
Locus14015.3	41	31
Locus14016.1	13	31
Locus14017.1	0	3
Locus14018.1	25	43
Locus14018.2	30	51
Locus14018.3	30	51
Locus14018.4	16	37
Locus14018.5	28	43
Locus14018.6	33	34
Locus14018.7	30	51
Locus14019.1	61	11
Locus1402.1	1265	1556
Locus14020.1	7	4
Locus14021.1	84	109
Locus14022.1	0	0
Locus14022.2	0	0
Locus14022.3	0	0
Locus14023.1	28	40
Locus14024.1	15	7
Locus14025.1	12	25
Locus14026.1	25	6
Locus14027.1	11	2
Locus14027.2	11	2
Locus14028.1	11	11
Locus14029.1	34	35
Locus1403.1	543	907
Locus1403.2	221	347
Locus14030.1	407	559
Locus14031.1	42	72
Locus14032.1	111	80
Locus14032.2	0	50
Locus14032.3	143	90
Locus14033.1	14	21
Locus14034.1	57	75
Locus14035.1	147	147
Locus14036.1	285	317
Locus14036.2	248	293
Locus14037.1	115	81
Locus14037.2	101	74
Locus14038.1	59	24
Locus14039.1	107	109
Locus14039.2	88	90
Locus14039.3	106	114
Locus1404.1	5	3
Locus1404.2	82	104
Locus1404.3	38	14
Locus14040.1	6	7
Locus14041.1	126	219
Locus14042.1	79	67
Locus14042.2	54	71
Locus14042.3	82	67
Locus14043.1	523	513
Locus14044.1	287	366
Locus14045.1	10	5
Locus14046.1	0	14
Locus14046.2	25	69
Locus14047.1	26	6
Locus14048.1	33	33
Locus14049.1	119	124
Locus14049.2	47	54
Locus14049.3	41	70
Locus14049.4	109	136
Locus1405.1	824	529
Locus1405.2	924	603
Locus1405.3	1231	882
Locus1405.4	706	450
Locus1405.5	1341	950
Locus1405.6	1634	1138
Locus1405.7	1599	1119
Locus14050.1	61	45
Locus14051.1	98	141
Locus14052.1	75	32
Locus14053.1	48	71
Locus14053.2	48	73
Locus14053.3	125	185
Locus14054.1	7	0
Locus14055.1	6	4
Locus14056.1	23	24
Locus14057.1	2	3
Locus14058.1	161	272
Locus14059.1	70	124
Locus1406.1	1189	1522
Locus1406.2	1793	2203
Locus1406.3	1752	2152
Locus1406.4	1700	2271
Locus1406.5	1752	2152
Locus14060.1	68	49
Locus14060.2	110	59
Locus14061.1	6	8
Locus14061.2	5	8
Locus14062.1	14	17
Locus14063.1	42	81
Locus14063.2	48	85
Locus14064.1	58	149
Locus14064.2	79	186
Locus14065.1	3	8
Locus14066.1	56	1
Locus14066.2	85	6
Locus14067.1	1	6
Locus14068.1	3	4
Locus14069.1	278	796
Locus14069.2	197	550
Locus14069.3	270	759
Locus14069.4	255	722
Locus14069.5	283	815
Locus1407.1	1621	3707
Locus1407.2	1495	3388
Locus1407.3	1366	3151
Locus1407.4	958	2180
Locus1407.5	1656	3791
Locus1407.6	1676	3819
Locus1407.7	1659	3812
Locus1407.8	1666	3784
Locus1407.9	1674	3820
Locus14070.1	38	29
Locus14070.2	34	26
Locus14071.1	5	5
Locus14071.2	0	3
Locus14071.3	19	42
Locus14072.1	153	108
Locus14072.2	162	104
Locus14072.3	180	116
Locus14073.1	213	99
Locus14074.1	61	31
Locus14074.2	179	122
Locus14075.1	147	108
Locus14076.1	64	93
Locus14077.1	5	5
Locus14078.1	178	131
Locus14079.1	4	2
Locus1408.1	124	167
Locus14080.1	5	9
Locus14080.2	50	86
Locus14080.3	27	49
Locus14081.1	11	1
Locus14082.1	128	115
Locus14083.1	141	193
Locus14084.1	40	51
Locus14085.1	56	48
Locus14085.2	168	253
Locus14085.3	233	300
Locus14086.1	14	6
Locus14087.1	3	7
Locus14088.1	8	19
Locus14089.1	138	192
Locus14089.2	54	102
Locus14089.3	199	239
Locus1409.1	645	773
Locus1409.2	648	773
Locus1409.3	468	541
Locus1409.4	574	708
Locus1409.5	573	688
Locus1409.6	61	63
Locus1409.7	648	769
Locus1409.8	646	772
Locus14090.1	291	394
Locus14091.1	160	157
Locus14091.2	94	102
Locus14092.1	206	402
Locus14093.1	3	4
Locus14094.1	249	469
Locus14095.1	31	0
Locus14096.1	100	126
Locus14096.2	102	137
Locus14097.1	29	44
Locus14098.1	39	28
Locus14099.1	29	32
Locus141.1	1357	938
Locus141.2	886	607
Locus141.3	1303	983
Locus141.4	1356	946
Locus1410.1	348	319
Locus1410.2	274	270
Locus1410.3	408	357
Locus1410.4	395	344
Locus1410.5	436	357
Locus1410.6	149	157
Locus1410.7	409	400
Locus14100.1	336	485
Locus14101.1	161	175
Locus14102.1	245	347
Locus14103.1	150	140
Locus14103.2	110	100
Locus14103.3	159	144
Locus14103.4	154	143
Locus14104.1	0	3
Locus14104.2	31	35
Locus14104.3	30	29
Locus14104.4	40	53
Locus14105.1	144	151
Locus14106.1	162	248
Locus14107.1	59	22
Locus14108.1	92	145
Locus14108.2	82	145
Locus14109.1	15	6
Locus1411.1	813	746
Locus14110.1	157	150
Locus14110.2	374	347
Locus14110.3	364	314
Locus14110.4	380	328
Locus14110.5	395	354
Locus14111.1	2	48
Locus14111.2	0	94
Locus14112.1	8	0
Locus14113.1	219	277
Locus14113.2	249	365
Locus14113.3	27	148
Locus14113.4	243	337
Locus14114.1	1	4
Locus14115.1	4	40
Locus14115.2	0	3
Locus14116.1	133	118
Locus14116.2	154	225
Locus14117.1	95	124
Locus14118.1	112	121
Locus14118.2	116	126
Locus14118.3	115	121
Locus14119.1	6	5
Locus1412.1	260	624
Locus1412.2	871	1801
Locus1412.3	3	0
Locus1412.4	982	1983
Locus1412.5	1004	2019
Locus1412.6	1478	3109
Locus14120.1	64	66
Locus14120.2	210	264
Locus14121.1	160	171
Locus14121.2	183	173
Locus14121.3	167	167
Locus14122.1	1	5
Locus14122.2	2	1
Locus14123.1	52	58
Locus14124.1	62	66
Locus14125.1	12	6
Locus14126.1	77	279
Locus14126.2	60	206
Locus14127.1	222	217
Locus14127.2	218	225
Locus14127.3	236	245
Locus14128.1	180	218
Locus14128.2	153	178
Locus14128.3	196	221
Locus14129.1	26	43
Locus1413.1	780	951
Locus1413.2	780	921
Locus14130.1	117	188
Locus14130.2	149	229
Locus14131.1	21	25
Locus14132.1	329	286
Locus14132.2	334	290
Locus14132.3	329	286
Locus14132.4	329	286
Locus14133.1	105	118
Locus14134.1	146	166
Locus14134.2	94	121
Locus14135.1	48	34
Locus14136.1	54	76
Locus14137.1	9	10
Locus14138.1	4	0
Locus14139.1	30	63
Locus1414.1	752	719
Locus1414.10	1821	1808
Locus1414.2	0	3
Locus1414.3	737	738
Locus1414.4	1655	1602
Locus1414.5	1321	1260
Locus1414.6	1705	1738
Locus1414.7	243	299
Locus1414.8	1811	1830
Locus1414.9	778	757
Locus14140.1	33	29
Locus14140.2	23	19
Locus14141.1	117	78
Locus14141.2	130	89
Locus14142.1	38	40
Locus14143.1	13	30
Locus14144.1	154	105
Locus14144.2	145	127
Locus14144.3	287	236
Locus14145.1	3	2
Locus14146.1	215	198
Locus14146.2	218	206
Locus14147.1	0	1
Locus14148.1	78	71
Locus14149.1	3	3
Locus1415.1	1356	1998
Locus1415.2	778	998
Locus1415.3	749	934
Locus1415.4	1450	2094
Locus14150.1	11	8
Locus14151.1	43	16
Locus14151.2	44	13
Locus14151.3	49	19
Locus14152.1	9	13
Locus14153.1	171	119
Locus14153.2	105	80
Locus14154.1	14	15
Locus14155.1	283	368
Locus14156.1	99	127
Locus14156.2	92	112
Locus14156.3	100	123
Locus14156.4	96	138
Locus14156.5	104	131
Locus14157.1	34	19
Locus14158.1	291	369
Locus14159.1	121	260
Locus14159.2	133	272
Locus14159.3	132	268
Locus14159.4	137	272
Locus1416.1	685	832
Locus14160.1	8	6
Locus14161.1	22	21
Locus14162.1	6	6
Locus14163.1	44	39
Locus14164.1	4	9
Locus14165.1	3	2
Locus14166.1	21	28
Locus14166.2	18	17
Locus14166.3	5	10
Locus14166.4	41	52
Locus14167.1	14	21
Locus14167.2	89	96
Locus14168.1	2	0
Locus14169.1	59	43
Locus14169.2	68	63
Locus14169.3	53	51
Locus14169.4	67	62
Locus14169.5	57	47
Locus1417.1	338	306
Locus1417.2	286	269
Locus1417.3	311	293
Locus1417.4	299	251
Locus1417.5	337	304
Locus14170.1	5	13
Locus14170.2	52	95
Locus14170.3	79	150
Locus14170.4	35	58
Locus14171.1	180	130
Locus14171.2	139	112
Locus14172.1	92	138
Locus14172.2	71	97
Locus14173.1	103	99
Locus14173.2	105	103
Locus14174.1	395	546
Locus14175.1	121	163
Locus14175.2	103	141
Locus14176.1	28	22
Locus14177.1	52	48
Locus14177.2	50	47
Locus14177.3	37	35
Locus14177.4	44	54
Locus14178.1	394	278
Locus14178.2	356	258
Locus14178.3	418	291
Locus14179.1	144	238
Locus14179.2	31	44
Locus14179.3	168	276
Locus14179.4	62	119
Locus14179.5	172	278
Locus1418.1	64	34
Locus1418.2	60	34
Locus14180.1	6	0
Locus14181.1	35	6
Locus14182.1	26	15
Locus14182.2	5	17
Locus14182.3	29	15
Locus14183.1	55	76
Locus14184.1	6	5
Locus14184.2	84	93
Locus14184.3	97	98
Locus14184.4	101	101
Locus14185.1	198	272
Locus14185.2	200	276
Locus14186.1	114	134
Locus14186.2	26	21
Locus14187.1	24	12
Locus14188.1	2	1
Locus14189.1	1	1
Locus1419.1	24	20
Locus1419.2	31	23
Locus1419.3	32	23
Locus1419.4	129	152
Locus14190.1	21	63
Locus14191.1	77	128
Locus14191.2	41	58
Locus14191.3	170	295
Locus14191.4	144	230
Locus14191.5	170	314
Locus14192.1	185	196
Locus14192.2	273	297
Locus14193.1	163	324
Locus14194.1	7	14
Locus14195.1	16	37
Locus14196.1	35	23
Locus14197.1	286	342
Locus14197.2	253	345
Locus14198.1	303	448
Locus14198.2	191	274
Locus14199.1	51	74
Locus142.1	90	114
Locus142.2	399	756
Locus142.3	1531	1665
Locus142.4	1335	1370
Locus142.5	1339	1408
Locus142.6	123	147
Locus142.7	838	837
Locus142.8	426	804
Locus142.9	1652	1793
Locus1420.1	129	74
Locus1420.2	145	87
Locus14200.1	13	13
Locus14201.1	20	21
Locus14202.1	4	48
Locus14202.2	9	22
Locus14203.1	443	472
Locus14203.2	442	470
Locus14204.1	102	106
Locus14205.1	3	12
Locus14206.1	33	45
Locus14206.2	0	1
Locus14206.3	36	24
Locus14206.4	11	21
Locus14206.5	35	42
Locus14207.1	97	92
Locus14208.1	11	5
Locus14209.1	4	0
Locus1421.1	29	24
Locus1421.2	45	37
Locus14210.1	25	85
Locus14210.2	22	79
Locus14211.1	1137	731
Locus14211.2	753	474
Locus14212.1	2	1
Locus14213.1	35	51
Locus14213.2	22	54
Locus14213.3	35	57
Locus14214.1	8	8
Locus14215.1	3	3
Locus14216.1	75	274
Locus14216.2	182	617
Locus14216.3	201	698
Locus14216.4	146	472
Locus14216.5	166	555
Locus14216.6	163	595
Locus14216.7	201	705
Locus14217.1	49	14
Locus14217.2	49	25
Locus14217.3	50	34
Locus14218.1	16	45
Locus14218.2	17	44
Locus14218.3	251	429
Locus14219.1	2	2
Locus1422.1	181	224
Locus1422.2	167	215
Locus1422.3	183	222
Locus14220.1	9	11
Locus14221.1	2	5
Locus14222.1	25	37
Locus14223.1	48	35
Locus14223.2	168	115
Locus14223.3	146	104
Locus14224.1	183	193
Locus14224.2	181	189
Locus14225.1	25	132
Locus14226.1	113	124
Locus14227.1	0	3
Locus14228.1	19	29
Locus14228.2	26	50
Locus14228.3	16	38
Locus14229.1	6	23
Locus14229.2	6	20
Locus1423.1	7	3
Locus1423.10	1128	1373
Locus1423.11	827	847
Locus1423.2	827	847
Locus1423.3	827	847
Locus1423.4	980	987
Locus1423.5	153	127
Locus1423.6	709	827
Locus1423.7	131	154
Locus1423.8	465	489
Locus1423.9	198	167
Locus14230.1	3	2
Locus14231.1	8	4
Locus14232.1	115	92
Locus14232.2	131	111
Locus14233.1	12	0
Locus14234.1	79	171
Locus14234.2	123	257
Locus14235.1	7	12
Locus14236.1	202	160
Locus14236.2	178	161
Locus14237.1	108	147
Locus14237.2	107	151
Locus14238.1	40	50
Locus14238.2	16	15
Locus14239.1	11	1
Locus1424.1	154	265
Locus1424.2	205	420
Locus1424.3	249	502
Locus14240.1	5	4
Locus14241.1	111	0
Locus14242.1	101	267
Locus14242.2	86	234
Locus14242.3	68	190
Locus14242.4	55	153
Locus14242.5	64	148
Locus14242.6	106	271
Locus14243.1	177	297
Locus14244.1	190	196
Locus14244.2	186	197
Locus14245.1	5	0
Locus14246.1	53	66
Locus14246.2	119	81
Locus14247.1	2	3
Locus14248.1	2	1
Locus14249.1	78	109
Locus1425.1	478	417
Locus1425.2	489	411
Locus14250.1	12	3
Locus14251.1	17	14
Locus14252.1	112	111
Locus14253.1	24	17
Locus14253.2	13	30
Locus14254.1	24	0
Locus14255.1	296	248
Locus14256.1	214	264
Locus14256.2	210	257
Locus14257.1	4	0
Locus14258.1	59	60
Locus14259.1	75	111
Locus14259.2	75	111
Locus14259.3	98	144
Locus14259.4	41	43
Locus14259.5	116	168
Locus14259.6	112	158
Locus1426.1	669	618
Locus1426.2	1785	1552
Locus1426.3	1713	1554
Locus1426.4	1958	1735
Locus14260.1	2	12
Locus14261.1	2	4
Locus14262.1	24	7
Locus14263.1	6	5
Locus14264.1	260	229
Locus14264.2	70	48
Locus14264.3	333	303
Locus14264.4	349	309
Locus14265.1	22	7
Locus14266.1	88	126
Locus14266.2	103	168
Locus14266.3	58	71
Locus14266.4	123	185
Locus14267.1	1	3
Locus14268.1	14	15
Locus14269.1	12	10
Locus14269.2	3	3
Locus14269.3	20	27
Locus1427.1	696	702
Locus1427.2	650	676
Locus14270.1	28	53
Locus14270.2	38	73
Locus14270.3	80	56
Locus14270.4	44	77
Locus14271.1	13	21
Locus14272.1	54	76
Locus14272.2	55	71
Locus14272.3	54	76
Locus14273.1	1	0
Locus14274.1	80	166
Locus14274.2	82	174
Locus14275.1	11	12
Locus14277.1	8	20
Locus14278.1	153	205
Locus14278.2	45	48
Locus14279.1	225	271
Locus1428.1	217	115
Locus1428.2	2	0
Locus1428.3	218	115
Locus14280.1	133	150
Locus14281.1	94	181
Locus14281.2	66	160
Locus14282.1	4	6
Locus14283.1	102	59
Locus14283.2	106	98
Locus14283.3	133	91
Locus14284.1	284	364
Locus14284.2	303	377
Locus14284.3	317	389
Locus14285.1	26	20
Locus14286.1	70	64
Locus14286.2	68	57
Locus14287.1	34	47
Locus14287.2	30	34
Locus14287.3	92	115
Locus14287.4	0	3
Locus14288.1	0	0
Locus14289.1	11	12
Locus1429.1	4254	2759
Locus1429.10	4271	2763
Locus1429.2	4175	2707
Locus1429.3	2383	1452
Locus1429.4	4154	2666
Locus1429.5	1253	1001
Locus1429.6	4189	2691
Locus1429.7	4102	2661
Locus1429.8	4056	2509
Locus1429.9	1247	1022
Locus14290.1	27	76
Locus14290.2	29	85
Locus14290.3	7	30
Locus14290.4	1	5
Locus14290.5	58	129
Locus14290.6	29	84
Locus14291.1	171	196
Locus14292.1	1	4
Locus14292.2	32	15
Locus14292.3	3	10
Locus14293.1	116	116
Locus14294.1	373	308
Locus14294.2	366	297
Locus14294.3	387	315
Locus14294.4	384	313
Locus14295.1	72	12
Locus14296.1	2	1
Locus14296.2	23	19
Locus14296.3	87	82
Locus14297.1	181	156
Locus14297.2	184	162
Locus14298.1	11	0
Locus14298.2	42	31
Locus14299.1	45	31
Locus14299.2	8	8
Locus14299.3	52	37
Locus14299.4	163	113
Locus14299.5	51	38
Locus14299.6	59	48
Locus14299.7	206	121
Locus143.1	65	38
Locus143.2	434	467
Locus143.3	419	453
Locus143.4	398	447
Locus143.5	485	492
Locus1430.1	2418	3452
Locus1430.2	14	22
Locus1430.3	2403	3441
Locus1430.4	847	1022
Locus1430.5	858	1031
Locus1430.6	2425	3467
Locus14300.1	10	7
Locus14300.2	5	2
Locus14301.1	131	64
Locus14302.1	47	96
Locus14303.1	98	103
Locus14303.2	174	119
Locus14303.3	98	110
Locus14304.1	5	2
Locus14305.1	48	49
Locus14306.1	33	62
Locus14306.2	39	54
Locus14307.1	294	708
Locus14308.1	4	14
Locus14309.1	9	21
Locus1431.1	21	33
Locus1431.2	60	116
Locus1431.3	55	108
Locus14310.1	1	0
Locus14311.1	0	3
Locus14312.1	22	0
Locus14314.1	73	111
Locus14314.2	66	106
Locus14315.1	8	11
Locus14316.1	76	161
Locus14317.1	96	83
Locus14317.2	81	69
Locus14318.1	3	14
Locus14318.2	418	330
Locus14318.3	421	337
Locus14319.1	16	10
Locus1432.1	245	264
Locus1432.10	604	592
Locus1432.2	573	584
Locus1432.3	499	458
Locus1432.4	553	574
Locus1432.5	554	574
Locus1432.6	203	201
Locus1432.7	559	542
Locus1432.8	86	90
Locus1432.9	204	199
Locus14320.1	61	62
Locus14320.2	67	91
Locus14321.1	57	102
Locus14321.2	62	107
Locus14322.1	6	1
Locus14323.1	5	2
Locus14324.1	149	137
Locus14325.1	7	7
Locus14326.1	151	147
Locus14327.1	206	192
Locus14327.2	204	185
Locus14328.1	9	5
Locus14328.2	134	136
Locus14329.1	5	9
Locus14329.2	5	13
Locus1433.1	152	86
Locus1433.2	635	293
Locus1433.3	588	283
Locus1433.4	627	305
Locus1433.5	83	21
Locus1433.6	669	305
Locus14330.1	30	7
Locus14331.1	19	1
Locus14332.1	131	118
Locus14333.1	292	336
Locus14333.2	280	313
Locus14334.1	52	82
Locus14334.2	48	82
Locus14334.3	41	69
Locus14334.4	60	100
Locus14334.5	56	88
Locus14335.1	111	163
Locus14335.2	113	159
Locus14336.1	496	685
Locus14336.2	531	741
Locus14336.3	529	744
Locus14336.4	471	638
Locus14336.5	537	747
Locus14337.1	12	12
Locus14338.1	80	131
Locus14339.1	47	104
Locus14339.2	54	125
Locus1434.1	774	378
Locus1434.2	4	5
Locus1434.3	665	366
Locus1434.4	762	376
Locus14340.1	27	45
Locus14340.2	5	14
Locus14340.3	82	112
Locus14341.1	12	4
Locus14342.1	248	352
Locus14343.1	146	158
Locus14344.1	0	4
Locus14344.2	62	86
Locus14344.3	88	136
Locus14344.4	119	158
Locus14344.5	2	23
Locus14344.6	93	125
Locus14344.7	86	146
Locus14344.8	3	74
Locus14344.9	107	149
Locus14345.1	37	56
Locus14346.1	15	17
Locus14347.1	176	292
Locus14347.2	160	262
Locus14348.1	3	8
Locus14349.1	17	21
Locus1435.1	162	218
Locus1435.2	158	227
Locus1435.3	199	278
Locus14350.1	35	22
Locus14351.1	148	177
Locus14352.1	0	7
Locus14352.2	5	29
Locus14353.1	24	0
Locus14354.1	12	7
Locus14354.2	0	0
Locus14354.3	70	33
Locus14356.1	18	52
Locus14356.2	2	24
Locus14356.3	18	67
Locus14356.4	20	58
Locus14357.1	1	0
Locus14357.10	94	53
Locus14357.11	80	70
Locus14357.12	78	57
Locus14357.2	0	0
Locus14357.3	76	39
Locus14357.4	20	29
Locus14357.5	72	70
Locus14357.6	67	67
Locus14357.7	78	63
Locus14357.8	51	66
Locus14357.9	10	32
Locus14358.1	18	43
Locus14359.1	14	10
Locus1436.1	122	173
Locus1436.2	568	757
Locus1436.3	485	667
Locus1436.4	469	642
Locus1436.5	108	82
Locus1436.6	187	166
Locus1436.7	193	165
Locus1436.8	590	786
Locus1436.9	485	667
Locus14360.1	316	396
Locus14360.2	267	337
Locus14361.1	69	111
Locus14361.2	12	28
Locus14361.3	59	103
Locus14362.1	126	211
Locus14363.1	28	38
Locus14363.2	23	26
Locus14364.1	10	5
Locus14365.1	12	23
Locus14365.2	22	41
Locus14365.3	59	99
Locus14366.1	15	11
Locus14367.1	260	413
Locus14367.2	24	55
Locus14367.3	192	312
Locus14367.4	263	433
Locus14368.1	42	48
Locus14368.2	6	5
Locus14369.1	42	77
Locus14369.2	4	17
Locus14369.3	43	92
Locus1437.1	568	1151
Locus1437.2	770	1667
Locus1437.3	798	1746
Locus14370.1	4	2
Locus14371.1	146	171
Locus14371.2	28	49
Locus14372.1	115	94
Locus14372.2	132	109
Locus14372.3	159	139
Locus14372.4	53	50
Locus14372.5	130	86
Locus14372.6	117	108
Locus14372.7	118	97
Locus14373.1	18	11
Locus14374.1	517	623
Locus14374.2	541	635
Locus14374.3	6	2
Locus14374.4	449	548
Locus14374.5	20	16
Locus14374.6	563	653
Locus14375.1	9	8
Locus14376.1	17	5
Locus14377.1	71	108
Locus14377.2	64	102
Locus14377.3	75	108
Locus14377.4	77	116
Locus14378.1	7	8
Locus14379.1	215	251
Locus1438.1	68	37
Locus14380.1	98	137
Locus14380.2	97	127
Locus14381.1	42	82
Locus14382.1	85	31
Locus14382.2	66	26
Locus14383.1	136	232
Locus14383.2	137	224
Locus14384.1	29	8
Locus14385.1	76	141
Locus14385.2	79	138
Locus14386.1	321	463
Locus14386.2	319	463
Locus14387.1	218	416
Locus14387.2	34	65
Locus14388.1	33	76
Locus14389.1	115	185
Locus1439.1	2857	3941
Locus1439.2	3065	4189
Locus1439.3	4592	6308
Locus1439.4	4333	6007
Locus1439.5	2049	2803
Locus1439.6	4647	6402
Locus14390.1	94	146
Locus14390.2	515	841
Locus14391.1	4	1
Locus14392.1	9	16
Locus14392.2	10	17
Locus14392.3	75	153
Locus14393.1	18	12
Locus14393.2	9	8
Locus14394.1	86	81
Locus14395.1	369	491
Locus14396.1	9	9
Locus14396.2	37	54
Locus14396.3	24	17
Locus14396.4	32	45
Locus14397.1	7	7
Locus14398.1	5	4
Locus14399.1	72	115
Locus14399.2	73	114
Locus144.1	1465	1391
Locus144.2	1534	1500
Locus144.3	15	10
Locus144.4	1527	1506
Locus144.5	28	17
Locus144.6	1504	1425
Locus144.7	1564	1571
Locus1440.1	1400	1489
Locus1440.2	277	251
Locus1440.3	1497	1582
Locus1440.4	1583	1602
Locus1440.5	1539	1643
Locus14400.1	82	76
Locus14401.1	99	125
Locus14401.2	175	222
Locus14401.3	128	165
Locus14401.4	175	240
Locus14402.1	429	546
Locus14402.2	441	549
Locus14403.1	343	443
Locus14403.2	276	359
Locus14403.3	421	527
Locus14405.1	3	11
Locus14406.1	20	16
Locus14406.2	377	359
Locus14406.3	371	355
Locus14406.4	381	379
Locus14406.5	399	380
Locus14406.6	21	19
Locus14406.7	371	355
Locus14407.1	110	168
Locus14407.2	105	175
Locus14407.3	122	192
Locus14407.4	109	179
Locus14408.1	12	0
Locus14409.1	8	13
Locus14409.2	38	20
Locus14409.3	41	27
Locus1441.1	55	142
Locus1441.2	61	147
Locus14410.1	39	29
Locus14410.2	42	55
Locus14411.1	2	0
Locus14412.1	30	20
Locus14413.1	100	124
Locus14413.2	53	69
Locus14414.1	225	303
Locus14415.1	194	238
Locus14416.1	72	62
Locus14417.1	2	1
Locus14418.1	8	8
Locus14419.1	5	13
Locus1442.1	442	327
Locus1442.2	428	317
Locus1442.3	457	330
Locus14420.1	49	68
Locus14420.2	45	67
Locus14421.1	71	92
Locus14422.1	6	2
Locus14423.1	140	163
Locus14423.2	204	304
Locus14423.3	242	343
Locus14424.1	3	5
Locus14424.2	76	74
Locus14425.1	24	21
Locus14426.1	276	275
Locus14427.1	31	55
Locus14427.2	20	47
Locus14428.1	4	0
Locus14429.1	101	47
Locus1443.1	54	75
Locus14430.1	180	171
Locus14431.1	35	15
Locus14432.1	238	221
Locus14433.1	119	101
Locus14434.1	6	4
Locus14435.1	25	18
Locus14435.2	21	16
Locus14436.1	199	274
Locus14437.1	13	0
Locus14437.2	6	5
Locus14437.3	7	1
Locus14437.4	61	20
Locus14438.1	243	225
Locus14438.2	243	215
Locus14439.1	1	6
Locus1444.1	2195	2156
Locus1444.10	2551	2522
Locus1444.2	448	457
Locus1444.3	597	613
Locus1444.4	2148	2091
Locus1444.5	1823	1827
Locus1444.6	2375	2270
Locus1444.7	69	92
Locus1444.8	2042	2105
Locus1444.9	3634	3993
Locus14441.1	24	18
Locus14441.2	14	14
Locus14442.1	13	12
Locus14443.1	1	4
Locus14444.1	73	31
Locus14445.1	5	20
Locus14445.2	54	10
Locus14446.1	46	83
Locus14447.1	8	3
Locus14448.1	253	300
Locus14449.1	151	132
Locus1445.1	1	3
Locus1445.2	1941	2618
Locus1445.3	2016	2592
Locus1445.4	1431	1855
Locus1445.5	1642	2260
Locus1445.6	1271	1625
Locus1445.7	2019	2886
Locus1445.8	2071	2768
Locus14450.1	9	7
Locus14450.2	1	20
Locus14450.3	32	45
Locus14450.4	46	26
Locus14451.1	6	11
Locus14452.1	6	4
Locus14453.1	5	4
Locus14453.2	212	180
Locus14454.1	5	0
Locus14455.1	255	219
Locus14455.2	252	225
Locus14455.3	227	202
Locus14455.4	271	241
Locus14456.1	258	473
Locus14456.2	213	420
Locus14457.1	212	313
Locus14457.2	188	279
Locus14457.3	242	347
Locus14458.1	15	14
Locus14459.1	0	1
Locus1446.1	99	138
Locus14460.1	4	5
Locus14461.1	517	893
Locus14461.2	513	887
Locus14461.3	517	893
Locus14461.4	503	862
Locus14461.5	520	901
Locus14462.1	53	59
Locus14463.1	10	12
Locus14464.1	20	14
Locus14465.1	148	133
Locus14465.2	150	133
Locus14465.3	224	184
Locus14465.4	136	102
Locus14465.5	88	94
Locus14465.6	235	195
Locus14466.1	20	34
Locus14466.2	28	55
Locus14466.3	28	51
Locus14467.1	12	22
Locus14468.1	76	72
Locus14468.2	88	91
Locus14468.3	88	83
Locus14469.1	12	1
Locus1447.1	536	586
Locus1447.2	568	608
Locus14470.1	267	426
Locus14471.1	97	118
Locus14471.2	93	130
Locus14471.3	88	126
Locus14472.1	86	61
Locus14472.2	82	63
Locus14473.1	104	47
Locus14473.2	71	41
Locus14473.3	96	44
Locus14474.1	200	236
Locus14474.2	201	238
Locus14474.3	229	263
Locus14474.4	228	263
Locus14475.1	2	1
Locus14476.1	169	178
Locus14477.1	164	202
Locus14477.2	14	16
Locus14478.1	46	32
Locus14479.1	211	303
Locus14479.2	186	268
Locus14479.3	205	308
Locus14479.4	220	316
Locus14479.5	224	327
Locus14479.6	220	316
Locus1448.1	0	0
Locus1448.10	503	1087
Locus1448.11	763	1277
Locus1448.12	226	352
Locus1448.13	1336	1169
Locus1448.14	545	585
Locus1448.2	0	0
Locus1448.3	1	1
Locus1448.4	1	3
Locus1448.5	742	1226
Locus1448.6	466	498
Locus1448.7	482	683
Locus1448.8	398	456
Locus1448.9	773	1282
Locus14480.1	56	77
Locus14480.2	114	139
Locus14480.3	92	123
Locus14481.1	16	22
Locus14482.1	14	28
Locus14483.1	50	32
Locus14483.2	101	67
Locus14484.1	173	265
Locus14484.2	36	31
Locus14485.1	437	488
Locus14486.1	83	200
Locus14486.2	14	26
Locus14486.3	15	26
Locus14486.4	82	205
Locus14486.5	18	35
Locus14486.6	85	204
Locus14487.1	175	120
Locus14487.2	174	126
Locus14488.1	63	81
Locus14489.1	35	18
Locus1449.1	295	312
Locus1449.2	328	287
Locus1449.3	447	438
Locus1449.4	426	419
Locus1449.5	446	438
Locus1449.6	402	429
Locus1449.7	80	68
Locus1449.8	200	132
Locus1449.9	446	438
Locus14490.1	130	156
Locus14491.1	124	205
Locus14491.2	123	204
Locus14492.1	180	191
Locus14492.2	178	192
Locus14492.3	180	194
Locus14493.1	7	1
Locus14494.1	138	123
Locus14494.2	128	116
Locus14494.3	207	168
Locus14494.4	196	169
Locus14494.5	215	185
Locus14495.1	165	93
Locus14495.2	151	90
Locus14496.1	92	209
Locus14496.2	79	205
Locus14497.1	54	141
Locus14498.1	331	355
Locus14498.2	309	339
Locus14499.1	48	85
Locus145.1	343	310
Locus145.2	2060	1765
Locus145.3	1960	1733
Locus145.4	1940	1666
Locus145.5	683	647
Locus145.6	2066	1774
Locus1450.1	327	465
Locus1450.2	1090	1461
Locus1450.3	731	1031
Locus14500.1	123	96
Locus14500.2	15	16
Locus14500.3	247	270
Locus14500.4	263	274
Locus14500.5	112	90
Locus14500.6	263	278
Locus14501.1	8	10
Locus14502.1	26	38
Locus14502.2	34	30
Locus14503.1	114	225
Locus14504.1	7	18
Locus14505.1	53	20
Locus14506.1	25	30
Locus14507.1	97	132
Locus14507.2	119	129
Locus14507.3	213	250
Locus14508.1	326	333
Locus14509.1	58	36
Locus14509.2	53	67
Locus14509.3	61	78
Locus14509.4	55	49
Locus1451.1	347	405
Locus1451.2	340	404
Locus14510.1	1	1
Locus14511.1	35	27
Locus14512.1	26	26
Locus14513.1	19	23
Locus14514.1	28	26
Locus14515.1	60	13
Locus14515.2	7	10
Locus14515.3	87	14
Locus14516.1	11	9
Locus14517.1	3	8
Locus14518.1	29	15
Locus14518.2	39	18
Locus14519.1	19	13
Locus1452.1	438	358
Locus1452.2	482	389
Locus14521.1	10	9
Locus14522.1	2	6
Locus14523.1	1	3
Locus14524.1	153	333
Locus14524.2	127	282
Locus14525.1	2	3
Locus14526.1	5	3
Locus14527.1	75	47
Locus14527.2	93	36
Locus14527.3	94	51
Locus14528.1	62	159
Locus14529.1	6	0
Locus1453.1	507	370
Locus1453.2	505	369
Locus14530.1	95	123
Locus14531.1	20	17
Locus14531.2	15	11
Locus14531.3	33	26
Locus14532.1	210	0
Locus14533.1	273	383
Locus14534.1	26	18
Locus14535.1	0	3
Locus14535.2	1	0
Locus14536.1	22	7
Locus14536.2	71	15
Locus14537.1	32	45
Locus14538.1	365	860
Locus14538.2	356	866
Locus14538.3	362	868
Locus14539.1	153	350
Locus1454.1	256	328
Locus1454.2	276	308
Locus1454.3	288	373
Locus14540.1	2	11
Locus14540.2	4	13
Locus14540.3	2	17
Locus14541.1	380	564
Locus14542.1	73	48
Locus14542.2	19	2
Locus14543.1	5	9
Locus14544.1	91	150
Locus14544.2	91	153
Locus14545.1	100	106
Locus14546.1	77	120
Locus14547.1	247	317
Locus14547.2	213	258
Locus14547.3	12	20
Locus14547.4	114	184
Locus14547.5	268	348
Locus14548.1	2	5
Locus14549.1	175	318
Locus14549.2	198	357
Locus14549.3	201	350
Locus1455.1	48	59
Locus1455.2	49	64
Locus1455.3	66	75
Locus1455.4	113	57
Locus1455.5	71	78
Locus14550.1	45	68
Locus14550.2	47	94
Locus14550.3	49	74
Locus14550.4	47	91
Locus14551.1	31	25
Locus14552.1	36	119
Locus14552.2	33	114
Locus14553.1	5	4
Locus14554.1	149	144
Locus14555.1	7	2
Locus14556.1	1	0
Locus14556.2	1	0
Locus14556.3	1	0
Locus14556.4	1	0
Locus14557.1	2	13
Locus14558.1	93	139
Locus14559.1	27	20
Locus1456.1	176	54
Locus1456.2	10	8
Locus14560.1	10	10
Locus14561.1	10	25
Locus14562.1	6	62
Locus14563.1	84	108
Locus14563.2	89	114
Locus14564.1	6	3
Locus14565.1	82	73
Locus14565.2	120	110
Locus14565.3	119	111
Locus14565.4	129	118
Locus14565.5	123	111
Locus14566.1	7	17
Locus14567.1	9	0
Locus14568.1	2	6
Locus14569.1	126	122
Locus1457.1	4866	4735
Locus1457.2	5765	5457
Locus14570.1	16	24
Locus14571.1	1	9
Locus14572.1	42	41
Locus14573.1	74	34
Locus14573.2	125	116
Locus14573.3	166	192
Locus14573.4	36	24
Locus14573.5	112	116
Locus14573.6	73	35
Locus14573.7	168	197
Locus14574.1	14	11
Locus14574.2	107	93
Locus14574.3	118	111
Locus14575.1	256	180
Locus14575.2	231	166
Locus14575.3	256	193
Locus14575.4	259	192
Locus14576.1	172	191
Locus14577.1	16	7
Locus14578.1	83	99
Locus14579.1	119	216
Locus1458.1	1323	1197
Locus14580.1	4	3
Locus14581.1	154	156
Locus14582.1	20	18
Locus14582.2	20	21
Locus14582.3	5	3
Locus14582.4	5	3
Locus14582.5	5	3
Locus14582.6	8	7
Locus14583.1	1	10
Locus14584.1	305	421
Locus14585.1	3	0
Locus14586.1	4	4
Locus14587.1	307	313
Locus14587.2	126	120
Locus14588.1	36	18
Locus14588.2	33	18
Locus14589.1	51	108
Locus1459.1	6	1
Locus1459.2	76	38
Locus1459.3	10	1
Locus1459.4	11	2
Locus1459.5	91	48
Locus1459.6	79	44
Locus1459.7	97	49
Locus1459.8	154	62
Locus1459.9	94	46
Locus14590.1	34	43
Locus14591.1	119	151
Locus14591.2	118	154
Locus14592.1	34	22
Locus14593.1	159	199
Locus14594.1	77	1
Locus14595.1	29	18
Locus14596.1	7	1
Locus14597.1	6	14
Locus14598.1	251	526
Locus14598.2	246	520
Locus14598.3	299	573
Locus14599.1	164	138
Locus14599.2	471	433
Locus14599.3	463	428
Locus14599.4	469	429
Locus14599.5	410	325
Locus14599.6	491	454
Locus146.1	799	747
Locus146.2	1256	1312
Locus1460.1	291	262
Locus1460.2	295	245
Locus1460.3	295	258
Locus14600.1	10	11
Locus14601.1	62	36
Locus14601.2	82	53
Locus14602.1	30	49
Locus14602.2	36	60
Locus14603.1	173	237
Locus14603.2	173	239
Locus14604.1	9	11
Locus14605.1	139	154
Locus14605.2	168	214
Locus14605.3	204	243
Locus14605.4	224	274
Locus14606.1	55	39
Locus14607.1	46	43
Locus14608.1	54	46
Locus14609.1	8	4
Locus1461.1	189	145
Locus1461.10	312	382
Locus1461.2	290	364
Locus1461.3	224	252
Locus1461.4	53	155
Locus1461.5	325	379
Locus1461.6	124	36
Locus1461.7	322	409
Locus1461.8	189	145
Locus1461.9	19	18
Locus14610.1	103	172
Locus14611.1	7	4
Locus14612.1	10	23
Locus14612.2	5	12
Locus14613.1	219	339
Locus14613.2	213	343
Locus14614.1	73	95
Locus14615.1	29	11
Locus14616.1	183	501
Locus14616.2	50	140
Locus14616.3	104	283
Locus14616.4	178	480
Locus14616.5	184	502
Locus14617.1	5	22
Locus14618.1	7	9
Locus14618.2	88	110
Locus14619.1	155	96
Locus14619.2	225	133
Locus14619.3	179	115
Locus1462.1	144	102
Locus1462.2	238	168
Locus1462.3	288	192
Locus14620.1	12	11
Locus14620.2	8	7
Locus14621.1	10	12
Locus14622.1	20	21
Locus14623.1	7	6
Locus14624.1	189	193
Locus14624.2	190	193
Locus14625.1	49	79
Locus14626.1	13	0
Locus14627.1	219	174
Locus14627.2	137	117
Locus14627.3	83	64
Locus14627.4	228	185
Locus14628.1	70	62
Locus14629.1	0	2
Locus14629.2	39	96
Locus14629.3	20	32
Locus14629.4	35	86
Locus14629.5	13	10
Locus14629.6	44	96
Locus1463.1	1822	1763
Locus1463.2	1811	1749
Locus1463.3	1713	1528
Locus1463.4	679	678
Locus1463.5	2103	1929
Locus14630.1	7	2
Locus14631.1	255	280
Locus14631.2	313	315
Locus14632.1	89	72
Locus14632.2	84	82
Locus14632.3	104	89
Locus14633.1	4	8
Locus14634.1	1	0
Locus14635.1	87	85
Locus14636.1	243	285
Locus14636.2	229	264
Locus14636.3	262	296
Locus14637.1	24	36
Locus14638.1	4	3
Locus14639.1	27	17
Locus1464.1	1444	680
Locus1464.2	1143	671
Locus1464.3	2631	1379
Locus1464.4	2620	1413
Locus1464.5	1392	682
Locus1464.6	1203	821
Locus1464.7	1989	1065
Locus1464.8	2850	1489
Locus14640.1	1	3
Locus14641.1	45	19
Locus14642.1	15	27
Locus14642.2	15	27
Locus14643.1	69	88
Locus14644.1	11	11
Locus14644.2	27	26
Locus14644.3	33	47
Locus14645.1	14	0
Locus14646.1	4	4
Locus14647.1	7	5
Locus14648.1	229	191
Locus14648.2	276	216
Locus14648.3	261	214
Locus14649.1	38	11
Locus1465.1	0	0
Locus14650.1	49	1
Locus14651.1	2	0
Locus14652.1	455	544
Locus14653.1	27	23
Locus14654.1	9	24
Locus14655.1	25	0
Locus14656.1	19	49
Locus14656.2	58	85
Locus14657.1	7	0
Locus14658.1	122	69
Locus14659.1	127	57
Locus1466.1	1	0
Locus1466.10	4207	2693
Locus1466.11	4559	3033
Locus1466.2	44	28
Locus1466.3	4185	2804
Locus1466.4	2078	1491
Locus1466.5	4465	2973
Locus1466.6	3583	2495
Locus1466.7	3594	2467
Locus1466.8	1192	861
Locus1466.9	49	21
Locus14660.1	12	12
Locus14661.1	106	210
Locus14661.2	112	194
Locus14661.3	117	220
Locus14662.1	218	152
Locus14663.1	0	1
Locus14664.1	397	322
Locus14664.2	206	198
Locus14664.3	408	317
Locus14665.1	36	30
Locus14666.1	11	0
Locus14667.1	19	22
Locus14668.1	46	70
Locus14669.1	3	4
Locus1467.1	3955	3977
Locus1467.10	6598	6777
Locus1467.2	451	478
Locus1467.3	620	592
Locus1467.4	6926	7270
Locus1467.5	6392	6631
Locus1467.6	1341	1366
Locus1467.7	6963	7302
Locus1467.8	3157	3367
Locus1467.9	4888	5239
Locus14670.1	10	4
Locus14671.1	33	20
Locus14672.1	161	177
Locus14673.1	14	4
Locus14674.1	14	26
Locus14675.1	20	51
Locus14676.1	130	203
Locus14676.2	71	114
Locus14677.1	127	145
Locus14677.2	1	5
Locus14677.3	129	151
Locus14678.1	87	73
Locus14678.2	93	133
Locus14678.3	120	174
Locus14679.1	4	8
Locus1468.1	50	29
Locus1468.2	562	400
Locus1468.3	582	409
Locus14680.1	4	5
Locus14681.1	34	21
Locus14682.1	20	24
Locus14683.1	58	59
Locus14684.1	426	431
Locus14684.2	346	368
Locus14685.1	43	0
Locus14686.1	6	1
Locus14686.2	10	0
Locus14686.3	16	0
Locus14687.1	3	2
Locus14688.1	20	23
Locus14688.2	6	19
Locus14688.3	11	17
Locus14688.4	18	38
Locus14689.1	47	92
Locus1469.1	113	203
Locus1469.2	383	590
Locus1469.3	415	638
Locus14690.1	6	3
Locus14691.1	15	18
Locus14692.1	60	42
Locus14692.2	59	44
Locus14692.3	115	76
Locus14692.4	136	87
Locus14693.1	1	3
Locus14694.1	102	124
Locus14694.2	79	108
Locus14694.3	129	170
Locus14695.1	2	2
Locus14696.1	28	9
Locus14697.1	204	293
Locus14697.2	109	183
Locus14697.3	77	100
Locus14697.4	74	124
Locus14697.5	174	246
Locus14697.6	204	297
Locus14697.7	112	192
Locus14697.8	269	384
Locus14698.1	8	0
Locus14699.1	35	63
Locus147.1	0	13
Locus147.10	145	0
Locus147.11	64	282
Locus147.12	1703	3333
Locus147.13	155	0
Locus147.14	1807	4002
Locus147.15	1882	3837
Locus147.2	0	6
Locus147.3	0	6
Locus147.4	0	1
Locus147.5	10	0
Locus147.6	52	232
Locus147.7	91	244
Locus147.8	1841	3572
Locus147.9	93	37
Locus1470.1	311	104
Locus1470.2	573	233
Locus14700.1	245	267
Locus14701.1	4	7
Locus14702.1	9	12
Locus14702.2	370	571
Locus14702.3	327	496
Locus14702.4	391	608
Locus14703.1	24	88
Locus14703.2	135	154
Locus14703.3	75	98
Locus14704.1	5	6
Locus14705.1	56	38
Locus14706.1	244	345
Locus14707.1	15	17
Locus14708.1	69	183
Locus14709.1	46	0
Locus14709.2	203	3
Locus14709.3	203	3
Locus1471.1	510	575
Locus1471.2	434	462
Locus1471.3	656	748
Locus14710.1	100	150
Locus14710.2	107	158
Locus14711.1	37	38
Locus14711.2	16	19
Locus14711.3	176	188
Locus14711.4	169	188
Locus14711.5	244	262
Locus14711.6	194	217
Locus14712.1	151	108
Locus14713.1	23	14
Locus14714.1	4	1
Locus14715.1	2	8
Locus14715.2	6	8
Locus14715.3	4	15
Locus14716.1	26	7
Locus14717.1	13	48
Locus14717.2	12	45
Locus14717.3	104	217
Locus14717.4	86	264
Locus14718.1	23	29
Locus14719.1	5	4
Locus1472.1	915	1341
Locus1472.2	891	1310
Locus1472.3	945	1370
Locus14720.1	27	32
Locus14721.1	7	2
Locus14721.2	10	7
Locus14722.1	13	8
Locus14723.1	269	228
Locus14723.10	287	255
Locus14723.2	44	28
Locus14723.3	131	106
Locus14723.4	267	238
Locus14723.5	267	234
Locus14723.6	273	244
Locus14723.7	264	223
Locus14723.8	280	255
Locus14723.9	133	119
Locus14724.1	125	130
Locus14725.1	75	42
Locus14726.1	37	27
Locus14726.2	108	65
Locus14726.3	114	67
Locus14726.4	115	68
Locus14727.1	23	21
Locus14728.1	30	69
Locus14728.2	26	42
Locus14728.3	11	33
Locus14729.1	44	33
Locus14729.2	60	49
Locus1473.1	4	8
Locus14730.1	6	8
Locus14731.1	271	1565
Locus14731.2	273	1558
Locus14731.3	106	653
Locus14731.4	273	1584
Locus14731.5	275	1569
Locus14731.6	288	1666
Locus14731.7	277	1584
Locus14732.1	13	21
Locus14732.2	12	18
Locus14733.1	99	36
Locus14733.2	159	75
Locus14734.1	168	298
Locus14734.2	163	293
Locus14735.1	245	300
Locus14736.1	1	11
Locus14736.2	266	96
Locus14737.1	38	42
Locus14738.1	2	5
Locus14739.1	18	49
Locus1474.1	70	134
Locus1474.2	90	160
Locus1474.3	196	320
Locus14740.1	6	3
Locus14741.1	481	580
Locus14742.1	243	499
Locus14742.2	255	502
Locus14743.1	24	46
Locus14743.2	4	14
Locus14744.1	13	19
Locus14745.1	2	3
Locus14746.1	17	20
Locus14747.1	91	84
Locus14747.2	22	13
Locus14748.1	28	74
Locus14748.2	26	7
Locus14749.1	46	79
Locus14749.2	152	222
Locus14749.3	73	97
Locus14749.4	98	154
Locus14749.5	4	11
Locus14749.6	145	221
Locus1475.1	142	185
Locus1475.2	182	274
Locus1475.3	172	282
Locus1475.4	243	364
Locus14750.1	192	102
Locus14750.2	202	98
Locus14750.3	210	114
Locus14751.1	27	26
Locus14752.1	61	23
Locus14753.1	1	4
Locus14753.2	44	108
Locus14753.3	28	44
Locus14753.4	57	132
Locus14754.1	143	0
Locus14754.2	40	0
Locus14755.1	27	2
Locus14756.1	175	188
Locus14756.2	124	120
Locus14757.1	40	30
Locus14758.1	70	119
Locus14758.2	226	332
Locus14758.3	225	322
Locus14758.4	194	274
Locus14758.5	163	224
Locus14758.6	201	294
Locus14758.7	220	313
Locus14758.8	226	320
Locus14759.1	9	0
Locus1476.1	156	389
Locus14760.1	63	148
Locus14760.2	115	191
Locus14760.3	70	185
Locus14761.1	98	387
Locus14762.1	71	60
Locus14762.2	30	27
Locus14762.3	36	70
Locus14762.4	72	63
Locus14762.5	170	155
Locus14762.6	102	116
Locus14763.1	106	62
Locus14763.2	74	45
Locus14764.1	93	81
Locus14764.2	104	108
Locus14764.3	103	97
Locus14766.1	43	27
Locus14766.2	46	20
Locus14766.3	9	6
Locus14766.4	71	38
Locus14767.1	76	67
Locus14768.1	112	100
Locus14769.1	114	129
Locus14769.2	119	130
Locus1477.1	159	144
Locus14770.1	91	78
Locus14770.2	77	65
Locus14771.1	160	139
Locus14772.1	38	62
Locus14772.2	126	184
Locus14772.3	112	163
Locus14773.1	5	4
Locus14774.1	154	133
Locus14775.1	111	174
Locus14776.1	326	551
Locus14777.1	71	104
Locus14777.2	36	37
Locus14777.3	84	128
Locus14778.1	57	70
Locus14779.1	74	66
Locus1478.1	6	10
Locus14780.1	149	173
Locus14780.2	95	113
Locus14780.3	144	168
Locus14780.4	153	176
Locus14781.1	3	1
Locus14781.2	141	169
Locus14781.3	10	12
Locus14781.4	169	189
Locus14782.1	2	1
Locus14783.1	57	40
Locus14783.2	51	36
Locus14783.3	56	38
Locus14783.4	47	40
Locus14783.5	56	40
Locus14784.1	147	244
Locus14786.1	4	3
Locus14787.1	56	47
Locus14788.1	146	210
Locus14789.1	71	4
Locus14789.2	137	4
Locus14789.3	69	4
Locus1479.1	20	9
Locus1479.2	97	75
Locus1479.3	111	89
Locus1479.4	20	12
Locus1479.5	141	100
Locus14790.1	126	147
Locus14791.1	145	190
Locus14792.1	4	3
Locus14792.2	8	3
Locus14792.3	4	3
Locus14793.1	9	16
Locus14793.2	5	2
Locus14794.1	47	47
Locus14794.2	63	60
Locus14795.1	4	5
Locus14796.1	18	13
Locus14797.1	2	3
Locus14798.1	80	52
Locus14799.1	2	6
Locus148.1	1432	2762
Locus148.10	4681	8940
Locus148.2	1331	2464
Locus148.3	8	0
Locus148.4	4505	8595
Locus148.5	3	0
Locus148.6	3896	7440
Locus148.7	3	14
Locus148.8	4224	8166
Locus148.9	976	1887
Locus1480.1	384	68
Locus14800.1	18	11
Locus14801.1	0	0
Locus14802.1	8	4
Locus14803.1	662	676
Locus14803.2	578	582
Locus14804.1	116	161
Locus14804.2	123	154
Locus14804.3	119	161
Locus14805.1	39	51
Locus14806.1	101	26
Locus14806.2	46	16
Locus14806.3	173	156
Locus14806.4	176	154
Locus14806.5	167	135
Locus14806.6	40	25
Locus14806.7	109	34
Locus14806.8	176	163
Locus14807.1	13	4
Locus14807.2	45	28
Locus14808.1	4	1
Locus14809.1	135	131
Locus1481.1	906	517
Locus1481.2	326	175
Locus1481.3	1082	617
Locus1481.4	934	560
Locus1481.5	947	800
Locus1481.6	885	481
Locus14810.1	84	84
Locus14811.1	6	7
Locus14812.1	67	122
Locus14812.2	65	124
Locus14813.1	1	1
Locus14813.2	1	1
Locus14814.1	69	117
Locus14814.2	132	211
Locus14814.3	83	136
Locus14814.4	134	214
Locus14815.1	4	5
Locus14815.2	48	18
Locus14816.1	8	19
Locus14817.1	57	72
Locus14817.2	74	83
Locus14818.1	37	16
Locus14819.1	3	0
Locus1482.1	518	375
Locus14820.1	2	3
Locus14821.1	3	1
Locus14822.1	12	18
Locus14823.1	9	9
Locus14824.1	110	110
Locus14824.2	102	116
Locus14824.3	89	96
Locus14824.4	95	103
Locus14824.5	106	105
Locus14825.1	31	21
Locus14826.1	19	24
Locus14826.2	8	16
Locus14827.1	181	202
Locus14828.1	376	332
Locus14829.1	294	313
Locus14829.2	162	167
Locus1483.1	7330	4946
Locus1483.2	8488	5719
Locus1483.3	3349	2268
Locus1483.4	3641	2431
Locus1483.5	8688	5873
Locus14830.1	2	3
Locus14831.1	21	0
Locus14832.1	31	21
Locus14832.2	6	2
Locus14833.1	37	42
Locus14834.1	2	5
Locus14835.1	230	289
Locus14835.2	30	20
Locus14835.3	249	303
Locus14836.1	132	156
Locus14836.2	116	139
Locus14837.1	7	8
Locus14838.1	435	334
Locus14838.2	219	145
Locus14838.3	470	350
Locus14839.1	232	313
Locus14839.10	232	313
Locus14839.2	221	310
Locus14839.3	216	309
Locus14839.4	217	299
Locus14839.5	102	152
Locus14839.6	219	300
Locus14839.7	114	149
Locus14839.8	162	220
Locus14839.9	211	307
Locus1484.1	636	991
Locus1484.2	300	444
Locus1484.3	652	1031
Locus14840.1	146	77
Locus14841.1	7	22
Locus14842.1	251	271
Locus14843.1	14	30
Locus14844.1	3	3
Locus14845.1	50	93
Locus14845.2	36	65
Locus14846.1	9	34
Locus14847.1	1	2
Locus14848.1	17	21
Locus14849.1	61	101
Locus14849.2	61	113
Locus14849.3	22	38
Locus14849.4	68	111
Locus1485.1	1907	2106
Locus1485.2	1806	2031
Locus1485.3	1817	2067
Locus1485.4	1932	2143
Locus14850.1	63	20
Locus14850.2	69	32
Locus14851.1	2	1
Locus14852.1	132	19
Locus14853.1	50	25
Locus14854.1	84	130
Locus14855.1	196	129
Locus14855.2	167	107
Locus14856.1	34	0
Locus14857.1	11	19
Locus14857.2	98	184
Locus14858.1	67	44
Locus14859.1	378	543
Locus1486.1	1104	1556
Locus1486.2	0	1
Locus14860.1	32	49
Locus14861.1	112	60
Locus14861.2	124	63
Locus14862.1	103	178
Locus14862.2	91	153
Locus14862.3	82	133
Locus14862.4	112	176
Locus14862.5	129	221
Locus14863.1	239	386
Locus14863.2	234	382
Locus14864.1	69	171
Locus14865.1	7	85
Locus14865.2	33	174
Locus14866.1	69	98
Locus14866.2	21	28
Locus14866.3	16	16
Locus14866.4	70	104
Locus14867.1	40	43
Locus14868.1	123	146
Locus14868.2	127	156
Locus14868.3	135	173
Locus14869.1	109	100
Locus14869.2	116	122
Locus14869.3	64	37
Locus14869.4	127	132
Locus1487.1	416	415
Locus14870.1	1	5
Locus14871.1	97	130
Locus14871.2	4	12
Locus14871.3	115	141
Locus14871.4	143	170
Locus14872.1	75	77
Locus14872.2	156	172
Locus14873.1	26	35
Locus14874.1	54	13
Locus14875.1	69	30
Locus14876.1	0	3
Locus14877.1	12	42
Locus14878.1	22	18
Locus14879.1	96	104
Locus1488.1	482	276
Locus1488.2	571	316
Locus1488.3	542	312
Locus1488.4	473	260
Locus1488.5	178	115
Locus1488.6	653	362
Locus1488.7	17	49
Locus1488.8	682	357
Locus1488.9	675	374
Locus14880.1	39	15
Locus14881.1	90	125
Locus14881.2	86	133
Locus14882.1	12	29
Locus14883.1	46	223
Locus14884.1	4	3
Locus14885.1	30	0
Locus14886.1	159	23
Locus14887.1	171	117
Locus14888.1	45	92
Locus14889.1	194	163
Locus14889.2	207	164
Locus1489.1	509	1116
Locus1489.2	500	1044
Locus1489.3	464	1002
Locus1489.4	515	1114
Locus14890.1	132	156
Locus14891.1	8	5
Locus14892.1	228	328
Locus14892.2	178	274
Locus14892.3	226	340
Locus14892.4	237	333
Locus14892.5	225	339
Locus14892.6	20	16
Locus14892.7	230	343
Locus14893.1	119	93
Locus14893.2	24	24
Locus14894.1	19	11
Locus14895.1	2	4
Locus14895.2	15	41
Locus14896.1	129	182
Locus14896.2	32	40
Locus14897.1	3	2
Locus14898.1	22	17
Locus14898.2	21	30
Locus14898.3	40	35
Locus14899.1	306	507
Locus14899.2	37	41
Locus149.1	9	6
Locus149.2	30	18
Locus149.3	30	17
Locus1490.1	33	2
Locus14900.1	293	276
Locus14900.2	67	44
Locus14901.1	70	63
Locus14901.2	62	64
Locus14902.1	62	140
Locus14903.1	15	34
Locus14904.1	4	1
Locus14905.1	18	17
Locus14906.1	15	2
Locus14907.1	35	32
Locus14908.1	9	27
Locus14908.2	1	5
Locus14909.1	50	22
Locus1491.1	3	0
Locus14910.1	27	73
Locus14910.2	37	85
Locus14910.3	35	99
Locus14911.1	37	26
Locus14912.1	216	150
Locus14913.1	2	0
Locus14914.1	140	116
Locus14914.2	130	107
Locus14915.1	160	126
Locus14915.2	70	53
Locus14916.1	126	166
Locus14916.2	127	170
Locus14917.1	261	363
Locus14917.2	212	314
Locus14918.1	1	1
Locus14918.10	24	47
Locus14918.11	291	278
Locus14918.2	253	265
Locus14918.3	291	271
Locus14918.4	176	135
Locus14918.5	236	205
Locus14918.6	207	170
Locus14918.7	21	21
Locus14918.8	180	208
Locus14918.9	55	63
Locus14919.1	22	32
Locus1492.1	521	544
Locus1492.2	422	453
Locus1492.3	533	554
Locus1492.4	493	525
Locus14920.1	95	85
Locus14921.1	44	61
Locus14921.2	45	58
Locus14922.1	199	382
Locus14923.1	250	341
Locus14923.2	446	596
Locus14923.3	453	609
Locus14924.1	17	66
Locus14925.1	49	75
Locus14926.1	55	48
Locus14926.2	52	57
Locus14927.1	22	13
Locus14928.1	28	26
Locus14929.1	84	98
Locus14929.2	85	99
Locus14929.3	87	90
Locus14929.4	21	39
Locus14929.5	7	8
Locus14929.6	93	117
Locus14929.7	45	65
Locus14929.8	85	98
Locus1493.1	54	52
Locus1493.2	11	8
Locus1493.3	84	82
Locus14930.1	113	68
Locus14931.1	96	72
Locus14931.2	100	80
Locus14932.1	27	49
Locus14932.2	6	2
Locus14933.1	77	0
Locus14933.2	85	0
Locus14934.1	2	1
Locus14935.1	21	1
Locus14936.1	174	425
Locus14937.1	6	0
Locus14938.1	63	151
Locus14938.2	63	131
Locus14939.1	2	2
Locus1494.1	796	692
Locus1494.2	798	687
Locus1494.3	839	710
Locus1494.4	875	749
Locus14940.1	14	39
Locus14941.1	235	259
Locus14941.2	324	386
Locus14942.1	43	33
Locus14943.1	103	178
Locus14944.1	13	23
Locus14944.2	43	83
Locus14944.3	40	71
Locus14945.1	1	2
Locus14946.1	1	5
Locus14947.1	10	56
Locus14948.1	11	12
Locus14949.1	9	48
Locus14949.2	9	42
Locus14949.3	77	223
Locus1495.1	1451	1381
Locus1495.2	794	712
Locus1495.3	1566	1498
Locus14950.1	24	42
Locus14950.2	28	41
Locus14951.1	32	36
Locus14951.2	30	35
Locus14952.1	177	321
Locus14952.2	200	363
Locus14952.3	214	382
Locus14953.1	38	34
Locus14953.2	29	26
Locus14953.3	29	24
Locus14953.4	51	62
Locus14953.5	171	185
Locus14954.1	291	465
Locus14955.1	3	5
Locus14955.2	116	99
Locus14955.3	54	66
Locus14955.4	179	166
Locus14956.1	4	8
Locus14957.1	190	225
Locus14957.2	198	229
Locus14958.1	28	27
Locus14959.1	197	347
Locus1496.1	208	557
Locus1496.2	196	514
Locus1496.3	109	325
Locus1496.4	213	583
Locus14960.1	49	61
Locus14960.2	53	70
Locus14961.1	65	74
Locus14962.1	5	9
Locus14963.1	6	7
Locus14964.1	222	404
Locus14965.1	2	6
Locus14966.1	0	0
Locus14967.1	449	432
Locus14967.2	428	416
Locus14968.1	204	199
Locus14969.1	23	33
Locus1497.1	3694	5920
Locus1497.2	3748	6061
Locus1497.3	3811	6130
Locus1497.4	3826	6151
Locus14970.1	376	438
Locus14970.2	382	441
Locus14971.1	128	79
Locus14971.2	114	72
Locus14971.3	118	73
Locus14971.4	135	85
Locus14972.1	3	1
Locus14973.1	78	65
Locus14973.2	19	21
Locus14973.3	105	99
Locus14973.4	106	117
Locus14974.1	4	8
Locus14975.1	11	3
Locus14976.1	61	140
Locus14976.2	77	179
Locus14976.3	96	238
Locus14977.1	7	10
Locus14978.1	44	37
Locus14979.1	1	4
Locus1498.1	96	90
Locus1498.2	254	442
Locus1498.3	369	514
Locus1498.4	697	1020
Locus1498.5	312	340
Locus1498.6	691	1046
Locus14980.1	7	3
Locus14981.1	5	6
Locus14981.2	17	29
Locus14982.1	110	254
Locus14983.1	31	58
Locus14983.2	36	48
Locus14983.3	37	60
Locus14983.4	28	44
Locus14983.5	30	57
Locus14983.6	47	57
Locus14984.1	5	4
Locus14985.1	139	198
Locus14986.1	11	6
Locus14986.2	0	4
Locus14987.1	4	0
Locus14988.1	43	22
Locus14989.1	0	3
Locus1499.1	762	899
Locus1499.10	819	998
Locus1499.2	154	144
Locus1499.3	7	10
Locus1499.4	191	167
Locus1499.5	612	710
Locus1499.6	54	52
Locus1499.7	178	173
Locus1499.8	732	879
Locus1499.9	155	146
Locus14990.1	54	40
Locus14991.1	5	4
Locus14991.2	14	8
Locus14991.3	21	9
Locus14991.4	12	16
Locus14991.5	13	11
Locus14992.1	144	69
Locus14992.2	144	69
Locus14993.1	81	54
Locus14993.2	58	45
Locus14993.3	87	61
Locus14994.1	6	5
Locus14995.1	35	40
Locus14996.1	0	1
Locus14997.1	41	88
Locus14997.2	436	724
Locus14997.3	431	717
Locus14998.1	56	102
Locus14999.1	3	6
Locus14999.2	33	18
Locus15.1	3506	2726
Locus15.2	2914	2112
Locus150.1	857	714
Locus150.10	1000	764
Locus150.2	674	382
Locus150.3	1	0
Locus150.4	963	751
Locus150.5	50	43
Locus150.6	861	738
Locus150.7	29	43
Locus150.8	979	795
Locus150.9	912	869
Locus1500.1	89	272
Locus1500.2	93	277
Locus15000.1	22	26
Locus15000.2	34	25
Locus15001.1	2	3
Locus15002.1	10	6
Locus15003.1	4	7
Locus15004.1	189	227
Locus15005.1	17	12
Locus15006.1	4	6
Locus15006.2	0	1
Locus15007.1	7	5
Locus15008.1	68	38
Locus15009.1	62	97
Locus1501.1	558	395
Locus1501.2	568	402
Locus1501.3	2	0
Locus1501.4	0	4
Locus1501.5	580	386
Locus1501.6	560	378
Locus1501.7	630	443
Locus15010.1	51	44
Locus15010.2	140	127
Locus15010.3	130	112
Locus15011.1	34	24
Locus15012.1	89	114
Locus15012.2	11	10
Locus15013.1	2	2
Locus15014.1	92	17
Locus15014.2	32	4
Locus15014.3	91	17
Locus15014.4	91	17
Locus15014.5	91	17
Locus15014.6	91	17
Locus15014.7	91	17
Locus15014.8	133	15
Locus15014.9	91	17
Locus15015.1	202	359
Locus15015.2	213	370
Locus15016.1	206	215
Locus15016.2	168	177
Locus15017.1	226	341
Locus15017.2	27	20
Locus15017.3	236	366
Locus15017.4	238	348
Locus15018.1	31	8
Locus15019.1	13	24
Locus1502.1	65	38
Locus1502.2	57	30
Locus15020.1	3	0
Locus15021.1	25	35
Locus15022.1	90	133
Locus15023.1	115	76
Locus15024.1	9	7
Locus15025.1	222	261
Locus15025.2	263	316
Locus15025.3	0	0
Locus15025.4	226	262
Locus15025.5	220	264
Locus15025.6	86	109
Locus15025.7	30	46
Locus15025.8	31	50
Locus15025.9	273	333
Locus15026.1	100	116
Locus15026.2	87	92
Locus15027.1	9	13
Locus15028.1	4	7
Locus15029.1	21	13
Locus1503.1	447	357
Locus15030.1	11	7
Locus15032.1	323	327
Locus15032.2	246	224
Locus15032.3	290	283
Locus15032.4	277	286
Locus15032.5	286	300
Locus15032.6	243	227
Locus15032.7	327	329
Locus15033.1	4	12
Locus15034.1	17	27
Locus15034.2	12	26
Locus15035.1	5	7
Locus15036.1	95	61
Locus15036.2	103	72
Locus15037.1	4	5
Locus15038.1	12	17
Locus15039.1	11	7
Locus1504.1	186	268
Locus15040.1	280	346
Locus15041.1	4	5
Locus15042.1	57	38
Locus15042.2	56	34
Locus15043.1	16	55
Locus15043.2	13	43
Locus15044.1	4	0
Locus15045.1	28	46
Locus15046.1	6	4
Locus15047.1	47	35
Locus15048.1	172	117
Locus15048.2	159	113
Locus15048.3	196	161
Locus15049.1	75	87
Locus1505.1	266	413
Locus1505.2	244	395
Locus1505.3	58	135
Locus1505.4	279	438
Locus1505.5	270	383
Locus1505.6	101	139
Locus1505.7	126	196
Locus1505.8	278	434
Locus15050.1	14	9
Locus15051.1	143	114
Locus15052.1	102	89
Locus15053.1	6	5
Locus15054.1	17	18
Locus15054.2	85	49
Locus15054.3	132	86
Locus15055.1	2	1
Locus15056.1	0	9
Locus15057.1	4	3
Locus15057.2	13	20
Locus15058.1	348	328
Locus15059.1	425	416
Locus1506.1	168	226
Locus15060.1	7	6
Locus15060.2	113	129
Locus15060.3	110	141
Locus15060.4	76	164
Locus15060.5	110	122
Locus15061.1	254	342
Locus15062.1	109	82
Locus15063.1	528	584
Locus15063.2	530	589
Locus15063.3	547	543
Locus15063.4	533	589
Locus15064.1	13	42
Locus15065.1	425	552
Locus15066.1	14	20
Locus15067.1	14	28
Locus15068.1	1	1
Locus15069.1	4	2
Locus1507.1	244	294
Locus15070.1	6	7
Locus15071.1	19	16
Locus15071.2	17	32
Locus15071.3	34	42
Locus15072.1	196	205
Locus15072.2	167	184
Locus15073.1	2	0
Locus15074.1	6	9
Locus15075.1	368	422
Locus15075.2	379	426
Locus15076.1	5	5
Locus15077.1	109	81
Locus15077.2	49	36
Locus15078.1	15	23
Locus15079.1	0	12
Locus1508.1	624	980
Locus1508.2	625	983
Locus1508.3	433	728
Locus1508.4	686	1097
Locus1508.5	743	1151
Locus1508.6	443	733
Locus1508.7	668	1006
Locus1508.8	500	730
Locus1508.9	798	1222
Locus15080.1	238	233
Locus15080.2	188	158
Locus15080.3	365	405
Locus15081.1	238	191
Locus15082.1	246	385
Locus15083.1	29	28
Locus15084.1	15	27
Locus15085.1	339	454
Locus15085.2	327	427
Locus15086.1	92	54
Locus15087.1	103	54
Locus15088.1	38	69
Locus15088.2	32	66
Locus15089.1	25	50
Locus1509.1	253	183
Locus1509.2	264	184
Locus1509.3	273	190
Locus15090.1	106	78
Locus15091.1	50	106
Locus15092.1	18	8
Locus15092.2	41	17
Locus15093.1	24	34
Locus15093.2	24	28
Locus15093.3	15	20
Locus15093.4	35	43
Locus15094.1	13	14
Locus15094.2	21	17
Locus15094.3	23	43
Locus15094.4	29	40
Locus15095.1	10	4
Locus15096.1	117	224
Locus15096.2	162	226
Locus15096.3	163	316
Locus15097.1	101	90
Locus15098.1	8	3
Locus15099.1	1	1
Locus151.1	42	45
Locus151.2	102	113
Locus151.3	30	29
Locus151.4	129	129
Locus1510.1	98	164
Locus15100.1	46	66
Locus15100.2	53	70
Locus15101.1	1	2
Locus15102.1	183	275
Locus15103.1	22	8
Locus15103.2	94	44
Locus15104.1	171	170
Locus15105.1	28	39
Locus15105.2	76	112
Locus15105.3	60	93
Locus15106.1	27	21
Locus15106.2	21	16
Locus15106.3	15	12
Locus15107.1	4	5
Locus15108.1	40	54
Locus15109.1	218	111
Locus15109.2	223	126
Locus1511.1	14	36
Locus1511.2	16	1
Locus15110.1	9	6
Locus15111.1	281	216
Locus15111.2	262	236
Locus15111.3	279	232
Locus15112.1	11	9
Locus15113.1	7	12
Locus15113.2	11	13
Locus15113.3	26	61
Locus15114.1	186	256
Locus15115.1	2	1
Locus15116.1	33	22
Locus15117.1	140	119
Locus15117.2	4	12
Locus15118.1	45	108
Locus15118.2	1	0
Locus15118.3	40	43
Locus15118.4	49	125
Locus15119.1	71	74
Locus15119.2	68	75
Locus15119.3	63	69
Locus15119.4	56	67
Locus15119.5	68	74
Locus1512.1	2335	3124
Locus1512.2	2207	2965
Locus1512.3	2161	2879
Locus1512.4	2365	3157
Locus15120.1	2	2
Locus15121.1	2	0
Locus15122.1	15	22
Locus15122.2	17	22
Locus15122.3	58	48
Locus15122.4	38	26
Locus15123.1	32	14
Locus15123.2	24	12
Locus15124.1	28	18
Locus15124.2	11	17
Locus15124.3	47	37
Locus15124.4	50	38
Locus15124.5	62	79
Locus15124.6	47	41
Locus15125.1	82	32
Locus15125.2	86	32
Locus15126.1	168	209
Locus15126.2	164	206
Locus15127.1	206	193
Locus15128.1	377	429
Locus15129.1	49	35
Locus15129.2	2	4
Locus15129.3	58	40
Locus1513.1	735	691
Locus1513.2	767	714
Locus1513.3	839	777
Locus15130.1	25	71
Locus15131.1	14	23
Locus15131.2	10	11
Locus15132.1	96	258
Locus15132.2	72	182
Locus15133.1	17	14
Locus15134.1	37	13
Locus15135.1	5	1
Locus15136.1	366	313
Locus15136.2	119	110
Locus15136.3	365	322
Locus15136.4	378	324
Locus15137.1	75	47
Locus15138.1	0	0
Locus15139.1	40	13
Locus1514.1	111	56
Locus1514.2	806	464
Locus1514.3	50	38
Locus15140.1	198	162
Locus15141.1	3	0
Locus15142.1	139	143
Locus15142.2	133	146
Locus15143.1	30	60
Locus15144.1	46	41
Locus15145.1	28	32
Locus15146.1	65	62
Locus15146.2	61	41
Locus15147.1	16	15
Locus15148.1	78	89
Locus15149.1	500	849
Locus1515.1	1536	1761
Locus1515.2	38	36
Locus1515.3	1410	1665
Locus1515.4	1486	1677
Locus1515.5	1582	1800
Locus15150.1	71	50
Locus15151.1	47	57
Locus15151.2	57	23
Locus15152.1	161	187
Locus15153.1	33	49
Locus15153.2	19	38
Locus15154.1	62	31
Locus15155.1	21	11
Locus15156.1	13	17
Locus15156.2	21	16
Locus15157.1	23	9
Locus15158.1	19	22
Locus15159.1	2	3
Locus1516.1	6	15
Locus15160.1	148	203
Locus15160.2	164	220
Locus15161.1	110	184
Locus15162.1	180	186
Locus15162.2	194	207
Locus15163.1	493	505
Locus15164.1	145	186
Locus15165.1	115	103
Locus15166.1	3	0
Locus15166.2	3	0
Locus15167.1	1	0
Locus15168.1	26	0
Locus15169.1	156	95
Locus1517.1	1624	1496
Locus1517.2	3831	3337
Locus1517.3	4304	3488
Locus1517.4	5789	4705
Locus15170.1	5	1
Locus15171.1	87	138
Locus15171.2	59	103
Locus15172.1	135	82
Locus15173.1	4	0
Locus15174.1	309	469
Locus15175.1	133	165
Locus15176.1	62	38
Locus15176.2	48	35
Locus15177.1	16	17
Locus15178.1	262	644
Locus15178.2	149	338
Locus15179.1	7	5
Locus1518.1	125	104
Locus1518.10	2	0
Locus1518.2	971	836
Locus1518.3	127	103
Locus1518.4	949	822
Locus1518.5	88	92
Locus1518.6	897	766
Locus1518.7	650	564
Locus1518.8	855	771
Locus1518.9	974	841
Locus15180.1	28	29
Locus15181.1	8	0
Locus15182.1	133	118
Locus15183.1	49	25
Locus15183.2	89	63
Locus15184.1	175	137
Locus15184.2	176	120
Locus15184.3	185	130
Locus15185.1	19	34
Locus15185.2	21	41
Locus15186.1	49	0
Locus15187.1	41	69
Locus15188.1	12	26
Locus15188.2	60	162
Locus15188.3	23	82
Locus15188.4	67	166
Locus15189.1	7	0
Locus1519.1	476	466
Locus1519.2	274	290
Locus15190.1	76	68
Locus15191.1	377	611
Locus15192.1	89	118
Locus15192.2	6	5
Locus15192.3	160	192
Locus15192.4	50	46
Locus15192.5	89	105
Locus15192.6	183	228
Locus15193.1	181	154
Locus15193.2	115	93
Locus15193.3	181	152
Locus15194.1	29	36
Locus15194.2	79	110
Locus15195.1	9	6
Locus15196.1	62	35
Locus15197.1	35	58
Locus15197.2	80	169
Locus15197.3	39	65
Locus15197.4	128	212
Locus15198.1	163	168
Locus15198.2	193	201
Locus15198.3	186	207
Locus15198.4	219	236
Locus15199.1	9	2
Locus152.1	162	188
Locus152.10	177	212
Locus152.2	158	167
Locus152.3	154	173
Locus152.4	114	153
Locus152.5	62	24
Locus152.6	91	103
Locus152.7	52	16
Locus152.8	166	169
Locus152.9	356	212
Locus1520.1	447	318
Locus1520.2	737	499
Locus15200.1	3	1
Locus15201.1	14	12
Locus15202.1	129	124
Locus15203.1	60	33
Locus15204.1	8	4
Locus15205.1	0	1
Locus15206.1	16	25
Locus15207.1	173	181
Locus15208.1	36	99
Locus15208.2	46	129
Locus15208.3	46	135
Locus15209.1	22	7
Locus15209.2	0	52
Locus15209.3	32	21
Locus1521.1	666	503
Locus15210.1	118	176
Locus15211.1	202	85
Locus15212.1	98	141
Locus15212.2	68	91
Locus15212.3	99	149
Locus15212.4	128	175
Locus15213.1	14	30
Locus15214.1	157	178
Locus15214.2	96	127
Locus15214.3	99	121
Locus15214.4	159	183
Locus15215.1	1	0
Locus15216.1	12	3
Locus15217.1	8	0
Locus15217.2	5	0
Locus15218.1	8	11
Locus15219.1	6	9
Locus1522.1	694	594
Locus1522.2	3061	2575
Locus1522.3	3424	3060
Locus15220.1	5	0
Locus15221.1	168	143
Locus15221.2	166	124
Locus15222.1	12	5
Locus15223.1	39	42
Locus15224.1	18	29
Locus15224.2	20	31
Locus15224.3	63	54
Locus15224.4	56	60
Locus15224.5	55	51
Locus15225.1	1	1
Locus15226.1	56	44
Locus15227.1	117	139
Locus15227.2	11	30
Locus15228.1	4	2
Locus15229.1	8	9
Locus1523.1	1179	755
Locus1523.2	159	102
Locus1523.3	358	196
Locus1523.4	1180	754
Locus15230.1	113	85
Locus15230.2	119	85
Locus15231.1	59	6
Locus15231.2	63	8
Locus15231.3	100	18
Locus15232.1	11	28
Locus15233.1	102	50
Locus15233.2	101	54
Locus15233.3	104	53
Locus15234.1	228	197
Locus15234.2	230	199
Locus15234.3	228	197
Locus15234.4	248	215
Locus15235.1	5	5
Locus15236.1	8	11
Locus15237.1	7	7
Locus15238.1	32	39
Locus15239.1	4	0
Locus1524.1	3983	3625
Locus1524.10	3963	3562
Locus1524.2	3583	3221
Locus1524.3	3444	3080
Locus1524.4	2801	2623
Locus1524.5	422	294
Locus1524.6	355	242
Locus1524.7	1112	947
Locus1524.8	918	720
Locus1524.9	3583	3216
Locus15240.1	47	96
Locus15240.2	47	96
Locus15240.3	47	96
Locus15240.4	47	96
Locus15240.5	47	96
Locus15240.6	47	96
Locus15240.7	47	96
Locus15240.8	47	96
Locus15240.9	47	96
Locus15241.1	46	75
Locus15241.2	33	36
Locus15241.3	12	39
Locus15241.4	4	12
Locus15241.5	11	24
Locus15241.6	34	56
Locus15242.1	51	66
Locus15243.1	22	13
Locus15243.2	29	18
Locus15244.1	16	17
Locus15245.1	279	422
Locus15246.1	19	10
Locus15247.1	20	10
Locus15248.1	7	12
Locus15249.1	18	2
Locus1525.1	47	38
Locus1525.2	321	281
Locus1525.3	277	265
Locus1525.4	324	291
Locus15250.1	115	186
Locus15250.2	120	193
Locus15251.1	11	16
Locus15252.1	7	10
Locus15253.1	18	14
Locus15254.1	5	40
Locus15255.1	0	1
Locus15256.1	17	29
Locus15257.1	13	13
Locus15258.1	54	50
Locus15258.2	80	88
Locus15258.3	55	54
Locus15258.4	92	98
Locus15258.5	91	97
Locus15259.1	46	5
Locus1526.1	105	111
Locus1526.2	308	343
Locus1526.3	418	485
Locus15260.1	3	2
Locus15261.1	59	26
Locus15262.1	23	11
Locus15262.2	25	14
Locus15263.1	70	108
Locus15263.2	16	32
Locus15264.1	305	281
Locus15264.2	284	244
Locus15265.1	154	198
Locus15265.2	151	191
Locus15266.1	258	167
Locus15266.2	247	153
Locus15267.1	17	14
Locus15268.1	12	11
Locus15269.1	130	79
Locus15269.2	102	69
Locus1527.1	1970	1614
Locus1527.2	1953	1543
Locus1527.3	1936	1530
Locus1527.4	2022	1601
Locus1527.5	2067	1649
Locus1527.6	2126	1696
Locus15270.1	19	18
Locus15270.2	200	162
Locus15271.1	21	17
Locus15272.1	0	1
Locus15273.1	85	156
Locus15273.2	15	42
Locus15274.1	42	42
Locus15275.1	1	4
Locus15276.1	20	35
Locus15278.1	51	56
Locus15279.1	6	6
Locus1528.1	206	173
Locus15280.1	135	113
Locus15281.1	133	118
Locus15282.1	28	16
Locus15283.1	19	8
Locus15284.1	7	0
Locus15285.1	191	237
Locus15286.1	288	434
Locus15286.2	76	124
Locus15286.3	304	457
Locus15287.1	3	2
Locus15289.1	23	18
Locus15289.2	8	13
Locus15289.3	29	37
Locus15289.4	28	27
Locus1529.1	138	191
Locus1529.10	275	279
Locus1529.2	197	256
Locus1529.3	265	282
Locus1529.4	250	227
Locus1529.5	203	222
Locus1529.6	164	153
Locus1529.7	119	167
Locus1529.8	209	282
Locus1529.9	223	293
Locus15290.1	150	51
Locus15290.2	150	50
Locus15290.3	6	2
Locus15290.4	150	50
Locus15291.1	58	105
Locus15292.1	125	229
Locus15292.2	110	223
Locus15293.1	82	155
Locus15294.1	1	2
Locus15295.1	7	6
Locus15296.1	32	46
Locus15296.2	32	42
Locus15297.1	119	128
Locus15298.1	11	39
Locus15298.2	9	7
Locus15298.3	18	53
Locus15299.1	10	11
Locus153.1	219	302
Locus153.2	23	39
Locus1530.1	9	10
Locus1530.2	13	12
Locus1530.3	13	12
Locus1530.4	13	12
Locus1530.5	13	12
Locus15300.1	299	185
Locus15300.2	321	196
Locus15300.3	300	186
Locus15301.1	9	7
Locus15301.2	111	132
Locus15302.1	89	95
Locus15302.2	103	107
Locus15303.1	4	8
Locus15304.1	105	86
Locus15305.1	80	192
Locus15306.1	90	55
Locus15307.1	111	79
Locus15308.1	2	2
Locus15309.1	146	194
Locus15309.2	154	201
Locus1531.1	386	356
Locus1531.2	366	319
Locus1531.3	214	225
Locus1531.4	439	383
Locus15310.1	13	14
Locus15311.1	29	24
Locus15312.1	6	22
Locus15313.1	329	595
Locus15313.2	132	207
Locus15314.1	1	4
Locus15315.1	57	37
Locus15315.2	156	104
Locus15316.1	8	4
Locus15317.1	18	23
Locus15318.1	4	16
Locus15319.1	237	312
Locus15319.2	238	320
Locus1532.1	219	201
Locus1532.2	177	167
Locus15320.1	2	1
Locus15321.1	8	17
Locus15322.1	14	0
Locus15323.1	101	93
Locus15324.1	7	7
Locus15325.1	4	8
Locus15326.1	47	103
Locus15326.2	12	37
Locus15326.3	48	113
Locus15327.1	112	161
Locus15328.1	231	233
Locus15329.1	23	19
Locus1533.1	33	56
Locus1533.2	69	82
Locus1533.3	94	119
Locus15330.1	302	544
Locus15330.2	278	491
Locus15331.1	2	8
Locus15332.1	55	137
Locus15333.1	324	479
Locus15334.1	13	24
Locus15335.1	125	292
Locus15336.1	6	20
Locus15337.1	97	110
Locus15337.2	96	117
Locus15337.3	104	127
Locus15337.4	94	109
Locus15338.1	139	174
Locus15339.1	397	388
Locus15339.2	385	377
Locus1534.1	17	36
Locus1534.2	26	42
Locus1534.3	20	43
Locus15340.1	125	121
Locus15340.2	93	87
Locus15340.3	130	120
Locus15341.1	16	13
Locus15342.1	0	2
Locus15343.1	27	53
Locus15343.2	34	51
Locus15343.3	31	56
Locus15343.4	6	10
Locus15343.5	32	55
Locus15344.1	20	47
Locus15344.2	23	48
Locus15345.1	15	31
Locus15346.1	542	744
Locus15346.2	407	564
Locus15346.3	197	248
Locus15346.4	530	746
Locus15346.5	433	577
Locus15347.1	22	22
Locus15348.1	107	131
Locus15349.1	95	60
Locus1535.1	865	1370
Locus1535.2	788	1328
Locus1535.3	941	1465
Locus1535.4	979	1506
Locus1535.5	929	1440
Locus1535.6	994	1549
Locus1535.7	339	599
Locus1535.8	993	1545
Locus15350.1	35	87
Locus15350.2	76	114
Locus15351.1	108	110
Locus15351.2	137	139
Locus15351.3	162	168
Locus15352.1	279	210
Locus15353.1	56	101
Locus15353.2	60	101
Locus15354.1	9	9
Locus15355.1	43	6
Locus15356.1	239	255
Locus15356.2	221	271
Locus15356.3	218	281
Locus15356.4	205	268
Locus15356.5	195	259
Locus15356.6	238	289
Locus15356.7	251	301
Locus15357.1	40	0
Locus15357.2	39	1
Locus15358.1	57	82
Locus15359.1	30	19
Locus1536.1	667	890
Locus1536.2	631	844
Locus1536.3	684	880
Locus1536.4	680	919
Locus15360.1	5	29
Locus15361.1	80	262
Locus15361.2	123	317
Locus15361.3	129	348
Locus15362.1	38	35
Locus15362.2	45	33
Locus15362.3	47	27
Locus15362.4	42	29
Locus15362.5	41	26
Locus15362.6	58	43
Locus15363.1	2	0
Locus15364.1	114	68
Locus15365.1	4	6
Locus15366.1	109	140
Locus15366.2	45	43
Locus15367.1	245	245
Locus15367.2	246	234
Locus15367.3	251	251
Locus15368.1	126	114
Locus15368.2	107	108
Locus15368.3	303	395
Locus15368.4	119	122
Locus15368.5	23	31
Locus15368.6	131	130
Locus15368.7	309	398
Locus15369.1	3	3
Locus15369.2	31	17
Locus15369.3	69	39
Locus1537.1	114	125
Locus1537.2	2	0
Locus1537.3	2	5
Locus1537.4	198	184
Locus15370.1	69	89
Locus15371.1	12	12
Locus15372.1	15	7
Locus15373.1	28	37
Locus15374.1	184	314
Locus15375.1	51	37
Locus15376.1	153	252
Locus15377.1	16	8
Locus15378.1	6	3
Locus15379.1	71	60
Locus1538.1	412	311
Locus1538.2	417	320
Locus1538.3	436	329
Locus15380.1	16	32
Locus15381.1	176	201
Locus15382.1	6	0
Locus15383.1	12	7
Locus15384.1	114	154
Locus15385.1	41	89
Locus15385.2	26	69
Locus15386.1	16	56
Locus15387.1	109	130
Locus15388.1	217	411
Locus15389.1	255	133
Locus1539.1	464	427
Locus1539.2	368	321
Locus1539.3	621	503
Locus1539.4	602	500
Locus1539.5	598	497
Locus1539.6	740	566
Locus1539.7	737	667
Locus15390.1	32	22
Locus15390.2	33	22
Locus15390.3	25	20
Locus15391.1	19	32
Locus15392.1	220	143
Locus15392.2	47	48
Locus15393.1	6	0
Locus15394.1	11	7
Locus15395.1	23	18
Locus15396.1	22	11
Locus15397.1	270	536
Locus15397.2	274	544
Locus15397.3	277	551
Locus15398.1	1	1
Locus15399.1	185	159
Locus154.1	31	30
Locus154.2	45	51
Locus154.3	48	59
Locus154.4	42	54
Locus1540.1	1248	1099
Locus1540.2	1283	1120
Locus15400.1	2	2
Locus15400.2	14	22
Locus15401.1	47	83
Locus15402.1	44	54
Locus15403.1	196	251
Locus15403.2	204	257
Locus15404.1	6	7
Locus15405.1	9	13
Locus15406.1	4	0
Locus15407.1	26	44
Locus15408.1	6	5
Locus15408.2	0	3
Locus15409.1	5	0
Locus1541.1	627	911
Locus1541.10	1499	2162
Locus1541.2	1389	1962
Locus1541.3	1486	2159
Locus1541.4	0	0
Locus1541.5	1343	1803
Locus1541.6	1392	1984
Locus1541.7	1473	2138
Locus1541.8	1475	2017
Locus1541.9	1567	2077
Locus15410.1	177	157
Locus15411.1	222	185
Locus15412.1	8	7
Locus15413.1	4	0
Locus15414.1	48	48
Locus15414.2	58	42
Locus15414.3	94	112
Locus15414.4	53	51
Locus15415.1	8	2
Locus15415.2	5	1
Locus15416.1	13	6
Locus15417.1	6	4
Locus15418.1	53	138
Locus15419.1	56	12
Locus15419.2	60	7
Locus15419.3	55	7
Locus1542.1	33	29
Locus1542.2	28	36
Locus1542.3	30	33
Locus1542.4	29	47
Locus15420.1	16	5
Locus15420.2	14	13
Locus15420.3	63	58
Locus15420.4	47	63
Locus15420.5	75	54
Locus15421.1	26	37
Locus15421.2	9	8
Locus15422.1	4	8
Locus15422.2	4	8
Locus15422.3	4	8
Locus15422.4	7	9
Locus15423.1	146	219
Locus15423.2	145	224
Locus15424.1	5	0
Locus15425.1	22	10
Locus15425.2	200	207
Locus15425.3	198	212
Locus15425.4	164	156
Locus15425.5	166	183
Locus15425.6	204	208
Locus15426.1	13	16
Locus15426.2	13	16
Locus15427.1	147	172
Locus15428.1	255	288
Locus15429.1	17	10
Locus1543.1	559	653
Locus1543.2	3400	3730
Locus1543.3	3475	3780
Locus1543.4	3365	3673
Locus1543.5	532	670
Locus1543.6	563	661
Locus1543.7	3487	3785
Locus15430.1	133	103
Locus15430.2	220	193
Locus15430.3	209	196
Locus15430.4	6	11
Locus15430.5	10	17
Locus15430.6	154	162
Locus15430.7	215	201
Locus15431.1	102	82
Locus15432.1	11	14
Locus15432.2	26	32
Locus15433.1	102	146
Locus15434.1	5	5
Locus15435.1	240	502
Locus15435.2	249	500
Locus15436.1	36	48
Locus15436.2	109	153
Locus15436.3	89	132
Locus15437.1	3	1
Locus15438.1	17	7
Locus15439.1	2	3
Locus1544.1	10	6
Locus1544.2	82	73
Locus1544.3	723	553
Locus1544.4	83	78
Locus1544.5	723	553
Locus15440.1	9	46
Locus15440.2	10	44
Locus15441.1	105	65
Locus15441.2	133	93
Locus15441.3	132	80
Locus15442.1	79	151
Locus15443.1	10	4
Locus15444.1	151	185
Locus15444.2	124	151
Locus15445.1	218	595
Locus15445.2	253	662
Locus15445.3	273	715
Locus15445.4	278	715
Locus15446.1	71	85
Locus15447.1	155	201
Locus15448.1	31	44
Locus15448.2	17	34
Locus15449.1	17	18
Locus15449.2	8	13
Locus1545.1	47	52
Locus15450.1	31	89
Locus15451.1	13	12
Locus15452.1	145	122
Locus15452.2	188	179
Locus15452.3	185	172
Locus15452.4	308	264
Locus15453.1	9	13
Locus15454.1	368	317
Locus15455.1	12	14
Locus15456.1	10	22
Locus15457.1	4	7
Locus15458.1	9	9
Locus15459.1	14	8
Locus1546.1	1737	1264
Locus1546.2	258	235
Locus1546.3	1717	1287
Locus1546.4	1541	1152
Locus1546.5	1749	1281
Locus15460.1	7	9
Locus15461.1	64	68
Locus15462.1	13	13
Locus15463.1	153	125
Locus15464.1	20	24
Locus15464.2	147	196
Locus15464.3	187	225
Locus15464.4	171	215
Locus15465.1	189	161
Locus15465.2	163	138
Locus15466.1	8	9
Locus15467.1	22	41
Locus15467.2	0	7
Locus15467.3	95	120
Locus15468.1	7	4
Locus15468.2	27	6
Locus15469.1	69	85
Locus15469.2	131	110
Locus1547.1	579	718
Locus1547.2	1298	1746
Locus1547.3	351	402
Locus1547.4	1302	1756
Locus15470.1	87	90
Locus15470.2	85	106
Locus15470.3	72	81
Locus15470.4	91	104
Locus15471.1	0	1
Locus15472.1	15	4
Locus15473.1	26	35
Locus15473.2	29	41
Locus15474.1	105	12
Locus15474.2	100	11
Locus15475.1	12	13
Locus15476.1	2	2
Locus15477.1	80	43
Locus15478.1	0	7
Locus15479.1	14	29
Locus15479.2	35	49
Locus1548.1	170	131
Locus1548.2	20	15
Locus1548.3	190	141
Locus15480.1	96	77
Locus15480.2	0	0
Locus15481.1	0	2
Locus15482.1	32	36
Locus15484.1	6	20
Locus15484.2	42	46
Locus15484.3	46	72
Locus15484.4	12	13
Locus15484.5	78	114
Locus15484.6	74	101
Locus15485.1	8	30
Locus15485.2	4	10
Locus15485.3	9	7
Locus15485.4	15	53
Locus15485.5	29	53
Locus15485.6	8	19
Locus15485.7	37	66
Locus15485.8	32	57
Locus15486.1	130	95
Locus15486.2	124	91
Locus15486.3	129	92
Locus15487.1	11	0
Locus15488.1	26	57
Locus15489.1	90	111
Locus1549.1	0	3
Locus15490.1	5	0
Locus15491.1	13	21
Locus15491.2	27	30
Locus15491.3	115	163
Locus15491.4	75	104
Locus15492.1	17	24
Locus15493.1	139	145
Locus15494.1	137	85
Locus15494.2	46	23
Locus15495.1	187	146
Locus15496.1	77	108
Locus15497.1	3	1
Locus15497.2	42	26
Locus15497.3	50	43
Locus15498.1	12	22
Locus15499.1	76	153
Locus155.1	944	924
Locus155.2	522	470
Locus155.3	945	929
Locus155.4	943	929
Locus1550.1	57	38
Locus1550.2	395	356
Locus1550.3	304	258
Locus1550.4	387	358
Locus1550.5	430	377
Locus15500.1	15	8
Locus15501.1	1	3
Locus15502.1	235	466
Locus15503.1	195	405
Locus15505.1	12	29
Locus15507.1	16	4
Locus15507.2	16	4
Locus15508.1	5	3
Locus15509.1	20	20
Locus1551.1	2	0
Locus1551.10	5469	5100
Locus1551.11	7791	7414
Locus1551.2	1193	1203
Locus1551.3	7464	7049
Locus1551.4	7350	6998
Locus1551.5	7249	6835
Locus1551.6	7160	6807
Locus1551.7	22	10
Locus1551.8	7880	7442
Locus1551.9	7791	7414
Locus15510.1	262	187
Locus15510.2	243	169
Locus15510.3	271	192
Locus15511.1	16	4
Locus15512.1	6	26
Locus15513.1	39	209
Locus15514.1	99	93
Locus15515.1	7	5
Locus15516.1	60	47
Locus15516.2	66	40
Locus15516.3	66	45
Locus15517.1	6	4
Locus15518.1	20	9
Locus15519.1	1	2
Locus1552.1	675	618
Locus1552.2	644	400
Locus15520.1	36	51
Locus15521.1	6	5
Locus15522.1	60	114
Locus15522.2	78	133
Locus15523.1	32	68
Locus15524.1	24	16
Locus15524.2	24	14
Locus15525.1	26	16
Locus15525.2	16	14
Locus15526.1	1	6
Locus15527.1	27	20
Locus15528.1	109	90
Locus15529.1	23	30
Locus1553.1	59	41
Locus15530.1	7	16
Locus15530.2	93	128
Locus15531.1	5	0
Locus15532.1	3	0
Locus15533.1	18	25
Locus15534.1	8	6
Locus15534.2	17	15
Locus15535.1	13	8
Locus15536.1	33	36
Locus15537.1	100	54
Locus15537.2	9	19
Locus15537.3	12	6
Locus15537.4	141	73
Locus15537.5	93	54
Locus15538.1	11	5
Locus15539.1	8	7
Locus1554.1	637	693
Locus1554.2	802	855
Locus1554.3	818	887
Locus15540.1	11	1
Locus15541.1	98	140
Locus15542.1	41	40
Locus15543.1	92	144
Locus15543.2	75	77
Locus15543.3	25	196
Locus15544.1	27	31
Locus15545.1	21	9
Locus15546.1	222	177
Locus15546.2	201	164
Locus15547.1	300	252
Locus15547.2	345	299
Locus15547.3	356	302
Locus15548.1	61	0
Locus15549.1	104	188
Locus15549.2	96	190
Locus15549.3	46	66
Locus15549.4	33	45
Locus15549.5	75	137
Locus15549.6	101	194
Locus15549.7	55	108
Locus15549.8	32	55
Locus15549.9	98	192
Locus1555.1	186	201
Locus1555.2	384	372
Locus1555.3	104	82
Locus1555.4	413	400
Locus15550.1	23	49
Locus15550.2	55	90
Locus15550.3	100	197
Locus15551.1	119	60
Locus15551.2	93	46
Locus15552.1	478	444
Locus15553.1	118	189
Locus15553.2	357	580
Locus15553.3	378	597
Locus15554.1	12	21
Locus15554.2	31	26
Locus15555.1	39	20
Locus15555.2	55	26
Locus15555.3	40	18
Locus15556.1	57	50
Locus15556.2	45	52
Locus15557.1	153	188
Locus15558.1	162	134
Locus15559.1	15	6
Locus1556.1	310	326
Locus1556.2	301	305
Locus1556.3	180	213
Locus1556.4	266	296
Locus1556.5	313	330
Locus1556.6	206	237
Locus1556.7	310	333
Locus15560.1	10	12
Locus15561.1	2	5
Locus15561.2	69	99
Locus15562.1	51	83
Locus15562.2	44	97
Locus15562.3	59	101
Locus15563.1	65	0
Locus15563.2	69	0
Locus15564.1	9	10
Locus15564.2	8	10
Locus15565.1	25	24
Locus15565.2	196	138
Locus15565.3	214	161
Locus15565.4	248	176
Locus15566.1	203	386
Locus15567.1	37	60
Locus15567.2	37	61
Locus15567.3	68	118
Locus15568.1	147	151
Locus15569.1	7	12
Locus1557.1	1970	2349
Locus1557.2	1933	3181
Locus1557.3	1311	1855
Locus1557.4	1997	2375
Locus1557.5	3779	5787
Locus15570.1	40	68
Locus15571.1	84	75
Locus15572.1	0	3
Locus15573.1	49	31
Locus15573.2	23	19
Locus15574.1	5	5
Locus15575.1	155	127
Locus15575.2	17	8
Locus15575.3	143	122
Locus15575.4	21	7
Locus15576.1	7	4
Locus15577.1	51	75
Locus15578.1	8	3
Locus15579.1	6	10
Locus1558.1	201	197
Locus1558.2	177	163
Locus15580.1	0	1
Locus15581.1	2	2
Locus15582.1	43	105
Locus15582.2	52	109
Locus15583.1	12	29
Locus15584.1	152	260
Locus15585.1	12	40
Locus15586.1	27	13
Locus15587.1	21	21
Locus15588.1	13	18
Locus15589.1	1	0
Locus1559.1	976	1424
Locus15590.1	28	22
Locus15590.2	20	24
Locus15591.1	169	85
Locus15591.2	153	79
Locus15592.1	14	21
Locus15592.2	15	27
Locus15592.3	9	7
Locus15592.4	21	20
Locus15593.1	11	10
Locus15594.1	72	217
Locus15594.2	79	210
Locus15595.1	2	2
Locus15596.1	183	127
Locus15596.2	177	121
Locus15596.3	185	128
Locus15596.4	98	75
Locus15597.1	12	10
Locus15598.1	4	3
Locus15599.1	87	11
Locus15599.2	81	9
Locus156.1	439	316
Locus156.2	468	337
Locus156.3	483	344
Locus1560.1	252	180
Locus1560.2	287	227
Locus15600.1	22	38
Locus15601.1	4	10
Locus15601.2	34	114
Locus15601.3	5	10
Locus15601.4	55	158
Locus15601.5	46	130
Locus15601.6	110	229
Locus15601.7	43	135
Locus15602.1	60	26
Locus15602.2	46	12
Locus15602.3	63	22
Locus15603.1	8	19
Locus15604.1	82	126
Locus15605.1	138	221
Locus15605.2	156	243
Locus15605.3	144	234
Locus15606.1	2	6
Locus15607.1	125	196
Locus15607.2	124	198
Locus15607.3	120	190
Locus15607.4	84	112
Locus15607.5	118	195
Locus15607.6	126	199
Locus15608.1	0	2
Locus15609.1	135	159
Locus15609.2	218	232
Locus15609.3	59	69
Locus15609.4	215	224
Locus1561.1	101	298
Locus1561.2	176	461
Locus1561.3	202	525
Locus15610.1	19	11
Locus15611.1	47	42
Locus15611.2	1	0
Locus15612.1	99	63
Locus15613.1	57	488
Locus15613.2	33	325
Locus15614.1	64	36
Locus15614.2	34	22
Locus15615.1	7	3
Locus15616.1	232	193
Locus15617.1	30	11
Locus15618.1	305	243
Locus15619.1	249	255
Locus15619.2	248	264
Locus15619.3	248	257
Locus1562.1	3	5
Locus15620.1	2	6
Locus15621.1	64	83
Locus15621.2	84	119
Locus15621.3	116	153
Locus15622.1	17	8
Locus15623.1	16	9
Locus15623.2	22	17
Locus15623.3	27	31
Locus15624.1	20	50
Locus15625.1	2	1
Locus15626.1	28	31
Locus15627.1	135	55
Locus15627.2	157	63
Locus15627.3	146	57
Locus15628.1	27	26
Locus15628.2	171	226
Locus15628.3	188	224
Locus15628.4	179	227
Locus15629.1	17	16
Locus1563.1	1797	1755
Locus1563.2	2343	2312
Locus1563.3	2719	2635
Locus1563.4	230	263
Locus1563.5	2181	2131
Locus1563.6	2597	2541
Locus1563.7	2527	2546
Locus1563.8	2795	2756
Locus15630.1	3	0
Locus15631.1	13	37
Locus15631.2	50	88
Locus15631.3	47	96
Locus15631.4	38	64
Locus15631.5	53	102
Locus15632.1	38	43
Locus15632.2	5	6
Locus15632.3	37	43
Locus15633.1	277	358
Locus15634.1	232	192
Locus15635.1	34	45
Locus15636.1	32	32
Locus15637.1	19	16
Locus15638.1	51	5
Locus15638.2	11	6
Locus15638.3	30	29
Locus15638.4	44	55
Locus15638.5	101	17
Locus15638.6	28	43
Locus15639.1	140	167
Locus1564.1	15	11
Locus1564.2	656	495
Locus1564.3	673	501
Locus1564.4	679	517
Locus15640.1	13	14
Locus15641.1	55	71
Locus15641.2	107	142
Locus15641.3	110	150
Locus15641.4	116	164
Locus15641.5	107	148
Locus15642.1	87	39
Locus15643.1	8	3
Locus15644.1	64	133
Locus15644.2	64	131
Locus15645.1	112	109
Locus15645.2	59	39
Locus15645.3	142	95
Locus15645.4	127	97
Locus15646.1	89	100
Locus15647.1	92	98
Locus15647.2	100	89
Locus15648.1	20	16
Locus15649.1	6	8
Locus1565.1	364	305
Locus1565.10	912	891
Locus1565.2	904	867
Locus1565.3	5	14
Locus1565.4	910	900
Locus1565.5	904	882
Locus1565.6	8	28
Locus1565.7	889	863
Locus1565.8	695	618
Locus1565.9	372	302
Locus15650.1	28	5
Locus15651.1	16	7
Locus15652.1	54	124
Locus15652.2	51	64
Locus15652.3	126	122
Locus15653.1	123	50
Locus15653.2	100	47
Locus15653.3	145	59
Locus15654.1	3	12
Locus15655.1	128	224
Locus15655.2	132	245
Locus15656.1	0	0
Locus15656.2	0	0
Locus15656.3	0	0
Locus15656.4	0	0
Locus15657.1	64	71
Locus15658.1	156	147
Locus15659.1	54	53
Locus15659.2	38	37
Locus1566.1	610	463
Locus1566.2	14	8
Locus1566.3	38	63
Locus1566.4	96	103
Locus1566.5	834	643
Locus15660.1	23	22
Locus15660.2	30	26
Locus15661.1	10	19
Locus15661.2	91	131
Locus15661.3	107	137
Locus15662.1	138	135
Locus15663.1	70	54
Locus15663.2	61	43
Locus15663.3	10	19
Locus15663.4	65	50
Locus15663.5	13	7
Locus15664.1	130	169
Locus15664.2	6	6
Locus15665.1	241	276
Locus15665.2	226	254
Locus15666.1	17	7
Locus15667.1	20	50
Locus15667.2	195	270
Locus15668.1	0	6
Locus15669.1	130	185
Locus1567.1	3	5
Locus1567.2	65	57
Locus1567.3	33	30
Locus1567.4	65	58
Locus15670.1	4	2
Locus15671.1	2	3
Locus15672.1	4	4
Locus15673.1	310	456
Locus15673.2	331	492
Locus15674.1	77	75
Locus15675.1	99	87
Locus15675.2	103	104
Locus15675.3	96	93
Locus15675.4	108	90
Locus15676.1	8	12
Locus15677.1	13	3
Locus15678.1	17	25
Locus15679.1	19	6
Locus1568.1	261	388
Locus1568.2	273	400
Locus15680.1	5	8
Locus15680.2	308	498
Locus15681.1	6	9
Locus15682.1	133	205
Locus15683.1	37	29
Locus15684.1	180	277
Locus15685.1	223	265
Locus15686.1	12	1
Locus15686.2	19	25
Locus15687.1	0	0
Locus15688.1	26	17
Locus15689.1	102	75
Locus15689.2	108	90
Locus15689.3	123	82
Locus1569.1	108	210
Locus1569.2	112	227
Locus1569.3	129	262
Locus15690.1	29	21
Locus15691.1	353	493
Locus15692.1	0	0
Locus15693.1	8	11
Locus15694.1	161	154
Locus15694.2	196	184
Locus15695.1	45	12
Locus15696.1	91	75
Locus15696.2	109	92
Locus15697.1	8	17
Locus15697.2	4	16
Locus15697.3	7	20
Locus15698.1	53	61
Locus15699.1	10	10
Locus15699.2	12	11
Locus157.1	413	586
Locus157.2	458	478
Locus157.3	838	1065
Locus157.4	899	1113
Locus1570.1	248	80
Locus15700.1	180	130
Locus15701.1	138	257
Locus15702.1	211	324
Locus15702.2	154	255
Locus15702.3	228	373
Locus15703.1	12	1
Locus15704.1	12	22
Locus15705.1	84	73
Locus15706.1	87	83
Locus15706.2	37	70
Locus15706.3	117	150
Locus15706.4	113	145
Locus15706.5	117	151
Locus15707.1	1	24
Locus15708.1	18	8
Locus15709.1	165	385
Locus1571.1	683	830
Locus1571.2	172	210
Locus1571.3	713	856
Locus15710.1	166	173
Locus15710.2	159	163
Locus15711.1	29	10
Locus15712.1	4	5
Locus15713.1	16	1
Locus15714.1	7	1
Locus15715.1	35	31
Locus15716.1	400	667
Locus15716.2	401	654
Locus15716.3	393	633
Locus15716.4	417	689
Locus15716.5	425	695
Locus15717.1	3	9
Locus15719.1	3	3
Locus1572.1	1	5
Locus15720.1	8	8
Locus15721.1	19	9
Locus15721.2	19	9
Locus15722.1	78	61
Locus15722.2	29	17
Locus15723.1	52	67
Locus15723.2	88	105
Locus15724.1	30	42
Locus15724.2	31	18
Locus15725.1	21	14
Locus15726.1	1	2
Locus15727.1	83	93
Locus15728.1	5	13
Locus15729.1	36	18
Locus15729.2	36	20
Locus1573.1	1572	2341
Locus1573.2	2373	3377
Locus1573.3	2390	3408
Locus15730.1	6	4
Locus15731.1	11	4
Locus15732.1	0	1
Locus15733.1	22	58
Locus15734.1	77	105
Locus15735.1	100	79
Locus15735.2	98	82
Locus15736.1	12	10
Locus15738.1	4	14
Locus15738.2	17	28
Locus15739.1	27	25
Locus1574.1	257	243
Locus15740.1	252	334
Locus15741.1	158	164
Locus15742.1	77	71
Locus15742.2	21	16
Locus15743.1	4	7
Locus15744.1	2	3
Locus15745.1	11	12
Locus15745.2	13	12
Locus15745.3	16	14
Locus15745.4	11	12
Locus15745.5	18	13
Locus15746.1	79	86
Locus15747.1	10	6
Locus15748.1	3	6
Locus15748.2	1	6
Locus15748.3	24	27
Locus15749.1	23	24
Locus1575.1	1119	933
Locus1575.2	1309	1093
Locus1575.3	1572	1311
Locus15750.1	63	71
Locus15750.2	182	145
Locus15750.3	162	163
Locus15750.4	188	169
Locus15751.1	45	28
Locus15751.2	46	26
Locus15751.3	85	55
Locus15752.1	18	8
Locus15752.2	11	16
Locus15753.1	9	2
Locus15754.1	1	2
Locus15755.1	143	107
Locus15755.2	68	61
Locus15755.3	131	97
Locus15755.4	126	78
Locus15755.5	9	9
Locus15755.6	147	110
Locus15755.7	139	103
Locus15756.1	19	14
Locus15757.1	6	4
Locus15758.1	169	139
Locus15758.2	140	116
Locus15759.1	1	2
Locus15759.10	91	106
Locus15759.11	85	83
Locus15759.12	118	102
Locus15759.13	109	124
Locus15759.14	106	148
Locus15759.15	103	110
Locus15759.2	2	1
Locus15759.3	0	0
Locus15759.4	3	0
Locus15759.5	2	0
Locus15759.6	92	102
Locus15759.7	35	28
Locus15759.8	87	85
Locus15759.9	1	12
Locus1576.1	29	42
Locus15760.1	67	70
Locus15760.2	42	62
Locus15761.1	25	21
Locus15761.2	30	53
Locus15762.1	0	1
Locus15763.1	22	31
Locus15764.1	145	163
Locus15765.1	5	14
Locus15765.2	9	11
Locus15766.1	2	3
Locus15767.1	7	4
Locus15767.2	12	3
Locus15768.1	27	11
Locus15769.1	7	6
Locus1577.1	467	257
Locus1577.2	508	287
Locus1577.3	386	191
Locus1577.4	524	291
Locus15770.1	96	91
Locus15771.1	2	0
Locus15772.1	106	112
Locus15772.2	64	64
Locus15772.3	70	47
Locus15772.4	90	74
Locus15772.5	136	119
Locus15773.1	8	6
Locus15774.1	3	12
Locus15775.1	32	59
Locus15775.2	191	497
Locus15775.3	184	497
Locus15775.4	162	452
Locus15775.5	192	503
Locus15775.6	31	53
Locus15776.1	24	18
Locus15776.2	30	21
Locus15777.1	16	16
Locus15777.2	113	119
Locus15778.1	132	152
Locus15779.1	282	677
Locus1578.1	13	15
Locus15780.1	33	47
Locus15780.2	10	3
Locus15781.1	43	40
Locus15781.2	66	46
Locus15781.3	62	64
Locus15781.4	79	65
Locus15782.1	13	17
Locus15783.1	28	70
Locus15784.1	260	346
Locus15785.1	322	492
Locus15785.2	309	480
Locus15786.1	0	0
Locus15786.2	0	0
Locus15787.1	3	3
Locus15788.1	7	4
Locus15789.1	22	34
Locus1579.1	26	29
Locus1579.2	26	29
Locus1579.3	22	21
Locus1579.4	10	13
Locus1579.5	30	29
Locus1579.6	26	29
Locus15790.1	58	149
Locus15791.1	290	385
Locus15791.2	294	395
Locus15792.1	7	5
Locus15793.1	139	37
Locus15794.1	27	41
Locus15795.1	1	0
Locus15796.1	8	11
Locus15797.1	3	1
Locus15798.1	51	4
Locus15799.1	21	15
Locus15799.2	25	11
Locus158.1	475	503
Locus158.2	427	468
Locus158.3	402	460
Locus158.4	428	467
Locus158.5	435	463
Locus158.6	218	268
Locus158.7	474	512
Locus1580.1	49	88
Locus15800.1	8	13
Locus15801.1	62	110
Locus15802.1	41	36
Locus15803.1	1	4
Locus15804.1	2	2
Locus15805.1	21	32
Locus15806.1	209	255
Locus15806.2	207	258
Locus15807.1	56	20
Locus15808.1	28	36
Locus15809.1	19	23
Locus1581.1	654	725
Locus1581.2	660	724
Locus1581.3	652	721
Locus15810.1	1	1
Locus15810.2	43	20
Locus15811.1	41	57
Locus15812.1	4	6
Locus15813.1	7	9
Locus15814.1	5	2
Locus15814.2	10	5
Locus15815.1	171	344
Locus15816.1	77	75
Locus15816.2	76	78
Locus15817.1	0	0
Locus15818.1	103	54
Locus15819.1	15	56
Locus15819.2	71	114
Locus15819.3	55	117
Locus15819.4	0	1
Locus15819.5	2	25
Locus15819.6	7	16
Locus15819.7	131	276
Locus15819.8	64	103
Locus15819.9	52	176
Locus1582.1	282	121
Locus1582.2	281	119
Locus15820.1	3	5
Locus15821.1	97	105
Locus15821.2	40	38
Locus15822.1	59	44
Locus15822.2	62	49
Locus15822.3	72	59
Locus15822.4	70	56
Locus15823.1	19	44
Locus15824.1	28	22
Locus15825.1	29	29
Locus15826.1	380	512
Locus15826.2	429	576
Locus15826.3	443	595
Locus15826.4	438	588
Locus15827.1	216	270
Locus15828.1	58	51
Locus15829.1	36	60
Locus1583.1	136	200
Locus15830.1	54	49
Locus15830.2	66	70
Locus15830.3	69	76
Locus15831.1	50	41
Locus15832.1	43	63
Locus15833.1	12	38
Locus15834.1	53	46
Locus15834.2	53	55
Locus15834.3	91	87
Locus15835.1	107	115
Locus15836.1	15	12
Locus15836.2	28	9
Locus15837.1	372	343
Locus15837.2	383	332
Locus15838.1	6	6
Locus15839.1	35	29
Locus1584.1	475	590
Locus1584.2	517	644
Locus1584.3	517	651
Locus15840.1	35	9
Locus15841.1	15	7
Locus15842.1	6	3
Locus15842.2	6	3
Locus15843.1	51	15
Locus15844.1	1	0
Locus15845.1	194	280
Locus15846.1	25	0
Locus15847.1	25	24
Locus15848.1	127	202
Locus15848.2	132	224
Locus15849.1	4	6
Locus15849.2	10	9
Locus15849.3	11	9
Locus1585.1	34	49
Locus1585.2	24	44
Locus1585.3	8	44
Locus1585.4	25	47
Locus1585.5	26	43
Locus1585.6	28	83
Locus1585.7	18	83
Locus15850.1	7	17
Locus15851.1	251	230
Locus15851.2	266	251
Locus15851.3	276	251
Locus15852.1	35	74
Locus15852.2	29	62
Locus15852.3	43	94
Locus15853.1	91	62
Locus15854.1	34	30
Locus15855.1	2	2
Locus15856.1	18	13
Locus15857.1	4	0
Locus15857.2	184	181
Locus15857.3	191	166
Locus15857.4	185	189
Locus15858.1	7	6
Locus15859.1	23	22
Locus15859.2	15	22
Locus15859.3	10	2
Locus15859.4	1	14
Locus15859.5	6	11
Locus15859.6	27	15
Locus15859.7	18	28
Locus1586.1	83	71
Locus15861.1	34	27
Locus15862.1	11	13
Locus15863.1	55	52
Locus15863.10	60	56
Locus15863.2	6	12
Locus15863.3	57	59
Locus15863.4	8	0
Locus15863.5	5	15
Locus15863.6	74	68
Locus15863.7	55	51
Locus15863.8	74	62
Locus15863.9	57	59
Locus15864.1	11	9
Locus15865.1	1	0
Locus15865.2	1	3
Locus15865.3	1	0
Locus15866.1	92	72
Locus15866.2	23	13
Locus15867.1	73	42
Locus15868.1	67	69
Locus15869.1	7	5
Locus1587.1	705	1180
Locus15870.1	145	85
Locus15871.1	17	5
Locus15872.1	12	8
Locus15872.2	37	27
Locus15872.3	50	30
Locus15873.1	11	21
Locus15874.1	173	222
Locus15874.2	168	214
Locus15874.3	173	222
Locus15875.1	169	158
Locus15875.2	26	16
Locus15875.3	172	178
Locus15876.1	4	1
Locus15877.1	7	34
Locus15877.2	6	8
Locus15878.1	10	2
Locus15879.1	14	23
Locus15879.2	16	102
Locus1588.1	275	243
Locus1588.2	1186	1169
Locus1588.3	1100	1139
Locus1588.4	1218	1220
Locus15880.1	57	125
Locus15880.2	65	106
Locus15881.1	11	4
Locus15882.1	28	65
Locus15883.1	187	221
Locus15884.1	23	17
Locus15885.1	19	67
Locus15885.2	19	51
Locus15886.1	5	3
Locus15887.1	270	335
Locus15888.1	7	9
Locus15888.2	11	4
Locus15888.3	7	9
Locus15889.1	114	181
Locus15889.2	108	190
Locus1589.1	348	509
Locus1589.2	2014	2351
Locus1589.3	1950	2313
Locus1589.4	151	372
Locus1589.5	2020	2363
Locus15890.1	68	58
Locus15891.1	6	1
Locus15892.1	204	385
Locus15892.2	193	362
Locus15892.3	205	384
Locus15893.1	10	2
Locus15894.1	95	76
Locus15895.1	1	1
Locus15896.1	21	26
Locus15896.2	48	63
Locus15897.1	58	23
Locus15897.2	50	23
Locus15898.1	8	0
Locus15899.1	10	7
Locus159.1	276	198
Locus159.2	325	234
Locus1590.1	579	662
Locus1590.2	441	482
Locus1590.3	610	669
Locus15900.1	70	81
Locus15900.2	82	107
Locus15901.1	13	7
Locus15901.2	143	119
Locus15901.3	148	98
Locus15901.4	145	113
Locus15902.1	61	22
Locus15903.1	0	2
Locus15904.1	68	139
Locus15905.1	67	30
Locus15906.1	69	78
Locus15907.1	2	9
Locus15908.1	52	25
Locus15908.2	45	32
Locus1591.1	71	58
Locus1591.2	176	184
Locus1591.3	210	219
Locus15910.1	12	1
Locus15911.1	23	21
Locus15912.1	115	9
Locus15913.1	33	39
Locus15913.2	19	1
Locus15914.1	28	72
Locus15914.2	95	207
Locus15914.3	101	236
Locus15915.1	0	0
Locus15916.1	103	147
Locus15916.2	58	31
Locus15916.3	112	175
Locus15917.1	6	9
Locus15918.1	5	1
Locus15919.1	53	5
Locus15919.2	51	5
Locus1592.1	15	13
Locus15920.1	60	54
Locus15920.2	47	49
Locus15921.1	4	3
Locus15922.1	71	100
Locus15923.1	4	21
Locus15924.1	35	36
Locus15925.1	2	7
Locus15925.2	17	12
Locus15925.3	21	25
Locus15926.1	2	10
Locus15927.1	41	25
Locus15928.1	36	39
Locus15928.2	95	128
Locus15928.3	31	41
Locus15929.1	2	5
Locus1593.1	34	35
Locus1593.2	336	270
Locus1593.3	400	320
Locus15930.1	63	128
Locus15931.1	6	50
Locus15932.1	86	104
Locus15933.1	39	51
Locus15934.1	2	0
Locus15934.2	109	141
Locus15935.1	79	74
Locus15936.1	26	65
Locus15937.1	18	46
Locus15938.1	4	5
Locus15939.1	29	16
Locus1594.1	927	1155
Locus1594.2	862	1088
Locus1594.3	932	1147
Locus1594.4	907	1124
Locus15940.1	45	54
Locus15941.1	38	57
Locus15942.1	111	113
Locus15943.1	8	5
Locus15943.2	1	4
Locus15944.1	0	2
Locus15944.2	9	46
Locus15944.3	2	3
Locus15944.4	8	45
Locus15944.5	19	25
Locus15945.1	18	23
Locus15946.1	162	133
Locus15946.2	172	142
Locus15947.1	74	74
Locus15948.1	58	127
Locus15949.1	21	32
Locus1595.1	1	1
Locus1595.10	155	206
Locus1595.11	731	959
Locus1595.12	512	703
Locus1595.13	742	1041
Locus1595.2	2	0
Locus1595.3	1	2
Locus1595.4	6	14
Locus1595.5	738	1049
Locus1595.6	631	885
Locus1595.7	312	509
Locus1595.8	597	832
Locus1595.9	643	908
Locus15950.1	56	80
Locus15951.1	114	156
Locus15951.2	118	139
Locus15952.1	21	10
Locus15953.1	111	79
Locus15954.1	3	3
Locus15955.1	36	43
Locus15956.1	188	293
Locus15957.1	294	251
Locus15958.1	180	218
Locus15959.1	70	32
Locus1596.1	32	11
Locus1596.2	31	9
Locus15960.1	23	22
Locus15961.1	92	160
Locus15961.2	74	133
Locus15961.3	140	223
Locus15962.1	0	2
Locus15963.1	0	0
Locus15964.1	105	138
Locus15964.2	112	138
Locus15964.3	124	158
Locus15965.1	143	52
Locus15965.2	178	75
Locus15965.3	202	72
Locus15966.1	1	0
Locus15967.1	0	2
Locus15967.2	0	0
Locus15967.3	153	107
Locus15968.1	35	58
Locus15968.2	38	54
Locus15968.3	47	71
Locus15969.1	16	16
Locus1597.1	15	40
Locus1597.2	6	8
Locus1597.3	55	114
Locus1597.4	54	111
Locus1597.5	158	338
Locus1597.6	175	389
Locus1597.7	197	430
Locus15970.1	11	4
Locus15971.1	170	195
Locus15972.1	212	237
Locus15972.2	187	200
Locus15973.1	18	12
Locus15974.1	213	98
Locus15975.1	4	3
Locus15976.1	37	33
Locus15977.1	150	144
Locus15978.1	28	19
Locus15978.2	38	19
Locus15978.3	27	19
Locus15978.4	34	24
Locus15979.1	152	202
Locus15979.2	16	46
Locus1598.1	926	875
Locus1598.2	877	831
Locus1598.3	873	828
Locus1598.4	956	896
Locus15980.1	37	78
Locus15981.1	134	114
Locus15982.1	107	149
Locus15982.2	133	211
Locus15982.3	1	10
Locus15982.4	132	206
Locus15983.1	20	12
Locus15983.2	5	9
Locus15983.3	31	16
Locus15984.1	175	269
Locus15985.1	53	71
Locus15985.2	55	103
Locus15985.3	62	121
Locus15985.4	53	67
Locus15985.5	81	137
Locus15986.1	192	214
Locus15986.2	211	222
Locus15987.1	75	80
Locus15988.1	3	6
Locus15989.1	209	285
Locus1599.1	164	214
Locus1599.2	785	900
Locus1599.3	10	36
Locus1599.4	22	36
Locus1599.5	439	456
Locus1599.6	689	798
Locus15990.1	19	23
Locus15990.2	24	26
Locus15991.1	103	84
Locus15992.1	89	88
Locus15992.2	133	124
Locus15992.3	123	118
Locus15992.4	3	4
Locus15992.5	157	152
Locus15993.1	2	1
Locus15994.1	210	287
Locus15995.1	40	30
Locus15995.2	50	51
Locus15995.3	72	43
Locus15995.4	60	56
Locus15995.5	70	62
Locus15996.1	640	638
Locus15997.1	7	5
Locus15998.1	36	21
Locus15998.2	35	22
Locus15998.3	48	28
Locus15998.4	34	22
Locus15999.1	8	11
Locus15999.2	14	14
Locus16.1	627	1224
Locus16.2	766	1593
Locus16.3	208	332
Locus16.4	953	1895
Locus16.5	853	1694
Locus160.1	0	3
Locus160.2	234	116
Locus1600.1	1071	1155
Locus1600.2	1065	1152
Locus1600.3	1099	1176
Locus1600.4	1140	1217
Locus1600.5	1074	1152
Locus16000.1	92	69
Locus16001.1	25	24
Locus16001.2	23	46
Locus16001.3	71	108
Locus16001.4	64	109
Locus16001.5	25	55
Locus16001.6	69	110
Locus16002.1	14	22
Locus16002.2	15	28
Locus16003.1	26	33
Locus16003.2	34	41
Locus16004.1	25	12
Locus16005.1	57	159
Locus16006.1	86	26
Locus16007.1	42	61
Locus16007.2	54	80
Locus16008.1	10	4
Locus16009.1	347	463
Locus16009.2	352	450
Locus1601.1	148	202
Locus1601.2	152	191
Locus1601.3	164	208
Locus16010.1	300	1746
Locus16011.1	112	236
Locus16011.2	314	691
Locus16011.3	214	474
Locus16011.4	327	718
Locus16012.1	154	183
Locus16013.1	7	2
Locus16014.1	17	21
Locus16015.1	44	114
Locus16015.2	3	11
Locus16016.1	15	0
Locus16017.1	87	118
Locus16017.2	65	86
Locus16017.3	85	116
Locus16017.4	92	117
Locus16018.1	3	5
Locus16018.2	7	8
Locus16018.3	12	10
Locus16019.1	9	2
Locus1602.1	1690	2475
Locus1602.2	456	587
Locus16020.1	1	3
Locus16021.1	52	40
Locus16022.1	173	198
Locus16022.2	168	192
Locus16023.1	4	0
Locus16024.1	6	0
Locus16025.1	5	17
Locus16026.1	320	331
Locus16026.2	301	346
Locus16027.1	3	7
Locus16028.1	45	56
Locus16029.1	341	388
Locus1603.1	283	273
Locus1603.2	140	126
Locus1603.3	289	279
Locus16030.1	277	268
Locus16031.1	159	231
Locus16032.1	217	260
Locus16033.1	47	72
Locus16034.1	62	40
Locus16035.1	15	7
Locus16035.2	43	27
Locus16036.1	35	41
Locus16037.1	1	0
Locus16038.1	327	297
Locus16039.1	6	2
Locus1604.1	102	203
Locus1604.10	436	838
Locus1604.2	432	827
Locus1604.3	432	827
Locus1604.4	432	827
Locus1604.5	411	806
Locus1604.6	432	828
Locus1604.7	38	32
Locus1604.8	409	840
Locus1604.9	308	637
Locus16040.1	28	34
Locus16040.2	3	6
Locus16040.3	61	63
Locus16041.1	7	16
Locus16042.1	111	71
Locus16042.2	112	68
Locus16042.3	119	77
Locus16042.4	105	61
Locus16042.5	137	88
Locus16043.1	89	82
Locus16044.1	83	113
Locus16045.1	11	15
Locus16046.1	207	265
Locus16047.1	160	191
Locus16047.2	59	72
Locus16047.3	178	207
Locus16048.1	60	58
Locus16048.2	29	22
Locus16049.1	5	0
Locus1605.1	4	3
Locus16050.1	8	6
Locus16051.1	12	8
Locus16052.1	6	8
Locus16053.1	7	1
Locus16054.1	217	196
Locus16055.1	23	28
Locus16055.2	22	12
Locus16056.1	5	5
Locus16057.1	2	4
Locus16057.2	4	14
Locus16058.1	96	282
Locus16058.2	99	282
Locus16059.1	14	14
Locus1606.1	870	1590
Locus1606.2	824	1449
Locus16060.1	59	60
Locus16060.2	65	64
Locus16061.1	297	389
Locus16061.2	264	367
Locus16062.1	24	24
Locus16063.1	73	117
Locus16063.2	86	133
Locus16063.3	94	136
Locus16065.1	38	73
Locus16065.2	38	76
Locus16066.1	1	0
Locus16067.1	108	13
Locus16068.1	20	9
Locus16069.1	3	9
Locus1607.1	37	113
Locus1607.2	1487	2917
Locus1607.3	1489	2919
Locus1607.4	1411	2781
Locus1607.5	41	122
Locus1607.6	1338	2646
Locus1607.7	1406	2696
Locus1607.8	1319	2519
Locus1607.9	1486	2918
Locus16071.1	29	46
Locus16071.2	60	87
Locus16071.3	66	105
Locus16072.1	209	278
Locus16073.1	3	2
Locus16074.1	2	5
Locus16075.1	2	11
Locus16076.1	109	120
Locus16077.1	5	6
Locus16078.1	136	187
Locus16079.1	1	2
Locus1608.1	860	1241
Locus1608.2	3103	4333
Locus1608.3	3248	4487
Locus1608.4	3274	4527
Locus16080.1	43	6
Locus16080.2	22	4
Locus16081.1	251	322
Locus16081.2	256	336
Locus16082.1	34	34
Locus16082.2	38	30
Locus16082.3	105	146
Locus16083.1	1	45
Locus16084.1	165	319
Locus16085.1	10	15
Locus16086.1	4	5
Locus16086.2	4	6
Locus16087.1	0	1
Locus16088.1	11	24
Locus16088.2	105	222
Locus16088.3	90	209
Locus16088.4	104	224
Locus16089.1	6	8
Locus16089.2	21	22
Locus16089.3	44	54
Locus1609.1	1174	1477
Locus1609.2	1176	1478
Locus16090.1	13	38
Locus16090.2	9	40
Locus16091.1	73	67
Locus16091.2	150	121
Locus16092.1	3	7
Locus16093.1	1	8
Locus16093.2	22	73
Locus16093.3	1	1
Locus16094.1	105	71
Locus16094.2	127	97
Locus16095.1	96	115
Locus16096.1	23	10
Locus16097.1	3	5
Locus16098.1	9	10
Locus16099.1	169	213
Locus161.1	187	317
Locus161.2	68	150
Locus1610.1	790	719
Locus1610.2	101	89
Locus16100.1	278	316
Locus16100.2	53	60
Locus16101.1	151	137
Locus16101.2	143	144
Locus16101.3	116	85
Locus16101.4	155	141
Locus16102.1	12	4
Locus16103.1	4	2
Locus16104.1	10	4
Locus16105.1	7	17
Locus16106.1	0	0
Locus16106.2	5	8
Locus16107.1	27	64
Locus16108.1	165	83
Locus16108.2	208	112
Locus16108.3	235	124
Locus16109.1	95	105
Locus1611.1	581	800
Locus1611.2	637	899
Locus16110.1	8	6
Locus16111.1	16	31
Locus16111.2	68	150
Locus16111.3	35	59
Locus16112.1	37	30
Locus16113.1	198	190
Locus16114.1	15	7
Locus16114.2	3	1
Locus16115.1	3	1
Locus16116.1	114	73
Locus16118.1	88	92
Locus16118.2	139	119
Locus16119.1	3	0
Locus1612.1	492	616
Locus1612.2	490	629
Locus1612.3	520	639
Locus16120.1	8	9
Locus16121.1	82	68
Locus16121.2	83	69
Locus16122.1	96	154
Locus16122.2	14	27
Locus16122.3	96	133
Locus16122.4	84	124
Locus16122.5	108	159
Locus16123.1	9	43
Locus16124.1	7	6
Locus16125.1	11	1
Locus16126.1	33	21
Locus16126.2	39	25
Locus16127.1	27	8
Locus16128.1	1	32
Locus16129.1	3	3
Locus1613.1	473	385
Locus1613.2	381	333
Locus16130.1	58	20
Locus16131.1	22	28
Locus16132.1	139	153
Locus16132.2	117	116
Locus16133.1	3	3
Locus16133.2	6	12
Locus16134.1	21	9
Locus16135.1	8	1
Locus16136.1	1	10
Locus16137.1	19	5
Locus16138.1	12	4
Locus16139.1	4	0
Locus1614.1	323	334
Locus1614.2	1265	1308
Locus1614.3	1057	1165
Locus16140.1	2	2
Locus16141.1	4	2
Locus16142.1	3	2
Locus16143.1	15	14
Locus16144.1	54	57
Locus16145.1	136	90
Locus16145.2	54	35
Locus16146.1	70	98
Locus16147.1	31	36
Locus16148.1	42	24
Locus16149.1	14	28
Locus1615.1	88	72
Locus16150.1	7	13
Locus16151.1	57	96
Locus16152.1	0	18
Locus16153.1	238	330
Locus16154.1	52	43
Locus16155.1	111	160
Locus16156.1	4	1
Locus16157.1	3	3
Locus16158.1	23	27
Locus16158.2	48	29
Locus16158.3	40	29
Locus16159.1	20	20
Locus16159.2	25	13
Locus16159.3	31	28
Locus1616.1	190	248
Locus1616.2	783	992
Locus1616.3	802	1009
Locus16160.1	24	28
Locus16161.1	36	39
Locus16161.2	93	110
Locus16163.1	59	50
Locus16164.1	5	12
Locus16165.1	9	37
Locus16166.1	18	43
Locus16167.1	1	0
Locus16168.1	3	4
Locus16169.1	12	13
Locus1617.1	789	796
Locus1617.2	773	836
Locus1617.3	797	820
Locus16170.1	98	104
Locus16170.2	55	65
Locus16170.3	62	72
Locus16170.4	97	107
Locus16171.1	61	49
Locus16172.1	17	22
Locus16172.2	25	17
Locus16173.1	123	141
Locus16174.1	17	7
Locus16174.2	9	4
Locus16175.1	4	3
Locus16175.2	1	0
Locus16175.3	171	165
Locus16175.4	3	0
Locus16176.1	61	122
Locus16176.2	120	213
Locus16177.1	15	2
Locus16178.1	137	136
Locus16178.2	141	167
Locus16179.1	8	0
Locus1618.1	647	335
Locus16180.1	22	26
Locus16181.1	104	111
Locus16181.2	28	19
Locus16181.3	112	107
Locus16182.1	4	0
Locus16182.2	22	48
Locus16182.3	145	235
Locus16183.1	185	186
Locus16184.1	4	11
Locus16185.1	215	239
Locus16186.1	12	15
Locus16186.2	7	11
Locus16186.3	0	4
Locus16186.4	12	14
Locus16186.5	9	14
Locus16187.1	4	0
Locus16188.1	260	302
Locus16189.1	8	19
Locus1619.1	738	812
Locus1619.2	689	752
Locus16190.1	48	84
Locus16191.1	53	96
Locus16191.2	2	28
Locus16192.1	29	0
Locus16193.1	40	17
Locus16194.1	0	1
Locus16195.1	8	10
Locus16196.1	45	67
Locus16197.1	42	24
Locus16198.1	24	29
Locus16198.2	98	51
Locus16199.1	23	3
Locus162.1	3	3
Locus1620.1	498	415
Locus1620.2	26	25
Locus1620.3	536	475
Locus1620.4	413	386
Locus1620.5	578	513
Locus16200.1	11	7
Locus16201.1	59	57
Locus16201.2	57	52
Locus16201.3	71	38
Locus16201.4	63	52
Locus16202.1	9	14
Locus16203.1	5	13
Locus16204.1	127	136
Locus16204.2	202	190
Locus16204.3	195	212
Locus16205.1	357	376
Locus16206.1	188	419
Locus16207.1	12	53
Locus16208.1	3	19
Locus16209.1	195	235
Locus1621.1	625	681
Locus1621.2	615	666
Locus16210.1	139	43
Locus16210.2	5	2
Locus16210.3	141	43
Locus16210.4	156	47
Locus16211.1	23	7
Locus16212.1	1	2
Locus16213.1	10	0
Locus16214.1	26	12
Locus16214.2	48	29
Locus16215.1	16	19
Locus16216.1	407	591
Locus16216.2	417	613
Locus16217.1	139	110
Locus16218.1	69	47
Locus16219.1	30	35
Locus16219.2	26	41
Locus16219.3	38	48
Locus16219.4	28	37
Locus1622.1	309	645
Locus1622.2	301	615
Locus16220.1	34	11
Locus16221.1	0	1
Locus16222.1	6	3
Locus16223.1	237	362
Locus16223.2	255	385
Locus16224.1	3	3
Locus16225.1	7	1
Locus16226.1	15	16
Locus16226.2	8	6
Locus16227.1	6	8
Locus16228.1	111	66
Locus16229.1	7	17
Locus1623.1	283	285
Locus1623.2	306	299
Locus1623.3	304	309
Locus16230.1	3	1
Locus16231.1	211	153
Locus16231.2	215	155
Locus16231.3	226	157
Locus16233.1	39	46
Locus16234.1	58	14
Locus16235.1	3	5
Locus16236.1	70	109
Locus16236.2	170	244
Locus16236.3	69	103
Locus16236.4	7	19
Locus16236.5	230	325
Locus16237.1	54	11
Locus16238.1	88	63
Locus16238.2	78	61
Locus16239.1	37	64
Locus1624.1	20	32
Locus16240.1	59	118
Locus16240.2	127	206
Locus16241.1	15	11
Locus16242.1	11	3
Locus16242.2	2	2
Locus16243.1	4	18
Locus16243.2	3	12
Locus16243.3	18	52
Locus16244.1	33	47
Locus16244.2	22	52
Locus16244.3	52	65
Locus16244.4	40	73
Locus16245.1	142	222
Locus16245.2	142	221
Locus16246.1	291	316
Locus16246.2	237	233
Locus16246.3	259	251
Locus16246.4	325	328
Locus16247.1	31	64
Locus16248.1	87	111
Locus16248.2	96	108
Locus16249.1	92	81
Locus1625.1	64	78
Locus16250.1	353	323
Locus16251.1	19	57
Locus16252.1	4	9
Locus16252.2	51	60
Locus16252.3	147	123
Locus16253.1	66	73
Locus16254.1	48	101
Locus16255.1	56	23
Locus16256.1	7	0
Locus16257.1	4	3
Locus16258.1	136	148
Locus16259.1	131	169
Locus1626.1	1060	991
Locus1626.2	1171	1108
Locus1626.3	1066	984
Locus1626.4	1354	1232
Locus16260.1	1	1
Locus16260.2	20	33
Locus16260.3	53	61
Locus16260.4	24	35
Locus16260.5	23	16
Locus16260.6	31	39
Locus16260.7	33	33
Locus16260.8	56	69
Locus16260.9	26	38
Locus16261.1	38	41
Locus16262.1	138	129
Locus16262.2	39	38
Locus16263.1	40	37
Locus16264.1	15	9
Locus16264.2	8	6
Locus16265.1	9	15
Locus16266.1	8	6
Locus16267.1	37	47
Locus16267.2	37	68
Locus16267.3	29	71
Locus16268.1	4	7
Locus16269.1	210	335
Locus16269.2	212	345
Locus1627.1	474	454
Locus1627.2	143	127
Locus1627.3	497	469
Locus16270.1	26	70
Locus16270.2	8	16
Locus16271.1	19	18
Locus16272.1	126	234
Locus16273.1	9	3
Locus16274.1	120	92
Locus16274.2	126	99
Locus16275.1	317	777
Locus16275.2	250	661
Locus16276.1	3	3
Locus16277.1	35	26
Locus16277.2	69	56
Locus16277.3	47	54
Locus16278.1	5	1
Locus16279.1	372	459
Locus1628.1	299	215
Locus16280.1	468	384
Locus16280.2	134	124
Locus16281.1	30	23
Locus16281.2	6	6
Locus16282.1	70	47
Locus16283.1	10	4
Locus16284.1	58	114
Locus16284.2	62	121
Locus16284.3	65	103
Locus16284.4	71	96
Locus16284.5	59	119
Locus16285.1	82	79
Locus16285.2	88	73
Locus16286.1	23	35
Locus16287.1	30	28
Locus16288.1	204	269
Locus16288.2	26	37
Locus16289.1	10	15
Locus1629.1	23	40
Locus16290.1	28	16
Locus16290.2	27	16
Locus16291.1	6	14
Locus16291.2	122	127
Locus16292.1	7	20
Locus16292.2	4	13
Locus16292.3	4	25
Locus16292.4	20	54
Locus16293.1	0	4
Locus16294.1	4	7
Locus16295.1	26	2
Locus16296.1	18	10
Locus16297.1	13	13
Locus16298.1	136	220
Locus16298.2	111	181
Locus16299.1	33	54
Locus16299.2	45	69
Locus16299.3	51	67
Locus16299.4	49	74
Locus163.1	3474	4500
Locus163.2	3303	4546
Locus163.3	3682	4792
Locus1630.1	253	229
Locus1630.2	235	248
Locus1630.3	270	252
Locus16300.1	32	33
Locus16301.1	11	0
Locus16302.1	6	5
Locus16302.2	8	16
Locus16303.1	20	39
Locus16304.1	5	6
Locus16305.1	156	144
Locus16305.2	155	141
Locus16306.1	31	77
Locus16307.1	13	10
Locus16307.2	172	281
Locus16307.3	143	221
Locus16307.4	13	10
Locus16307.5	173	285
Locus16308.1	19	26
Locus16309.1	1	4
Locus16309.2	5	22
Locus16309.3	15	27
Locus16309.4	4	23
Locus1631.1	241	340
Locus1631.2	575	797
Locus1631.3	588	847
Locus1631.4	606	829
Locus1631.5	637	896
Locus16310.1	4	4
Locus16311.1	12	5
Locus16312.1	189	301
Locus16312.2	147	247
Locus16312.3	189	298
Locus16313.1	51	44
Locus16313.2	37	47
Locus16314.1	5	8
Locus16315.1	114	132
Locus16315.2	99	113
Locus16316.1	2	0
Locus16317.1	26	3
Locus16318.1	72	35
Locus16319.1	86	148
Locus1632.1	386	512
Locus1632.2	1164	1625
Locus1632.3	1013	1342
Locus1632.4	1247	1757
Locus1632.5	1017	1343
Locus1632.6	1265	1742
Locus16320.1	9	14
Locus16321.1	81	130
Locus16322.1	3	21
Locus16323.1	44	30
Locus16324.1	2	9
Locus16325.1	18	21
Locus16325.2	33	37
Locus16326.1	211	240
Locus16326.2	62	56
Locus16326.3	218	243
Locus16327.1	2	2
Locus16328.1	14	9
Locus16329.1	0	1
Locus1633.1	1032	948
Locus1633.2	1387	1343
Locus1633.3	1637	1491
Locus1633.4	510	458
Locus1633.5	1602	1539
Locus1633.6	1690	1561
Locus16330.1	1	0
Locus16330.2	14	12
Locus16330.3	7	8
Locus16330.4	7	4
Locus16330.5	12	37
Locus16330.6	26	61
Locus16331.1	0	2
Locus16332.1	177	256
Locus16332.2	191	275
Locus16332.3	198	272
Locus16333.1	0	3
Locus16334.1	77	34
Locus16334.2	119	51
Locus16334.3	89	38
Locus16335.1	9	6
Locus16336.1	12	0
Locus16337.1	90	84
Locus16337.2	80	80
Locus16338.1	6	5
Locus16339.1	38	11
Locus16339.2	1	3
Locus1634.1	84	112
Locus16340.1	25	14
Locus16340.2	29	22
Locus16341.1	1	1
Locus16342.1	90	79
Locus16342.2	57	43
Locus16343.1	33	62
Locus16344.1	131	112
Locus16344.2	131	112
Locus16345.1	20	20
Locus16346.1	57	69
Locus16346.2	40	37
Locus16346.3	23	16
Locus16346.4	58	53
Locus16347.1	3	10
Locus16348.1	133	201
Locus16349.1	151	139
Locus1635.1	1330	1255
Locus1635.2	1275	1220
Locus16350.1	152	230
Locus16350.2	154	233
Locus16351.1	131	201
Locus16351.2	132	191
Locus16351.3	137	195
Locus16351.4	131	206
Locus16353.1	0	0
Locus16354.1	11	13
Locus16355.1	11	11
Locus16356.1	138	99
Locus16356.2	104	92
Locus16357.1	17	22
Locus16357.2	18	18
Locus16358.1	45	72
Locus16358.2	233	343
Locus16358.3	263	393
Locus16359.1	7	7
Locus1636.1	785	1081
Locus1636.2	806	1107
Locus16360.1	13	28
Locus16361.1	2	10
Locus16362.1	22	0
Locus16362.2	30	0
Locus16363.1	13	20
Locus16364.1	9	5
Locus16365.1	13	16
Locus16366.1	92	111
Locus16366.2	93	112
Locus16366.3	101	123
Locus16367.1	14	12
Locus16367.2	171	179
Locus16368.1	496	444
Locus16369.1	17	12
Locus1637.1	8	2
Locus16370.1	6	1
Locus16372.1	179	113
Locus16373.1	33	68
Locus16373.2	16	62
Locus16374.1	98	99
Locus16375.1	9	22
Locus16375.2	15	23
Locus16375.3	16	43
Locus16376.1	12	8
Locus16377.1	25	2
Locus16377.2	29	20
Locus16378.1	33	50
Locus16379.1	238	316
Locus1638.1	209	349
Locus16380.1	13	11
Locus16381.1	203	241
Locus16381.2	148	175
Locus16382.1	16	56
Locus16383.1	273	285
Locus16384.1	221	225
Locus16384.2	210	221
Locus16385.1	11	14
Locus16385.2	22	44
Locus16386.1	81	97
Locus16386.2	116	174
Locus16386.3	132	183
Locus16386.4	140	193
Locus16387.1	120	157
Locus16388.1	36	27
Locus16389.1	26	24
Locus1639.1	319	394
Locus1639.2	318	398
Locus16390.1	37	93
Locus16390.2	28	82
Locus16390.3	36	81
Locus16390.4	49	98
Locus16390.5	38	95
Locus16391.1	18	30
Locus16392.1	6	5
Locus16393.1	54	146
Locus16394.1	10	0
Locus16395.1	121	139
Locus16396.1	2	1
Locus16397.1	7	6
Locus16398.1	0	0
Locus16399.1	29	28
Locus164.1	443	788
Locus164.2	1420	2469
Locus164.3	1413	2446
Locus164.4	1459	2457
Locus164.5	1445	2512
Locus1640.1	0	5
Locus16400.1	4	0
Locus16401.1	237	39
Locus16402.1	34	37
Locus16403.1	3	0
Locus16404.1	61	55
Locus16404.2	58	51
Locus16404.3	61	55
Locus16405.1	29	48
Locus16406.1	50	29
Locus16407.1	121	159
Locus16408.1	38	63
Locus16408.2	68	135
Locus16408.3	86	158
Locus16409.1	3	5
Locus1641.1	767	1364
Locus1641.2	768	1368
Locus1641.3	565	1099
Locus1641.4	770	1369
Locus16410.1	68	87
Locus16410.2	80	100
Locus16410.3	84	98
Locus16411.1	7	0
Locus16412.1	86	372
Locus16413.1	19	62
Locus16413.2	61	126
Locus16413.3	40	122
Locus16414.1	44	26
Locus16414.2	22	6
Locus16414.3	45	33
Locus16415.1	144	140
Locus16415.2	126	122
Locus16415.3	15	7
Locus16415.4	140	131
Locus16416.1	2	0
Locus16417.1	2	10
Locus16418.1	16	10
Locus16419.1	2	0
Locus1642.1	340	635
Locus16420.1	7	5
Locus16421.1	5	0
Locus16422.1	134	154
Locus16422.2	134	154
Locus16422.3	134	154
Locus16422.4	134	154
Locus16422.5	107	128
Locus16422.6	134	154
Locus16422.7	86	73
Locus16422.8	133	153
Locus16423.1	6	5
Locus16424.1	5	8
Locus16425.1	25	28
Locus16426.1	0	0
Locus16427.1	59	132
Locus16427.2	62	127
Locus16427.3	65	137
Locus16428.1	42	82
Locus16429.1	158	174
Locus1643.1	477	932
Locus16430.1	273	240
Locus16430.2	268	237
Locus16430.3	280	242
Locus16431.1	12	17
Locus16431.2	50	29
Locus16431.3	26	22
Locus16431.4	56	30
Locus16432.1	8	20
Locus16433.1	103	118
Locus16433.2	56	62
Locus16434.1	255	207
Locus16435.1	54	9
Locus16435.2	38	7
Locus16435.3	38	7
Locus16436.1	7	2
Locus16437.1	125	249
Locus16438.1	91	91
Locus16438.2	94	95
Locus16439.1	103	325
Locus1644.1	157	137
Locus16440.1	92	156
Locus16441.1	179	201
Locus16441.2	162	199
Locus16442.1	4	14
Locus16443.1	17	20
Locus16444.1	54	50
Locus16444.2	175	158
Locus16444.3	174	155
Locus16444.4	125	103
Locus16444.5	187	166
Locus16444.6	181	160
Locus16445.1	2	22
Locus16445.2	4	13
Locus16446.1	197	92
Locus16446.2	195	88
Locus16447.1	157	60
Locus16448.1	9	6
Locus16449.1	157	114
Locus16449.2	83	68
Locus16449.3	157	114
Locus1645.1	174	45
Locus16450.1	26	24
Locus16451.1	4	3
Locus16452.1	26	33
Locus16453.1	9	38
Locus16453.2	10	43
Locus16454.1	69	90
Locus16454.2	14	29
Locus16454.3	72	99
Locus16454.4	5	5
Locus16455.1	0	1
Locus16456.1	34	11
Locus16457.1	132	0
Locus16458.1	254	184
Locus16458.2	63	37
Locus16459.1	126	162
Locus16459.2	104	141
Locus16459.3	121	163
Locus1646.1	500	370
Locus1646.2	522	402
Locus16460.1	7	2
Locus16460.2	15	4
Locus16460.3	21	9
Locus16461.1	10	12
Locus16462.1	12	2
Locus16463.1	13	13
Locus16464.1	61	24
Locus16465.1	14	3
Locus16466.1	7	2
Locus16467.1	196	275
Locus16468.1	12	25
Locus16469.1	16	25
Locus1647.1	109	52
Locus1647.2	820	309
Locus1647.3	1095	427
Locus1647.4	1126	401
Locus1647.5	1112	441
Locus16470.1	69	34
Locus16471.1	5	12
Locus16471.2	35	82
Locus16472.1	4	14
Locus16472.2	37	59
Locus16472.3	19	53
Locus16472.4	43	65
Locus16473.1	22	29
Locus16474.1	124	135
Locus16475.1	15	21
Locus16476.1	9	12
Locus16477.1	111	168
Locus16477.2	144	201
Locus16477.3	143	207
Locus16478.1	194	4
Locus16479.1	16	37
Locus16479.2	14	20
Locus16479.3	18	44
Locus16479.4	19	51
Locus1648.1	703	1540
Locus1648.2	703	1529
Locus16480.1	69	83
Locus16481.1	115	126
Locus16482.1	25	19
Locus16483.1	137	177
Locus16484.1	3	3
Locus16485.1	5	3
Locus16486.1	6	11
Locus16487.1	158	38
Locus16488.1	24	23
Locus16489.1	15	17
Locus1649.1	23	28
Locus1649.2	19	31
Locus16490.1	310	492
Locus16491.1	4	6
Locus16491.2	27	35
Locus16492.1	4	12
Locus16493.1	6	11
Locus16494.1	0	0
Locus16495.1	19	30
Locus16496.1	14	4
Locus16497.1	9	5
Locus16498.1	125	162
Locus16499.1	41	38
Locus16499.2	30	29
Locus165.1	648	586
Locus165.2	648	581
Locus165.3	676	607
Locus165.4	92	82
Locus165.5	676	607
Locus1650.1	9	19
Locus1650.2	2159	2621
Locus1650.3	2275	2740
Locus16500.1	59	87
Locus16501.1	94	138
Locus16501.2	104	144
Locus16501.3	123	187
Locus16502.1	9	13
Locus16502.2	5	12
Locus16503.1	0	0
Locus16504.1	0	0
Locus16505.1	1	1
Locus16506.1	74	98
Locus16507.1	104	78
Locus16507.2	104	77
Locus16508.1	2	9
Locus16508.2	2	8
Locus16508.3	32	42
Locus16509.1	3	0
Locus1651.1	899	860
Locus16510.1	15	7
Locus16511.1	10	1
Locus16512.1	9	3
Locus16513.1	2	0
Locus16514.1	28	19
Locus16514.2	74	74
Locus16514.3	85	76
Locus16514.4	31	26
Locus16514.5	96	83
Locus16515.1	8	8
Locus16516.1	37	11
Locus16517.1	1	3
Locus16517.2	4	14
Locus16517.3	6	8
Locus16518.1	4	3
Locus16519.1	41	52
Locus1652.1	1	2
Locus1652.2	510	684
Locus1652.3	191	246
Locus1652.4	542	718
Locus1652.5	520	709
Locus1652.6	9	40
Locus1652.7	332	472
Locus1652.8	543	726
Locus16520.1	20	36
Locus16521.1	38	30
Locus16522.1	10	18
Locus16523.1	36	17
Locus16523.2	30	20
Locus16524.1	59	96
Locus16525.1	143	159
Locus16525.2	153	174
Locus16526.1	0	1
Locus16527.1	41	40
Locus16527.2	57	56
Locus16528.1	11	12
Locus16528.2	8	13
Locus16529.1	3	0
Locus1653.1	1032	1013
Locus16530.1	297	360
Locus16531.1	33	67
Locus16531.2	30	73
Locus16532.1	181	259
Locus16533.1	264	292
Locus16533.2	262	277
Locus16534.1	26	13
Locus16534.2	29	19
Locus16534.3	35	16
Locus16535.1	182	183
Locus16536.1	27	13
Locus16537.1	25	14
Locus16538.1	33	54
Locus16539.1	7	13
Locus1654.1	197	203
Locus1654.2	198	192
Locus1654.3	231	235
Locus16540.1	26	28
Locus16540.2	24	31
Locus16541.1	208	240
Locus16541.2	80	83
Locus16541.3	149	201
Locus16541.4	237	298
Locus16542.1	14	11
Locus16543.1	0	0
Locus16543.2	2	2
Locus16543.3	3	4
Locus16544.1	47	35
Locus16545.1	343	654
Locus16546.1	118	298
Locus16546.2	115	292
Locus16546.3	108	254
Locus16546.4	119	288
Locus16546.5	122	314
Locus16546.6	123	306
Locus16547.1	9	20
Locus16547.2	14	46
Locus16548.1	2	12
Locus16549.1	0	1
Locus16549.2	93	100
Locus16549.3	9	18
Locus16549.4	131	104
Locus1655.1	8	6
Locus16550.1	3	1
Locus16551.1	4	6
Locus16552.1	219	326
Locus16552.2	180	293
Locus16553.1	6	21
Locus16555.1	142	197
Locus16555.2	137	211
Locus16555.3	148	209
Locus16556.1	110	114
Locus16557.1	10	12
Locus16558.1	230	240
Locus16558.2	229	236
Locus16558.3	238	249
Locus16559.1	1	8
Locus1656.1	2402	2367
Locus1656.2	2434	2387
Locus1656.3	2436	2397
Locus16560.1	2	3
Locus16561.1	8	0
Locus16562.1	174	241
Locus16563.1	153	291
Locus16564.1	32	1
Locus16564.2	19	1
Locus16565.1	7	9
Locus16566.1	112	139
Locus16566.2	106	120
Locus16567.1	9	12
Locus16568.1	65	41
Locus16569.1	22	32
Locus16569.2	21	28
Locus1657.1	259	267
Locus16570.1	183	201
Locus16570.2	180	207
Locus16571.1	83	61
Locus16571.2	93	63
Locus16573.1	1	3
Locus16574.1	18	20
Locus16575.1	6	11
Locus16576.1	113	32
Locus16576.2	80	21
Locus16577.1	269	199
Locus16578.1	3	4
Locus16579.1	97	217
Locus16579.2	31	46
Locus16579.3	100	232
Locus1658.1	1547	2115
Locus1658.2	1524	2062
Locus1658.3	1474	1991
Locus1658.4	1552	2118
Locus16580.1	101	97
Locus16581.1	8	8
Locus16582.1	61	64
Locus16583.1	57	42
Locus16583.2	189	159
Locus16583.3	150	136
Locus16583.4	190	161
Locus16584.1	15	34
Locus16585.1	0	0
Locus16585.2	12	0
Locus16586.1	60	41
Locus16586.2	150	100
Locus16587.1	3	5
Locus16588.1	15	24
Locus16589.1	13	8
Locus1659.1	932	831
Locus1659.2	1769	1719
Locus1659.3	1770	1719
Locus1659.4	2685	2818
Locus1659.5	3399	3341
Locus1659.6	3299	3329
Locus1659.7	3538	3590
Locus16590.1	3	15
Locus16590.2	3	12
Locus16590.3	3	15
Locus16590.4	4	18
Locus16591.1	1	1
Locus16592.1	17	50
Locus16593.1	46	40
Locus16593.2	45	51
Locus16593.3	56	49
Locus16594.1	57	96
Locus16595.1	63	91
Locus16595.2	47	77
Locus16596.1	81	99
Locus16597.1	44	69
Locus16597.2	33	64
Locus16598.1	13	11
Locus16599.1	13	23
Locus166.1	7	14
Locus166.2	2385	2545
Locus166.3	1553	1674
Locus166.4	2786	2883
Locus1660.1	915	1185
Locus1660.2	806	987
Locus1660.3	829	1059
Locus1660.4	416	425
Locus1660.5	929	1223
Locus1660.6	927	1202
Locus16600.1	89	229
Locus16600.2	86	217
Locus16601.1	2	1
Locus16602.1	43	33
Locus16603.1	142	208
Locus16604.1	42	53
Locus16604.2	48	67
Locus16604.3	43	64
Locus16605.1	120	142
Locus16605.2	31	50
Locus16605.3	107	128
Locus16605.4	128	148
Locus16606.1	176	222
Locus16607.1	18	8
Locus16608.1	44	89
Locus16609.1	5	4
Locus1661.1	551	575
Locus1661.2	462	500
Locus1661.3	547	575
Locus1661.4	582	601
Locus16610.1	3	0
Locus16611.1	5	3
Locus16612.1	55	73
Locus16612.2	68	84
Locus16612.3	74	96
Locus16613.1	4	1
Locus16614.1	86	90
Locus16615.1	1	0
Locus16616.1	4	5
Locus16617.1	10	23
Locus16618.1	3	0
Locus16619.1	44	40
Locus1662.1	579	352
Locus1662.2	342	190
Locus16620.1	232	345
Locus16620.2	225	341
Locus16621.1	1	1
Locus16622.1	5	2
Locus16623.1	7	5
Locus16624.1	61	88
Locus16625.1	17	38
Locus16626.1	192	165
Locus16626.2	229	174
Locus16627.1	110	141
Locus16628.1	30	48
Locus16628.2	25	49
Locus16629.1	16	7
Locus1663.1	89	83
Locus1663.2	6	12
Locus16630.1	67	141
Locus16630.2	64	144
Locus16630.3	42	117
Locus16630.4	73	163
Locus16631.1	2	7
Locus16632.1	9	29
Locus16632.2	16	20
Locus16633.1	52	44
Locus16634.1	6	28
Locus16635.1	20	35
Locus16636.1	20	14
Locus16637.1	220	333
Locus16637.2	33	42
Locus16638.1	9	8
Locus16639.1	10	16
Locus1664.1	605	716
Locus1664.2	11	2
Locus1664.3	612	723
Locus16640.1	36	38
Locus16640.2	39	37
Locus16641.1	3	5
Locus16642.1	8	9
Locus16643.1	139	202
Locus16643.2	158	229
Locus16643.3	141	218
Locus16643.4	161	238
Locus16644.1	30	54
Locus16645.1	5	6
Locus16645.2	1	2
Locus16646.1	13	9
Locus16647.1	144	176
Locus16647.2	154	194
Locus16648.1	250	530
Locus16649.1	43	63
Locus16649.2	9	8
Locus1665.1	75	131
Locus1665.2	51	93
Locus16650.1	109	153
Locus16650.2	113	164
Locus16651.1	2	7
Locus16652.1	19	18
Locus16652.2	33	24
Locus16652.3	36	35
Locus16652.4	28	44
Locus16652.5	33	34
Locus16652.6	34	37
Locus16652.7	34	37
Locus16653.1	59	20
Locus16654.1	149	229
Locus16654.2	144	212
Locus16655.1	15	9
Locus16656.1	10	5
Locus16657.1	59	83
Locus16658.1	1	0
Locus16659.1	140	177
Locus16659.2	142	178
Locus16659.3	40	44
Locus16659.4	119	155
Locus16659.5	140	165
Locus16659.6	143	182
Locus1666.1	610	1090
Locus1666.2	667	1203
Locus16660.1	14	19
Locus16660.2	72	66
Locus16661.1	2	3
Locus16662.1	4	3
Locus16662.2	3	5
Locus16663.1	51	64
Locus16663.2	50	61
Locus16664.1	143	84
Locus16665.1	29	41
Locus16666.1	10	4
Locus16667.1	54	63
Locus16667.2	46	51
Locus16668.1	45	57
Locus16668.2	40	56
Locus16669.1	14	33
Locus1667.1	70	0
Locus1667.2	633	0
Locus1667.3	1445	0
Locus16670.1	62	16
Locus16670.2	62	16
Locus16671.1	29	12
Locus16671.2	36	17
Locus16671.3	30	13
Locus16672.1	37	55
Locus16672.2	27	41
Locus16673.1	77	129
Locus16674.1	64	96
Locus16675.1	14	18
Locus16676.1	6	3
Locus16677.1	100	2
Locus16678.1	124	222
Locus16678.2	124	230
Locus16678.3	140	238
Locus16679.1	6	5
Locus1668.1	26	55
Locus1668.2	48	57
Locus1668.3	64	95
Locus1668.4	63	80
Locus1668.5	70	92
Locus1668.6	70	103
Locus16680.1	5	9
Locus16680.2	1	1
Locus16681.1	8	8
Locus16681.2	9	6
Locus16682.1	0	5
Locus16682.2	0	15
Locus16683.1	119	28
Locus16684.1	8	10
Locus16686.1	5	4
Locus16687.1	11	8
Locus16688.1	115	186
Locus16689.1	14	70
Locus1669.1	1	1
Locus1669.10	167	29
Locus1669.2	0	0
Locus1669.3	167	29
Locus1669.4	167	29
Locus1669.5	167	29
Locus1669.6	2	0
Locus1669.7	13	21
Locus1669.8	0	23
Locus1669.9	0	16
Locus16690.1	86	174
Locus16691.1	111	75
Locus16692.1	7	5
Locus16692.2	18	8
Locus16693.1	329	560
Locus16693.2	329	565
Locus16693.3	329	560
Locus16694.1	33	27
Locus16695.1	31	46
Locus16696.1	26	19
Locus16697.1	42	11
Locus16698.1	60	48
Locus16699.1	123	166
Locus167.1	317	525
Locus1670.1	2	5
Locus1670.2	202	301
Locus1670.3	190	299
Locus1670.4	245	364
Locus1670.5	61	82
Locus1670.6	136	189
Locus1670.7	216	313
Locus16700.1	32	52
Locus16701.1	6	6
Locus16702.1	3	3
Locus16703.1	223	459
Locus16703.2	6	10
Locus16703.3	6	11
Locus16703.4	7	13
Locus16703.5	268	533
Locus16704.1	429	436
Locus16704.2	413	436
Locus16704.3	424	436
Locus16705.1	1	5
Locus16706.1	71	61
Locus16707.1	114	77
Locus16707.2	114	77
Locus16707.3	122	72
Locus16707.4	122	84
Locus16708.1	9	7
Locus16709.1	132	393
Locus1671.1	365	390
Locus16710.1	47	36
Locus16710.2	46	33
Locus16711.1	30	7
Locus16712.1	5	18
Locus16712.2	6	23
Locus16712.3	9	34
Locus16712.4	14	35
Locus16712.5	14	50
Locus16713.1	4	6
Locus16714.1	73	52
Locus16714.2	24	13
Locus16714.3	11	12
Locus16714.4	34	20
Locus16714.5	88	57
Locus16714.6	85	55
Locus16715.1	10	0
Locus16716.1	23	11
Locus16717.1	51	70
Locus16717.2	83	86
Locus16718.1	84	74
Locus16718.2	100	88
Locus16718.3	163	151
Locus16718.4	188	181
Locus16719.1	354	496
Locus1672.1	794	896
Locus1672.2	50	42
Locus1672.3	1138	1114
Locus1672.4	1109	1087
Locus1672.5	865	1074
Locus1672.6	1144	1118
Locus16720.1	20	12
Locus16721.1	3	3
Locus16722.1	2	11
Locus16723.1	53	57
Locus16723.2	44	58
Locus16724.1	43	27
Locus16725.1	86	173
Locus16726.1	6	9
Locus16726.2	19	48
Locus16727.1	0	2
Locus16728.1	52	46
Locus16729.1	4	1
Locus1673.1	588	519
Locus16730.1	68	96
Locus16731.1	13	0
Locus16732.1	60	83
Locus16733.1	15	4
Locus16733.2	4	4
Locus16734.1	8	12
Locus16734.2	26	31
Locus16735.1	5	4
Locus16736.1	55	57
Locus16737.1	23	83
Locus16738.1	31	16
Locus16739.1	7	4
Locus1674.1	917	1080
Locus1674.2	928	1097
Locus16740.1	171	146
Locus16740.2	34	26
Locus16740.3	173	148
Locus16740.4	185	149
Locus16741.1	3	7
Locus16742.1	13	15
Locus16743.1	3	10
Locus16744.1	16	12
Locus16745.1	8	8
Locus16746.1	46	46
Locus16747.1	18	20
Locus16748.1	284	466
Locus16749.1	5	6
Locus1675.1	1184	1327
Locus16750.1	0	7
Locus16751.1	3	0
Locus16752.1	26	53
Locus16753.1	5	0
Locus16754.1	58	90
Locus16754.2	61	96
Locus16755.1	14	9
Locus16756.1	3	4
Locus16756.2	7	9
Locus16757.1	34	56
Locus16758.1	10	4
Locus16759.1	129	166
Locus1676.1	67	75
Locus1676.2	68	81
Locus16760.1	37	12
Locus16760.2	43	11
Locus16761.1	75	108
Locus16761.2	53	67
Locus16762.1	19	33
Locus16763.1	151	197
Locus16764.1	156	118
Locus16765.1	172	283
Locus16765.10	225	331
Locus16765.2	216	326
Locus16765.3	194	272
Locus16765.4	188	251
Locus16765.5	121	171
Locus16765.6	14	24
Locus16765.7	41	76
Locus16765.8	194	256
Locus16765.9	236	332
Locus16766.1	28	0
Locus16767.1	6	4
Locus16768.1	12	32
Locus16769.1	47	44
Locus1677.1	6	14
Locus16770.1	11	16
Locus16770.2	131	243
Locus16771.1	80	130
Locus16771.2	84	135
Locus16772.1	5	1
Locus16773.1	36	31
Locus16774.1	10	4
Locus16774.2	4	5
Locus16775.1	22	23
Locus16775.2	268	261
Locus16776.1	20	11
Locus16776.2	15	8
Locus16777.1	29	41
Locus16778.1	257	455
Locus16778.2	260	452
Locus16778.3	256	446
Locus16779.1	83	96
Locus16779.2	70	82
Locus1678.1	126	47
Locus1678.2	36	15
Locus1678.3	112	50
Locus16780.1	20	25
Locus16781.1	41	100
Locus16782.1	14	11
Locus16783.1	15	46
Locus16784.1	63	112
Locus16784.2	82	123
Locus16784.3	24	56
Locus16784.4	36	37
Locus16784.5	14	30
Locus16784.6	17	26
Locus16784.7	37	55
Locus16784.8	37	55
Locus16784.9	94	147
Locus16785.1	28	109
Locus16786.1	64	84
Locus16786.2	81	103
Locus16786.3	56	85
Locus16786.4	84	123
Locus16786.5	77	102
Locus16787.1	36	0
Locus16788.1	3	2
Locus16789.1	7	7
Locus1679.1	684	1026
Locus1679.2	628	1070
Locus16790.1	51	54
Locus16790.2	237	254
Locus16791.1	123	137
Locus16791.2	144	137
Locus16793.1	0	3
Locus16794.1	80	48
Locus16794.2	38	20
Locus16795.1	51	121
Locus16795.2	33	76
Locus16795.3	112	248
Locus16796.1	86	100
Locus16796.2	94	114
Locus16796.3	94	128
Locus16797.1	1	0
Locus16798.1	4	4
Locus16798.2	5	5
Locus16798.3	4	3
Locus16799.1	28	16
Locus16799.2	54	34
Locus16799.3	105	67
Locus16799.4	103	69
Locus168.1	696	601
Locus168.2	1536	1259
Locus168.3	1435	1221
Locus168.4	1599	1303
Locus168.5	1163	931
Locus168.6	1592	1337
Locus168.7	1592	1337
Locus1680.1	224	99
Locus16800.1	4	26
Locus16801.1	81	171
Locus16802.1	42	33
Locus16803.1	89	114
Locus16805.1	9	1
Locus16806.1	188	347
Locus16806.2	177	358
Locus16806.3	181	354
Locus16806.4	130	217
Locus16806.5	64	157
Locus16806.6	185	367
Locus16807.1	2	2
Locus16808.1	7	2
Locus16809.1	131	283
Locus16809.2	58	102
Locus1681.1	15	12
Locus1681.2	10	18
Locus1681.3	60	58
Locus1681.4	170	144
Locus1681.5	173	150
Locus1681.6	89	81
Locus1681.7	68	76
Locus1681.8	236	289
Locus1681.9	212	192
Locus16810.1	81	100
Locus16810.2	77	85
Locus16811.1	16	64
Locus16811.2	64	158
Locus16811.3	25	114
Locus16812.1	13	7
Locus16812.2	252	77
Locus16812.3	560	338
Locus16812.4	443	303
Locus16813.1	4	0
Locus16814.1	252	275
Locus16814.2	228	260
Locus16814.3	250	279
Locus16815.1	6	1
Locus16816.1	13	2
Locus16818.1	1	2
Locus16819.1	9	28
Locus16819.2	5	27
Locus1682.1	714	763
Locus16820.1	34	49
Locus16821.1	2	21
Locus16822.1	23	6
Locus16823.1	17	27
Locus16824.1	26	34
Locus16825.1	186	203
Locus16826.1	29	115
Locus16826.2	29	134
Locus16826.3	42	136
Locus16827.1	26	11
Locus16827.2	16	13
Locus16828.1	30	7
Locus16829.1	113	169
Locus16829.2	75	116
Locus16829.3	106	171
Locus16829.4	117	175
Locus1683.1	335	325
Locus1683.2	349	345
Locus1683.3	347	343
Locus16830.1	11	9
Locus16831.1	55	115
Locus16832.1	155	285
Locus16832.2	151	276
Locus16832.3	158	288
Locus16833.1	27	21
Locus16833.2	103	91
Locus16833.3	127	109
Locus16834.1	22	0
Locus16834.2	19	5
Locus16835.1	138	120
Locus16836.1	38	23
Locus16836.2	30	12
Locus16836.3	44	19
Locus16837.1	174	177
Locus16838.1	64	94
Locus16838.2	52	69
Locus16839.1	53	36
Locus16839.2	52	34
Locus1684.1	98	137
Locus16840.1	2	8
Locus16840.2	66	159
Locus16840.3	20	49
Locus16840.4	75	166
Locus16841.1	11	10
Locus16842.1	40	35
Locus16842.2	48	38
Locus16843.1	48	64
Locus16843.2	48	71
Locus16844.1	19	28
Locus16845.1	96	128
Locus16845.2	154	208
Locus16846.1	5	2
Locus16847.1	5	3
Locus16848.1	3	16
Locus16849.1	37	26
Locus16849.2	8	33
Locus1685.1	298	274
Locus1685.2	374	317
Locus16850.1	45	65
Locus16851.1	242	180
Locus16851.2	227	172
Locus16851.3	229	177
Locus16851.4	243	179
Locus16853.1	10	0
Locus16854.1	66	21
Locus16854.2	69	14
Locus16855.1	29	81
Locus16856.1	11	4
Locus16857.1	29	22
Locus16857.2	7	4
Locus16858.1	4	0
Locus16859.1	6	6
Locus1686.1	178	171
Locus1686.2	193	180
Locus1686.3	190	183
Locus16860.1	84	68
Locus16860.2	90	71
Locus16861.1	1	4
Locus16862.1	21	5
Locus16862.2	28	22
Locus16862.3	42	39
Locus16863.1	23	32
Locus16864.1	31	4
Locus16864.2	8	3
Locus16865.1	25	6
Locus16866.1	218	166
Locus16867.1	5	11
Locus16867.2	7	9
Locus16868.1	18	74
Locus16868.2	39	133
Locus16868.3	40	111
Locus16868.4	23	77
Locus16868.5	45	141
Locus16869.1	53	36
Locus16869.2	53	37
Locus1687.1	2	3
Locus1687.2	2	3
Locus16870.1	55	106
Locus16870.2	487	840
Locus16870.3	452	793
Locus16870.4	351	594
Locus16870.5	423	769
Locus16870.6	445	777
Locus16870.7	395	721
Locus16870.8	443	781
Locus16870.9	490	848
Locus16871.1	39	11
Locus16872.1	17	17
Locus16873.1	7	3
Locus16874.1	27	34
Locus16875.1	12	20
Locus16876.1	61	70
Locus16877.1	76	127
Locus16877.2	69	122
Locus16878.1	27	49
Locus16878.2	49	68
Locus16879.1	42	27
Locus1688.1	132	105
Locus1688.2	141	123
Locus1688.3	123	161
Locus1688.4	195	173
Locus16880.1	6	6
Locus16881.1	241	275
Locus16881.2	10	6
Locus16882.1	2	1
Locus16883.1	42	115
Locus16883.2	45	108
Locus16883.3	50	110
Locus16883.4	49	130
Locus16884.1	99	140
Locus16885.1	7	10
Locus16886.1	15	37
Locus16887.1	177	297
Locus16888.1	26	32
Locus16889.1	39	52
Locus1689.1	461	589
Locus1689.2	559	788
Locus1689.3	393	564
Locus1689.4	596	782
Locus16890.1	24	29
Locus16890.2	30	37
Locus16890.3	33	41
Locus16891.1	55	185
Locus16892.1	47	19
Locus16894.1	56	103
Locus16895.1	16	13
Locus16895.2	10	9
Locus16896.1	132	81
Locus16897.1	5	2
Locus16898.1	13	19
Locus16899.1	22	27
Locus16899.2	35	36
Locus16899.3	33	36
Locus169.1	8	7
Locus169.10	711	1085
Locus169.11	683	695
Locus169.12	1112	1561
Locus169.2	0	0
Locus169.3	551	547
Locus169.4	675	714
Locus169.5	502	458
Locus169.6	617	638
Locus169.7	825	1242
Locus169.8	1023	1450
Locus169.9	1054	1501
Locus1690.1	227	212
Locus1690.2	1976	2119
Locus1690.3	2088	2244
Locus1690.4	11	8
Locus1690.5	2582	2777
Locus16900.1	26	31
Locus16901.1	152	115
Locus16901.2	132	91
Locus16903.1	27	57
Locus16903.2	4	4
Locus16904.1	91	152
Locus16905.1	4	10
Locus16906.1	12	31
Locus16906.2	13	28
Locus16907.1	32	35
Locus16908.1	66	31
Locus16909.1	16	23
Locus1691.1	299	178
Locus1691.2	453	279
Locus16910.1	146	164
Locus16910.2	129	150
Locus16911.1	16	31
Locus16911.2	5	31
Locus16911.3	36	72
Locus16911.4	20	34
Locus16912.1	3	3
Locus16913.1	37	42
Locus16914.1	63	56
Locus16914.2	27	17
Locus16914.3	81	76
Locus16914.4	100	80
Locus16915.1	25	58
Locus16915.2	24	51
Locus16916.1	37	52
Locus16917.1	13	9
Locus16918.1	32	39
Locus16919.1	143	220
Locus16919.2	129	212
Locus1692.1	993	1113
Locus16920.1	17	0
Locus16921.1	44	38
Locus16922.1	0	1
Locus16923.1	18	18
Locus16924.1	26	59
Locus16925.1	333	492
Locus16925.2	334	506
Locus16926.1	4	4
Locus16927.1	15	13
Locus16928.1	128	158
Locus16929.1	6	14
Locus16929.2	10	10
Locus16929.3	14	23
Locus1693.1	2	1
Locus16930.1	50	55
Locus16930.2	12	34
Locus16931.1	29	16
Locus16931.2	2	7
Locus16932.1	9	0
Locus16934.1	1	2
Locus16935.1	101	112
Locus16936.1	388	366
Locus16936.2	378	369
Locus16936.3	207	172
Locus16936.4	180	183
Locus16936.5	393	347
Locus16937.1	2	4
Locus16939.1	40	27
Locus1694.1	339	299
Locus1694.2	846	886
Locus1694.3	1609	1692
Locus1694.4	1399	1469
Locus1694.5	1609	1692
Locus16940.1	7	12
Locus16940.2	39	26
Locus16940.3	16	8
Locus16941.1	1	6
Locus16942.1	85	66
Locus16943.1	94	45
Locus16944.1	187	213
Locus16944.2	215	225
Locus16944.3	214	236
Locus16945.1	0	0
Locus16946.1	12	19
Locus16947.1	2	4
Locus16948.1	1	1
Locus16949.1	7	0
Locus1695.1	1111	1222
Locus1695.2	3	4
Locus16950.1	89	91
Locus16950.2	125	144
Locus16951.1	17	8
Locus16952.1	2	21
Locus16953.1	8	3
Locus16954.1	66	63
Locus16955.1	21	32
Locus16955.2	24	15
Locus16956.1	43	21
Locus16957.1	4	1
Locus16958.1	76	45
Locus16959.1	3	12
Locus16959.2	7	19
Locus16959.3	8	16
Locus16959.4	28	54
Locus16959.5	17	39
Locus1696.1	14	20
Locus1696.2	96	152
Locus1696.3	96	233
Locus16960.1	58	84
Locus16961.1	2	1
Locus16961.2	3	6
Locus16961.3	0	0
Locus16962.1	38	113
Locus16962.2	50	176
Locus16963.1	344	417
Locus16963.2	176	216
Locus16963.3	342	420
Locus16964.1	5	4
Locus16965.1	3	5
Locus16966.1	8	11
Locus16967.1	180	185
Locus16968.1	113	57
Locus16968.2	110	72
Locus16969.1	119	51
Locus16969.2	19	19
Locus1697.1	498	693
Locus1697.2	477	668
Locus16970.1	122	156
Locus16970.2	113	143
Locus16971.1	24	6
Locus16971.2	11	4
Locus16972.1	54	72
Locus16972.2	64	54
Locus16972.3	58	74
Locus16973.1	15	10
Locus16973.2	42	19
Locus16974.1	116	181
Locus16975.1	40	41
Locus16976.1	6	9
Locus16977.1	26	30
Locus16978.1	7	7
Locus16979.1	2	5
Locus1698.1	210	206
Locus1698.2	223	220
Locus16980.1	82	185
Locus16980.2	83	190
Locus16980.3	87	196
Locus16980.4	86	199
Locus16981.1	4	3
Locus16982.1	249	221
Locus16983.1	19	64
Locus16984.1	103	91
Locus16985.1	30	53
Locus16986.1	34	52
Locus16987.1	21	0
Locus16988.1	61	89
Locus16989.1	1	1
Locus1699.1	240	96
Locus1699.2	1594	815
Locus1699.3	2256	1224
Locus1699.4	2455	1295
Locus1699.5	2063	1093
Locus1699.6	1671	879
Locus1699.7	1538	775
Locus1699.8	2503	1349
Locus16990.1	34	44
Locus16990.2	54	61
Locus16991.1	24	6
Locus16992.1	3	18
Locus16993.1	25	41
Locus16994.1	12	13
Locus16995.1	35	36
Locus16995.2	10	13
Locus16996.1	51	25
Locus16997.1	5	7
Locus16998.1	48	39
Locus16998.2	62	48
Locus16998.3	172	157
Locus16999.1	8	9
Locus17.1	829	997
Locus17.2	856	995
Locus17.3	859	1022
Locus170.1	649	1254
Locus170.2	663	1247
Locus170.3	455	827
Locus170.4	639	1289
Locus170.5	682	1306
Locus170.6	488	900
Locus170.7	6	18
Locus170.8	681	1304
Locus1700.1	1028	713
Locus1700.2	948	691
Locus17000.1	8	9
Locus17001.1	3	5
Locus17002.1	1	4
Locus17003.1	20	9
Locus17004.1	154	129
Locus17005.1	5	2
Locus17006.1	1	14
Locus17007.1	13	16
Locus17007.2	8	13
Locus17008.1	16	41
Locus17008.2	11	22
Locus17009.1	6	0
Locus1701.1	1673	3147
Locus17010.1	164	124
Locus17010.2	143	113
Locus17011.1	5	4
Locus17012.1	12	13
Locus17012.2	11	16
Locus17013.1	12	28
Locus17013.2	10	34
Locus17014.1	9	7
Locus17015.1	2	1
Locus17016.1	99	107
Locus17017.1	113	152
Locus17018.1	2	3
Locus17019.1	4	2
Locus17019.2	7	6
Locus1702.1	167	97
Locus17020.1	146	311
Locus17020.2	121	276
Locus17021.1	73	67
Locus17022.1	26	36
Locus17024.1	74	80
Locus17025.1	108	151
Locus17026.1	95	140
Locus17027.1	7	7
Locus17028.1	53	100
Locus17029.1	68	79
Locus1703.1	225	139
Locus1703.2	933	815
Locus1703.3	696	580
Locus1703.4	932	807
Locus17030.1	12	15
Locus17031.1	64	26
Locus17031.2	120	57
Locus17031.3	53	34
Locus17031.4	123	57
Locus17032.1	79	82
Locus17032.2	62	76
Locus17032.3	86	94
Locus17032.4	79	83
Locus17033.1	206	181
Locus17033.2	220	198
Locus17034.1	6	3
Locus17035.1	42	50
Locus17035.2	47	64
Locus17036.1	24	8
Locus17037.1	19	5
Locus17038.1	0	0
Locus17039.1	10	4
Locus1704.1	628	584
Locus1704.2	604	602
Locus1704.3	637	583
Locus17040.1	61	33
Locus17041.1	46	25
Locus17042.1	35	101
Locus17043.1	39	28
Locus17044.1	8	8
Locus17045.1	66	36
Locus17046.1	6	12
Locus17047.1	33	57
Locus17047.2	56	108
Locus17047.3	65	117
Locus17048.1	31	87
Locus17048.2	82	15
Locus17048.3	39	74
Locus17049.1	3	0
Locus1705.1	14	25
Locus1705.2	13	35
Locus17050.1	34	57
Locus17051.1	21	54
Locus17051.2	23	94
Locus17052.1	10	10
Locus17053.1	34	12
Locus17054.1	6	12
Locus17054.2	35	30
Locus17054.3	36	32
Locus17055.1	138	66
Locus17055.2	132	62
Locus17056.1	4	16
Locus17057.1	269	171
Locus17058.1	8	2
Locus17059.1	97	125
Locus17059.2	138	195
Locus17059.3	108	158
Locus1706.1	4	2
Locus1706.10	487	646
Locus1706.11	966	1222
Locus1706.12	898	1064
Locus1706.2	1	1
Locus1706.3	699	920
Locus1706.4	876	998
Locus1706.5	350	489
Locus1706.6	368	582
Locus1706.7	721	963
Locus1706.8	854	962
Locus1706.9	834	963
Locus17060.1	64	105
Locus17060.2	63	114
Locus17060.3	59	129
Locus17060.4	55	94
Locus17060.5	78	141
Locus17061.1	79	240
Locus17061.2	11	56
Locus17061.3	81	271
Locus17062.1	2	1
Locus17062.10	105	241
Locus17062.2	105	240
Locus17062.3	131	301
Locus17062.4	25	63
Locus17062.5	101	230
Locus17062.6	25	64
Locus17062.7	104	254
Locus17062.8	100	190
Locus17062.9	29	74
Locus17063.1	11	47
Locus17064.1	95	87
Locus17065.1	164	317
Locus17066.1	82	101
Locus17067.1	29	0
Locus17068.1	17	13
Locus17069.1	116	114
Locus1707.1	1035	772
Locus1707.2	1881	1344
Locus1707.3	952	723
Locus1707.4	2251	1618
Locus17070.1	10	9
Locus17071.1	4	4
Locus17072.1	24	35
Locus17073.1	4	10
Locus17074.1	6	3
Locus17075.1	77	57
Locus17076.1	53	47
Locus17076.2	33	20
Locus17077.1	236	295
Locus17077.2	220	265
Locus17078.1	7	18
Locus17079.1	28	16
Locus1708.1	4333	4711
Locus1708.2	3628	3922
Locus1708.3	4065	4414
Locus1708.4	2148	2446
Locus1708.5	4397	4764
Locus17080.1	275	399
Locus17081.1	225	335
Locus17081.2	196	281
Locus17082.1	14	7
Locus17083.1	11	7
Locus17083.2	41	32
Locus17083.3	45	50
Locus17083.4	33	27
Locus17084.1	15	13
Locus17085.1	86	83
Locus17085.2	91	98
Locus17085.3	96	102
Locus17085.4	93	94
Locus17086.1	2	8
Locus17086.2	1	2
Locus17087.1	48	64
Locus17087.2	72	94
Locus17088.1	17	0
Locus17089.1	15	29
Locus1709.1	1094	919
Locus1709.2	1110	944
Locus1709.3	218	181
Locus1709.4	1014	861
Locus1709.5	22	22
Locus1709.6	791	643
Locus1709.7	956	761
Locus1709.8	1137	954
Locus17090.1	144	137
Locus17091.1	46	37
Locus17092.1	3	4
Locus17093.1	10	5
Locus17094.1	9	6
Locus17095.1	16	26
Locus17096.1	125	165
Locus17097.1	72	63
Locus17097.2	98	76
Locus17097.3	109	96
Locus17097.4	101	89
Locus17097.5	106	94
Locus17097.6	105	92
Locus17097.7	5	5
Locus17099.1	37	91
Locus17099.2	196	402
Locus17099.3	205	444
Locus17099.4	169	354
Locus17099.5	248	506
Locus17099.6	227	483
Locus171.1	71	105
Locus1710.1	671	840
Locus17100.1	2	1
Locus17101.1	68	52
Locus17101.2	117	36
Locus17101.3	78	36
Locus17102.1	4	0
Locus17103.1	0	2
Locus17104.1	14	0
Locus17105.1	27	44
Locus17106.1	8	11
Locus17107.1	135	80
Locus17108.1	159	184
Locus17108.2	110	105
Locus17109.1	154	164
Locus17109.2	17	15
Locus17109.3	347	346
Locus1711.1	54	0
Locus17110.1	69	87
Locus17111.1	48	59
Locus17112.1	46	66
Locus17113.1	1	2
Locus17114.1	7	8
Locus17115.1	20	14
Locus17115.2	63	38
Locus17116.1	17	19
Locus17117.1	216	387
Locus17117.2	218	407
Locus17117.3	225	412
Locus17118.1	64	87
Locus17118.2	58	90
Locus17119.1	4	0
Locus1712.1	150	83
Locus1712.2	34	20
Locus17120.1	3	4
Locus17121.1	0	1
Locus17121.2	0	1
Locus17121.3	136	126
Locus17122.1	23	55
Locus17123.1	2	1
Locus17124.1	5	18
Locus17125.1	21	8
Locus17126.1	20	9
Locus17127.1	7	13
Locus17128.1	1	2
Locus17128.2	66	59
Locus17128.3	63	59
Locus17128.4	14	17
Locus17128.5	44	48
Locus17128.6	81	76
Locus1713.1	3	3
Locus1713.10	298	305
Locus1713.11	147	159
Locus1713.2	147	159
Locus1713.3	151	171
Locus1713.4	147	159
Locus1713.5	163	221
Locus1713.6	41	42
Locus1713.7	426	442
Locus1713.8	188	215
Locus1713.9	168	236
Locus17130.1	36	16
Locus17131.1	53	42
Locus17131.2	46	39
Locus17132.1	39	20
Locus17132.2	27	14
Locus17133.1	9	20
Locus17134.1	2	4
Locus17135.1	0	2
Locus17136.1	5	12
Locus17137.1	15	96
Locus17137.2	22	86
Locus17138.1	77	44
Locus17138.2	9	5
Locus17139.1	32	31
Locus1714.1	2453	1909
Locus1714.2	2631	2049
Locus17140.1	120	127
Locus17141.1	43	21
Locus17141.2	41	21
Locus17142.1	1	0
Locus17143.1	31	28
Locus17144.1	43	34
Locus17145.1	39	21
Locus17146.1	9	3
Locus17146.2	9	3
Locus17147.1	94	98
Locus17148.1	215	131
Locus17149.1	5	4
Locus17149.2	12	0
Locus1715.1	4	3
Locus1715.10	1361	2017
Locus1715.11	1601	2256
Locus1715.2	199	331
Locus1715.3	1582	2220
Locus1715.4	1467	2139
Locus1715.5	1601	2262
Locus1715.6	1628	2256
Locus1715.7	1592	2221
Locus1715.8	1530	2208
Locus1715.9	1499	2141
Locus17150.1	176	214
Locus17151.1	97	158
Locus17151.2	150	207
Locus17151.3	153	216
Locus17152.1	72	144
Locus17152.2	45	87
Locus17152.3	74	172
Locus17152.4	60	112
Locus17152.5	86	151
Locus17153.1	12	12
Locus17153.2	89	81
Locus17154.1	30	15
Locus17155.1	138	172
Locus17155.2	2	7
Locus17156.1	102	62
Locus17156.2	63	29
Locus17157.1	33	95
Locus17158.1	6	6
Locus17159.1	268	376
Locus17159.2	24	40
Locus1716.1	1205	1595
Locus1716.2	1215	1609
Locus1716.3	1257	1638
Locus17160.1	173	6
Locus17161.1	149	167
Locus17162.1	6	5
Locus17163.1	1	2
Locus17164.1	126	130
Locus17164.2	160	145
Locus17165.1	24	22
Locus17165.2	35	37
Locus17165.3	177	128
Locus17166.1	13	13
Locus17167.1	22	21
Locus17168.1	0	1
Locus17169.1	16	41
Locus1717.1	0	0
Locus1717.2	26	30
Locus1717.3	26	30
Locus1717.4	26	30
Locus1717.5	27	30
Locus1717.6	26	30
Locus1717.7	37	32
Locus1717.8	26	30
Locus17170.1	13	0
Locus17171.1	2	6
Locus17172.1	0	4
Locus17173.1	104	161
Locus17173.2	117	180
Locus17174.1	4	8
Locus17175.1	13	8
Locus17175.2	91	99
Locus17175.3	15	7
Locus17175.4	189	187
Locus17176.1	7	24
Locus17177.1	19	51
Locus17178.1	2	0
Locus17179.1	34	12
Locus17179.2	128	174
Locus17179.3	61	23
Locus17179.4	115	199
Locus17179.5	167	262
Locus17179.6	118	175
Locus17179.7	84	29
Locus17179.8	170	202
Locus17179.9	165	265
Locus1718.1	587	548
Locus1718.2	167	137
Locus17180.1	20	11
Locus17181.1	161	159
Locus17182.1	34	38
Locus17183.1	9	4
Locus17185.1	248	485
Locus17186.1	13	65
Locus17186.2	19	88
Locus17187.1	31	30
Locus17188.1	24	25
Locus17188.2	0	4
Locus17188.3	3	9
Locus17188.4	27	46
Locus17189.1	4	2
Locus1719.1	248	119
Locus17190.1	8	2
Locus17191.1	26	22
Locus17192.1	3	1
Locus17193.1	7	3
Locus17194.1	146	78
Locus17194.2	162	84
Locus17195.1	19	52
Locus17196.1	9	12
Locus17196.2	8	10
Locus17197.1	53	82
Locus17197.2	35	63
Locus17198.1	94	132
Locus17198.2	85	116
Locus17199.1	30	15
Locus172.1	64	53
Locus172.10	161	144
Locus172.2	64	53
Locus172.3	145	130
Locus172.4	46	39
Locus172.5	102	87
Locus172.6	99	91
Locus172.7	145	134
Locus172.8	124	118
Locus172.9	112	118
Locus1720.1	538	801
Locus1720.2	53	66
Locus1720.3	623	891
Locus1720.4	575	799
Locus1720.5	639	935
Locus1720.6	698	1011
Locus17200.1	196	415
Locus17200.2	229	436
Locus17201.1	8	0
Locus17202.1	28	7
Locus17202.2	18	3
Locus17203.1	17	43
Locus17204.1	97	156
Locus17204.2	102	146
Locus17205.1	92	50
Locus17206.1	90	69
Locus17207.1	2	1
Locus17208.1	14	0
Locus17209.1	7	4
Locus1721.1	16	13
Locus17210.1	124	122
Locus17211.1	3	3
Locus17212.1	34	33
Locus17213.1	3	11
Locus17213.2	9	10
Locus17213.3	9	10
Locus17213.4	14	17
Locus17213.5	11	14
Locus17213.6	3	7
Locus17213.7	20	23
Locus17214.1	2	6
Locus17215.1	8	6
Locus17216.1	81	131
Locus17216.2	82	138
Locus17218.1	22	19
Locus17219.1	129	138
Locus1722.1	156	155
Locus1722.2	142	134
Locus1722.3	306	305
Locus17220.1	8	28
Locus17221.1	7	1
Locus17221.2	2	1
Locus17222.1	13	5
Locus17223.1	41	43
Locus17223.2	6	11
Locus17223.3	77	94
Locus17224.1	65	100
Locus17225.1	88	103
Locus17226.1	155	213
Locus17226.2	97	110
Locus17227.1	178	229
Locus17227.2	166	220
Locus17227.3	200	256
Locus17228.1	6	32
Locus17228.2	1	13
Locus17229.1	86	166
Locus1723.1	81	83
Locus1723.2	82	85
Locus17230.1	7	1
Locus17231.1	1	4
Locus17232.1	26	1
Locus17233.1	2	1
Locus17233.2	15	4
Locus17233.3	35	8
Locus17234.1	363	357
Locus17234.2	384	375
Locus17235.1	58	62
Locus17235.2	41	57
Locus17236.1	38	53
Locus17236.2	41	54
Locus17237.1	73	56
Locus17238.1	10	24
Locus17239.1	21	69
Locus17239.2	52	43
Locus1724.1	1022	1139
Locus1724.2	1020	1120
Locus1724.3	1050	1165
Locus17240.1	12	18
Locus17242.1	72	114
Locus17242.2	73	118
Locus17242.3	69	95
Locus17242.4	75	117
Locus17243.1	0	0
Locus17244.1	6	10
Locus17245.1	42	51
Locus17246.1	77	80
Locus17247.1	98	87
Locus17247.2	44	51
Locus17247.3	106	97
Locus17247.4	52	37
Locus17247.5	114	101
Locus17248.1	3	4
Locus17249.1	10	21
Locus1725.1	1408	1879
Locus1725.2	1408	1879
Locus1725.3	739	994
Locus1725.4	1295	1649
Locus1725.5	1408	1879
Locus17250.1	12	3
Locus17250.2	9	5
Locus17251.1	12	1
Locus17252.1	47	50
Locus17252.2	21	18
Locus17253.1	0	1
Locus17254.1	86	35
Locus17254.2	97	46
Locus17255.1	10	7
Locus17256.1	2	2
Locus17257.1	56	55
Locus17258.1	5	6
Locus17259.1	23	11
Locus17259.2	35	20
Locus1726.1	317	418
Locus1726.2	1191	1593
Locus17260.1	0	4
Locus17261.1	13	10
Locus17262.1	50	44
Locus17262.2	52	47
Locus17263.1	3	1
Locus17264.1	250	170
Locus17264.2	110	61
Locus17264.3	280	186
Locus17265.1	11	41
Locus17265.2	28	64
Locus17266.1	15	6
Locus17267.1	22	14
Locus17267.2	12	7
Locus17267.3	35	24
Locus17268.1	3	7
Locus17269.1	8	12
Locus1727.1	15	1
Locus1727.2	139	69
Locus17270.1	4	9
Locus17271.1	22	9
Locus17271.2	18	11
Locus17272.1	27	82
Locus17273.1	47	28
Locus17274.1	109	155
Locus17274.2	114	172
Locus17275.1	81	15
Locus17276.1	13	0
Locus17276.2	4	12
Locus17276.3	159	77
Locus17276.4	182	97
Locus17276.5	188	94
Locus17277.1	70	74
Locus17277.2	65	63
Locus17278.1	9	9
Locus17279.1	249	274
Locus1728.1	2731	2211
Locus1728.2	2566	2089
Locus17280.1	0	1
Locus17281.1	247	294
Locus17281.2	247	292
Locus17281.3	183	217
Locus17281.4	263	301
Locus17282.1	113	145
Locus17283.1	9	6
Locus17284.1	38	45
Locus17285.1	39	67
Locus17285.2	41	71
Locus17286.1	34	71
Locus17286.2	34	69
Locus17288.1	14	6
Locus17289.1	262	382
Locus17289.2	262	387
Locus1729.1	218	555
Locus1729.2	283	683
Locus1729.3	0	0
Locus1729.4	210	533
Locus1729.5	0	0
Locus1729.6	191	440
Locus1729.7	0	59
Locus1729.8	222	568
Locus1729.9	292	734
Locus17290.1	4	0
Locus17291.1	27	43
Locus17292.1	11	75
Locus17292.2	16	84
Locus17292.3	15	115
Locus17292.4	13	98
Locus17293.1	142	346
Locus17294.1	55	104
Locus17295.1	97	90
Locus17296.1	225	271
Locus17297.1	61	62
Locus17297.2	50	51
Locus17298.1	3	0
Locus17299.1	15	18
Locus173.1	8	10
Locus1730.1	1278	1604
Locus1730.10	1369	1686
Locus1730.2	1310	1571
Locus1730.3	1295	1560
Locus1730.4	1139	1448
Locus1730.5	1357	1659
Locus1730.6	1371	1612
Locus1730.7	1215	1493
Locus1730.8	1311	1555
Locus1730.9	195	183
Locus17300.1	150	203
Locus17301.1	28	24
Locus17301.2	9	20
Locus17301.3	28	25
Locus17302.1	20	17
Locus17303.1	164	261
Locus17303.2	150	252
Locus17303.3	167	262
Locus17303.4	167	265
Locus17304.1	125	96
Locus17304.2	171	141
Locus17304.3	177	144
Locus17305.1	6	35
Locus17306.1	10	12
Locus17306.2	5	8
Locus17307.1	13	6
Locus17307.2	16	7
Locus17307.3	10	14
Locus17308.1	26	18
Locus17309.1	2	0
Locus1731.1	8	7
Locus17310.1	16	5
Locus17310.2	19	9
Locus17311.1	19	49
Locus17311.2	38	96
Locus17311.3	34	91
Locus17311.4	35	109
Locus17312.1	47	63
Locus17312.2	49	64
Locus17312.3	55	73
Locus17312.4	51	64
Locus17313.1	26	12
Locus17314.1	7	3
Locus17315.1	55	95
Locus17315.2	32	51
Locus17315.3	75	124
Locus17316.1	9	6
Locus17317.1	0	5
Locus17318.1	7	8
Locus17319.1	66	53
Locus1732.1	220	147
Locus1732.2	233	152
Locus17320.1	19	28
Locus17321.1	3	2
Locus17322.1	45	11
Locus17322.2	66	23
Locus17322.3	75	29
Locus17323.1	3	7
Locus17324.1	36	31
Locus17324.2	71	61
Locus17325.1	22	70
Locus17326.1	6	4
Locus17327.1	29	40
Locus17328.1	8	11
Locus17328.2	40	61
Locus17328.3	18	27
Locus17328.4	17	25
Locus17328.5	32	56
Locus17329.1	11	1
Locus1733.1	944	827
Locus1733.2	714	627
Locus1733.3	1106	978
Locus17330.1	48	47
Locus17330.2	54	70
Locus17331.1	31	41
Locus17332.1	141	142
Locus17333.1	4	19
Locus17334.1	20	16
Locus17335.1	46	17
Locus17336.1	31	4
Locus17337.1	11	24
Locus17338.1	0	3
Locus17339.1	7	25
Locus1734.1	2472	2271
Locus1734.2	2580	2409
Locus17340.1	93	101
Locus17341.1	9	2
Locus17342.1	0	1
Locus17343.1	13	50
Locus17344.1	87	151
Locus17344.2	89	140
Locus17345.1	3	9
Locus17345.2	3	9
Locus17346.1	32	16
Locus17347.1	3	5
Locus17348.1	31	20
Locus17348.2	28	30
Locus17349.1	140	120
Locus17349.2	20	17
Locus1735.1	887	1068
Locus1735.2	3271	3529
Locus1735.3	3094	3383
Locus1735.4	2823	2982
Locus1735.5	3316	3533
Locus17350.1	16	11
Locus17350.2	6	7
Locus17351.1	16	38
Locus17352.1	21	29
Locus17352.2	25	39
Locus17354.1	63	0
Locus17354.2	39	0
Locus17355.1	4	2
Locus17356.1	34	42
Locus17356.2	34	41
Locus17357.1	30	11
Locus17357.2	38	17
Locus17358.1	54	98
Locus17358.2	19	34
Locus17359.1	8	24
Locus1736.1	1046	614
Locus1736.2	429	255
Locus1736.3	251	106
Locus1736.4	965	536
Locus1736.5	555	298
Locus1736.6	1281	674
Locus1736.7	943	596
Locus17360.1	2	2
Locus17361.1	10	7
Locus17362.1	5	22
Locus17363.1	3	3
Locus17364.1	153	347
Locus17365.1	280	218
Locus17366.1	274	283
Locus17366.2	348	370
Locus17367.1	172	247
Locus17368.1	3	3
Locus17368.2	24	5
Locus17368.3	3	3
Locus17369.1	184	186
Locus17369.2	244	244
Locus1737.1	310	184
Locus1737.2	306	182
Locus17370.1	12	0
Locus17371.1	265	3
Locus17372.1	157	172
Locus17372.2	165	179
Locus17373.1	4	5
Locus17374.1	21	92
Locus17374.2	24	95
Locus17374.3	31	86
Locus17374.4	14	78
Locus17375.1	21	37
Locus17375.2	19	30
Locus17375.3	20	26
Locus17375.4	27	43
Locus17376.1	21	2
Locus17377.1	22	49
Locus17377.2	11	36
Locus17377.3	22	49
Locus17378.1	61	93
Locus17379.1	12	8
Locus17379.2	2	0
Locus17379.3	8	6
Locus1738.1	4	3
Locus17380.1	37	97
Locus17381.1	4	21
Locus17381.2	39	115
Locus17382.1	2	2
Locus17383.1	56	136
Locus17384.1	9	5
Locus17385.1	9	20
Locus17386.1	43	83
Locus17386.2	46	106
Locus17386.3	72	134
Locus17387.1	12	36
Locus17388.1	8	0
Locus17388.2	14	0
Locus17389.1	2	8
Locus1739.1	215	346
Locus1739.2	213	327
Locus17390.1	120	132
Locus17391.1	22	32
Locus17391.2	19	25
Locus17391.3	9	1
Locus17391.4	22	32
Locus17391.5	22	32
Locus17392.1	32	42
Locus17393.1	175	169
Locus17394.1	189	211
Locus17395.1	25	13
Locus17396.1	21	0
Locus17397.1	8	11
Locus17397.2	1	5
Locus17397.3	24	31
Locus17398.1	112	117
Locus17398.2	45	39
Locus17399.1	13	0
Locus174.1	417	280
Locus1740.1	339	15
Locus17400.1	4	11
Locus17401.1	35	58
Locus17402.1	10	5
Locus17402.2	13	5
Locus17403.1	3	0
Locus17404.1	89	70
Locus17405.1	130	146
Locus17406.1	3	0
Locus17407.1	11	13
Locus17408.1	75	108
Locus17409.1	145	86
Locus17409.2	170	101
Locus1741.1	1604	1269
Locus1741.2	1894	1488
Locus17410.1	200	243
Locus17411.1	164	247
Locus17412.1	73	50
Locus17413.1	50	34
Locus17414.1	113	103
Locus17414.2	114	102
Locus17415.1	92	79
Locus17415.2	96	90
Locus17416.1	15	13
Locus17417.1	8	5
Locus17418.1	11	6
Locus17419.1	86	22
Locus1742.1	699	746
Locus17420.1	1	5
Locus17420.2	25	59
Locus17421.1	18	3
Locus17422.1	2	0
Locus17423.1	18	10
Locus17423.2	47	43
Locus17423.3	45	38
Locus17423.4	49	40
Locus17424.1	93	39
Locus17424.2	95	40
Locus17425.1	7	11
Locus17426.1	162	160
Locus17427.1	49	60
Locus17427.2	125	145
Locus17427.3	8	3
Locus17427.4	123	146
Locus17428.1	4	1
Locus17429.1	8	3
Locus1743.1	7	0
Locus1743.10	4	4
Locus1743.11	0	0
Locus1743.12	5	1
Locus1743.13	35	63
Locus1743.14	13	20
Locus1743.15	14	21
Locus1743.16	2	2
Locus1743.17	0	1
Locus1743.18	10	5
Locus1743.19	5	5
Locus1743.2	0	2
Locus1743.20	6	4
Locus1743.21	12	17
Locus1743.22	4	2
Locus1743.23	1	5
Locus1743.24	2309	3947
Locus1743.25	2896	5164
Locus1743.26	2268	3906
Locus1743.27	1786	2058
Locus1743.28	945	1111
Locus1743.29	997	1048
Locus1743.3	11	0
Locus1743.30	556	563
Locus1743.31	1833	1985
Locus1743.32	334	450
Locus1743.33	2922	5263
Locus1743.4	14	0
Locus1743.5	6	6
Locus1743.6	7	29
Locus1743.7	11	29
Locus1743.8	0	4
Locus1743.9	20	67
Locus17430.1	50	22
Locus17431.1	5	4
Locus17432.1	4	1
Locus17433.1	44	66
Locus17434.1	136	107
Locus17435.1	215	260
Locus17436.1	25	66
Locus17437.1	46	37
Locus17438.1	103	54
Locus17438.2	136	72
Locus17438.3	142	78
Locus17439.1	83	118
Locus17439.2	130	179
Locus17439.3	135	184
Locus1744.1	107	98
Locus1744.2	951	806
Locus1744.3	1072	895
Locus17440.1	141	146
Locus17440.2	100	92
Locus17441.1	6	6
Locus17442.1	6	1
Locus17443.1	43	93
Locus17444.1	4	6
Locus17445.1	11	18
Locus17445.2	74	120
Locus17445.3	59	96
Locus17446.1	46	62
Locus17447.1	18	10
Locus17448.1	1	1
Locus17449.1	23	32
Locus17449.2	36	42
Locus1745.1	455	780
Locus1745.2	94	115
Locus17450.1	138	139
Locus17450.2	144	143
Locus17451.1	4	16
Locus17452.1	230	209
Locus17452.2	255	223
Locus17452.3	266	240
Locus17453.1	19	16
Locus17454.1	321	366
Locus17454.2	230	265
Locus17454.3	317	364
Locus17454.4	337	367
Locus17454.5	200	208
Locus17454.6	334	375
Locus17455.1	132	138
Locus17455.2	33	33
Locus17456.1	84	126
Locus17457.1	2	2
Locus17458.1	5	1
Locus17459.1	44	32
Locus1746.1	102	96
Locus1746.2	1556	1906
Locus1746.3	1644	1992
Locus1746.4	1045	1167
Locus1746.5	1895	2262
Locus1746.6	1761	2124
Locus17460.1	17	9
Locus17461.1	26	33
Locus17461.2	24	29
Locus17461.3	24	34
Locus17461.4	55	60
Locus17461.5	28	41
Locus17462.1	178	135
Locus17462.2	184	139
Locus17463.1	0	2
Locus17464.1	102	102
Locus17465.1	151	293
Locus17465.2	46	76
Locus17465.3	148	293
Locus17466.1	2	2
Locus17467.1	194	137
Locus17467.2	168	118
Locus17468.1	106	81
Locus17468.2	14	20
Locus17468.3	107	80
Locus17469.1	190	182
Locus1747.1	796	542
Locus1747.2	789	537
Locus17470.1	26	43
Locus17470.2	11	12
Locus17470.3	28	46
Locus17471.1	119	171
Locus17472.1	12	0
Locus17473.1	9	14
Locus17474.1	133	125
Locus17475.1	56	91
Locus17475.2	254	386
Locus17475.3	264	403
Locus17475.4	272	414
Locus17476.1	24	75
Locus17477.1	13	0
Locus17478.1	293	344
Locus17479.1	32	42
Locus1748.1	209	348
Locus17480.1	9	2
Locus17480.2	5	0
Locus17481.1	4	0
Locus17482.1	28	63
Locus17483.1	48	50
Locus17484.1	3	4
Locus17485.1	152	151
Locus17485.2	154	153
Locus17486.1	28	0
Locus17487.1	180	120
Locus17488.1	21	55
Locus17488.2	70	123
Locus17488.3	64	125
Locus17488.4	67	125
Locus17489.1	15	42
Locus17489.2	15	35
Locus1749.1	408	593
Locus1749.2	388	524
Locus1749.3	201	265
Locus1749.4	783	1086
Locus1749.5	409	593
Locus1749.6	710	875
Locus1749.7	918	1293
Locus17490.1	64	86
Locus17491.1	29	33
Locus17491.2	43	30
Locus17491.3	40	61
Locus17492.1	22	36
Locus17492.2	21	46
Locus17492.3	78	53
Locus17493.1	4	8
Locus17494.1	5	0
Locus17495.1	188	178
Locus17496.1	6	40
Locus17497.1	2	5
Locus17498.1	75	47
Locus17499.1	52	82
Locus17499.2	2	25
Locus17499.3	3	15
Locus17499.4	56	87
Locus175.1	1036	452
Locus175.2	1081	464
Locus1750.1	216	203
Locus17500.1	8	11
Locus17501.1	151	159
Locus17501.2	152	150
Locus17502.1	17	19
Locus17502.2	28	32
Locus17502.3	70	29
Locus17503.1	2	10
Locus17503.2	141	220
Locus17504.1	4	2
Locus17505.1	59	64
Locus17506.1	4	3
Locus17506.2	42	47
Locus17506.3	0	0
Locus17506.4	18	46
Locus17506.5	46	127
Locus17506.6	41	49
Locus17507.1	1	4
Locus17508.1	0	5
Locus17509.1	3	5
Locus1751.1	9	4
Locus17510.1	16	4
Locus17511.1	79	88
Locus17512.1	196	211
Locus17513.1	11	4
Locus17514.1	14	8
Locus17515.1	69	77
Locus17516.1	1	0
Locus17517.1	0	3
Locus17518.1	2	0
Locus17519.1	5	2
Locus1752.1	619	361
Locus1752.2	694	396
Locus17520.1	86	94
Locus17520.2	58	68
Locus17520.3	162	177
Locus17521.1	2	2
Locus17522.1	18	34
Locus17523.1	77	87
Locus17524.1	11	14
Locus17525.1	78	101
Locus17526.1	3	1
Locus17527.1	82	111
Locus17528.1	40	53
Locus17529.1	84	313
Locus1753.1	11	9
Locus1753.2	14	26
Locus1753.3	20	25
Locus1753.4	21	26
Locus17530.1	64	67
Locus17530.2	66	74
Locus17531.1	9	2
Locus17531.2	8	27
Locus17531.3	6	6
Locus17531.4	27	34
Locus17531.5	26	15
Locus17531.6	4	1
Locus17532.1	66	84
Locus17533.1	6	6
Locus17533.2	4	3
Locus17534.1	69	43
Locus17535.1	7	2
Locus17536.1	6	2
Locus17536.2	11	15
Locus17536.3	14	8
Locus17537.1	22	115
Locus17538.1	37	40
Locus17538.2	71	102
Locus17538.3	37	40
Locus17538.4	61	91
Locus17538.5	76	114
Locus17539.1	31	48
Locus1754.1	429	547
Locus1754.2	42	39
Locus1754.3	466	468
Locus1754.4	570	732
Locus17540.1	319	212
Locus17541.1	0	23
Locus17542.1	7	6
Locus17543.1	7	12
Locus17544.1	58	53
Locus17545.1	102	260
Locus17546.1	3	5
Locus17546.2	18	24
Locus17546.3	8	9
Locus17547.1	59	125
Locus17547.2	79	160
Locus17547.3	3	5
Locus17547.4	90	179
Locus17547.5	84	167
Locus17548.1	300	54
Locus17548.2	340	58
Locus17548.3	380	53
Locus17549.1	1	3
Locus17549.2	1	3
Locus1755.1	32	7
Locus1755.2	81	19
Locus1755.3	9	10
Locus1755.4	92	10
Locus1755.5	160	15
Locus17550.1	127	186
Locus17550.2	0	2
Locus17550.3	61	80
Locus17550.4	169	240
Locus17551.1	36	34
Locus17551.2	19	64
Locus17551.3	124	76
Locus17552.1	71	66
Locus17552.2	79	68
Locus17553.1	39	40
Locus17554.1	8	9
Locus17554.2	11	6
Locus17555.1	106	105
Locus17556.1	13	168
Locus17556.2	18	234
Locus17557.1	119	158
Locus17558.1	36	48
Locus17559.1	5	17
Locus1756.1	408	388
Locus1756.2	397	372
Locus17560.1	35	45
Locus17561.1	27	14
Locus17562.1	36	45
Locus17563.1	6	0
Locus17564.1	27	49
Locus17564.2	18	41
Locus17564.3	30	130
Locus17564.4	19	23
Locus17564.5	1	41
Locus17564.6	31	90
Locus17564.7	13	27
Locus17564.8	14	13
Locus17565.1	15	24
Locus17566.1	27	9
Locus17567.1	6	33
Locus17568.1	68	56
Locus17569.1	78	70
Locus1757.1	708	732
Locus1757.2	1358	1485
Locus1757.3	1279	1496
Locus1757.4	1928	2117
Locus1757.5	2002	2230
Locus1757.6	2094	2324
Locus17570.1	58	51
Locus17570.2	54	51
Locus17572.1	16	29
Locus17573.1	13	12
Locus17573.2	36	29
Locus17574.1	2	2
Locus17575.1	72	128
Locus17575.2	72	112
Locus17576.1	45	29
Locus17577.1	4	1
Locus17578.1	258	306
Locus17579.1	5	17
Locus17579.2	2	8
Locus1758.1	431	605
Locus1758.2	846	1149
Locus17580.1	29	62
Locus17581.1	11	5
Locus17582.1	11	17
Locus17583.1	3	3
Locus17584.1	9	13
Locus17585.1	84	66
Locus17585.2	59	41
Locus17586.1	2	1
Locus17587.1	22	21
Locus17587.2	9	15
Locus17588.1	0	0
Locus17589.1	113	186
Locus1759.1	701	771
Locus1759.2	729	817
Locus1759.3	736	822
Locus1759.4	67	90
Locus1759.5	286	340
Locus1759.6	659	759
Locus1759.7	701	817
Locus1759.8	748	829
Locus17590.1	3	6
Locus17591.1	47	59
Locus17592.1	19	4
Locus17593.1	31	36
Locus17594.1	2	3
Locus17595.1	26	25
Locus17596.1	57	112
Locus17596.2	48	96
Locus17597.1	112	199
Locus17597.2	89	128
Locus17597.3	45	95
Locus17597.4	118	199
Locus17598.1	3	4
Locus17599.1	91	103
Locus17599.2	78	108
Locus17599.3	128	137
Locus176.1	0	7
Locus176.2	1106	883
Locus176.3	12	8
Locus176.4	61	91
Locus176.5	1418	1128
Locus176.6	1329	1075
Locus176.7	1329	1076
Locus1760.1	270	286
Locus17600.1	1	2
Locus17601.1	4	3
Locus17602.1	11	4
Locus17603.1	15	0
Locus17604.1	70	38
Locus17605.1	5	6
Locus17606.1	12	0
Locus17607.1	9	6
Locus17608.1	121	142
Locus17608.2	109	131
Locus17609.1	423	541
Locus17609.2	427	550
Locus1761.1	1389	1973
Locus1761.2	1362	1942
Locus1761.3	1287	1812
Locus1761.4	1389	2005
Locus1761.5	1307	2205
Locus1761.6	1433	2020
Locus17610.1	4	0
Locus17611.1	44	133
Locus17611.2	25	80
Locus17612.1	2	12
Locus17613.1	4	0
Locus17614.1	2	0
Locus17615.1	4	6
Locus17616.1	48	81
Locus17616.2	45	66
Locus17616.3	52	59
Locus17616.4	71	108
Locus17616.5	69	104
Locus17617.1	4	1
Locus17618.1	7	14
Locus17618.2	8	17
Locus17619.1	13	3
Locus17619.2	7	4
Locus1762.1	1441	1182
Locus1762.2	1367	1131
Locus1762.3	1457	1196
Locus17620.1	116	117
Locus17620.2	115	119
Locus17620.3	128	127
Locus17621.1	18	15
Locus17622.1	128	253
Locus17623.1	4	4
Locus17623.2	6	1
Locus17623.3	12	11
Locus17623.4	44	34
Locus17623.5	81	51
Locus17623.6	81	25
Locus17623.7	12	11
Locus17624.1	193	330
Locus17624.2	196	312
Locus17625.1	4	1
Locus17626.1	8	29
Locus17627.1	231	298
Locus17628.1	153	200
Locus17628.2	155	218
Locus17629.1	6	3
Locus1763.1	346	315
Locus1763.2	360	348
Locus1763.3	368	340
Locus1763.4	383	357
Locus1763.5	12	5
Locus17630.1	0	11
Locus17631.1	344	357
Locus17632.1	3	4
Locus17633.1	142	142
Locus17633.2	154	154
Locus17633.3	78	81
Locus17633.4	161	167
Locus17634.1	37	23
Locus17634.2	29	23
Locus17635.1	14	9
Locus17636.1	1	1
Locus17637.1	126	50
Locus17638.1	36	45
Locus17638.2	23	382
Locus17639.1	105	68
Locus1764.1	1025	1494
Locus1764.2	301	414
Locus17640.1	139	74
Locus17641.1	6	6
Locus17642.1	142	224
Locus17642.2	131	214
Locus17642.3	121	215
Locus17642.4	120	177
Locus17642.5	144	225
Locus17643.1	10	2
Locus17644.1	10	9
Locus17645.1	292	422
Locus17646.1	2	3
Locus17647.1	22	40
Locus17647.2	40	60
Locus17648.1	22	42
Locus17649.1	44	84
Locus17649.2	69	147
Locus17649.3	67	130
Locus17649.4	76	176
Locus1765.1	620	704
Locus1765.2	654	739
Locus17650.1	130	118
Locus17651.1	33	18
Locus17652.1	12	24
Locus17653.1	100	123
Locus17654.1	179	324
Locus17654.2	59	105
Locus17654.3	184	335
Locus17654.4	7	18
Locus17655.1	150	121
Locus17655.2	125	133
Locus17655.3	304	268
Locus17655.4	300	270
Locus17655.5	310	275
Locus17655.6	328	294
Locus17656.1	3	4
Locus17657.1	212	221
Locus17658.1	40	64
Locus17658.2	29	46
Locus17658.3	35	70
Locus17658.4	41	40
Locus17658.5	26	43
Locus17658.6	4	9
Locus17658.7	24	41
Locus17658.8	36	49
Locus17659.1	6	22
Locus17659.2	156	531
Locus1766.1	664	574
Locus1766.2	767	637
Locus17660.1	39	130
Locus17660.2	31	109
Locus17661.1	7	3
Locus17662.1	7	17
Locus17663.1	0	0
Locus17664.1	49	36
Locus17665.1	1	8
Locus17666.1	24	15
Locus17667.1	70	70
Locus17667.2	37	68
Locus17667.3	41	31
Locus17667.4	86	104
Locus17668.1	15	4
Locus17669.1	3	0
Locus1767.1	16	46
Locus1767.2	15	44
Locus1767.3	16	45
Locus1767.4	16	46
Locus17670.1	102	112
Locus17670.2	94	102
Locus17671.1	248	356
Locus17672.1	33	17
Locus17673.1	27	17
Locus17674.1	217	162
Locus17674.2	55	44
Locus17675.1	5	1
Locus17676.1	47	77
Locus17676.2	40	60
Locus17676.3	19	37
Locus17676.4	46	78
Locus17677.1	19	14
Locus17677.2	100	112
Locus17677.3	37	18
Locus17678.1	26	61
Locus17678.2	122	245
Locus17678.3	267	525
Locus17679.1	224	297
Locus1768.1	0	0
Locus1768.2	616	469
Locus1768.3	3192	2333
Locus1768.4	133	183
Locus1768.5	740	636
Locus1768.6	3441	2596
Locus1768.7	133	180
Locus1768.8	3511	2680
Locus1768.9	3631	2731
Locus17681.1	5	13
Locus17682.1	58	67
Locus17682.2	71	73
Locus17682.3	79	115
Locus17683.1	110	96
Locus17683.2	76	65
Locus17684.1	5	3
Locus17684.2	5	3
Locus17685.1	89	49
Locus17685.2	51	28
Locus17685.3	99	65
Locus17686.1	18	12
Locus17687.1	7	4
Locus17687.2	3	3
Locus17688.1	56	76
Locus17689.1	37	45
Locus17689.2	49	48
Locus1769.1	473	1232
Locus1769.2	114	262
Locus1769.3	491	1217
Locus1769.4	512	1291
Locus17690.1	103	134
Locus17690.2	88	106
Locus17691.1	11	1
Locus17692.1	27	90
Locus17693.1	4	6
Locus17694.1	1	0
Locus17695.1	47	24
Locus17696.1	19	13
Locus17697.1	147	381
Locus17697.2	144	430
Locus17697.3	173	498
Locus17698.1	151	211
Locus17698.2	164	236
Locus17698.3	164	236
Locus17698.4	164	236
Locus17698.5	283	380
Locus17698.6	164	236
Locus17699.1	3	14
Locus17699.2	3	14
Locus177.1	108	118
Locus1770.1	42	25
Locus1770.2	15	12
Locus17700.1	6	10
Locus17701.1	53	55
Locus17702.1	173	262
Locus17702.2	63	87
Locus17703.1	105	136
Locus17704.1	108	172
Locus17705.1	0	2
Locus17706.1	232	247
Locus17706.2	240	251
Locus17707.1	10	17
Locus17708.1	154	175
Locus17708.2	104	127
Locus17708.3	160	174
Locus17709.1	39	17
Locus1771.1	304	157
Locus1771.2	291	132
Locus1771.3	326	170
Locus1771.4	791	384
Locus1771.5	356	165
Locus17710.1	8	4
Locus17711.1	5	13
Locus17712.1	26	19
Locus17713.1	4	6
Locus17714.1	31	33
Locus17715.1	29	18
Locus17715.2	34	30
Locus17715.3	38	17
Locus17716.1	10	54
Locus17717.1	15	11
Locus17717.2	84	82
Locus17717.3	0	0
Locus17717.4	89	92
Locus17718.1	30	65
Locus17719.1	29	14
Locus17719.2	20	6
Locus17719.3	26	26
Locus17719.4	29	14
Locus1772.1	1583	2448
Locus1772.2	1657	2593
Locus1772.3	1518	2314
Locus1772.4	376	553
Locus1772.5	436	679
Locus1772.6	1668	2601
Locus17720.1	3	0
Locus17721.1	48	76
Locus17721.2	10	8
Locus17722.1	72	98
Locus17723.1	2	3
Locus17723.2	16	23
Locus17724.1	6	10
Locus17725.1	43	40
Locus17725.2	8	9
Locus17726.1	3	1
Locus17727.1	3	29
Locus17727.2	4	4
Locus17727.3	3	29
Locus17728.1	0	1
Locus17729.1	92	192
Locus17729.2	88	161
Locus1773.1	2930	911
Locus1773.2	1969	604
Locus1773.3	2858	896
Locus1773.4	3008	939
Locus17730.1	50	54
Locus17731.1	7	11
Locus17731.2	7	11
Locus17732.1	3	4
Locus17733.1	246	305
Locus17734.1	34	85
Locus17735.1	98	94
Locus17736.1	341	479
Locus17736.2	307	462
Locus17738.1	18	9
Locus17739.1	57	76
Locus17739.2	53	83
Locus1774.1	147	123
Locus1774.2	110	95
Locus1774.3	139	138
Locus1774.4	151	128
Locus17740.1	20	3
Locus17740.2	3	3
Locus17741.1	65	71
Locus17743.1	28	52
Locus17744.1	13	37
Locus17745.1	4	4
Locus17746.1	13	29
Locus17747.1	15	25
Locus17748.1	98	59
Locus17749.1	305	352
Locus17749.2	308	372
Locus1775.1	1152	857
Locus1775.2	1210	890
Locus1775.3	718	509
Locus1775.4	735	526
Locus1775.5	201	181
Locus1775.6	1221	927
Locus1775.7	1331	972
Locus17750.1	21	77
Locus17750.2	14	54
Locus17750.3	25	90
Locus17751.1	3	3
Locus17752.1	34	16
Locus17753.1	12	6
Locus17754.1	34	64
Locus17755.1	44	81
Locus17756.1	11	6
Locus17757.1	265	71
Locus17757.2	200	49
Locus17758.1	3	1
Locus17759.1	4	0
Locus1776.1	438	330
Locus1776.2	69	39
Locus1776.3	69	39
Locus1776.4	69	39
Locus1776.5	69	39
Locus1776.6	69	39
Locus1776.7	346	278
Locus1776.8	69	39
Locus17760.1	6	4
Locus17761.1	10	20
Locus17762.1	151	160
Locus17763.1	152	159
Locus17764.1	10	22
Locus17765.1	39	44
Locus17766.1	101	36
Locus17766.2	62	19
Locus17767.1	38	50
Locus17768.1	7	15
Locus17769.1	37	30
Locus1777.1	136	161
Locus1777.2	119	145
Locus1777.3	596	782
Locus1777.4	623	826
Locus1777.5	617	813
Locus1777.6	118	143
Locus1777.7	626	830
Locus17770.1	142	327
Locus17770.2	89	220
Locus17770.3	152	362
Locus17771.1	15	21
Locus17772.1	14	0
Locus17773.1	158	246
Locus17774.1	0	0
Locus17774.2	11	9
Locus17775.1	88	93
Locus17776.1	24	18
Locus17777.1	11	11
Locus17778.1	12	15
Locus17779.1	1	0
Locus1778.1	314	346
Locus1778.2	346	375
Locus1778.3	340	372
Locus17780.1	130	263
Locus17780.2	119	258
Locus17781.1	2	0
Locus17782.1	4	3
Locus17783.1	51	54
Locus17783.2	48	82
Locus17783.3	42	62
Locus17783.4	51	60
Locus17783.5	27	85
Locus17784.1	82	75
Locus17785.1	52	70
Locus17786.1	12	4
Locus17787.1	3	8
Locus17788.1	5	8
Locus17789.1	50	47
Locus17789.2	24	25
Locus1779.1	207	223
Locus1779.2	465	493
Locus17790.1	140	72
Locus17791.1	4	4
Locus17792.1	135	261
Locus17793.1	21	298
Locus17793.2	20	292
Locus17794.1	61	66
Locus17795.1	2	2
Locus17796.1	27	27
Locus17796.2	20	21
Locus17797.1	3	1
Locus17798.1	71	72
Locus17799.1	15	23
Locus178.1	165	12
Locus178.10	178	23
Locus178.2	166	20
Locus178.3	220	20
Locus178.4	107	16
Locus178.5	127	15
Locus178.6	89	24
Locus178.7	29	8
Locus178.8	125	19
Locus178.9	221	18
Locus1780.1	197	221
Locus17800.1	0	1
Locus17801.1	0	0
Locus17801.2	15	10
Locus17801.3	32	41
Locus17801.4	1	0
Locus17801.5	48	63
Locus17802.1	3	3
Locus17803.1	12	38
Locus17803.2	10	23
Locus17804.1	40	45
Locus17805.1	16	62
Locus17805.2	17	66
Locus17806.1	112	6
Locus17807.1	9	8
Locus17808.1	4	2
Locus17809.1	45	20
Locus1781.1	545	367
Locus17810.1	73	104
Locus17810.2	62	87
Locus17810.3	72	99
Locus17811.1	4	1
Locus17812.1	127	177
Locus17813.1	31	88
Locus17813.2	162	499
Locus17813.3	171	485
Locus17813.4	176	520
Locus17814.1	134	158
Locus17815.1	56	21
Locus17816.1	59	47
Locus17816.2	62	47
Locus17817.1	4	3
Locus17817.2	32	7
Locus17817.3	36	14
Locus17817.4	11	10
Locus17818.1	68	100
Locus17819.1	10	2
Locus1782.1	140	95
Locus1782.2	84	59
Locus1782.3	155	104
Locus17820.1	24	23
Locus17821.1	42	113
Locus17821.2	43	42
Locus17821.3	62	113
Locus17823.1	90	92
Locus17823.2	111	128
Locus17823.3	21	48
Locus17823.4	111	128
Locus17824.1	15	17
Locus17824.2	7	8
Locus17825.1	162	190
Locus17825.2	159	203
Locus17826.1	34	11
Locus17827.1	4	1
Locus17828.1	16	3
Locus17829.1	76	10
Locus17829.2	286	12
Locus1783.1	353	615
Locus1783.2	339	612
Locus17830.1	152	142
Locus17830.2	187	180
Locus17831.1	99	92
Locus17832.1	22	36
Locus17832.2	24	36
Locus17833.1	9	25
Locus17834.1	29	36
Locus17835.1	11	1
Locus17836.1	82	86
Locus17837.1	9	0
Locus17838.1	19	80
Locus17838.2	16	72
Locus17839.1	27	27
Locus1784.1	996	697
Locus1784.2	958	682
Locus1784.3	968	663
Locus1784.4	1022	745
Locus1784.5	1003	699
Locus17840.1	1	5
Locus17841.1	0	2
Locus17841.2	8	15
Locus17842.1	50	42
Locus17842.2	74	82
Locus17842.3	74	82
Locus17843.1	1	0
Locus17844.1	10	3
Locus17845.1	180	255
Locus17846.1	205	194
Locus17846.2	203	200
Locus17847.1	108	88
Locus17847.2	112	83
Locus17848.1	93	381
Locus17849.1	37	42
Locus17849.2	35	42
Locus1785.1	120	120
Locus1785.2	25	42
Locus1785.3	157	147
Locus1785.4	174	150
Locus1785.5	86	59
Locus1785.6	176	190
Locus17850.1	2	3
Locus17851.1	150	154
Locus17851.2	201	170
Locus17852.1	58	101
Locus17853.1	60	84
Locus17853.2	61	96
Locus17853.3	54	76
Locus17853.4	70	92
Locus17854.1	4	5
Locus17856.1	108	238
Locus17857.1	160	136
Locus17858.1	374	692
Locus17859.1	3	4
Locus1786.1	2499	2661
Locus1786.2	32	31
Locus1786.3	1132	1013
Locus1786.4	887	816
Locus1786.5	4478	4481
Locus1786.6	4233	4284
Locus17860.1	3	5
Locus17861.1	13	7
Locus17862.1	2	4
Locus17863.1	147	182
Locus17863.2	150	174
Locus17863.3	152	190
Locus17864.1	4	2
Locus17865.1	18	12
Locus17866.1	1	11
Locus17867.1	4	11
Locus17868.1	191	279
Locus17868.2	142	187
Locus17868.3	100	207
Locus17868.4	190	290
Locus17868.5	108	207
Locus17868.6	229	347
Locus17868.7	132	179
Locus17869.1	3	0
Locus1787.1	60	47
Locus1787.2	57	104
Locus1787.3	254	354
Locus1787.4	51	38
Locus1787.5	66	111
Locus1787.6	99	87
Locus1787.7	146	225
Locus17870.1	160	286
Locus17870.2	174	303
Locus17871.1	20	17
Locus17871.2	20	39
Locus17872.1	22	36
Locus17872.2	22	36
Locus17872.3	22	36
Locus17873.1	91	104
Locus17873.2	87	99
Locus17874.1	8	26
Locus17875.1	5	3
Locus17876.1	122	160
Locus17877.1	30	37
Locus17878.1	90	85
Locus17879.1	0	0
Locus17879.2	10	14
Locus17879.3	1	1
Locus1788.1	445	206
Locus1788.2	459	215
Locus17880.1	13	14
Locus17880.2	22	17
Locus17881.1	31	39
Locus17881.2	35	41
Locus17881.3	37	55
Locus17881.4	25	35
Locus17881.5	33	39
Locus17882.1	0	2
Locus17883.1	189	194
Locus17884.1	230	212
Locus17885.1	4	2
Locus17886.1	12	242
Locus17887.1	152	263
Locus17887.2	150	261
Locus17888.1	67	73
Locus17888.2	59	71
Locus17889.1	6	14
Locus17889.2	6	14
Locus1789.1	161	179
Locus1789.10	292	322
Locus1789.2	249	276
Locus1789.3	228	260
Locus1789.4	245	288
Locus1789.5	262	288
Locus1789.6	105	79
Locus1789.7	161	106
Locus1789.8	354	376
Locus1789.9	163	95
Locus17890.1	103	214
Locus17890.2	95	187
Locus17891.1	2	9
Locus17892.1	31	6
Locus17892.2	45	6
Locus17893.1	0	0
Locus17893.2	149	109
Locus17894.1	69	28
Locus17894.2	61	33
Locus17895.1	165	175
Locus17896.1	110	136
Locus17896.2	31	40
Locus17896.3	152	197
Locus17897.1	8	6
Locus17898.1	15	7
Locus17899.1	2	2
Locus179.1	1241	1821
Locus179.2	562	775
Locus179.3	1249	1821
Locus1790.1	522	821
Locus1790.2	527	811
Locus1790.3	531	822
Locus17900.1	24	18
Locus17901.1	12	71
Locus17902.1	5	3
Locus17903.1	183	165
Locus17903.2	186	168
Locus17903.3	180	165
Locus17904.1	130	139
Locus17905.1	3	2
Locus17906.1	153	149
Locus17907.1	72	79
Locus17908.1	1	10
Locus17908.2	10	260
Locus17908.3	7	163
Locus17908.4	4	87
Locus17908.5	15	366
Locus17909.1	1	8
Locus1791.1	3289	3005
Locus1791.2	294	275
Locus1791.3	5562	5274
Locus1791.4	4706	4458
Locus1791.5	5909	5598
Locus1791.6	4513	4248
Locus1791.7	5064	4800
Locus1791.8	3293	3008
Locus1791.9	5827	5498
Locus17910.1	35	1
Locus17910.2	44	2
Locus17911.1	3	10
Locus17911.2	6	2
Locus17911.3	7	5
Locus17911.4	6	0
Locus17912.1	15	4
Locus17913.1	154	161
Locus17913.2	145	157
Locus17914.1	81	103
Locus17914.2	24	49
Locus17915.1	41	53
Locus17916.1	14	15
Locus17917.1	144	204
Locus17917.2	146	199
Locus17918.1	108	98
Locus17919.1	44	224
Locus17919.10	32	220
Locus17919.2	7	99
Locus17919.3	24	40
Locus17919.4	26	16
Locus17919.5	60	53
Locus17919.6	0	33
Locus17919.7	6	226
Locus17919.8	39	25
Locus17919.9	20	27
Locus1792.1	17	58
Locus17920.1	146	26
Locus17921.1	5	5
Locus17922.1	83	78
Locus17923.1	24	9
Locus17924.1	6	3
Locus17925.1	3	4
Locus17925.2	3	4
Locus17926.1	54	133
Locus17926.2	53	125
Locus17927.1	77	86
Locus17928.1	42	54
Locus17929.1	25	47
Locus17929.2	27	34
Locus1793.1	23	47
Locus17930.1	33	69
Locus17931.1	1	0
Locus17931.2	3	1
Locus17932.1	7	3
Locus17933.1	6	12
Locus17934.1	17	11
Locus17935.1	49	14
Locus17936.1	0	2
Locus17937.1	17	13
Locus17938.1	91	151
Locus17939.1	21	30
Locus1794.1	10	18
Locus1794.2	47	68
Locus1794.3	155	234
Locus17940.1	20	37
Locus17941.1	17	11
Locus17942.1	23	10
Locus17943.1	5	4
Locus17944.1	2	2
Locus17944.2	8	4
Locus17945.1	118	231
Locus17946.1	26	36
Locus17947.1	136	145
Locus17948.1	2	4
Locus17949.1	9	12
Locus1795.1	822	758
Locus1795.2	788	741
Locus1795.3	822	764
Locus17950.1	14	2
Locus17952.1	71	74
Locus17953.1	27	41
Locus17953.2	19	41
Locus17953.3	28	39
Locus17953.4	24	42
Locus17954.1	8	7
Locus17955.1	7	1
Locus17956.1	23	17
Locus17956.2	19	9
Locus17957.1	33	63
Locus17957.2	19	62
Locus17958.1	17	148
Locus17959.1	8	7
Locus17959.2	65	58
Locus17959.3	42	34
Locus17959.4	52	42
Locus1796.1	776	650
Locus1796.2	773	646
Locus1796.3	790	660
Locus17960.1	3	4
Locus17961.1	4	8
Locus17962.1	1	0
Locus17963.1	0	0
Locus17963.10	23	29
Locus17963.11	53	30
Locus17963.2	3	0
Locus17963.3	22	21
Locus17963.4	5	4
Locus17963.5	23	24
Locus17963.6	52	38
Locus17963.7	55	29
Locus17963.8	18	16
Locus17963.9	40	29
Locus17964.1	479	662
Locus17964.2	461	644
Locus17965.1	18	16
Locus17966.1	23	19
Locus17967.1	19	44
Locus17967.2	49	75
Locus17968.1	6	5
Locus17969.1	14	16
Locus1797.1	53	45
Locus1797.2	3	4
Locus1797.3	64	51
Locus1797.4	55	42
Locus1797.5	58	37
Locus1797.6	90	71
Locus17970.1	136	1081
Locus17970.2	144	1073
Locus17970.3	398	882
Locus17970.4	212	1360
Locus17971.1	7	17
Locus17972.1	270	313
Locus17972.2	236	260
Locus17972.3	283	315
Locus17973.1	60	1
Locus17974.1	8	0
Locus17974.2	2	0
Locus17975.1	12	12
Locus17975.2	18	21
Locus17976.1	8	2
Locus17977.1	16	13
Locus17977.2	29	17
Locus17978.1	10	19
Locus17979.1	229	349
Locus17979.2	242	379
Locus17979.3	222	363
Locus17979.4	238	366
Locus17979.5	252	387
Locus17979.6	243	384
Locus1798.1	110	168
Locus1798.2	129	213
Locus17980.1	13	18
Locus17981.1	4	6
Locus17982.1	26	22
Locus17982.2	42	29
Locus17983.1	230	91
Locus17984.1	54	65
Locus17984.2	53	62
Locus17985.1	56	68
Locus17985.2	57	69
Locus17985.3	60	67
Locus17986.1	59	53
Locus17987.1	26	19
Locus17988.1	108	99
Locus17989.1	42	24
Locus1799.1	1727	1708
Locus1799.2	1440	1513
Locus1799.3	1944	1963
Locus17990.1	32	11
Locus17991.1	12	24
Locus17992.1	66	264
Locus17993.1	13	21
Locus17993.2	12	24
Locus17993.3	42	48
Locus17994.1	5	6
Locus17995.1	42	54
Locus17996.1	4	7
Locus17997.1	10	12
Locus17999.1	12	16
Locus18.1	2171	5944
Locus18.10	2171	5944
Locus18.2	2032	5510
Locus18.3	2179	6039
Locus18.4	1957	5315
Locus18.5	1800	4895
Locus18.6	506	1207
Locus18.7	480	1119
Locus18.8	500	1191
Locus18.9	2037	5511
Locus180.1	1946	1836
Locus180.2	1938	1856
Locus180.3	605	579
Locus180.4	1967	1873
Locus1800.1	2272	2963
Locus1800.2	2489	3233
Locus18000.1	77	99
Locus18000.2	83	102
Locus18000.3	80	100
Locus18000.4	80	100
Locus18000.5	80	100
Locus18000.6	80	101
Locus18001.1	71	65
Locus18002.1	8	24
Locus18003.1	52	18
Locus18003.2	54	19
Locus18003.3	56	20
Locus18004.1	32	23
Locus18005.1	287	441
Locus18006.1	7	1
Locus18007.1	249	306
Locus18008.1	122	171
Locus18009.1	1	3
Locus1801.1	275	323
Locus18010.1	5	4
Locus18011.1	106	105
Locus18011.2	159	161
Locus18012.1	226	386
Locus18012.2	224	397
Locus18013.1	33	22
Locus18014.1	158	92
Locus18015.1	70	93
Locus18016.1	64	65
Locus18017.1	25	15
Locus18018.1	1	18
Locus18019.1	0	3
Locus1802.1	96	102
Locus1802.2	2581	1750
Locus1802.3	2413	1667
Locus1802.4	2732	1796
Locus1802.5	95	109
Locus1802.6	3007	1974
Locus18020.1	9	18
Locus18021.1	4	2
Locus18021.2	153	72
Locus18021.3	187	78
Locus18022.1	2	1
Locus18023.1	66	38
Locus18024.1	89	38
Locus18024.2	98	45
Locus18025.1	16	22
Locus18025.2	33	41
Locus18025.3	14	24
Locus18026.1	10	22
Locus18026.2	4	26
Locus18026.3	28	40
Locus18027.1	96	95
Locus18027.2	95	93
Locus18028.1	75	76
Locus18029.1	150	38
Locus18029.2	177	45
Locus1803.1	251	242
Locus1803.2	510	519
Locus18030.1	5	13
Locus18031.1	26	28
Locus18032.1	29	53
Locus18033.1	1	1
Locus18034.1	26	18
Locus18035.1	4	3
Locus18036.1	3	3
Locus18037.1	25	12
Locus18038.1	65	50
Locus18039.1	8	5
Locus1804.1	157	224
Locus1804.2	162	222
Locus1804.3	165	221
Locus1804.4	162	224
Locus1804.5	177	250
Locus18040.1	101	79
Locus18040.2	12	25
Locus18040.3	105	79
Locus18040.4	67	77
Locus18041.1	28	10
Locus18042.1	15	15
Locus18043.1	19	12
Locus18044.1	4	3
Locus18046.1	1	1
Locus18047.1	23	30
Locus18048.1	1	2
Locus18049.1	119	122
Locus18049.2	117	114
Locus1805.1	234	242
Locus1805.2	237	238
Locus18050.1	0	1
Locus18051.1	40	27
Locus18052.1	5	6
Locus18053.1	0	2
Locus18054.1	120	105
Locus18054.2	165	144
Locus18054.3	165	149
Locus18054.4	166	149
Locus18055.1	154	262
Locus18056.1	61	40
Locus18057.1	48	83
Locus18057.2	55	85
Locus18058.1	19	0
Locus18059.1	23	42
Locus1806.1	97	167
Locus18060.1	30	102
Locus18060.2	99	413
Locus18061.1	2	2
Locus18062.1	69	70
Locus18063.1	57	46
Locus18064.1	1	13
Locus18065.1	19	20
Locus18065.2	22	27
Locus18065.3	53	56
Locus18065.4	43	60
Locus18066.1	128	175
Locus18067.1	18	16
Locus18069.1	8	5
Locus1807.1	520	569
Locus1807.2	549	588
Locus1807.3	80	60
Locus1807.4	517	619
Locus1807.5	547	591
Locus18070.1	16	16
Locus18072.1	16	24
Locus18073.1	36	61
Locus18074.1	73	70
Locus18075.1	7	5
Locus18075.2	13	1
Locus18076.1	2	0
Locus18077.1	116	160
Locus18078.1	107	90
Locus18079.1	3	2
Locus1808.1	297	495
Locus1808.2	296	491
Locus1808.3	298	481
Locus1808.4	52	71
Locus1808.5	351	581
Locus18080.1	18	13
Locus18080.2	4	1
Locus18081.1	11	9
Locus18082.1	162	144
Locus18083.1	5	2
Locus18084.1	6	0
Locus18085.1	12	12
Locus18086.1	56	17
Locus18087.1	2	5
Locus18088.1	6	16
Locus18089.1	41	43
Locus1809.1	492	467
Locus1809.2	452	445
Locus18090.1	27	48
Locus18091.1	5	0
Locus18092.1	107	128
Locus18092.2	107	128
Locus18093.1	27	41
Locus18094.1	85	116
Locus18095.1	130	0
Locus18096.1	84	111
Locus18097.1	93	127
Locus18098.1	4	10
Locus18099.1	263	309
Locus18099.2	128	164
Locus181.1	996	1021
Locus181.2	1663	1867
Locus181.3	1385	1570
Locus181.4	1447	1566
Locus181.5	1701	1889
Locus1810.1	674	711
Locus1810.2	672	716
Locus1810.3	689	734
Locus18100.1	4	1
Locus18101.1	22	211
Locus18101.2	23	209
Locus18103.1	36	26
Locus18104.1	44	35
Locus18104.2	47	31
Locus18104.3	48	44
Locus18105.1	2	0
Locus18106.1	16	15
Locus18107.1	9	8
Locus18108.1	3	5
Locus18109.1	3	2
Locus18109.2	3	11
Locus18109.3	12	41
Locus1811.1	1030	495
Locus1811.2	1185	668
Locus1811.3	80	98
Locus1811.4	1561	857
Locus18110.1	4	4
Locus18111.1	2	2
Locus18112.1	18	10
Locus18113.1	4	11
Locus18113.2	2	9
Locus18114.1	80	131
Locus18115.1	273	513
Locus18116.1	44	90
Locus18117.1	20	6
Locus18118.1	36	45
Locus18118.2	58	65
Locus18118.3	45	58
Locus18118.4	37	52
Locus18118.5	58	56
Locus18118.6	44	63
Locus18119.1	74	84
Locus18119.2	84	87
Locus1812.1	93	99
Locus1812.2	475	516
Locus1812.3	145	167
Locus1812.4	756	826
Locus1812.5	345	376
Locus1812.6	812	882
Locus1812.7	1058	1128
Locus18120.1	53	38
Locus18120.2	51	58
Locus18121.1	265	410
Locus18122.1	6	8
Locus18122.2	3	3
Locus18123.1	18	29
Locus18124.1	105	91
Locus18126.1	23	30
Locus18126.2	18	25
Locus18127.1	119	198
Locus18128.1	21	9
Locus18128.2	27	10
Locus18128.3	19	12
Locus18129.1	10	5
Locus1813.1	521	633
Locus1813.2	68	101
Locus1813.3	516	612
Locus1813.4	503	610
Locus1813.5	497	602
Locus1813.6	487	581
Locus1813.7	494	583
Locus1813.8	538	648
Locus1813.9	518	630
Locus18131.1	8	10
Locus18132.1	13	28
Locus18132.2	17	30
Locus18132.3	20	23
Locus18132.4	41	29
Locus18132.5	14	30
Locus18133.1	6	0
Locus18134.1	57	109
Locus18134.2	151	239
Locus18134.3	137	221
Locus18134.4	208	356
Locus18135.1	39	41
Locus18135.2	29	18
Locus18135.3	48	47
Locus18135.4	172	301
Locus18135.5	76	93
Locus18135.6	50	49
Locus18135.7	177	305
Locus18136.1	2	1
Locus18137.1	2	10
Locus18138.1	156	106
Locus18138.2	221	144
Locus18139.1	110	90
Locus18139.2	88	78
Locus1814.1	682	644
Locus1814.2	724	693
Locus1814.3	744	708
Locus18140.1	3	6
Locus18140.2	52	58
Locus18140.3	55	60
Locus18141.1	9	11
Locus18141.2	27	32
Locus18142.1	5	15
Locus18143.1	6	2
Locus18144.1	5	3
Locus18144.2	1	0
Locus18145.1	13	13
Locus18146.1	17	50
Locus18147.1	144	132
Locus18148.1	6	21
Locus18148.2	4	5
Locus18149.1	58	41
Locus1815.1	899	1293
Locus18150.1	7	7
Locus18151.1	15	12
Locus18152.1	18	29
Locus18153.1	5	5
Locus18154.1	62	42
Locus18155.1	126	142
Locus18156.1	382	474
Locus18156.2	378	501
Locus18157.1	15	10
Locus18158.1	2	5
Locus18159.1	8	3
Locus1816.1	190	223
Locus1816.2	195	227
Locus1816.3	333	275
Locus1816.4	200	233
Locus18160.1	3	3
Locus18161.1	7	3
Locus18162.1	48	59
Locus18162.2	48	55
Locus18163.1	13	0
Locus18164.1	16	23
Locus18165.1	23	24
Locus18165.2	17	24
Locus18166.1	8	3
Locus18167.1	92	115
Locus18168.1	9	21
Locus18168.2	11	18
Locus18168.3	17	29
Locus18169.1	3	1
Locus1817.1	859	564
Locus1817.2	541	359
Locus18170.1	77	270
Locus18170.2	47	183
Locus18170.3	83	294
Locus18170.4	78	282
Locus18171.1	8	8
Locus18172.1	12	13
Locus18172.2	19	5
Locus18172.3	35	18
Locus18172.4	24	34
Locus18173.1	11	19
Locus18174.1	142	220
Locus18175.1	156	273
Locus18176.1	165	58
Locus18176.2	188	69
Locus18176.3	154	37
Locus18176.4	188	66
Locus18177.1	19	0
Locus18178.1	8	4
Locus18179.1	42	18
Locus1818.1	16	37
Locus18180.1	48	51
Locus18181.1	2	3
Locus18182.1	41	7
Locus18183.1	20	26
Locus18184.1	0	3
Locus18185.1	23	41
Locus18186.1	4	0
Locus18187.1	0	9
Locus18187.2	20	30
Locus18187.3	25	60
Locus18187.4	50	103
Locus18188.1	20	16
Locus18189.1	145	212
Locus1819.1	209	67
Locus1819.2	5898	3737
Locus1819.3	5	5
Locus1819.4	5830	3645
Locus1819.5	4396	2817
Locus1819.6	207	72
Locus1819.7	1738	894
Locus1819.8	5894	3760
Locus18190.1	36	33
Locus18190.2	26	35
Locus18190.3	38	40
Locus18191.1	132	123
Locus18191.2	63	103
Locus18191.3	131	126
Locus18192.1	56	84
Locus18192.2	1	2
Locus18192.3	54	89
Locus18192.4	8	24
Locus18192.5	55	81
Locus18192.6	54	87
Locus18193.1	68	125
Locus18193.2	48	89
Locus18194.1	18	22
Locus18195.1	4	0
Locus18196.1	5	31
Locus18197.1	4	0
Locus18197.2	0	0
Locus18198.1	120	123
Locus18198.2	134	158
Locus18199.1	300	309
Locus18199.2	0	1
Locus182.1	801	471
Locus182.10	1031	636
Locus182.2	198	126
Locus182.3	925	598
Locus182.4	925	591
Locus182.5	534	267
Locus182.6	646	486
Locus182.7	849	511
Locus182.8	887	538
Locus182.9	792	422
Locus1820.1	63	69
Locus1820.2	555	446
Locus1820.3	403	297
Locus1820.4	218	215
Locus1820.5	477	482
Locus1820.6	694	594
Locus18201.1	90	104
Locus18201.2	86	102
Locus18201.3	101	109
Locus18202.1	7	192
Locus18203.1	4	10
Locus18204.1	3	2
Locus18205.1	69	104
Locus18206.1	358	438
Locus18207.1	6	28
Locus18208.1	8	11
Locus18209.1	59	0
Locus1821.1	1299	1501
Locus1821.2	1338	1545
Locus18210.1	136	176
Locus18210.2	134	188
Locus18211.1	402	341
Locus18211.2	140	152
Locus18212.1	75	84
Locus18212.2	193	205
Locus18212.3	211	238
Locus18213.1	4	11
Locus18214.1	17	56
Locus18214.2	12	49
Locus18215.1	103	142
Locus18216.1	5	0
Locus18217.1	140	80
Locus18217.2	119	74
Locus18218.1	10	25
Locus18219.1	118	159
Locus1822.1	27	88
Locus1822.2	19	89
Locus18220.1	54	16
Locus18221.1	9	15
Locus18221.2	128	173
Locus18222.1	10	16
Locus18223.1	28	10
Locus18224.1	9	23
Locus18225.1	6	10
Locus18225.2	13	15
Locus18225.3	14	14
Locus18226.1	105	83
Locus18227.1	35	33
Locus18227.2	82	73
Locus18227.3	82	76
Locus18227.4	42	32
Locus18227.5	86	84
Locus18227.6	82	70
Locus18227.7	83	77
Locus18228.1	446	486
Locus18229.1	2	4
Locus1823.1	1283	1101
Locus1823.2	1550	1350
Locus18230.1	80	83
Locus18230.2	27	32
Locus18231.1	1	2
Locus18232.1	11	9
Locus18232.2	11	7
Locus18233.1	9	2
Locus18234.1	204	103
Locus18235.1	5	4
Locus18235.2	5	4
Locus18235.3	5	4
Locus18235.4	5	4
Locus18235.5	5	4
Locus18236.1	6	5
Locus18237.1	26	32
Locus18237.2	1	8
Locus18238.1	71	81
Locus18238.2	110	165
Locus18238.3	127	180
Locus18239.1	37	47
Locus18239.2	48	72
Locus1824.1	1340	1649
Locus1824.2	1140	1351
Locus18240.1	23	43
Locus18241.1	34	35
Locus18241.2	24	25
Locus18242.1	24	33
Locus18242.2	61	84
Locus18242.3	55	76
Locus18243.1	5	7
Locus18244.1	18	19
Locus18245.1	1	3
Locus18246.1	8	6
Locus18247.1	262	220
Locus18248.1	58	68
Locus18248.2	31	34
Locus18249.1	33	25
Locus18249.2	33	30
Locus18249.3	47	30
Locus18249.4	46	31
Locus1825.1	449	443
Locus1825.2	602	536
Locus18250.1	309	593
Locus18251.1	30	15
Locus18252.1	2	2
Locus18253.1	88	106
Locus18254.1	19	31
Locus18255.1	76	519
Locus18255.2	76	512
Locus18255.3	85	500
Locus18255.4	89	547
Locus18255.5	26	136
Locus18255.6	81	527
Locus18256.1	38	49
Locus18257.1	14	46
Locus18257.2	17	46
Locus18257.3	0	3
Locus18257.4	19	46
Locus18258.1	29	20
Locus18259.1	107	71
Locus1826.1	351	416
Locus1826.2	389	470
Locus18260.1	29	22
Locus18261.1	20	5
Locus18261.2	21	6
Locus18262.1	4	7
Locus18263.1	0	0
Locus18264.1	4	10
Locus18264.2	61	80
Locus18265.1	43	135
Locus18265.2	44	86
Locus18265.3	43	135
Locus18266.1	0	1
Locus18267.1	2	4
Locus18268.1	5	5
Locus1827.1	5	2
Locus1827.2	270	286
Locus1827.3	64	70
Locus1827.4	278	289
Locus1827.5	1	3
Locus18270.1	11	4
Locus18271.1	4	13
Locus18272.1	3	3
Locus18273.1	12	17
Locus18274.1	14	6
Locus18275.1	9	7
Locus18275.2	7	3
Locus18276.1	4	5
Locus18277.1	2	0
Locus18278.1	87	174
Locus18279.1	29	66
Locus1828.1	130	165
Locus1828.2	145	172
Locus18280.1	113	252
Locus18280.2	87	211
Locus18281.1	17	18
Locus18282.1	16	13
Locus18283.1	5	2
Locus18283.2	9	10
Locus18284.1	61	70
Locus18285.1	2	11
Locus18286.1	21	16
Locus18286.2	21	15
Locus18287.1	1	12
Locus18287.2	19	16
Locus18288.1	33	28
Locus18289.1	143	182
Locus18289.2	4	4
Locus18289.3	147	194
Locus1829.1	982	992
Locus1829.2	684	706
Locus1829.3	941	955
Locus1829.4	1116	1151
Locus18290.1	20	38
Locus18290.2	38	37
Locus18290.3	49	65
Locus18291.1	2	0
Locus18292.1	14	12
Locus18293.1	123	88
Locus18293.2	134	101
Locus18294.1	32	15
Locus18295.1	4	3
Locus18296.1	7	11
Locus18296.2	7	11
Locus18296.3	32	35
Locus18297.1	180	176
Locus18297.2	155	177
Locus18298.1	17	6
Locus18299.1	27	55
Locus183.1	1251	1274
Locus1830.1	212	345
Locus18300.1	7	8
Locus18301.1	66	44
Locus18301.2	18	12
Locus18301.3	28	17
Locus18301.4	45	33
Locus18301.5	247	350
Locus18301.6	22	13
Locus18302.1	5	7
Locus18302.2	4	7
Locus18302.3	8	4
Locus18302.4	7	20
Locus18302.5	2	7
Locus18303.1	4	3
Locus18304.1	47	46
Locus18305.1	40	43
Locus18306.1	0	3
Locus18307.1	190	354
Locus18308.1	43	63
Locus18309.1	53	46
Locus1831.1	1988	2779
Locus1831.2	335	391
Locus1831.3	2076	2701
Locus1831.4	1894	2567
Locus1831.5	1996	2462
Locus1831.6	2127	2779
Locus18310.1	32	44
Locus18310.2	73	115
Locus18310.3	38	80
Locus18310.4	71	131
Locus18311.1	3	1
Locus18312.1	6	26
Locus18312.2	21	65
Locus18312.3	21	65
Locus18313.1	0	2
Locus18314.1	12	9
Locus18315.1	12	0
Locus18316.1	6	23
Locus18316.2	6	22
Locus18317.1	45	21
Locus18318.1	16	25
Locus18319.1	32	39
Locus1832.1	29	16
Locus18320.1	6	9
Locus18321.1	6	2
Locus18322.1	207	124
Locus18323.1	151	119
Locus18323.2	156	117
Locus18324.1	174	528
Locus18324.2	271	767
Locus18325.1	4	8
Locus18326.1	18	60
Locus18326.2	19	46
Locus18326.3	18	77
Locus18327.1	7	10
Locus18327.2	22	12
Locus18327.3	16	25
Locus18328.1	13	21
Locus18329.1	27	29
Locus18329.2	23	30
Locus1833.1	259	208
Locus1833.2	292	260
Locus1833.3	41	45
Locus1833.4	41	45
Locus1833.5	321	282
Locus18330.1	3	7
Locus18331.1	48	44
Locus18332.1	27	41
Locus18333.1	12	0
Locus18334.1	1	6
Locus18335.1	15	0
Locus18336.1	64	198
Locus18337.1	20	43
Locus18338.1	25	15
Locus18339.1	96	141
Locus1834.1	323	173
Locus18340.1	1	1
Locus18341.1	10	5
Locus18342.1	3	0
Locus18343.1	87	87
Locus18343.2	58	39
Locus18343.3	106	112
Locus18344.1	127	150
Locus18345.1	2	6
Locus18346.1	3	0
Locus18347.1	158	113
Locus18348.1	64	14
Locus18349.1	92	122
Locus1835.1	753	810
Locus1835.2	687	754
Locus18350.1	8	5
Locus18351.1	20	33
Locus18352.1	1	1
Locus18353.1	0	4
Locus18354.1	20	6
Locus18355.1	4	6
Locus18356.1	75	60
Locus18357.1	70	47
Locus18358.1	16	18
Locus18359.1	16	57
Locus1836.1	73	96
Locus1836.2	293	308
Locus1836.3	6	4
Locus1836.4	415	438
Locus1836.5	424	467
Locus18360.1	16	26
Locus18361.1	14	17
Locus18362.1	192	173
Locus18362.2	13	6
Locus18362.3	231	222
Locus18363.1	9	4
Locus18364.1	116	116
Locus18364.2	93	92
Locus18365.1	27	31
Locus18365.2	28	34
Locus18366.1	8	5
Locus18366.2	4	5
Locus18366.3	6	10
Locus18366.4	6	1
Locus18367.1	3	1
Locus18368.1	11	8
Locus18369.1	4	3
Locus1837.1	405	538
Locus1837.2	419	541
Locus18370.1	0	1
Locus18371.1	6	3
Locus18372.1	2	8
Locus18373.1	0	2
Locus18373.2	4	3
Locus18373.3	0	0
Locus18373.4	4	1
Locus18374.1	0	0
Locus18375.1	14	18
Locus18376.1	40	42
Locus18376.2	16	16
Locus18377.1	3	2
Locus18378.1	6	17
Locus18379.1	14	4
Locus1838.1	182	295
Locus1838.10	1413	2044
Locus1838.2	37	49
Locus1838.3	706	836
Locus1838.4	480	733
Locus1838.5	192	297
Locus1838.6	619	829
Locus1838.7	1344	1918
Locus1838.8	189	302
Locus1838.9	789	877
Locus18380.1	4	0
Locus18380.2	22	6
Locus18381.1	0	0
Locus18381.2	4	8
Locus18382.1	24	28
Locus18383.1	291	330
Locus18383.2	309	344
Locus18384.1	5	2
Locus18385.1	47	40
Locus18386.1	5	0
Locus18387.1	7	1
Locus18388.1	29	9
Locus18389.1	1	2
Locus1839.1	43	39
Locus1839.2	51	58
Locus1839.3	45	38
Locus18390.1	2	0
Locus18391.1	12	7
Locus18392.1	8	0
Locus18393.1	7	3
Locus18394.1	46	84
Locus18395.1	37	46
Locus18395.2	25	27
Locus18395.3	34	35
Locus18395.4	47	45
Locus18396.1	24	7
Locus18397.1	4	10
Locus18398.1	10	10
Locus18399.1	15	6
Locus184.1	2259	2526
Locus184.2	249	227
Locus184.3	2205	2430
Locus184.4	3901	4413
Locus1840.1	598	394
Locus1840.2	1128	733
Locus1840.3	1339	905
Locus1840.4	1373	911
Locus1840.5	1259	863
Locus1840.6	1354	912
Locus18400.1	45	85
Locus18400.2	24	60
Locus18400.3	55	134
Locus18401.1	127	146
Locus18402.1	3	4
Locus18403.1	26	17
Locus18404.1	134	140
Locus18405.1	6	25
Locus18406.1	14	24
Locus18407.1	7	14
Locus18408.1	5	4
Locus18409.1	25	146
Locus18409.2	24	157
Locus1841.1	1013	1259
Locus1841.2	890	1054
Locus18410.1	84	119
Locus18410.2	93	133
Locus18411.1	6	16
Locus18412.1	2	7
Locus18413.1	19	15
Locus18414.1	37	0
Locus18415.1	142	53
Locus18416.1	5	3
Locus18417.1	23	23
Locus18418.1	18	0
Locus1842.1	1163	1095
Locus1842.2	401	365
Locus1842.3	1290	1214
Locus18420.1	1	2
Locus18421.1	50	44
Locus18421.2	41	39
Locus18421.3	76	73
Locus18421.4	53	50
Locus18421.5	70	78
Locus18422.1	0	1
Locus18422.2	73	62
Locus18422.3	68	62
Locus18423.1	18	7
Locus18424.1	26	15
Locus18424.2	28	13
Locus18425.1	71	112
Locus18425.2	74	117
Locus18426.1	14	30
Locus18427.1	4	7
Locus18428.1	28	31
Locus1843.1	1999	1432
Locus1843.2	1875	1344
Locus1843.3	51	23
Locus1843.4	2170	1548
Locus1843.5	2008	1432
Locus18430.1	9	17
Locus18431.1	32	21
Locus18432.1	3	4
Locus18433.1	17	22
Locus18434.1	6	7
Locus18435.1	7	12
Locus18436.1	9	3
Locus18437.1	4	4
Locus18438.1	11	13
Locus18439.1	2	0
Locus1844.1	11	2
Locus1844.10	1831	1781
Locus1844.2	28	11
Locus1844.3	13	3
Locus1844.4	11	8
Locus1844.5	1647	1629
Locus1844.6	1068	986
Locus1844.7	1591	1550
Locus1844.8	32	23
Locus1844.9	1658	1583
Locus18440.1	2	2
Locus18441.1	8	2
Locus18442.1	278	450
Locus18443.1	163	177
Locus18443.2	132	139
Locus18443.3	50	61
Locus18443.4	39	44
Locus18443.5	168	172
Locus18443.6	119	128
Locus18443.7	180	196
Locus18444.1	10	2
Locus18444.2	4	5
Locus18445.1	1	1
Locus18446.1	13	16
Locus18447.1	268	522
Locus18447.2	239	516
Locus18447.3	262	538
Locus18448.1	69	131
Locus18449.1	172	198
Locus1845.1	3682	2348
Locus18450.1	13	14
Locus18450.2	42	19
Locus18451.1	0	0
Locus18452.1	10	24
Locus18453.1	18	15
Locus18453.2	25	25
Locus18453.3	44	45
Locus18454.1	6	10
Locus18455.1	16	16
Locus18456.1	107	107
Locus18456.2	110	110
Locus18456.3	123	126
Locus18457.1	2	0
Locus18458.1	88	64
Locus18458.2	84	72
Locus18458.3	93	65
Locus18459.1	0	0
Locus18459.2	0	0
Locus1846.1	914	1223
Locus1846.2	919	1198
Locus1846.3	1011	1322
Locus18460.1	6	9
Locus18461.1	23	42
Locus18461.2	25	49
Locus18462.1	19	18
Locus18462.2	132	107
Locus18463.1	1	1
Locus18464.1	19	72
Locus18464.2	15	82
Locus18465.1	14	9
Locus18466.1	3	3
Locus18467.1	99	181
Locus18467.2	105	189
Locus18468.1	1	5
Locus18468.2	3	2
Locus18468.3	6	12
Locus18468.4	1	10
Locus18469.1	4	1
Locus18470.1	3	5
Locus18471.1	10	65
Locus18471.2	8	92
Locus18471.3	7	88
Locus18472.1	14	4
Locus18473.1	16	8
Locus18474.1	92	81
Locus18475.1	19	37
Locus18476.1	7	0
Locus18477.1	104	180
Locus18477.2	106	177
Locus18478.1	214	180
Locus18479.1	27	29
Locus1848.1	2000	3424
Locus1848.2	578	833
Locus1848.3	2	4
Locus1848.4	4	9
Locus1848.5	2948	5108
Locus1848.6	3102	5379
Locus18480.1	175	261
Locus18481.1	106	122
Locus18482.1	63	80
Locus18482.2	45	59
Locus18482.3	66	84
Locus18483.1	2	2
Locus18484.1	38	0
Locus18485.1	3	10
Locus18486.1	42	53
Locus18487.1	97	123
Locus18488.1	95	71
Locus18489.1	57	28
Locus1849.1	33	19
Locus18490.1	56	84
Locus18490.2	59	80
Locus18491.1	4	2
Locus18492.1	0	3
Locus18493.1	78	16
Locus18494.1	8	3
Locus18495.1	44	52
Locus18496.1	46	88
Locus18496.2	49	89
Locus18497.1	45	134
Locus18497.2	62	182
Locus18497.3	36	65
Locus18497.4	70	219
Locus18498.1	73	67
Locus18499.1	0	1
Locus185.1	1067	547
Locus185.2	1067	549
Locus185.3	1066	547
Locus1850.1	593	575
Locus1850.2	493	453
Locus1850.3	644	594
Locus18500.1	6	5
Locus18501.1	9	3
Locus18502.1	114	80
Locus18503.1	3	2
Locus18504.1	4	18
Locus18505.1	56	95
Locus18506.1	12	20
Locus18507.1	18	28
Locus18508.1	29	68
Locus18508.2	55	153
Locus18508.3	55	153
Locus18508.4	72	232
Locus18508.5	85	152
Locus18508.6	59	163
Locus18509.1	52	54
Locus18509.2	32	38
Locus1851.1	802	687
Locus18510.1	21	17
Locus18511.1	4	7
Locus18512.1	66	83
Locus18512.2	49	52
Locus18512.3	112	134
Locus18513.1	4	2
Locus18513.2	4	4
Locus18513.3	1	2
Locus18514.1	18	6
Locus18515.1	29	73
Locus18515.2	29	87
Locus18516.1	2	0
Locus18517.1	1	5
Locus18518.1	39	110
Locus18519.1	33	19
Locus1852.1	378	197
Locus1852.2	736	741
Locus1852.3	12	25
Locus1852.4	1135	1040
Locus1852.5	677	619
Locus1852.6	911	921
Locus1852.7	1087	951
Locus1852.8	1378	1302
Locus18520.1	40	23
Locus18521.1	9	11
Locus18522.1	39	18
Locus18522.2	75	38
Locus18522.3	73	39
Locus18523.1	2	2
Locus18524.1	34	17
Locus18524.2	48	48
Locus18524.3	148	132
Locus18525.1	79	103
Locus18526.1	16	26
Locus18527.1	60	52
Locus18527.2	70	65
Locus18528.1	3	8
Locus18529.1	5	3
Locus1853.1	192	183
Locus1853.2	23	37
Locus1853.3	115	140
Locus1853.4	186	192
Locus18530.1	2	4
Locus18531.1	126	133
Locus18531.2	136	140
Locus18532.1	70	109
Locus18533.1	96	93
Locus18533.2	76	76
Locus18534.1	3	1
Locus18535.1	94	135
Locus18536.1	66	113
Locus18536.2	68	113
Locus18537.1	59	116
Locus18538.1	38	52
Locus18539.1	20	7
Locus1854.1	53	99
Locus1854.2	8	24
Locus18541.1	6	8
Locus18542.1	10	2
Locus18543.1	6	8
Locus18544.1	4	5
Locus18545.1	15	5
Locus18546.1	12	33
Locus18546.2	2	5
Locus18546.3	19	47
Locus18546.4	21	48
Locus18547.1	2	1
Locus18548.1	6	2
Locus18549.1	23	37
Locus18549.2	26	52
Locus1855.1	234	234
Locus1855.2	240	239
Locus1855.3	254	238
Locus1855.4	241	282
Locus1855.5	261	278
Locus18550.1	5	7
Locus18550.2	8	6
Locus18551.1	78	116
Locus18552.1	8	12
Locus18553.1	47	35
Locus18554.1	1	2
Locus18556.1	63	52
Locus18557.1	237	164
Locus18558.1	65	220
Locus18558.2	60	215
Locus18558.3	34	85
Locus18558.4	35	99
Locus18558.5	79	264
Locus18559.1	5	2
Locus1856.1	100	74
Locus1856.2	9	4
Locus1856.3	410	271
Locus18560.1	3	8
Locus18561.1	19	11
Locus18561.2	2	9
Locus18561.3	2	9
Locus18562.1	9	14
Locus18563.1	2	9
Locus18564.1	20	36
Locus18565.1	9	23
Locus18566.1	13	20
Locus18567.1	2	2
Locus18568.1	2	3
Locus18568.2	2	3
Locus18569.1	9	1
Locus1857.1	11	5
Locus18570.1	29	11
Locus18571.1	0	1
Locus18571.2	0	0
Locus18571.3	6	2
Locus18571.4	8	4
Locus18571.5	0	1
Locus18571.6	8	3
Locus18572.1	61	91
Locus18573.1	26	85
Locus18573.2	17	62
Locus18574.1	96	128
Locus18574.2	97	127
Locus18574.3	99	131
Locus18575.1	8	8
Locus18576.1	74	139
Locus18577.1	16	11
Locus18578.1	34	23
Locus18579.1	4	7
Locus1858.1	3733	1879
Locus1858.2	3480	1884
Locus1858.3	3400	1769
Locus1858.4	3828	1993
Locus18580.1	1	16
Locus18581.1	79	100
Locus18581.2	89	108
Locus18581.3	91	102
Locus18582.1	3	0
Locus18583.1	161	287
Locus18583.2	166	298
Locus18584.1	106	91
Locus18584.2	95	90
Locus18585.1	8	4
Locus18586.1	121	342
Locus18586.2	140	438
Locus18587.1	1	1
Locus18588.1	91	145
Locus18589.1	22	42
Locus1859.1	16	11
Locus1859.10	1026	730
Locus1859.11	1127	860
Locus1859.2	765	572
Locus1859.3	990	762
Locus1859.4	583	450
Locus1859.5	817	652
Locus1859.6	910	656
Locus1859.7	1173	886
Locus1859.8	947	755
Locus1859.9	616	473
Locus18590.1	21	25
Locus18591.1	2	8
Locus18592.1	9	4
Locus18593.1	1	0
Locus18594.1	113	104
Locus18595.1	51	75
Locus18595.2	64	113
Locus18596.1	18	27
Locus18597.1	88	138
Locus18598.1	14	8
Locus18599.1	13	27
Locus186.1	150	165
Locus186.2	255	243
Locus1860.1	550	604
Locus1860.2	472	417
Locus1860.3	529	572
Locus1860.4	551	588
Locus1860.5	58	56
Locus1860.6	563	605
Locus18600.1	73	95
Locus18601.1	33	25
Locus18602.1	7	4
Locus18603.1	103	212
Locus18603.2	108	216
Locus18604.1	12	27
Locus18604.2	3	18
Locus18605.1	7	8
Locus18606.1	18	27
Locus18606.2	24	37
Locus18607.1	134	152
Locus18607.2	137	158
Locus18608.1	21	37
Locus18608.2	31	26
Locus18608.3	48	31
Locus18608.4	58	75
Locus18609.1	21	4
Locus1861.1	666	829
Locus1861.2	466	535
Locus1861.3	692	884
Locus1861.4	674	846
Locus1861.5	675	860
Locus1861.6	624	825
Locus1861.7	502	651
Locus1861.8	706	894
Locus1861.9	696	887
Locus18610.1	4	0
Locus18611.1	109	125
Locus18611.2	84	97
Locus18611.3	117	130
Locus18612.1	6	1
Locus18612.2	2	34
Locus18612.3	2	46
Locus18612.4	5	3
Locus18612.5	4	41
Locus18612.6	13	11
Locus18613.1	5	6
Locus18614.1	12	12
Locus18615.1	14	15
Locus18615.2	20	22
Locus18616.1	151	143
Locus18617.1	160	202
Locus18617.2	114	118
Locus18618.1	8	7
Locus18619.1	4	0
Locus1862.1	301	480
Locus1862.2	304	488
Locus1862.3	61	106
Locus1862.4	295	461
Locus1862.5	321	515
Locus18620.1	39	48
Locus18621.1	8	4
Locus18622.1	64	39
Locus18622.2	65	84
Locus18622.3	57	41
Locus18622.4	73	71
Locus18623.1	28	56
Locus18624.1	220	281
Locus18624.2	230	293
Locus18625.1	15	17
Locus18626.1	50	28
Locus18626.2	59	33
Locus18627.1	32	21
Locus18628.1	107	112
Locus18629.1	12	10
Locus18629.2	28	11
Locus1863.1	197	182
Locus1863.2	212	192
Locus18630.1	21	16
Locus18630.2	21	16
Locus18631.1	3	3
Locus18632.1	110	158
Locus18633.1	47	84
Locus18634.1	4	6
Locus18635.1	1	6
Locus18635.2	0	0
Locus18635.3	1	6
Locus18635.4	1	4
Locus18635.5	1	6
Locus18636.1	0	0
Locus18637.1	80	43
Locus18637.2	84	50
Locus18637.3	81	47
Locus18638.1	4	3
Locus18639.1	7	11
Locus1864.1	174	240
Locus1864.2	269	339
Locus18640.1	100	151
Locus18640.2	102	145
Locus18641.1	19	11
Locus18642.1	339	245
Locus18642.2	303	205
Locus18643.1	31	14
Locus18643.2	11	19
Locus18643.3	93	146
Locus18644.1	63	36
Locus18645.1	97	119
Locus18646.1	30	27
Locus18647.1	81	116
Locus18648.1	53	92
Locus18649.1	9	3
Locus1865.1	233	203
Locus1865.2	230	222
Locus1865.3	247	215
Locus1865.4	249	235
Locus18650.1	12	33
Locus18651.1	2	6
Locus18652.1	93	154
Locus18653.1	11	16
Locus18654.1	104	500
Locus18655.1	26	0
Locus18656.1	8	18
Locus18657.1	13	16
Locus18658.1	4	0
Locus18659.1	36	104
Locus18659.2	14	68
Locus18659.3	40	102
Locus1866.1	887	847
Locus1866.2	815	841
Locus1866.3	895	848
Locus18660.1	92	115
Locus18661.1	190	210
Locus18662.1	42	32
Locus18663.1	42	30
Locus18664.1	7	3
Locus18665.1	22	17
Locus18666.1	4	1
Locus18667.1	1	13
Locus18667.2	40	53
Locus18667.3	47	47
Locus18668.1	71	84
Locus18668.2	63	87
Locus18669.1	24	26
Locus1867.1	5618	1810
Locus1867.2	5741	1872
Locus1867.3	5350	1740
Locus1867.4	5190	1682
Locus1867.5	5837	1902
Locus18670.1	273	456
Locus18670.2	69	126
Locus18670.3	282	475
Locus18671.1	1	4
Locus18672.1	35	97
Locus18673.1	4	1
Locus18674.1	33	24
Locus18675.1	53	39
Locus18676.1	8	0
Locus18677.1	15	43
Locus18677.2	19	49
Locus18677.3	18	50
Locus18678.1	4	14
Locus18679.1	55	112
Locus1868.1	349	493
Locus1868.2	348	490
Locus1868.3	390	532
Locus18680.1	420	506
Locus18681.1	147	155
Locus18681.2	24	9
Locus18682.1	0	0
Locus18682.2	0	1
Locus18682.3	23	29
Locus18683.1	12	30
Locus18684.1	8	3
Locus18685.1	59	45
Locus18686.1	43	56
Locus18686.2	28	36
Locus18687.1	45	116
Locus18687.2	11	31
Locus18687.3	66	171
Locus18687.4	30	61
Locus18687.5	73	171
Locus18688.1	223	470
Locus18689.1	29	16
Locus18689.2	31	21
Locus1869.1	141	137
Locus1869.2	495	429
Locus1869.3	141	137
Locus18690.1	20	17
Locus18692.1	24	30
Locus18693.1	24	64
Locus18694.1	3	6
Locus18695.1	20	17
Locus18696.1	15	7
Locus18697.1	6	5
Locus18698.1	42	122
Locus18698.2	34	119
Locus18698.3	58	172
Locus18698.4	50	148
Locus18699.1	4	4
Locus187.1	111	188
Locus187.2	65	108
Locus187.3	109	170
Locus187.4	127	205
Locus187.5	127	205
Locus187.6	127	205
Locus1870.1	317	315
Locus1870.2	341	344
Locus1870.3	226	250
Locus1870.4	345	354
Locus18700.1	29	44
Locus18700.2	28	40
Locus18701.1	3	7
Locus18702.1	3	3
Locus18703.1	174	157
Locus18704.1	108	97
Locus18705.1	3	0
Locus18706.1	94	93
Locus18707.1	286	342
Locus18707.2	13	19
Locus18708.1	53	104
Locus18708.2	57	108
Locus1871.1	901	928
Locus1871.2	733	814
Locus1871.3	843	871
Locus1871.4	863	871
Locus1871.5	855	872
Locus1871.6	933	965
Locus18710.1	53	59
Locus18711.1	0	0
Locus18712.1	12	3
Locus18713.1	17	10
Locus18714.1	4	1
Locus18715.1	150	292
Locus18716.1	0	1
Locus18717.1	121	118
Locus18718.1	0	9
Locus18719.1	293	276
Locus1872.1	487	862
Locus1872.2	502	889
Locus1872.3	542	941
Locus18720.1	2	8
Locus18721.1	69	128
Locus18722.1	4	2
Locus18723.1	172	152
Locus18724.1	4	8
Locus18725.1	12	8
Locus18725.2	22	19
Locus18725.3	25	23
Locus18726.1	9	22
Locus18727.1	18	5
Locus18728.1	47	56
Locus18729.1	50	59
Locus18729.2	76	86
Locus18729.3	91	124
Locus1873.1	58	20
Locus18730.1	1	19
Locus18731.1	124	122
Locus18732.1	10	2
Locus18732.2	9	7
Locus18733.1	33	18
Locus18733.2	7	0
Locus18733.3	25	18
Locus18734.1	184	174
Locus18734.2	167	151
Locus18735.1	129	326
Locus18735.2	58	141
Locus18735.3	129	341
Locus18735.4	23	53
Locus18735.5	73	166
Locus18735.6	122	319
Locus18735.7	104	281
Locus18735.8	120	333
Locus18735.9	129	341
Locus18736.1	17	27
Locus18736.2	17	27
Locus18737.1	16	16
Locus18738.1	3	0
Locus18739.1	3	1
Locus1874.1	10	10
Locus18740.1	24	22
Locus18740.2	37	35
Locus18741.1	1	2
Locus18742.1	23	7
Locus18742.2	3	3
Locus18742.3	39	13
Locus18743.1	22	18
Locus18743.2	31	42
Locus18743.3	10	36
Locus18744.1	34	74
Locus18745.1	243	276
Locus18746.1	25	63
Locus18746.2	22	68
Locus18747.1	31	134
Locus18747.2	120	516
Locus18747.3	139	564
Locus18749.1	66	37
Locus1875.1	67	89
Locus18750.1	24	46
Locus18751.1	3	0
Locus18752.1	8	8
Locus18752.2	20	29
Locus18752.3	13	10
Locus18753.1	36	62
Locus18753.2	34	47
Locus18754.1	11	16
Locus18755.1	13	36
Locus18756.1	31	25
Locus18757.1	6	11
Locus18757.2	24	21
Locus18758.1	58	73
Locus18759.1	28	18
Locus1876.1	0	1
Locus1876.10	2875	5871
Locus1876.11	3026	5817
Locus1876.2	1823	3505
Locus1876.3	1818	3502
Locus1876.4	155	244
Locus1876.5	2996	5702
Locus1876.6	2990	5738
Locus1876.7	562	918
Locus1876.8	2549	4914
Locus1876.9	2703	5182
Locus18760.1	1	2
Locus18761.1	4	4
Locus18761.2	9	6
Locus18762.1	1	5
Locus18763.1	0	1
Locus18764.1	8	11
Locus18765.1	10	28
Locus18765.2	9	21
Locus18766.1	7	3
Locus18767.1	18	17
Locus18767.2	17	13
Locus18768.1	231	309
Locus18769.1	13	109
Locus18769.2	9	7
Locus18769.3	26	184
Locus1877.1	12	10
Locus18770.1	1	0
Locus18771.1	51	79
Locus18771.2	4	12
Locus18771.3	9	23
Locus18771.4	28	51
Locus18771.5	43	103
Locus18772.1	67	72
Locus18772.2	38	20
Locus18772.3	75	63
Locus18772.4	90	82
Locus18773.1	7	3
Locus18774.1	17	16
Locus18775.1	4	0
Locus18776.1	3	2
Locus18777.1	525	612
Locus18778.1	27	69
Locus18779.1	284	323
Locus1878.1	1	0
Locus1878.10	1336	1591
Locus1878.11	1804	2231
Locus1878.2	320	117
Locus1878.3	315	114
Locus1878.4	840	975
Locus1878.5	774	913
Locus1878.6	1481	1752
Locus1878.7	859	997
Locus1878.8	328	127
Locus1878.9	1482	1754
Locus18780.1	23	12
Locus18781.1	50	68
Locus18782.1	75	87
Locus18782.2	77	100
Locus18783.1	6	0
Locus18784.1	4	15
Locus18785.1	82	69
Locus18786.1	11	8
Locus18787.1	2	23
Locus18788.1	37	28
Locus18789.1	28	27
Locus1879.1	889	1204
Locus1879.2	938	1312
Locus1879.3	960	1348
Locus18790.1	15	21
Locus18791.1	17	45
Locus18792.1	59	23
Locus18793.1	17	15
Locus18794.1	92	21
Locus18794.2	92	21
Locus18795.1	20	29
Locus18796.1	61	101
Locus18796.2	54	74
Locus18796.3	78	112
Locus18797.1	24	49
Locus18798.1	5	5
Locus18799.1	73	120
Locus188.1	519	392
Locus188.10	581	370
Locus188.2	535	324
Locus188.3	8	0
Locus188.4	664	475
Locus188.5	498	321
Locus188.6	490	321
Locus188.7	590	384
Locus188.8	563	299
Locus188.9	748	533
Locus1880.1	0	2
Locus1880.10	1	5
Locus1880.11	2	1
Locus1880.12	2	3
Locus1880.13	9	2
Locus1880.14	3	33
Locus1880.15	1	28
Locus1880.16	0	5
Locus1880.17	0	0
Locus1880.18	0	3
Locus1880.19	4	8
Locus1880.2	0	0
Locus1880.20	330	3726
Locus1880.21	330	3896
Locus1880.22	304	3545
Locus1880.23	289	3512
Locus1880.24	303	3102
Locus1880.25	317	3228
Locus1880.26	30	262
Locus1880.27	383	365
Locus1880.28	686	1019
Locus1880.29	336	4146
Locus1880.3	3	2
Locus1880.4	1	3
Locus1880.5	0	2
Locus1880.6	0	0
Locus1880.7	6	8
Locus1880.8	8	45
Locus1880.9	4	56
Locus18800.1	20	3
Locus18801.1	17	25
Locus18802.1	0	9
Locus18803.1	4	0
Locus18804.1	11	20
Locus18805.1	93	171
Locus18805.2	96	173
Locus18806.1	139	169
Locus18807.1	40	56
Locus18808.1	80	52
Locus18808.2	72	53
Locus18809.1	16	10
Locus1881.1	25	25
Locus18810.1	13	19
Locus18810.2	11	11
Locus18811.1	25	46
Locus18811.2	29	72
Locus18812.1	11	20
Locus18812.2	12	23
Locus18813.1	24	38
Locus18814.1	33	44
Locus18814.2	0	1
Locus18815.1	4	3
Locus18816.1	20	25
Locus18817.1	133	278
Locus18817.2	141	292
Locus18818.1	25	34
Locus18819.1	90	92
Locus18819.2	77	77
Locus18819.3	32	48
Locus18819.4	100	110
Locus18819.5	33	58
Locus18819.6	109	108
Locus1882.1	45	47
Locus1882.2	108	114
Locus1882.3	561	607
Locus18820.1	0	5
Locus18821.1	54	44
Locus18822.1	2	1
Locus18823.1	3	2
Locus18824.1	67	45
Locus18824.2	103	70
Locus18825.1	6	50
Locus18826.1	131	228
Locus18826.2	108	190
Locus18827.1	16	32
Locus18828.1	20	3
Locus18829.1	25	82
Locus1883.1	365	287
Locus1883.2	338	303
Locus1883.3	211	160
Locus1883.4	350	313
Locus1883.5	379	293
Locus18830.1	36	29
Locus18830.2	27	17
Locus18830.3	42	34
Locus18831.1	168	197
Locus18832.1	5	8
Locus18833.1	10	14
Locus18833.2	11	22
Locus18834.1	115	153
Locus18834.2	115	147
Locus18835.1	46	26
Locus18835.2	3	1
Locus18836.1	6	11
Locus18837.1	182	189
Locus18838.1	3	1
Locus18839.1	18	45
Locus1884.1	767	580
Locus1884.2	747	563
Locus1884.3	750	557
Locus1884.4	776	586
Locus1884.5	781	587
Locus1884.6	782	597
Locus1884.7	18	17
Locus1884.8	755	567
Locus1884.9	773	586
Locus18840.1	5	4
Locus18840.2	35	43
Locus18841.1	158	249
Locus18841.2	35	44
Locus18842.1	28	31
Locus18842.2	8	6
Locus18842.3	22	25
Locus18843.1	141	113
Locus18844.1	0	0
Locus18844.2	0	0
Locus18844.3	0	5
Locus18845.1	35	83
Locus18846.1	18	13
Locus18847.1	49	89
Locus18848.1	2	0
Locus18849.1	200	236
Locus1885.1	168	142
Locus1885.2	108	103
Locus1885.3	182	141
Locus1885.4	178	132
Locus1885.5	169	144
Locus18850.1	28	30
Locus18851.1	24	28
Locus18852.1	417	198
Locus18853.1	34	23
Locus18854.1	0	0
Locus18855.1	42	0
Locus18856.1	8	0
Locus18857.1	0	0
Locus18858.1	6	0
Locus18859.1	52	73
Locus18859.2	55	76
Locus1886.1	653	583
Locus1886.2	413	359
Locus18860.1	100	129
Locus18861.1	93	90
Locus18861.2	75	58
Locus18861.3	95	91
Locus18862.1	117	73
Locus18862.2	116	99
Locus18862.3	189	136
Locus18863.1	59	107
Locus18864.1	56	85
Locus18864.2	66	96
Locus18864.3	63	108
Locus18865.1	17	37
Locus18866.1	115	148
Locus18867.1	83	189
Locus18868.1	4	9
Locus18869.1	145	195
Locus18869.2	145	195
Locus18869.3	164	227
Locus1887.1	320	448
Locus1887.2	1299	1629
Locus1887.3	329	424
Locus1887.4	292	420
Locus1887.5	536	842
Locus1887.6	1429	1800
Locus18870.1	33	18
Locus18870.2	76	34
Locus18870.3	76	35
Locus18871.1	28	55
Locus18871.2	30	55
Locus18872.1	158	198
Locus18872.2	107	121
Locus18873.1	2	0
Locus18874.1	23	0
Locus18875.1	11	25
Locus18875.2	6	14
Locus18876.1	2	5
Locus18877.1	5	6
Locus18878.1	2	1
Locus18879.1	173	122
Locus1888.1	739	1395
Locus1888.2	614	1183
Locus18880.1	8	0
Locus18881.1	18	18
Locus18882.1	11	18
Locus18882.2	8	0
Locus18883.1	9	21
Locus18884.1	21	0
Locus18885.1	46	40
Locus18886.1	24	0
Locus18887.1	5	10
Locus18888.1	43	43
Locus18888.2	58	54
Locus18888.3	51	51
Locus18888.4	51	51
Locus18888.5	51	51
Locus18888.6	51	51
Locus18888.7	85	92
Locus18888.8	51	51
Locus18889.1	25	18
Locus1889.1	1227	2441
Locus1889.2	1157	2235
Locus18890.1	0	0
Locus18891.1	0	9
Locus18892.1	113	171
Locus18892.2	96	159
Locus18893.1	18	5
Locus18894.1	90	95
Locus18894.2	114	115
Locus18895.1	48	26
Locus18896.1	28	19
Locus18897.1	13	2
Locus18898.1	6	12
Locus18899.1	110	129
Locus189.1	148	179
Locus189.2	144	178
Locus1890.1	1308	1097
Locus1890.2	1296	1112
Locus1890.3	1394	1183
Locus18900.1	3	0
Locus18901.1	207	379
Locus18902.1	2	0
Locus18903.1	138	165
Locus18904.1	9	3
Locus18905.1	108	164
Locus18906.1	26	0
Locus18907.1	14	8
Locus18908.1	26	22
Locus18909.1	30	42
Locus18909.2	49	53
Locus18909.3	45	79
Locus18909.4	48	67
Locus1891.1	25	14
Locus18910.1	10	16
Locus18911.1	21	34
Locus18912.1	15	0
Locus18913.1	0	2
Locus18914.1	9	4
Locus18914.2	131	155
Locus18914.3	98	109
Locus18914.4	101	74
Locus18914.5	151	165
Locus18915.1	2	0
Locus18916.1	59	26
Locus18916.2	47	20
Locus18917.1	7	8
Locus18918.1	7	11
Locus18919.1	3	15
Locus1892.1	97	97
Locus1892.2	131	124
Locus18920.1	6	8
Locus18921.1	14	9
Locus18921.2	12	7
Locus18922.1	6	10
Locus18923.1	74	80
Locus18924.1	156	162
Locus18925.1	6	3
Locus18926.1	16	39
Locus18926.2	55	98
Locus18927.1	1	0
Locus18928.1	75	60
Locus18928.2	93	54
Locus18928.3	27	12
Locus18928.4	49	49
Locus18928.5	90	65
Locus18929.1	29	0
Locus1893.1	827	708
Locus1893.2	863	715
Locus1893.3	990	817
Locus1893.4	1005	827
Locus18930.1	27	21
Locus18931.1	6	2
Locus18932.1	1	0
Locus18933.1	206	300
Locus18934.1	1	1
Locus18934.2	3	1
Locus18934.3	11	24
Locus18934.4	5	9
Locus18935.1	3	1
Locus18936.1	170	278
Locus18937.1	26	26
Locus18938.1	8	15
Locus18939.1	24	33
Locus1894.1	1	0
Locus1894.10	170	406
Locus1894.11	710	799
Locus1894.2	702	781
Locus1894.3	683	775
Locus1894.4	719	800
Locus1894.5	117	263
Locus1894.6	676	774
Locus1894.7	684	771
Locus1894.8	592	649
Locus1894.9	603	675
Locus18940.1	203	219
Locus18941.1	55	41
Locus18941.2	16	2
Locus18942.1	6	11
Locus18942.2	10	15
Locus18943.1	6	23
Locus18943.2	13	24
Locus18944.1	6	8
Locus18945.1	0	0
Locus18946.1	62	95
Locus18946.2	1	3
Locus18947.1	10	12
Locus18947.2	10	10
Locus18948.1	464	729
Locus18948.2	466	734
Locus18949.1	12	12
Locus1895.1	0	1
Locus1895.10	1048	1020
Locus1895.11	1033	1066
Locus1895.2	931	987
Locus1895.3	318	292
Locus1895.4	312	294
Locus1895.5	983	1010
Locus1895.6	21	45
Locus1895.7	826	878
Locus1895.8	724	769
Locus1895.9	37	50
Locus18950.1	5	4
Locus18951.1	1	0
Locus18952.1	9	6
Locus18953.1	27	32
Locus18953.2	38	44
Locus18953.3	39	44
Locus18954.1	19	22
Locus18955.1	72	194
Locus18955.2	156	436
Locus18955.3	142	395
Locus18955.4	162	445
Locus18956.1	60	60
Locus18956.2	59	52
Locus18957.1	93	116
Locus18958.1	78	63
Locus18959.1	17	17
Locus1896.1	10	26
Locus18960.1	2	1
Locus18961.1	21	18
Locus18961.2	17	20
Locus18962.1	5	5
Locus18963.1	1	1
Locus18964.1	0	1
Locus18964.2	20	59
Locus18965.1	3	0
Locus18966.1	20	5
Locus18967.1	10	9
Locus18967.2	27	34
Locus18968.1	12	6
Locus18968.2	355	488
Locus18969.1	0	0
Locus1897.1	1850	2481
Locus18970.1	9	3
Locus18971.1	7	5
Locus18972.1	3	5
Locus18974.1	3	0
Locus18975.1	46	49
Locus18976.1	8	3
Locus18977.1	120	415
Locus18978.1	9	7
Locus18978.2	19	23
Locus18978.3	17	17
Locus18979.1	174	372
Locus18979.2	179	381
Locus1898.1	1012	1205
Locus1898.2	835	1039
Locus1898.3	1047	1225
Locus1898.4	1081	1262
Locus1898.5	425	402
Locus1898.6	1038	1214
Locus18980.1	27	0
Locus18981.1	24	2
Locus18981.2	41	2
Locus18982.1	167	94
Locus18983.1	77	31
Locus18983.2	80	23
Locus18984.1	137	71
Locus18985.1	14	9
Locus18986.1	42	85
Locus18986.2	40	84
Locus18987.1	8	9
Locus18988.1	41	13
Locus18989.1	28	34
Locus18989.2	23	36
Locus1899.1	254	608
Locus1899.2	825	1679
Locus18990.1	7	5
Locus18991.1	79	74
Locus18991.2	66	57
Locus18991.3	79	73
Locus18992.1	6	16
Locus18993.1	7	0
Locus18994.1	3	12
Locus18995.1	10	14
Locus18996.1	3	1
Locus18997.1	111	104
Locus18997.2	102	102
Locus18998.1	53	30
Locus18998.2	0	8
Locus18998.3	16	32
Locus18998.4	81	41
Locus18998.5	9	7
Locus18999.1	0	1
Locus19.1	2759	3310
Locus19.2	2018	2316
[truncated: 1,193,939 more chars]
