# Supplementary material for: Large-Scale Transcriptome Analysis of Two Sugarcane Genotypes Contrasting for Lignin Content
Source: PLoS One. 2015 Aug 4;10(8):e0134909. doi: 10.1371/journal.pone.0134909 (PMC4524650; doi:10.1371/journal.pone.0134909)
Supplement: S3 File — (TXT) [file pone.0134909.s003.txt]

Transcript	IACSP04-627	IACSP04-065
Locus10042.1	6.9542	5.08746
Locus10042.2	7.05528	5.20945
Locus10098.4	5.67243	3.16993
Locus10135.1	5.42626	0
Locus10171.1	6.70044	1.58496
Locus10171.2	6.80735	0
Locus10173.1	6.97728	5.08746
Locus10190.1	7.44294	4.80735
Locus10190.2	7.19967	4.70044
Locus10190.3	7.44294	4.85798
Locus10205.2	6.65821	4.45943
Locus10219.4	5.90689	3.70044
Locus10255.1	5.20945	2
Locus10270.2	1	6.53916
Locus10291.1	4.52356	0
Locus10315.2	0	4.24793
Locus10322.1	6.52356	0
Locus10322.2	6.64386	0
Locus10324.2	6.78136	4.75489
Locus10333.1	5.49185	2.32193
Locus10333.2	5.42626	1.58496
Locus10333.3	5.42626	1.58496
Locus10355.1	5.58496	0
Locus10369.1	7.33985	5.24793
Locus10369.2	7.2854	5.16993
Locus10369.4	7.47573	5
Locus10379.2	5.88264	7.9542
Locus10383.1	4.90689	8.05528
Locus10383.2	4.52356	7.88264
Locus10383.3	3.45943	6.91886
Locus10383.4	4.64386	8.29462
Locus10383.5	4.75489	8.28077
Locus10405.1	6.04439	1
Locus10405.2	6.98868	1
Locus10421.1	5.24793	2
Locus10497.1	5.04439	7.39232
Locus10516.2	8.26679	6.58496
Locus10516.3	8.42626	6.49185
Locus10516.4	8.46352	6.87036
Locus10516.7	8.53138	6.83289
Locus10516.8	8.67948	7.01123
Locus1060.1	10.683	9.09011
Locus1060.2	10.9285	9.33985
Locus1060.3	10.8665	9.24317
Locus1060.4	10.9337	9.37504
Locus1060.6	10.9403	9.34873
Locus10607.1	5.70044	0
Locus10607.2	6.37504	0
Locus1064.1	11.1466	9.63844
Locus1064.2	11.0694	9.54689
Locus1064.3	11.1459	9.633
Locus1064.7	11.2021	9.70563
Locus10660.1	5.52356	1.58496
Locus10660.2	5.55459	1.58496
Locus10669.1	8.36632	5.58496
Locus10669.2	8.40514	5.64386
Locus10669.3	8.5157	5.72792
Locus10669.4	8.54303	5.83289
Locus1068.3	0	4.24793
Locus10690.1	4.39232	0
Locus10698.1	7.53138	5.80735
Locus1072.2	1	7.22882
Locus1072.8	1	7.29462
Locus10797.1	4.16993	0
Locus10801.1	5.08746	7.55459
Locus1082.1	8.78136	4.58496
Locus10839.1	6.71425	4.64386
Locus10895.1	8.37938	0
Locus10986.1	6.72792	3.32193
Locus11051.1	4.90689	0
Locus11083.1	6.67243	3.16993
Locus11142.7	5.39232	7.54689
Locus11146.1	7.3837	4.16993
Locus11146.2	7.32193	4.16993
Locus11146.3	7.09803	3.80735
Locus11146.4	7.05528	3.80735
Locus11146.5	6.53916	4.08746
Locus11146.6	7.40088	4.16993
Locus11246.1	4.32193	0
Locus11298.1	4.90689	1.58496
Locus11298.2	7.09803	2.80735
Locus11298.3	6.71425	4.08746
Locus1130.1	10.2372	12.098
Locus1130.5	10.5859	12.4075
Locus1130.8	9.34651	11.218
Locus1130.9	10.5632	12.4333
Locus11332.1	4.52356	0
Locus11375.1	6.89482	9.1267
Locus11386.1	4	6.98868
Locus11386.2	3.90689	6.79442
Locus11386.4	3.70044	6.98868
Locus11386.7	4	7.03342
Locus11407.1	5.2854	7.85175
Locus11407.2	5.45943	7.74147
Locus11407.4	5.45943	7.92481
Locus11407.5	5.32193	7.91886
Locus11434.2	6.33985	8.69697
Locus11434.3	6.2854	8.67596
Locus11434.4	6.2854	8.71425
Locus11434.6	6.59991	8.90087
Locus11434.7	6.33985	8.76155
Locus11443.1	6.10852	0
Locus1146.1	4.70044	0
Locus1147.13	5.72792	8.3443
Locus1147.9	5.85798	8.11894
Locus11500.1	7.12928	4.58496
Locus11540.1	4.9542	0
Locus11541.2	0	7.62205
Locus11565.1	6.82018	4.08746
Locus11575.1	0	4.64386
Locus11575.2	4.70044	6.9542
Locus11575.5	0	4.52356
Locus11587.1	7.89482	4.58496
Locus11598.1	4.08746	6.67243
Locus11604.2	7.42626	5.49185
Locus11607.1	6.88264	8.82018
Locus11607.2	6.47573	8.56605
Locus11624.2	5.52356	2.80735
Locus117.1	8.89785	10.8313
Locus117.3	7.35755	9.27146
Locus117.4	8.88874	10.7822
Locus11724.1	7.02237	4.70044
Locus11724.2	6.75489	4.80735
Locus11747.1	6.83289	0
Locus11747.2	7.32193	1.58496
Locus11747.3	7.93664	2.58496
Locus11783.2	5.61471	2
Locus11882.1	2	6.2854
Locus11960.1	7.05528	5.12928
Locus11960.2	7.29462	5.45943
Locus11960.6	7.35755	5.45943
Locus11961.1	4.08746	0
Locus11964.1	6.67243	0
Locus11967.1	6.70044	3.16993
Locus11967.2	4.24793	0
Locus11967.4	7.2384	3.16993
Locus11967.5	7.12928	3.16993
Locus11974.1	5.08746	8.8857
Locus11974.2	4.08746	7.98868
Locus11974.3	5	8.74819
Locus11974.4	5.08746	8.79116
Locus11974.5	5.08746	8.79766
Locus11974.6	5.16993	8.9571
Locus120.5	5.61471	0
Locus12015.1	5.35755	0
Locus12024.2	0	4.32193
Locus12103.1	4.75489	0
Locus12103.2	5.45943	0
Locus12103.3	5.78136	0
Locus12129.1	7.21917	5.08746
Locus12129.3	7.31288	5.16993
Locus12140.2	4.39232	6.98868
Locus12140.3	5.55459	7.78136
Locus12173.1	4.08746	0
Locus12173.2	5.90689	0
Locus12205.1	6.65821	0
Locus12217.1	4.70044	0
Locus12247.1	5.93074	0
Locus12247.2	5.16993	0
Locus12253.1	7.14975	5.20945
Locus12293.1	3.16993	6.06609
Locus12293.2	2.58496	6.20945
Locus12293.4	0	5.85798
Locus12302.1	5.16993	7.34873
Locus12339.1	4.90689	0
Locus12366.1	6.35755	8.58496
Locus12366.2	6.32193	8.59619
Locus12436.1	2.32193	5.49185
Locus12474.1	5.24793	2
Locus12497.1	8.85487	0
Locus1251.1	10.8265	9.28309
Locus1251.2	10.8017	9.23601
Locus1251.3	11.0464	9.51175
Locus1251.4	10.8122	9.27146
Locus1251.5	11.1098	9.56796
Locus12511.1	4.24793	6.64386
Locus12511.2	3.45943	6.88264
Locus12523.1	6.94251	2.32193
Locus12523.2	6.80735	2
Locus12526.1	4.80735	0
Locus12542.1	2	5.20945
Locus12560.2	6.97728	4.85798
Locus12579.1	4.75489	0
Locus1258.20	0	5.58496
Locus12609.2	8.74147	7.13955
Locus12609.3	9.23122	7.6865
Locus12647.1	6.84549	3.16993
Locus12660.1	4.52356	7.02237
Locus12660.2	2.58496	5.55459
Locus12660.4	2	5.9542
Locus12760.2	6.44294	4.32193
Locus12787.1	6	3.45943
Locus12794.1	6.24793	3
Locus12844.2	3.80735	7.98299
Locus12883.1	2.80735	6.18982
Locus12915.1	6.10852	0
Locus12933.1	6.76818	4.85798
Locus1300.1	11.1344	9.43045
Locus1300.3	10.9241	9.13443
Locus1300.4	10.2021	8.29002
Locus1300.5	11.1306	9.45533
Locus13015.5	8.27612	6.10852
Locus13015.6	8.97154	7.29462
Locus13021.2	5.61471	3.16993
Locus13021.3	7.04439	5.16993
Locus13037.1	7.05528	5.24793
Locus13037.2	7.01123	4.90689
Locus13054.1	6.18982	2
Locus13054.2	6.44294	3.80735
Locus13054.3	6.64386	1
Locus13058.1	4.64386	0
Locus13082.1	4.9542	0
Locus13082.2	5	0
Locus13100.1	7.3837	5.32193
Locus13185.5	7.31288	9.37287
Locus13201.1	5.39232	7.56986
Locus13201.2	5.39232	7.56986
Locus13201.3	5.39232	7.56986
Locus13227.5	0	5.64386
Locus1325.1	6.49185	8.61839
Locus13258.1	5.16993	0
Locus13277.1	7.08746	3.45943
Locus13277.2	6.53916	2.58496
Locus13285.2	4.85798	0
Locus13306.1	5.70044	3.16993
Locus13339.1	3.58496	6.12928
Locus13373.1	7.03342	4.58496
Locus13373.2	7.02237	4.9542
Locus1348.3	8.25267	6.55459
Locus1348.4	7.16993	5.08746
Locus1348.7	8.31741	6.52356
Locus13533.1	4.52356	0
Locus1355.1	9.29692	7.61471
Locus1355.7	10.0084	8.50779
Locus1355.8	10.1886	8.66888
Locus13550.2	5.2854	2.58496
Locus13641.1	6.59991	0
Locus13684.1	7.24793	4.64386
Locus13737.1	5.24793	2
Locus13752.2	2.58496	5.83289
Locus13757.1	7.99435	6.02237
Locus13757.2	7.90689	5.72792
Locus13768.1	4.39232	0
Locus13820.1	5.90689	0
Locus13836.1	5.08746	0
Locus13843.1	5.67243	2.32193
Locus13886.4	1	5.93074
Locus13886.6	3	5.80735
Locus13887.4	6.62936	4.58496
Locus13895.2	5.24793	7.41785
Locus13895.3	5.49185	7.71425
Locus13940.1	7	4.32193
Locus13940.2	6.88264	4.16993
Locus13943.1	7.64386	0
Locus13950.1	6.37504	1.58496
Locus13999.1	5.16993	0
Locus13999.2	4.9542	0
Locus13999.3	5.55459	0
Locus14010.1	4.45943	6.87036
Locus14019.1	5.93074	3.45943
Locus14032.2	0	5.64386
Locus14066.1	5.80735	0
Locus14066.2	6.40939	2.58496
Locus14095.1	4.9542	0
Locus14111.1	1	5.58496
Locus14111.2	0	6.55459
Locus14113.3	4.75489	7.20945
Locus14115.1	2	5.32193
Locus14202.1	2	5.58496
Locus14225.1	4.64386	7.04439
Locus14241.1	6.79442	0
Locus14254.1	4.58496	0
Locus14295.1	6.16993	3.58496
Locus14312.1	4.45943	0
Locus1433.5	6.37504	4.39232
Locus14344.8	1.58496	6.20945
Locus14353.1	4.58496	0
Locus14445.2	5.75489	3.32193
Locus14515.1	5.90689	3.70044
Locus14515.3	6.44294	3.80735
Locus14532.1	7.71425	0
Locus14536.2	6.14975	3.90689
Locus1456.1	7.45943	5.75489
Locus14562.1	2.58496	5.9542
Locus14594.1	6.26679	0
Locus14650.1	5.61471	0
Locus14655.1	4.64386	0
Locus14685.1	5.42626	0
Locus147.10	7.17991	0
Locus147.11	6	8.13955
Locus147.13	7.27612	0
Locus147.6	5.70044	7.85798
Locus14709.1	5.52356	0
Locus14709.2	7.66534	1.58496
Locus14709.3	7.66534	1.58496
Locus14731.1	8.08215	10.6119
Locus14731.2	8.09276	10.6055
Locus14731.3	6.72792	9.35094
Locus14731.4	8.09276	10.6294
Locus14731.5	8.10329	10.6156
Locus14731.6	8.16993	10.7022
Locus14731.7	8.11374	10.6294
Locus14754.1	7.15987	0
Locus14754.2	5.32193	0
Locus14755.1	4.75489	1
Locus14761.1	6.61471	8.59619
Locus14789.1	6.14975	2
Locus14789.2	7.09803	2
Locus14789.3	6.10852	2
Locus1480.1	8.58496	6.08746
Locus14806.1	6.65821	4.70044
Locus14831.1	4.39232	0
Locus14852.1	7.04439	4.24793
Locus14856.1	5.08746	0
Locus14865.1	2.80735	6.40939
Locus14865.2	5.04439	7.44294
Locus14883.1	5.52356	7.8009
Locus14885.1	4.90689	0
Locus14886.1	7.31288	4.52356
Locus1490.1	5.04439	1
Locus14933.1	6.26679	0
Locus14933.2	6.40939	0
Locus15014.1	6.52356	4.08746
Locus15014.3	6.50779	4.08746
Locus15014.4	6.50779	4.08746
Locus15014.5	6.50779	4.08746
Locus15014.6	6.50779	4.08746
Locus15014.7	6.50779	4.08746
Locus15014.8	7.05528	3.90689
Locus15014.9	6.50779	4.08746
Locus15168.1	4.70044	0
Locus15186.1	5.61471	0
Locus15209.2	0	5.70044
Locus15231.1	5.88264	2.58496
Locus15231.2	5.97728	3
Locus15231.3	6.64386	4.16993
Locus15259.1	5.52356	2.32193
Locus15355.1	5.42626	2.58496
Locus15357.1	5.32193	0
Locus15357.2	5.2854	0
Locus15419.1	5.80735	3.58496
Locus15419.2	5.90689	2.80735
Locus15419.3	5.78136	2.80735
Locus15474.1	6.71425	3.58496
Locus15474.2	6.64386	3.45943
Locus15513.1	5.2854	7.70736
Locus15543.3	4.64386	7.61471
Locus15548.1	5.93074	0
Locus15563.1	6.02237	0
Locus15563.2	6.10852	0
Locus15599.1	6.44294	3.45943
Locus15599.2	6.33985	3.16993
Locus15613.1	5.83289	8.93074
Locus15613.2	5.04439	8.3443
Locus15638.1	5.67243	2.32193
Locus15638.5	6.65821	4.08746
Locus1570.1	7.9542	6.32193
Locus15707.1	0	4.58496
Locus15793.1	7.11894	5.20945
Locus15798.1	5.67243	2
Locus15846.1	4.64386	0
Locus15879.2	4	6.67243
Locus15912.1	6.84549	3.16993
Locus15919.1	5.72792	2.32193
Locus15919.2	5.67243	2.32193
Locus15931.1	2.58496	5.64386
Locus16010.1	8.22882	10.7698
Locus16067.1	6.75489	3.70044
Locus16080.1	5.42626	2.58496
Locus16083.1	0	5.49185
Locus16128.1	0	5
Locus16191.2	1	4.80735
Locus16192.1	4.85798	0
Locus16210.4	7.2854	5.55459
Locus16237.1	5.75489	3.45943
Locus16295.1	4.70044	1
Locus16362.1	4.45943	0
Locus16362.2	4.90689	0
Locus16401.1	7.88874	5.2854
Locus16412.1	6.42626	8.53916
Locus16435.1	5.75489	3.16993
Locus1645.1	7.44294	5.49185
Locus16457.1	7.04439	0
Locus16478.1	7.59991	2
Locus16487.1	7.30378	5.24793
Locus16564.1	5	0
Locus16576.1	6.82018	5
Locus1667.1	6.12928	0
Locus1667.2	9.30606	0
Locus1667.3	10.4969	0
Locus16677.1	6.64386	1
Locus16683.1	6.89482	4.80735
Locus1669.10	7.3837	4.85798
Locus1669.3	7.3837	4.85798
Locus1669.4	7.3837	4.85798
Locus1669.5	7.3837	4.85798
Locus1669.8	0	4.52356
Locus16766.1	4.80735	0
Locus16787.1	5.16993	0
Locus16812.2	7.97728	6.26679
Locus16826.2	4.85798	7.06609
Locus16834.1	4.45943	0
Locus16854.2	6.10852	3.80735
Locus16920.1	4.08746	0
Locus16987.1	4.39232	0
Locus17048.2	6.35755	3.90689
Locus17067.1	4.85798	0
Locus17088.1	4.08746	0
Locus1711.1	5.75489	0
Locus17137.1	3.90689	6.58496
Locus17160.1	7.43463	2.58496
Locus17232.1	4.70044	0
Locus17275.1	6.33985	3.90689
Locus1729.7	0	5.88264
Locus17292.1	3.45943	6.22882
Locus17292.2	4	6.39232
Locus17292.3	3.90689	6.84549
Locus17292.4	3.70044	6.61471
Locus17354.1	5.97728	0
Locus17354.2	5.2854	0
Locus17371.1	8.04985	1.58496
Locus17374.4	3.80735	6.2854
Locus17396.1	4.39232	0
Locus1740.1	8.40514	3.90689
Locus17419.1	6.42626	4.45943
Locus17486.1	4.80735	0
Locus17537.1	4.45943	6.84549
Locus17541.1	0	4.52356
Locus17548.1	8.22882	5.75489
Locus17548.2	8.40939	5.85798
Locus17548.3	8.56986	5.72792
Locus1755.2	6.33985	4.24793
Locus1755.4	6.52356	3.32193
Locus1755.5	7.32193	3.90689
Locus17556.1	3.70044	7.39232
Locus17556.2	4.16993	7.87036
Locus17564.5	0	5.35755
Locus17638.2	4.52356	8.57743
Locus1773.1	11.5167	9.83131
Locus1773.2	10.9432	9.2384
Locus1773.3	11.4808	9.80735
Locus1773.4	11.5546	9.87498
Locus17757.1	8.04985	6.14975
Locus17757.2	7.64386	5.61471
Locus17793.1	4.39232	8.21917
Locus17793.2	4.32193	8.18982
Locus178.1	7.36632	3.58496
Locus178.10	7.47573	4.52356
Locus178.2	7.37504	4.32193
Locus178.3	7.78136	4.32193
Locus178.4	6.74147	4
Locus178.5	6.98868	3.90689
Locus178.6	6.47573	4.58496
Locus178.8	6.96578	4.24793
Locus178.9	7.7879	4.16993
Locus17806.1	6.80735	2.58496
Locus17829.1	6.24793	3.32193
Locus17829.2	8.15987	3.58496
Locus17848.1	6.53916	8.57365
Locus17886.1	3.58496	7.91886
Locus17892.2	5.49185	2.58496
Locus17901.1	3.58496	6.14975
Locus17908.2	3.32193	8.02237
Locus17908.3	2.80735	7.34873
Locus17908.4	2	6.44294
Locus17908.5	3.90689	8.5157
Locus17910.1	5.12928	0
Locus17910.2	5.45943	1
Locus17919.1	5.45943	7.80735
Locus17919.10	5	7.78136
Locus17919.2	2.80735	6.62936
Locus17919.6	0	5.04439
Locus17919.7	2.58496	7.82018
Locus17920.1	7.18982	4.70044
Locus17958.1	4.08746	7.20945
Locus17970.1	7.08746	10.0782
Locus17970.2	7.16993	10.0674
Locus17970.4	7.72792	10.4094
Locus17973.1	5.90689	0
Locus17992.1	6.04439	8.04439
Locus18029.1	7.22882	5.24793
Locus18029.2	7.46761	5.49185
Locus18058.1	4.24793	0
Locus18060.2	6.62936	8.69
Locus18095.1	7.02237	0
Locus18101.1	4.45943	7.7211
Locus18101.2	4.52356	7.70736
Locus18176.3	7.26679	5.20945
Locus18177.1	4.24793	0
Locus18182.1	5.35755	2.80735
Locus18202.1	2.80735	7.58496
Locus18209.1	5.88264	0
Locus18255.1	6.24793	9.01959
Locus18255.2	6.24793	9
Locus18255.3	6.40939	8.96578
Locus18255.4	6.47573	9.0954
Locus18255.5	4.70044	7.08746
Locus18255.6	6.33985	9.04166
Locus18348.1	6	3.80735
Locus18409.1	4.64386	7.18982
Locus18409.2	4.58496	7.29462
Locus18414.1	5.20945	0
Locus18418.1	4.16993	0
Locus18464.2	3.90689	6.35755
Locus18471.1	3.32193	6.02237
Locus18471.2	3	6.52356
Locus18471.3	2.80735	6.45943
Locus18484.1	5.24793	0
Locus18493.1	6.2854	4
Locus18612.2	1	5.08746
Locus18612.3	1	5.52356
Locus18612.5	2	5.35755
Locus18654.1	6.70044	8.96578
Locus18655.1	4.70044	0
Locus1867.1	12.4558	10.8218
Locus1867.2	12.4871	10.8704
Locus1867.3	12.3853	10.7649
Locus1867.4	12.3415	10.716
Locus1867.5	12.511	10.8933
Locus18747.2	6.90689	9.01123
Locus18747.3	7.11894	9.13955
Locus18769.1	3.70044	6.76818
Locus18769.3	4.70044	7.52356
Locus18794.1	6.52356	4.39232
Locus18794.2	6.52356	4.39232
Locus1880.14	1.58496	5.04439
Locus1880.15	0	4.80735
Locus1880.20	8.36632	11.8634
Locus1880.21	8.36632	11.9278
Locus1880.22	8.24793	11.7916
Locus1880.23	8.17493	11.7781
Locus1880.24	8.24317	11.599
Locus1880.25	8.30834	11.6564
Locus1880.26	4.90689	8.03342
Locus1880.29	8.39232	12.0175
Locus1880.9	2	5.80735
Locus18825.1	2.58496	5.64386
Locus18855.1	5.39232	0
Locus18874.1	4.52356	0
Locus18884.1	4.39232	0
Locus18886.1	4.58496	0
Locus18906.1	4.70044	0
Locus18929.1	4.85798	0
Locus18980.1	4.75489	0
Locus18981.2	5.35755	1
Locus19022.1	6.45943	8.45943
Locus19022.2	6.91886	8.87344
Locus19069.1	4.80735	7.84549
Locus19069.2	3.70044	6.67243
Locus19088.2	5.85798	7.94251
Locus19088.4	5.88264	7.91886
Locus19190.1	5.35755	0
Locus192.1	4.90689	0
Locus19232.2	5.08746	2
Locus19254.1	4.39232	0
Locus19301.1	6.55459	3.16993
Locus19323.1	4.39232	0
Locus19382.1	6.44294	0
Locus19408.1	4.9542	0
Locus19451.1	4.39232	0
Locus19495.1	6.06609	8.15482
Locus19495.2	6.12928	8.19476
Locus19495.3	6.08746	8.2384
Locus1956.1	7.03342	2.58496
Locus19611.1	7.65105	0
Locus19615.1	0	8.53916
Locus19615.2	0	9.61839
Locus19615.3	0	9.92481
Locus19630.1	6.42626	9.0607
Locus19630.2	6.08746	8.71768
Locus19630.3	6.37504	9.07414
Locus19630.4	6.08746	8.66178
Locus19630.5	6.18982	8.78136
Locus19630.6	6.44294	9.1267
Locus19633.1	0	6.08746
Locus19633.2	2.32193	5.52356
Locus19633.3	0	8.02791
Locus19661.1	6.08746	3.58496
Locus19661.2	6.16993	0
Locus197.10	1.58496	5.45943
Locus19756.1	6.59991	4.24793
Locus19787.1	5.64386	3
Locus1981.4	6.52356	3.45943
Locus1981.5	6.72792	3.16993
Locus19883.1	5.49185	0
Locus19898.1	5.16993	7.45943
Locus19898.2	5.2854	7.45943
Locus19936.1	5.04439	0
Locus19962.1	5.2854	1.58496
Locus19981.1	4.52356	0
Locus20017.1	5.80735	3.16993
Locus20023.1	5.55459	0
Locus2003.2	6.70044	4.58496
Locus2003.3	6.79442	4.80735
Locus20190.4	7.22882	5.49185
Locus202.1	11.2125	9.52748
Locus202.2	10.9174	9.24317
Locus202.3	11.1555	9.50978
Locus202.4	10.9708	9.31515
Locus20217.1	4.58496	0
Locus20249.1	5.78136	3
Locus2026.1	0	4.52356
Locus20265.1	3.90689	6.40939
Locus20265.2	4	6.37504
Locus20265.4	3.90689	6.30378
Locus20270.1	5.20945	1.58496
Locus2028.1	6.52356	1
Locus20299.2	0	8.53916
Locus20299.3	0	8.69349
Locus20299.4	0	8.33985
Locus20299.5	0	8.80413
Locus20299.6	0	8.45121
Locus20299.7	0	8.43463
Locus20299.8	0	5.61471
Locus20299.9	0	8.64746
Locus20309.1	5.2854	0
Locus2032.1	4.75489	0
Locus20338.1	0	7.62205
Locus20344.1	5.04439	0
Locus2037.1	5.75489	0
Locus2038.1	8.53916	6.64386
Locus2038.2	8.51964	6.6865
Locus2038.4	9.36851	7.64386
Locus20524.1	5.55459	3.16993
Locus20568.1	4.16993	0
Locus20596.1	5.72792	0
Locus20631.1	3.16993	7.81378
Locus20631.2	2.32193	7.33985
Locus20631.3	2.58496	6.53916
Locus20631.4	3.58496	7.96578
Locus20645.2	5.35755	0
Locus20675.1	6.82018	0
Locus20728.1	6.08746	4
Locus20746.1	5.70044	0
Locus20756.1	5.24793	7.47573
Locus20756.2	5.42626	7.54689
Locus20756.3	5.52356	7.76155
Locus20822.1	4.39232	0
Locus20835.1	5.78136	3
Locus20869.1	7.56986	0
Locus20904.5	5.88264	7.97154
Locus20905.2	6.62936	3.16993
Locus20905.3	6.50779	0
Locus20959.1	5.45943	3
Locus20962.2	5.12928	0
Locus20962.3	5	1.58496
Locus21008.1	5	1.58496
Locus21016.1	6.58496	4.52356
Locus21029.1	5	1.58496
Locus21067.1	2.32193	5.49185
Locus21067.3	2	5.35755
Locus21076.1	4.32193	0
Locus21093.1	5.08746	0
Locus21127.1	7.34873	5.04439
Locus21136.1	6.16993	2
Locus21155.1	5.39232	7.48382
Locus21155.2	4	6.49185
Locus21155.3	4	6.37504
Locus21155.4	5.39232	7.49185
Locus21190.1	5.16993	7.53138
Locus21190.2	4.16993	6.59991
Locus21190.3	4.16993	6.59991
Locus21190.4	4.16993	6.59991
Locus21190.5	4.16993	6.59991
Locus21247.1	5.20945	0
Locus21255.1	4.90689	0
Locus21313.1	7.46761	5.24793
Locus21388.1	5.83289	2.32193
Locus21437.1	4.58496	0
Locus21451.2	4.39232	6.93074
Locus2146.1	8.93074	6.79442
Locus21524.1	4.32193	7.15987
Locus21526.2	2.80735	5.72792
Locus21538.1	5.16993	1
Locus21560.1	4.39232	0
Locus21561.1	5.61471	2.58496
Locus21596.1	5.45943	7.54689
Locus21596.3	5.39232	8.05528
Locus21596.5	5.55459	7.7879
Locus21618.1	4.52356	0
Locus2162.15	7.5157	5.72792
Locus21709.1	4.32193	0
Locus21774.1	5.04439	7.18982
Locus21805.1	1.58496	6.20945
Locus21805.2	1.58496	6.20945
Locus21805.3	2	5.97728
Locus21805.4	1.58496	6.20945
Locus21805.5	1.58496	6.20945
Locus21805.6	1.58496	6.20945
Locus21866.1	6.52356	4.08746
Locus21878.1	5.42626	0
Locus21907.1	6	3.32193
Locus21941.1	5.08746	1.58496
Locus22004.2	4.32193	6.67243
Locus22028.1	5.61471	0
Locus22035.1	5.35755	7.80735
Locus22035.2	6.2854	9.20945
Locus22035.3	5.45943	7.87652
Locus22035.4	6.45943	9.43463
Locus22035.5	6.33985	9.28309
Locus22091.1	6.58496	3.80735
Locus22091.2	6.24793	4.16993
Locus22091.3	6.65821	3.90689
Locus22109.1	6.84549	8.75822
Locus22109.2	6.83289	8.82337
Locus22109.3	6.97728	8.90388
Locus22113.1	3.58496	6.20945
Locus22118.1	5.12928	0
Locus22171.1	5.90689	3
Locus2218.1	7.37504	4.58496
Locus2219.3	0	6.65821
Locus22190.1	6.55459	3.90689
Locus22206.1	0	6.2854
Locus22206.2	2.32193	5.72792
Locus22206.3	4.39232	0
Locus22206.4	0	6.16993
Locus22244.1	4.39232	0
Locus22289.1	4.64386	7.29462
Locus22289.2	5.12928	7.84549
Locus22289.3	5.08746	7.71425
Locus22289.4	5.20945	7.88264
Locus22333.1	3.90689	6.45943
Locus22333.2	3.90689	6.44294
Locus22333.3	4.45943	6.93074
Locus22346.2	4.58496	0
Locus22371.2	5.20945	7.57743
Locus22377.1	6	3.16993
Locus22379.1	7.33092	2
Locus22431.1	4.58496	0
Locus22551.2	3.58496	6.33985
Locus22555.1	1.58496	6.2854
Locus22555.2	0	6.70044
Locus22555.4	0	6.53916
Locus22567.1	4.08746	0
Locus22578.1	5.64386	0
Locus22621.1	5	0
Locus22680.1	0	5
Locus22696.1	5.58496	0
Locus22700.2	4.90689	0
Locus22716.1	6.70044	8.77149
Locus22716.2	6.65821	8.81057
Locus22753.1	4.85798	0
Locus22753.2	4.45943	0
Locus22755.1	6.2854	8.30834
Locus22763.1	4.70044	0
Locus22765.3	3	5.90689
Locus228.2	5.97728	2.32193
Locus228.3	6.47573	2
Locus22805.1	5.20945	0
Locus22808.1	0	5.61471
Locus22821.1	2.58496	6.30378
Locus22878.1	3.58496	7.52356
Locus22900.1	3.70044	6.2854
Locus22962.1	6.44294	0
Locus22962.2	6.16993	0
Locus22962.3	6.65821	0
Locus22983.1	5.39232	2
Locus22998.1	4.16993	0
Locus23084.1	4.90689	0
Locus23114.1	4.08746	7.09803
Locus23138.1	6.35755	4.08746
Locus23248.1	4.39232	7.25739
Locus23248.2	4.08746	7.36632
Locus23248.3	4.39232	7.32193
Locus23248.4	4.08746	7.41785
Locus23255.1	7.40939	2
Locus23256.1	5.80735	2.80735
Locus23299.1	4.08746	0
Locus23308.1	5.24793	0
Locus23334.1	4.64386	0
Locus23339.1	4.64386	0
Locus23363.2	2.32193	6.04439
Locus23363.3	2.80735	6.59991
Locus2338.1	5.2854	2.58496
Locus23384.1	5.04439	0
Locus23464.3	0	5.04439
Locus23473.4	6.08746	3.70044
Locus2350.1	9.29462	7.03342
Locus2350.2	9.15228	6.88264
Locus2350.3	9.31967	6.97728
Locus23506.1	5.32193	0
Locus23515.1	5.90689	3
Locus2357.1	10.5821	6.02237
Locus2357.2	10.8611	6.22882
Locus2357.3	10.9218	6.35755
Locus2357.4	11.0654	6.35755
Locus23571.1	4.32193	0
Locus23574.1	4.70044	1
Locus2358.3	7.90689	6.18982
Locus23593.1	5	0
Locus23628.1	5	7.45121
Locus23660.1	4.32193	0
Locus23701.2	5.58496	2
Locus23724.1	6.12928	2.32193
Locus23736.1	4.32193	0
Locus23759.1	5	0
Locus2384.1	8.61471	11.014
Locus2384.2	8.55842	10.983
Locus2384.3	8.64386	11.0539
Locus2384.4	8.59991	11.0519
Locus2384.5	8.633	11.03
Locus2384.6	8.633	11.0688
Locus2384.7	8.61471	11.014
Locus2386.4	2	5.70044
Locus23870.1	5.32193	2.58496
Locus2388.1	5.16993	1
Locus2393.1	6.75489	4.70044
Locus2396.1	9.78463	7.63662
Locus2396.10	9.82018	7.65821
Locus2396.2	9.84392	7.65821
Locus2396.3	9.84392	7.65821
Locus2396.4	7.86419	5.83289
Locus2396.5	9.82018	7.65821
Locus2396.6	9.82018	7.65821
Locus2396.7	9.84392	7.65821
Locus2396.8	9.84392	7.65821
Locus2396.9	10.3454	8.23362
Locus23989.1	7.08746	3.45943
Locus23995.1	4.32193	0
Locus24021.1	6.26679	0
Locus24046.1	5.20945	0
Locus24062.1	4.90689	0
Locus24094.1	5.80735	0
Locus24127.2	3.16993	6.04439
Locus24148.1	5.45943	7.56986
Locus24190.1	5.35755	7.66534
Locus24191.2	0	6.12928
Locus24191.4	4.52356	6.98868
Locus2422.4	0	5.61471
Locus24244.1	4.08746	0
Locus24254.1	5.32193	1.58496
Locus24254.2	4.9542	0
Locus24291.3	4.52356	0
Locus24307.1	5.45943	0
Locus24364.2	4	6.65821
Locus24373.1	0	8.0607
Locus24373.2	0	8.14975
Locus24514.1	4.52356	0
Locus24584.1	4.58496	7.10852
Locus24627.1	6.56986	4.32193
Locus24724.1	6.04439	3.32193
Locus24790.1	5.16993	0
Locus24799.1	4.08746	0
Locus24808.1	5.85798	3.58496
Locus24809.1	3.16993	5.93074
Locus24900.1	4.32193	6.65821
Locus24913.1	5.49185	2.80735
Locus24933.1	4.24793	0
Locus24934.1	5.2854	1.58496
Locus24944.2	5.32193	7.56224
Locus24944.3	5.55459	7.62205
Locus24958.1	4.9542	1.58496
Locus2497.1	7.65821	10.8138
Locus2497.2	4.08746	7.70736
Locus2497.3	7.39232	10.6275
Locus2497.4	7.12928	10.4305
Locus2497.5	7.73471	10.9263
Locus24979.1	4.75489	0
Locus24979.2	5.16993	0
Locus25074.1	4.24793	0
Locus25079.1	2	6.52356
Locus25079.2	1.58496	6.58496
Locus25117.1	6.10852	0
Locus25124.1	4.39232	7.7211
Locus25124.2	4.32193	7.55459
Locus2514.1	7.40088	4.39232
Locus2514.2	4.75489	7.9542
Locus2514.3	4.75489	7.9542
Locus25140.1	4.08746	0
Locus25161.1	5.42626	1.58496
Locus25171.1	6.80735	4.9542
Locus25172.1	3	6.18982
Locus25271.1	0	4.32193
Locus25309.1	6.20945	4.16993
Locus25348.1	0	4.58496
Locus25349.2	0	5.16993
Locus25412.1	0	8.65464
Locus25412.2	0	8.62205
Locus25412.3	0	8.56986
Locus25455.1	5.75489	2
Locus25456.1	4.9542	0
Locus25497.1	4.58496	0
Locus25561.1	5.88264	0
Locus25567.1	4.16993	0
Locus25584.1	4.70044	1
Locus25745.1	0	5.52356
Locus25745.2	5.16993	7.59246
Locus25745.3	5.35755	8.09276
Locus25745.4	5.24793	8.14466
Locus2580.1	6.44294	1
Locus2580.2	6.32193	1
Locus25818.1	5.93074	2.32193
Locus2583.1	7.76155	6.04439
Locus2583.5	7.78136	6.10852
Locus25885.1	5.24793	0
Locus25887.1	5.61471	2.32193
Locus25953.1	4.58496	7.82018
Locus26048.1	4.32193	6.93074
Locus26129.1	3	5.93074
Locus26187.1	1	6.32193
Locus2627.10	5.52356	7.93664
Locus2627.5	6.79442	8.84549
Locus26279.1	4.08746	0
Locus26344.3	1.58496	5.20945
Locus26357.1	4.58496	8.2854
Locus26357.2	3.80735	8.29002
Locus26357.3	4.24793	8.224
Locus26357.4	4.39232	8.48784
Locus26368.1	4.80735	0
Locus264.1	10.224	6.58496
Locus26433.1	1.58496	5.24793
Locus26453.1	4.90689	0
Locus26500.1	0	5.83289
Locus26504.1	6.39232	3.45943
Locus2657.1	7.90087	6.16993
Locus2657.2	8.40939	6.47573
Locus26577.1	4.70044	0
Locus26604.1	5	1
Locus26723.1	4.9542	0
Locus26749.1	5.67243	3.32193
Locus26811.1	2	5.93074
Locus26811.2	2.32193	5.97728
Locus2682.1	6.44294	3.80735
Locus2682.2	5.97728	3.32193
Locus26825.1	4.39232	0
Locus26860.1	6	2.58496
Locus26864.1	1.58496	5.93074
Locus26864.3	3.16993	5.88264
Locus26864.5	1.58496	6.06609
Locus26889.1	0	5.16993
Locus26889.2	0	5.67243
Locus26889.5	0	5.72792
Locus26930.2	4.80735	7.12928
Locus2696.1	6.88264	4.58496
Locus26962.1	4.9542	7.42626
Locus26963.3	4.39232	0
Locus26991.3	3.80735	6.59991
Locus26991.4	4.16993	10.4388
Locus26991.5	0	11.1774
Locus27065.1	5.20945	0
Locus27072.1	5.75489	3.32193
Locus27157.1	6	0
Locus2718.6	5.85798	7.88874
Locus2719.1	10.1163	8.0607
Locus2719.2	9.97011	7.71425
Locus2719.3	10.1886	7.96578
Locus2719.4	8.71768	6.50779
Locus2719.5	10.2033	8.01123
Locus27197.1	4.70044	0
Locus27229.1	6.20945	8.45943
Locus27279.1	4.90689	1.58496
Locus27333.1	3.32193	6.2854
Locus27405.1	1	5.55459
Locus27423.1	3	7.2384
Locus27464.1	6.30378	0
Locus27473.1	4.70044	0
Locus27510.1	4	6.37504
Locus27523.1	0	5.12928
Locus27529.1	6.40939	2
Locus27558.1	2.80735	6.08746
Locus27561.1	1	8.78463
Locus27586.1	4.08746	0
Locus27669.1	3.32193	5.97728
Locus27674.1	4.70044	0
Locus27682.1	0	4.64386
Locus27684.1	4.32193	0
Locus27718.1	4.80735	1
Locus27720.1	1.58496	5.58496
Locus27772.1	4.58496	0
Locus27775.1	4.08746	0
Locus27844.2	0	5.85798
Locus2789.1	5.35755	8.33539
Locus2789.3	0	7.34873
Locus27942.1	3	6.08746
Locus27942.2	3	6.49185
Locus27942.3	3	6.26679
Locus280.1	8.224	5.70044
Locus28022.1	5.39232	0
Locus28074.1	0	4.58496
Locus2815.1	7.58496	4.85798
Locus2815.2	11.0014	9.03067
Locus2815.3	7.87036	5.32193
Locus2815.4	11.0327	9.02791
Locus28274.2	4.80735	7.08746
Locus28274.3	4.32193	6.70044
Locus28338.1	1	4.90689
Locus28339.1	4.16993	0
Locus28404.1	4.08746	0
Locus28517.2	1.58496	5.42626
Locus28542.1	6.67243	4.64386
Locus2856.10	1	11.2969
Locus2856.11	2.32193	11.1235
Locus2856.6	2.32193	11.0334
Locus2856.9	1	11.1351
Locus2857.1	7.8009	5.20945
Locus28605.1	0	5.08746
Locus28633.1	3.70044	6.33985
Locus28635.1	6.02237	3.80735
Locus28654.1	4.24793	0
Locus28668.1	5.2854	0
Locus2867.1	8.61471	6.98868
Locus2867.2	9.03892	7.2854
Locus28683.1	0	6.47573
Locus28683.3	0	6.65821
Locus28746.1	4.80735	0
Locus2878.3	5.72792	3.32193
Locus28814.1	4.90689	0
Locus28882.1	0	5
Locus28886.1	5.2854	2.58496
Locus28963.1	4.9542	0
Locus28968.1	3.70044	7.01123
Locus28992.1	4.16993	0
Locus290.1	9.93517	7.70044
Locus29002.1	1.58496	5.39232
Locus29004.1	5.64386	7.89482
Locus29013.2	4.32193	0
Locus2906.1	8.98868	7.40939
Locus2906.2	8.96867	7.3837
Locus2906.3	8.97728	7.40088
Locus29150.1	4.70044	0
Locus29173.1	3.80735	6.44294
Locus29217.1	0	5.35755
Locus29286.2	0	5.72792
Locus2930.1	8.21432	10.4429
Locus2930.10	8.21432	10.4998
Locus2930.2	8.21432	10.4615
Locus2930.4	7.66534	10.1874
Locus2930.5	8.11894	10.4788
Locus2930.6	8.11894	10.4419
Locus2930.7	8.09276	10.4502
Locus29314.1	5.2854	7.55459
Locus29320.1	4.32193	0
Locus29356.1	0	4.70044
Locus29356.2	2.32193	5.70044
Locus29356.3	4	6.89482
Locus29356.4	3	5.90689
Locus2947.1	9.10591	7.37504
Locus29473.1	4.58496	9.224
Locus29531.1	5.08746	1.58496
Locus29538.1	4.70044	0
Locus2958.1	10.4959	8.65464
Locus2958.2	10.683	8.85175
Locus2976.1	5.64386	3.32193
Locus29786.1	4.45943	0
Locus2985.1	9.87036	0
Locus29863.1	3.58496	7.08746
Locus29933.1	1.58496	5.39232
Locus29934.1	4	6.47573
Locus30004.1	5.61471	0
Locus30037.1	0	5.45943
Locus30107.1	1	6.47573
Locus30107.3	0	7.14975
Locus30144.1	2.80735	7.06609
Locus30144.2	2	7.18982
Locus30201.1	4.75489	0
Locus30209.1	0	5.39232
Locus30209.2	0	5.24793
Locus30209.3	1.58496	6.42626
Locus3024.6	6.67243	8.67948
Locus30241.1	4.32193	0
Locus30260.6	4.24793	6.78136
Locus30260.7	4.24793	6.75489
Locus30365.1	3.45943	6.18982
Locus30404.1	4.08746	0
Locus30487.1	4.16993	0
Locus30584.1	4.24793	0
Locus30587.1	4.24793	0
Locus30605.1	3.32193	6.49185
Locus3068.1	8.45943	6.42626
Locus30706.1	0	4.80735
Locus30706.2	1.58496	5.08746
Locus30706.4	3	5.85798
Locus30706.5	1.58496	5.32193
Locus30902.1	5.55459	0
Locus30947.1	0	4.39232
Locus31005.2	0	4.24793
Locus31092.1	5.04439	9.41363
Locus31094.1	3.80735	6.40939
Locus3113.1	9.45533	7.74147
Locus3113.3	7.86419	6.22882
Locus3113.4	9.57365	7.83289
Locus31169.1	5.67243	0
Locus3122.5	8.37069	6.65821
Locus31257.1	0	5.64386
Locus31257.2	1.58496	6.64386
Locus31257.3	3.32193	6.14975
Locus31257.4	2.58496	6.82018
Locus31315.1	5.93074	8.26679
Locus3132.4	6.2854	2
Locus31442.1	4.08746	0
Locus3145.1	8.84235	4.32193
Locus3145.2	8.81057	4.32193
Locus3145.3	8.61102	3.70044
Locus3145.4	8.69697	3.90689
Locus3145.5	8.99152	4.32193
Locus31507.1	4.39232	0
Locus31511.1	3.80735	8.20457
Locus31537.1	4.24793	0
Locus31541.1	0	4.32193
Locus31553.1	5.04439	0
Locus31566.1	1.58496	6.02237
Locus31619.1	0	4.45943
Locus31719.1	0	5.58496
Locus3186.3	7.19967	9.11374
Locus3194.1	9.2738	7.48382
Locus32019.1	5.42626	2.58496
Locus3204.24	8.69697	6.32193
Locus32095.1	0	7.06609
Locus32185.1	4.9542	0
Locus32299.1	0	4.64386
Locus3231.1	5.16993	7.32193
Locus32354.1	5.20945	0
Locus3250.1	5.52356	3.16993
Locus32602.1	3.32193	6.02237
Locus32646.1	4.52356	7.16993
Locus32826.1	2.58496	5.72792
Locus32852.1	4.16993	0
Locus32876.1	4.08746	0
Locus32947.1	4.85798	0
Locus32950.1	4.75489	0
Locus3300.2	6.08746	4
Locus3300.5	6.14975	4.08746
Locus3303.1	8.81057	6.72792
Locus3303.3	9.18735	6.98868
Locus33030.1	4.32193	0
Locus3306.1	8.63662	10.5098
Locus3306.2	8.66534	10.5584
Locus3306.3	8.56224	10.4094
Locus3306.4	8.61839	10.5304
Locus3306.6	8.7039	10.6008
Locus3308.3	3.90689	6.74147
Locus3308.4	3.90689	6.85798
Locus3321.1	6.39232	4.39232
Locus3321.4	6.45943	4.24793
Locus3327.1	6.98868	3.45943
Locus33275.1	4.39232	0
Locus3330.2	9.6987	7.85798
Locus33308.1	0	7.09803
Locus33308.2	0	4.64386
Locus3337.2	6.78136	4.80735
Locus33387.1	0	4.45943
Locus33387.2	0	4.24793
Locus33389.1	5	1.58496
Locus334.1	6.6865	8.8857
Locus334.2	7.53138	9.67419
Locus334.3	6.18982	8.23362
Locus334.4	7.45121	9.61655
Locus334.5	7.50779	9.58871
Locus334.6	5.78136	7.82655
Locus334.7	7.47573	9.55267
Locus334.8	7.56224	9.70044
Locus33460.1	0	5.08746
Locus33473.1	0	4.45943
Locus3351.17	6.22882	10.7142
Locus3351.18	5.72792	10.1886
Locus3351.19	5.12928	9.65105
Locus3351.20	6.18982	10.5831
Locus3351.21	5.08746	9.68825
Locus3351.22	6.65821	10.6528
Locus3351.23	0	6.02237
Locus3351.26	6.10852	10.7698
Locus33520.1	4.70044	0
Locus33578.1	4.70044	0
Locus33763.1	4.32193	0
Locus3382.6	0	5.04439
Locus3396.2	9.06878	7.17991
Locus3396.9	9.29692	7.40088
Locus33979.1	2.80735	7.55459
Locus33979.2	1	8.70044
Locus33979.3	1	8.71425
Locus34066.1	1.58496	6.12928
Locus34197.4	3	6.22882
Locus34404.1	1	5.2854
Locus3444.9	8.61839	4.32193
Locus34440.1	4.16993	0
Locus3485.1	10.445	0
Locus34895.1	0	4.70044
Locus3497.1	8.02237	6.37504
Locus35099.1	3.16993	5.9542
Locus35107.1	0	6.12928
Locus35152.1	4.52356	0
Locus35174.1	0	4.24793
Locus35281.1	4.52356	0
Locus35346.1	5.93074	1
Locus35362.1	2.80735	5.90689
Locus35390.1	1	5.12928
Locus35400.1	4.64386	0
Locus35437.1	4.16993	6.61471
Locus35437.2	3.80735	6.50779
Locus35437.3	3.80735	6.85798
Locus35591.1	4.75489	0
Locus3565.1	10.2252	8.0607
Locus3565.2	10.2761	8.02237
Locus3565.3	10.268	8.11894
Locus3565.4	10.2562	8
Locus3565.5	9.94691	8
Locus3565.6	10.3038	8.18488
Locus35754.1	0	4.64386
Locus3576.1	6.97728	4.58496
Locus35820.1	4.52356	0
Locus35928.2	1	4.9542
Locus35928.3	1.58496	5.24793
Locus35978.1	3.45943	6.78136
Locus36045.1	4.90689	1.58496
Locus36081.1	3.70044	8.40514
Locus36086.1	2.80735	5.83289
Locus36184.1	2	6.37504
Locus36206.1	0	4.85798
Locus3628.1	8.40514	6.59991
Locus3628.2	8.45533	6.74147
Locus36293.1	2.32193	6.20945
Locus3631.1	5.70044	2.32193
Locus3631.2	7.98299	2.58496
Locus36324.1	0	5
Locus36350.1	0	4.32193
Locus36359.1	2.32193	5.67243
Locus36476.1	4.58496	0
Locus36564.1	2	5.45943
Locus36632.1	2.32193	6.2854
Locus36657.1	0	5.32193
Locus36729.1	1.58496	5.08746
Locus3673.9	6.6865	3.32193
Locus36875.1	0	6.70044
Locus36951.1	4.32193	0
Locus3700.9	6.26679	3.45943
Locus37048.1	5.08746	0
Locus37048.2	5.20945	0
Locus37179.1	4.75489	0
Locus37381.1	4.24793	0
Locus37406.1	4.45943	0
Locus37454.1	6	3.45943
Locus37470.1	1.58496	5.42626
Locus37525.1	4.64386	0
Locus37559.1	2.58496	7.06609
Locus37559.2	2	6.16993
Locus37747.1	3.58496	6.16993
Locus37864.1	0	9.58496
Locus37864.2	0	8.03342
Locus37864.3	0	9.69523
Locus37864.4	0	9.62022
Locus37865.1	1	5.16993
Locus37867.1	1.58496	7.98299
Locus37901.1	3.58496	7.39232
Locus38023.1	4.08746	0
Locus38067.1	1	4.85798
Locus3859.4	6.39232	4.45943
Locus3860.1	7.22882	4.85798
Locus3860.2	8.17493	6.2854
Locus3860.3	7.30378	4.9542
Locus3860.4	8.17493	6.12928
Locus3860.5	7.27612	5.16993
Locus3860.7	9.19229	6.94251
Locus38653.1	0	4.64386
Locus3866.10	0	6.98868
Locus3866.11	0	7.09803
Locus3866.14	4.52356	7.87652
Locus3866.16	4.58496	7.81378
Locus3866.8	4.9542	7.53138
Locus38674.1	0	5.42626
Locus3874.2	9.57932	6.87036
Locus3874.3	8.7211	6.55459
Locus38763.1	0	4.24793
Locus3882.1	6.78136	4.64386
Locus38996.1	2.58496	6
Locus3914.1	9.34651	0
Locus3914.2	9.34651	0
Locus3914.3	9.42417	0
Locus39306.1	0	4.45943
Locus39452.1	0	5.52356
Locus3952.4	7.03342	4.9542
Locus39531.1	1.58496	5.35755
Locus39531.2	0	5.64386
Locus39531.3	0	5.55459
Locus39531.4	0	5.35755
Locus3971.1	6.33985	3.80735
Locus3973.1	5.32193	8.21917
Locus3973.3	4.39232	7.19967
Locus3973.4	5.97728	8.54303
Locus3973.5	1	5.88264
Locus3973.6	5.97728	8.54689
Locus3973.7	6.06609	8.75489
Locus3973.8	3.32193	6.87036
Locus3973.9	6.08746	8.90989
Locus39731.1	0	4.39232
Locus39747.2	3.16993	6.47573
Locus39747.3	3.58496	6.30378
Locus40016.1	3.16993	6.02237
Locus4012.6	6.30378	4
Locus4035.1	8.98868	4.45943
Locus4035.2	9.51175	4.58496
Locus40366.1	1	6.80735
Locus40470.1	0	8.27146
Locus40470.2	0	8.12928
Locus40470.3	0	8.2854
Locus40493.1	2	5.55459
Locus40505.2	0	6.10852
Locus40547.1	4.32193	0
Locus40847.1	0	5.39232
Locus40847.2	0	6.08746
Locus40847.3	0	6.18982
Locus40847.4	1	5.93074
Locus40847.5	0	5.55459
Locus40847.6	0	6.52356
Locus40911.1	0	6.35755
Locus41.7	3.32193	6.44294
Locus41002.1	0	8.03342
Locus41002.2	0	8.03342
Locus41002.3	0	8.16993
Locus41002.4	0	8.05528
Locus41317.1	0	5.78136
Locus4136.1	6.67243	4.80735
Locus41406.1	4.08746	0
Locus41481.1	0	4.58496
Locus41538.1	0	6.88264
Locus41570.1	0	6.2854
Locus41622.1	2.32193	6.18982
Locus41658.1	4.52356	0
Locus41677.2	0	4.90689
Locus4182.7	6.32193	0
Locus4182.8	6.18982	0
Locus41980.1	0	6.52356
Locus41980.2	1	4.9542
Locus42033.1	0	4.32193
Locus42099.1	1.58496	5.2854
Locus4215.5	3.16993	6.6865
Locus42207.1	0	6.10852
Locus42207.2	0	6.10852
Locus42262.1	0	6.16993
Locus4232.2	9.13699	5.90689
Locus4232.3	7.04439	4.58496
Locus4232.4	10.0444	6.71425
Locus424.9	4.32193	6.85798
Locus4246.1	3.16993	6.47573
Locus42612.1	5	1.58496
Locus42666.1	0	5.20945
Locus42941.1	0	4.9542
Locus43041.1	0	5.97728
Locus43242.1	2.58496	5.80735
Locus4325.1	7.84549	5.97728
Locus4325.2	7.31288	5.04439
Locus4325.5	8.15987	5.72792
Locus43266.1	0	5.45943
Locus43322.1	0	4.32193
Locus43341.1	0	4.80735
Locus4348.3	10.9241	9.34873
Locus4348.4	8.18982	0
Locus43481.1	0	6.61471
Locus4352.1	6.45943	0
Locus43523.1	3.80735	6.26679
Locus436.6	0	4.52356
Locus4361.1	3.45943	6.79442
Locus4361.2	9.08215	1.58496
Locus4364.1	9.69349	7.59246
Locus4364.2	9.64386	7.56986
Locus43664.1	0	5.90689
Locus43729.1	1	5.32193
Locus43787.1	1.58496	5.12928
Locus43817.1	0	5.08746
Locus43849.1	4	6.64386
Locus43949.1	0	4.75489
Locus43991.1	0	7.05528
Locus44092.1	0	5.35755
Locus4412.6	3.32193	6.26679
Locus44320.2	0	5.83289
Locus44330.1	0	4.39232
Locus44330.2	3	6.93074
Locus44363.1	1	7.2384
Locus44363.2	1	7.15987
Locus44524.1	0	4.39232
Locus4458.1	6.72792	3.70044
Locus4458.2	6.20945	4.08746
Locus4471.1	7.71425	5.80735
Locus4471.2	7.65105	5.78136
Locus44790.1	0	6.65821
Locus44790.2	2.32193	6.06609
Locus44790.4	0	7.06609
Locus4485.1	9.52552	7.03342
Locus4485.2	9.51767	7.08746
Locus4485.3	9.59246	7.10852
Locus4485.4	9.63118	7.17991
Locus44897.1	1	5.24793
Locus44951.1	0	5.45943
Locus45071.1	0	6.88264
Locus45071.2	0	8.16993
Locus45071.3	0	8.55842
Locus45071.4	0	8.79766
Locus45206.1	1.58496	7.35755
Locus45206.2	1.58496	7.3837
Locus45257.1	1.58496	5.24793
Locus45275.1	0	5.58496
Locus4531.2	4.45943	0
Locus45386.1	0	5.12928
Locus45386.2	0	5.12928
Locus454.1	10.1849	8.65821
Locus454.10	11.0382	9.49185
Locus454.2	10.7903	9.27845
Locus454.4	11.2312	9.66888
Locus454.5	10.1497	8.54303
Locus454.6	10.9744	9.39017
Locus454.8	9.81378	8.26679
Locus45450.1	0	4.52356
Locus4551.1	5.32193	2.32193
Locus45634.1	0	4.70044
Locus4583.1	6.20945	8.34873
Locus4583.2	5.58496	7.6865
Locus4583.3	6.39232	8.58871
Locus45895.1	0	5
Locus45905.2	2	5.20945
Locus45946.1	5.55459	2.32193
Locus45958.1	0	5.2854
Locus45958.2	1.58496	5.24793
Locus46054.1	2.58496	6.6865
Locus46107.1	0	5.08746
Locus46121.1	0	10.0755
Locus46147.1	0	5.20945
Locus46210.1	3	6.24793
Locus46307.1	1.58496	5.24793
Locus46307.2	2	5.72792
Locus46336.1	1	5.49185
Locus46399.1	0	5.16993
Locus46629.1	5.16993	0
Locus4667.1	6.12928	3.90689
Locus46816.1	0	5.04439
Locus46832.1	4.80735	7.16993
Locus46926.1	0	4.90689
Locus46967.1	1	6.75489
Locus4716.1	6.85798	8.87344
Locus47227.1	0	5.55459
Locus47393.1	0	5.08746
Locus47558.1	0	4.32193
Locus4759.1	7.48382	4.80735
Locus4759.2	7.72792	4.9542
Locus4759.3	7.76818	4.90689
Locus4759.4	7.77479	4.90689
Locus4759.5	8.00562	5.04439
Locus4759.6	7.79442	4.9542
Locus47650.1	0	5.70044
Locus47726.1	0	6.50779
Locus47870.1	0	4.85798
Locus47871.1	1	4.80735
Locus47887.1	1	5
Locus47965.1	0	4.39232
Locus48104.1	0	4.52356
Locus48154.1	0	4.58496
Locus48171.1	4.52356	0
Locus48197.1	1	5.08746
Locus48203.1	0	5.16993
Locus48206.1	1	5.42626
Locus48299.2	3.80735	6.24793
Locus48418.1	2.58496	6.14975
Locus48530.1	0	6.26679
Locus48530.2	0	7.75489
Locus48541.1	0	5.78136
Locus48626.2	0	4.58496
Locus48626.3	0	4.64386
Locus48670.1	0	5.93074
Locus4880.10	5.72792	8.17991
Locus4880.11	5.12928	8.42206
Locus4880.13	5.88264	8.2854
Locus4880.4	3.90689	6.39232
Locus4880.5	4.70044	7.70736
Locus4880.6	6.04439	8.25267
Locus4880.7	5.90689	8.30378
Locus4880.8	4.32193	7.21917
Locus4880.9	4.85798	7.73471
Locus4884.1	6.94251	5
Locus48847.1	0	4.9542
Locus4891.1	4.39232	0
Locus48911.1	1	5.08746
Locus48998.2	0	4.39232
Locus49108.1	0	4.24793
Locus49277.1	0	5.61471
Locus49277.2	0	4.24793
Locus49334.1	0	5.04439
Locus4945.2	8.30834	6.70044
Locus4945.4	7.07682	5.20945
Locus4945.5	7.02237	5.04439
Locus4945.7	7.77479	5.88264
Locus4945.8	8.29921	6.6865
Locus4948.9	5.61471	7.76155
Locus49593.1	0	5.58496
Locus49604.1	1.58496	6.97728
Locus4962.1	6.37504	3.32193
Locus4962.2	6.87036	3.58496
Locus4962.3	6.08746	3.45943
Locus4962.4	6.32193	3.45943
Locus4962.5	7.27612	3.90689
Locus4962.6	6.32193	3.45943
Locus4964.1	7.2384	3.32193
Locus4964.2	5.55459	1
Locus49682.1	0	4.39232
Locus49689.1	0	4.32193
Locus4987.1	7.25739	2
Locus4992.1	4.45943	0
Locus4998.34	0	7.81378
Locus50.1	10.5324	8.98584
Locus50.7	10.5324	8.98584
Locus50030.1	1	5
Locus50048.1	0	6.12928
Locus50048.2	0	6
Locus50072.1	0	5.20945
Locus50088.1	0	5.20945
Locus50126.1	0	6.2854
Locus50130.1	0	5
Locus50151.1	1	5.2854
Locus50153.1	0	10.5727
Locus50153.2	0	10.7895
Locus50190.1	0	5.9542
Locus5020.1	6.53916	4.52356
Locus50217.1	0	5.88264
Locus50279.1	1.58496	6.08746
Locus5031.1	5.24793	0
Locus50373.1	0	4.90689
Locus5043.1	9.00282	10.8416
Locus5043.2	7.49185	9.98726
Locus50437.1	0	5.9542
Locus50492.1	0	5.45943
Locus50536.1	1	5
Locus50606.1	0	5.45943
Locus50607.2	0	5.04439
Locus5061.3	0	7.18982
Locus5061.8	1.58496	7.35755
Locus50728.1	0	4.32193
Locus50751.1	0	6.12928
Locus50791.1	0	5.12928
Locus50851.1	1.58496	5.64386
Locus50853.1	0	4.39232
Locus50980.1	0	8.90087
Locus50984.1	0	9.81538
Locus50984.2	0	9.66356
Locus50985.1	0	7.03342
Locus50986.1	0	4.32193
Locus50987.1	0	4.70044
Locus50988.1	0	9.19722
Locus50995.1	0	5.35755
Locus50996.1	0	4.39232
Locus50996.2	0	4.39232
Locus51003.1	0	6.59991
Locus51004.1	0	4.85798
Locus51008.1	0	6.06609
Locus51008.2	0	5.80735
Locus51010.1	0	8.11894
Locus51014.1	0	4.32193
Locus51016.1	0	4.75489
Locus51018.1	0	5.49185
Locus51020.1	0	5.70044
Locus51024.1	0	4.24793
Locus51026.1	0	4.32193
Locus51030.1	0	7.59246
Locus51033.1	0	9.84078
Locus51036.1	0	4.58496
Locus51054.1	0	7.27612
Locus51055.1	0	4.45943
Locus51063.1	0	5.78136
Locus51064.1	0	5.35755
Locus51064.2	0	5.32193
Locus51069.1	0	4.70044
Locus51070.1	0	4.80735
Locus51072.1	0	5.78136
Locus51073.1	0	4.9542
Locus51074.1	0	5.12928
Locus51079.1	0	6.18982
Locus51080.1	0	6.62936
Locus51085.1	0	5.16993
Locus51086.1	0	4.24793
Locus51087.1	0	8.13955
Locus51088.1	0	6.65821
Locus51089.1	0	4.39232
Locus51092.1	0	5.85798
Locus51105.1	0	6.33985
Locus51113.1	0	6.53916
Locus51119.1	0	5.35755
Locus51122.1	0	6.14975
Locus51123.1	0	9.19722
Locus51124.1	0	6.96578
Locus51126.1	0	5.2854
Locus51134.1	0	8.59246
Locus51135.1	0	5.20945
Locus51144.1	0	4.75489
Locus51146.1	0	4.58496
Locus51149.1	0	8.18488
Locus51156.1	0	4.24793
Locus51157.1	0	4.85798
Locus51161.1	0	5.12928
Locus51165.1	0	7.49985
Locus51172.1	0	4.70044
Locus51176.1	0	5.24793
Locus51178.1	0	6.74147
Locus51181.1	0	5.52356
Locus51182.1	0	4.52356
Locus51183.2	0	4.70044
Locus51186.1	0	5.20945
Locus51186.2	0	5.20945
Locus51186.3	0	5.20945
Locus51186.4	0	5.20945
Locus51186.5	0	5.20945
Locus51186.6	0	5.20945
Locus51186.7	0	5.20945
Locus51186.8	0	5.20945
Locus51186.9	0	5.20945
Locus51188.1	0	5.93074
Locus51191.1	0	5.49185
Locus51193.1	0	4.45943
Locus51195.1	2	5.75489
Locus51198.1	0	5.08746
Locus51199.1	0	5.58496
Locus51201.1	0	4.75489
Locus51204.1	1.58496	8.98014
Locus51204.2	1.58496	9.00843
Locus51206.1	0	4.80735
Locus51213.1	0	6.62936
Locus51218.1	0	4.58496
Locus51220.1	0	4.52356
Locus51225.1	0	5.67243
Locus51226.1	0	4.45943
Locus51227.1	0	5.88264
Locus51231.1	0	5.75489
Locus51237.1	0	4.45943
Locus51238.1	0	6.88264
Locus51241.1	0	4.80735
Locus51242.1	0	5.58496
Locus51243.1	0	5.08746
Locus51244.1	0	6.24793
Locus51259.1	0	4.39232
Locus51260.1	0	4.45943
Locus51271.1	0	4.45943
Locus51273.1	0	7.49185
Locus51275.1	0	6.39232
Locus51285.1	0	4.45943
Locus51292.1	0	4.64386
Locus51293.1	0	6.94251
Locus51295.1	0	6.08746
Locus51300.1	0	6
Locus51303.1	0	5.64386
Locus51304.1	0	5.16993
Locus51313.1	0	4.85798
Locus51316.1	1	5.83289
Locus51317.1	0	6.39232
Locus51330.1	0	4.58496
Locus51333.1	0	6.04439
Locus51342.1	0	5.61471
Locus51348.1	0	4.32193
Locus51358.1	0	5.16993
Locus51360.1	0	4.45943
Locus51362.1	0	4.32193
Locus51364.1	0	5.67243
Locus51371.1	0	5.2854
Locus51373.1	0	4.24793
Locus51380.1	0	5.24793
Locus51384.1	0	5.04439
Locus51389.1	0	4.32193
Locus51392.1	0	5.35755
Locus51396.1	0	5.75489
Locus51413.1	0	4.52356
Locus51426.1	0	5.49185
Locus51434.1	0	5.83289
Locus51435.1	0	4.85798
Locus51437.1	0	4.64386
Locus51443.1	0	4.58496
Locus51451.1	0	5
Locus51454.1	0	6.47573
Locus51455.1	0	4.32193
Locus51466.1	0	4.85798
Locus51466.2	0	5.08746
Locus51475.1	0	4.58496
Locus51476.1	0	4.24793
Locus51477.1	0	4.52356
Locus51488.1	0	4.52356
Locus51489.1	0	4.75489
Locus51491.1	0	5.32193
Locus51511.1	0	4.24793
Locus51513.1	0	4.64386
Locus51517.1	0	4.45943
Locus51526.1	0	5.24793
Locus51531.1	0	5.35755
Locus51538.1	0	4.90689
Locus51557.1	0	4.64386
Locus5156.1	6.61471	0
Locus5156.2	6.61471	0
Locus51565.1	0	5.04439
Locus51578.1	0	5.24793
Locus51580.1	0	5.32193
Locus51589.1	0	6.16993
Locus51594.1	0	4.24793
Locus51599.1	0	5.24793
Locus51604.1	0	5.08746
Locus51609.1	0	4.70044
Locus51620.1	0	4.80735
Locus51625.1	0	4.85798
Locus51625.2	0	4.70044
Locus51632.1	0	4.52356
Locus51639.1	0	6.02237
Locus51640.1	0	4.80735
Locus51641.1	0	5.32193
Locus51658.1	0	4.45943
Locus51664.1	0	5.42626
Locus51673.1	0	4.52356
Locus51676.1	0	4.90689
Locus51677.1	0	5.20945
Locus51682.1	0	4.70044
Locus51692.1	0	4.75489
Locus51693.1	0	6.64386
Locus51703.1	0	5.20945
Locus51706.1	0	6.58496
Locus51725.1	0	4.58496
Locus51726.1	0	5.32193
Locus51749.1	0	4.80735
Locus51763.1	0	4.45943
Locus51776.1	0	4.70044
Locus51778.1	0	6
Locus51781.1	0	4.75489
Locus51796.1	0	4.9542
Locus51817.1	0	4.52356
Locus51834.1	0	4.75489
Locus5185.1	7.71425	9.93958
Locus5185.2	7.83289	9.94544
Locus5185.5	7.91289	9.97585
Locus5185.7	7.7211	9.97154
Locus51870.1	0	4.32193
Locus51875.1	0	4.39232
Locus51876.1	0	5.70044
Locus51891.1	0	4.52356
Locus51936.1	0	4.9542
Locus51949.1	0	4.45943
Locus5195.1	9.52356	0
Locus5195.2	9.56033	0
Locus51957.1	0	4.58496
Locus51960.1	0	4.75489
Locus51971.1	0	4.24793
Locus51985.1	0	5.16993
Locus5199.1	5.80735	0
Locus52.1	6.88264	4.39232
Locus5200.1	7.78136	0
Locus52016.1	0	4.58496
Locus52032.1	0	4.58496
Locus52057.1	0	4.58496
Locus52071.1	0	5.67243
Locus52081.1	0	4.24793
Locus52098.1	0	4.24793
Locus52125.1	0	4.58496
Locus52150.1	0	4.45943
Locus52151.1	0	4.32193
Locus52157.1	0	4.39232
Locus52163.1	0	5
Locus52237.1	0	4.58496
Locus52257.1	0	4.45943
Locus5226.1	5.42626	0
Locus5226.3	5.64386	0
Locus52265.1	0	4.24793
Locus52285.1	0	5.58496
Locus52388.1	0	4.32193
Locus52389.1	0	4.52356
Locus52409.1	0	4.39232
Locus52438.1	0	4.70044
Locus52489.1	0	5.64386
Locus52545.1	0	4.64386
Locus52614.1	0	4.24793
Locus5262.4	7.96	5.2854
Locus5262.8	7.91289	3.32193
Locus5262.9	8.01681	5.32193
Locus52640.1	0	5.88264
Locus52870.1	0	5.16993
Locus5295.2	9.15228	11.1389
Locus5295.4	9.75989	11.6018
Locus52977.1	0	4.39232
Locus52990.1	0	4.24793
Locus533.1	8.29002	5.64386
Locus533.2	8.41785	5.97728
Locus533.3	7.19967	4.70044
Locus533.4	8.46352	6
Locus533.5	8.49985	6.08746
Locus533.6	8.46352	5.93074
Locus533.7	8.49185	6.08746
Locus533.8	9.15228	6.67243
Locus533.9	8.50383	6.02237
Locus5358.6	2	5.78136
Locus5358.7	1.58496	5.39232
Locus5362.2	5.90689	2.32193
Locus5362.4	6.02237	2.32193
Locus5362.6	5.93074	2.32193
Locus5400.1	9.85953	8.14975
Locus5400.3	8.26679	6.65821
Locus5400.5	9.8933	8.17991
Locus5408.1	5.04439	1.58496
Locus5412.1	5.12928	0
Locus5415.2	6.14975	4.08746
Locus5417.3	2.32193	5.64386
Locus5469.1	7.21917	5.12928
Locus5469.2	7.20945	5.08746
Locus55.1	10.6618	9.12412
Locus55.5	10.7871	9.26209
Locus55.6	10.6636	9.14466
Locus5502.2	5.32193	2.80735
Locus5513.1	6.02237	2
Locus5513.2	7.9542	3.16993
Locus5513.3	6.10852	0
Locus5513.4	8.01123	2.58496
Locus556.1	11.3487	7.74819
Locus556.2	11.412	7.84549
Locus5565.2	7.40088	0
Locus5565.3	6.37504	0
Locus5565.4	7.62936	0
Locus5567.1	1	4.85798
Locus559.1	5.42626	3
Locus5599.9	5.35755	7.61471
Locus5600.1	2.32193	5.49185
Locus5655.2	8.43463	6.59991
Locus5655.5	8.86109	7.17991
Locus5672.7	2	6.94251
Locus5716.1	9.79279	7.83289
Locus5723.1	8.65105	3.45943
Locus5723.2	9.74147	4.85798
Locus5730.1	4.08746	0
Locus5739.1	5.78136	0
Locus5744.2	6.49185	4.45943
Locus5744.8	7.36632	5.61471
Locus580.8	4.52356	7.06609
Locus5854.1	6.61471	0
Locus5857.1	5.42626	7.80735
Locus5862.1	7.61471	5.20945
Locus5862.2	5.61471	2
Locus5862.3	6.79442	4.64386
Locus5862.4	6.72792	4.24793
Locus5867.1	6.30378	8.3837
Locus5867.2	6.26679	8.37938
Locus5867.3	6.08746	8.29462
Locus5867.4	6.26679	8.40939
Locus5906.1	9.82814	1
Locus5906.2	9.82496	1
Locus5932.1	7.54689	5.88264
Locus5933.1	4.16993	0
Locus595.4	4.9542	0
Locus5968.1	5.70044	3.45943
Locus6016.3	7.64386	4.32193
Locus6016.8	8.37938	6.50779
Locus6018.10	0	6.2854
Locus6018.12	1.58496	6.24793
Locus6023.1	8.87344	0
Locus6023.2	8.35315	0
Locus6047.1	4.32193	6.80735
Locus6047.2	2.80735	5.9542
Locus6047.3	3	6.02237
Locus6047.4	3	6.52356
Locus6047.5	4.75489	7.11894
Locus605.1	6.47573	4
Locus605.2	7.11894	5.04439
Locus605.3	7.20945	4.70044
Locus605.4	7.32193	4.80735
Locus605.5	7.43463	4.52356
Locus6059.1	2.32193	5.45943
Locus6093.3	6.89482	4.70044
Locus6116.1	9.90839	6.59991
Locus6116.2	9.4818	5.88264
Locus6129.2	2	6.80735
Locus6154.2	5.88264	0
Locus6212.2	7.04439	4.9542
Locus6219.1	5.04439	1
Locus6224.1	6.12928	3.32193
Locus6224.2	7.13955	4.39232
Locus6224.3	7.07682	4.24793
Locus6225.1	7.70044	4.85798
Locus6225.2	9.06609	6.16993
Locus6246.2	0	4.64386
Locus6352.2	6.9542	4.9542
Locus6352.3	6.65821	4.24793
Locus6380.1	3	5.83289
Locus6380.3	4.08746	6.53916
Locus639.3	11.3465	9.84078
Locus6403.1	6.33985	0
Locus6411.1	7.8009	5.85798
Locus6447.1	4.80735	0
Locus6458.1	6.80735	4.16993
Locus6479.1	6.82018	0
Locus6479.2	6.90689	0
Locus6479.3	6.02237	0
Locus6479.4	6.79442	0
Locus6529.9	2.58496	8.97441
Locus6534.1	6.08746	0
Locus6534.2	5.80735	0
Locus6534.3	6.35755	0
Locus6579.2	0	10.1787
Locus6579.6	0	8.24793
Locus6579.8	6.72792	9.2738
Locus6579.9	6.08746	10.5459
Locus6626.1	3.32193	7.16993
Locus6626.2	2.58496	6.45943
Locus6626.4	1	6.04439
Locus6626.6	4.70044	8.3443
Locus6658.2	5.67243	0
Locus6658.3	5.52356	2.80735
Locus6658.4	6.93074	0
Locus669.1	10.2842	8.72792
Locus669.2	10.5392	8.94544
Locus669.3	10.236	8.60733
Locus669.4	10.5343	8.94837
Locus669.6	10.4062	8.81378
Locus669.8	10.4136	8.74819
Locus669.9	10.5469	8.9629
Locus6719.1	5.97728	0
Locus6720.6	6.58496	3.80735
Locus6720.9	6.42626	2.80735
Locus6749.1	5.04439	0
Locus677.3	5.9542	1
Locus6770.1	7.60733	5.75489
Locus6778.4	7.25739	5.45943
Locus6780.1	8.59246	11.5338
Locus6780.2	8.17493	10.983
Locus6807.2	6.70044	8.73809
Locus6815.2	3.32193	6.90689
Locus6830.1	6	3.16993
Locus6881.4	2	5.80735
Locus6912.2	0	4.52356
Locus6933.1	4.85798	1.58496
Locus697.1	6.61471	1
Locus6976.1	3.32193	7.07682
Locus6976.2	3.58496	9.02237
Locus6976.3	3.32193	9.02237
Locus6978.2	5.39232	1
Locus6988.2	5.83289	9.39446
Locus700.2	1	5.12928
Locus700.6	1.58496	6.22882
Locus7009.1	8.67596	0
Locus702.1	6	8.26209
Locus702.10	4.90689	7.43463
Locus702.2	5.9542	8.17493
Locus702.4	5.85798	7.87036
Locus702.5	6.08746	8.46352
Locus702.7	6.32193	8.67243
Locus702.8	6.24793	8.42626
Locus702.9	6.65821	8.98584
Locus7029.1	5.32193	0
Locus7127.9	4.80735	7.66534
Locus7152.1	10.2842	7.2384
Locus7152.2	10.3805	7.27612
Locus7178.1	2	8.97154
Locus7178.3	2.58496	9.06609
Locus7178.5	0	9.11374
Locus7178.6	0	5.12928
Locus7178.9	0	9.16491
Locus7180.4	0	5.52356
Locus7180.6	0	6.44294
Locus7180.7	2.32193	8.16491
Locus7183.1	7.35755	5.42626
Locus7192.1	7.57743	5.80735
Locus7223.1	0	5.16993
Locus7224.1	7.15987	1.58496
Locus7264.1	5.35755	2.58496
Locus7275.1	6.10852	3.16993
Locus7275.2	6.58496	0
Locus7275.4	6.35755	1.58496
Locus7345.1	2.58496	5.85798
Locus7345.2	2	5.75489
Locus7345.3	2.32193	6.04439
Locus7362.11	2.80735	6.10852
Locus7362.12	6.75489	8.7211
Locus7362.8	6.04439	8.15482
Locus737.1	9.29921	7.67948
Locus737.2	10.8041	9.13955
Locus737.3	10.3531	8.75154
Locus737.4	10.5411	8.96
Locus737.5	7.82655	6.10852
Locus737.6	10.5971	8.98014
Locus737.8	10.7524	9.08481
Locus737.9	10.8242	9.17742
Locus7406.1	6.53916	2
Locus7464.1	4.80735	1
Locus7464.2	6.04439	1.58496
Locus765.6	4.45943	6.79442
Locus765.8	6.56986	8.81378
Locus7657.1	5.97728	8.03892
Locus7657.2	6.08746	8.24793
Locus7699.4	4.45943	0
Locus7779.1	2.32193	5.64386
Locus7787.1	0	6.91886
Locus7872.4	9.22159	6.75489
Locus7872.8	9.33092	6.76818
Locus7874.1	8.92778	6.14975
Locus7874.2	8.96867	6.16993
Locus7876.1	7.84549	3.16993
Locus7876.2	7.26679	3
Locus7879.5	6.93074	3.58496
Locus7879.6	6.67243	0
Locus7890.2	9.73978	7.53138
Locus7894.1	5.83289	3.58496
Locus7894.4	8.09803	6.40939
Locus7894.5	8.15482	6.35755
Locus7917.1	8.20457	6.08746
Locus7917.2	8.19967	6.22882
Locus7936.1	4.80735	7.04439
Locus7936.10	4.80735	7.02237
Locus7936.7	4.80735	7.01123
Locus7958.1	4.80735	1
Locus7960.1	5.78136	3.32193
Locus7960.2	5.93074	3.32193
Locus7960.3	5.39232	2.80735
Locus7960.4	6.16993	3.32193
Locus7985.1	5.80735	0
Locus7986.1	8.31288	4.39232
Locus7986.2	8.41363	4.39232
Locus7986.3	8.41363	4.39232
Locus7986.4	8.41363	4.39232
Locus7986.5	8.3966	4.39232
Locus7991.3	5.97728	3.45943
Locus8014.1	8.01681	4.85798
Locus8014.2	6.22882	3.32193
Locus8014.3	6.56986	3.45943
Locus8014.4	9.20457	5.90689
Locus8021.1	5.90689	8.11374
Locus8021.2	5.20945	7.34873
Locus8021.3	4.80735	8.01123
Locus8021.4	5.64386	8.41785
Locus8044.1	7.07682	2.80735
Locus8071.1	6.16993	8.27612
Locus8128.1	8.47978	0
Locus8128.2	8.3443	0
Locus8128.3	8.97154	0
Locus8164.1	9.55842	7.67948
Locus8164.2	9.54303	7.71425
Locus8164.3	9.56605	7.77479
Locus8180.1	4.52356	0
Locus8189.1	7.44294	2.58496
Locus8199.1	8.49586	6
Locus8199.3	8.85175	6.74147
Locus8243.1	7.12928	4.75489
Locus8243.2	8.5157	6.14975
Locus8258.1	6.45943	3
Locus8258.2	8.62205	5.88264
Locus8274.1	5.12928	0
Locus8296.1	7.96578	5.32193
Locus830.1	10.5555	5.12928
Locus830.2	9.6865	4.90689
Locus830.3	10.5746	5.2854
Locus830.4	8.82972	4.16993
Locus830.5	10.8384	5.55459
Locus830.6	10.7177	5.08746
Locus8305.1	3.32193	6.45943
Locus8305.2	3.32193	7.48382
Locus8320.1	6.82018	0
Locus8363.1	6.49185	0
Locus8363.2	5.35755	0
Locus837.1	6.6865	8.64386
Locus8441.1	2.58496	6.20945
Locus8471.1	7.44294	0
Locus8483.1	3.32193	6.24793
Locus8483.2	2.32193	6.2854
Locus8483.4	3.45943	6.71425
Locus8510.1	6.75489	8.75489
Locus8519.1	5.32193	7.70044
Locus8519.2	5.42626	7.70044
Locus8525.4	4.75489	6.9542
Locus8525.5	4.39232	6.70044
Locus8537.1	4.24793	7.24793
Locus8540.2	6.26679	3.58496
Locus8540.3	6.33985	3.58496
Locus855.1	0	5.45943
Locus8569.1	8.25739	0
Locus8598.1	8.55075	0
Locus8632.5	7.63662	5.61471
Locus869.1	10.3772	8.66178
Locus869.2	9.13443	7.16993
Locus869.3	10.4305	8.75822
Locus8747.1	6.47573	3.16993
Locus8761.1	7.73471	5.08746
Locus8761.2	8.33092	5.70044
Locus879.1	11.3236	9.24793
Locus879.2	11.381	9.34873
Locus879.3	11.7863	9.90689
Locus879.4	11.6101	9.83131
Locus879.5	11.9296	9.88874
Locus879.6	11.6869	9.85331
Locus879.7	11.6996	10.058
Locus879.8	11.764	9.91886
Locus879.9	12.0437	10.1072
Locus884.2	11.8049	8.25267
Locus884.4	10.2252	6.61471
Locus884.5	9.73471	6.83289
Locus884.6	10.9958	7.74147
Locus884.8	11.4115	7.82655
Locus884.9	11.8041	8.27146
Locus8870.1	4	6.35755
Locus8870.3	3.80735	6.35755
Locus8902.3	4.90689	7.10852
Locus8917.1	8.02791	6.24793
Locus8958.1	6.72792	9.99152
Locus8958.2	6.59991	9.95855
Locus8958.3	6.70044	9.99152
Locus8958.4	6.96578	9.85643
Locus8958.5	7.15987	9.69349
Locus8958.6	7.36632	9.75154
Locus8958.7	6.67243	10.0768
Locus9012.3	5.24793	2
Locus9051.1	5.67243	0
Locus9071.1	6.10852	3.90689
Locus9078.1	8.43879	10.7099
Locus9078.3	8.49586	10.7398
Locus9078.4	8.55459	10.7665
Locus9078.5	8.26209	10.4594
Locus9078.6	8.37069	10.3454
Locus9078.7	8.56224	10.8154
Locus9127.2	6.72792	0
Locus9141.1	7.3837	4.24793
Locus9149.1	7.10852	2
Locus9172.2	1	5.78136
Locus9187.1	9.66178	7.85175
Locus9187.2	9.66	7.82655
Locus9187.3	9.69523	7.86419
Locus9203.1	5.32193	2.80735
Locus9205.1	5.35755	2.80735
Locus921.1	10.8595	9.3015
Locus9234.1	6.76818	2.58496
Locus9237.1	6.93074	3.80735
Locus9237.2	6.87036	4.58496
Locus9247.1	8.48784	5.67243
Locus9247.2	8.16993	5.12928
Locus9247.3	8.38802	5.61471
Locus9247.4	8.43879	5.64386
Locus9247.5	8.2854	5.52356
Locus9247.6	8.52356	5.64386
Locus9336.3	8.69	7.04439
Locus9336.4	7.76155	6.10852
Locus9360.1	5.9542	0
Locus9360.2	6.08746	0
Locus9553.1	3.45943	6.39232
Locus9553.2	3.16993	6.33985
Locus9568.1	7.17991	2.58496
Locus9568.2	6.82018	1.58496
Locus9612.1	8.80413	6.32193
Locus9612.2	8.82972	6.35755
Locus9636.1	1	4.85798
Locus9647.1	4.85798	0
Locus9658.1	6.79442	9.63662
Locus9658.2	6.83289	9.55459
Locus9658.3	6.75489	9.43045
Locus9658.4	6.78136	9.66
Locus9734.1	5.20945	7.45121
Locus9734.3	5	7.5157
Locus9739.1	7.48382	3
Locus9739.2	7.63662	3
Locus9740.1	7.91886	5.97728
Locus9740.2	7.99435	6.08746
Locus9807.1	2	5.2854
Locus9807.2	2.58496	5.97728
Locus9828.2	5.85798	7.87036
Locus983.2	6.6865	4.70044
Locus984.5	4.32193	0
Locus984.8	8.14975	5.49185
Locus9846.1	6.82018	4.85798
Locus9846.2	6.44294	4.52356
Locus985.1	10.3565	8.29462
Locus9865.1	8.17493	0
Locus9865.2	8.0607	0
Locus9911.10	7.93664	4.52356
Locus9911.6	6.16993	2.58496
Locus9911.7	7.16993	0
Locus9911.8	7.16993	0
Locus9911.9	7.93664	4.52356
Locus9930.1	6.30378	4.16993
Locus9957.1	7.02237	4.32193
Locus9977.1	8.12412	10.9144
Locus9977.2	8.15987	10.952
Locus9977.3	8.38802	11.1954
Locus9999.1	7.56224	5.61471
