# Supplementary material for: Large-Scale Transcriptome Analysis of Two Sugarcane Genotypes Contrasting for Lignin Content
Source: PLoS One. 2015 Aug 4;10(8):e0134909. doi: 10.1371/journal.pone.0134909 (PMC4524650; doi:10.1371/journal.pone.0134909)
Supplement: S4 File — (TXT) [file pone.0134909.s004.txt]

Transcript	Cluster
Locus1.1	39
Locus1.2	13
Locus1.3	13
Locus10.1	56
Locus10.2	78
Locus100.1	58
Locus100.2	58
Locus100.3	55
Locus100.4	55
Locus100.5	58
Locus1000.1	5
Locus1000.2	5
Locus1000.3	5
Locus10000.1	7
Locus10001.1	7
Locus10002.1	30
Locus10002.2	30
Locus10002.3	30
Locus10003.1	77
Locus10003.2	77
Locus10004.1	31
Locus10005.1	20
Locus10005.2	33
Locus10005.3	20
Locus10006.1	39
Locus10007.1	26
Locus10007.2	84
Locus10007.3	42
Locus10007.4	42
Locus10007.5	42
Locus10008.1	54
Locus10008.2	98
Locus10009.1	50
Locus1001.1	51
Locus10010.1	54
Locus10010.2	62
Locus10010.3	54
Locus10010.4	54
Locus10011.1	63
Locus10011.2	32
Locus10012.1	34
Locus10012.2	34
Locus10012.3	34
Locus10012.4	34
Locus10012.5	34
Locus10012.6	34
Locus10013.1	49
Locus10014.1	56
Locus10014.2	56
Locus10014.3	23
Locus10014.4	23
Locus10014.5	56
Locus10015.1	98
Locus10015.2	86
Locus10016.1	72
Locus10017.1	83
Locus10018.1	80
Locus10018.2	64
Locus10018.3	80
Locus10018.4	80
Locus10019.1	39
Locus1002.1	12
Locus1002.2	26
Locus1002.3	26
Locus10020.1	50
Locus10020.2	50
Locus10020.3	50
Locus10020.4	61
Locus10021.1	31
Locus10022.1	84
Locus10022.2	96
Locus10023.1	74
Locus10023.2	48
Locus10023.3	74
Locus10023.4	77
Locus10024.1	57
Locus10024.2	86
Locus10025.1	88
Locus10026.1	67
Locus10027.1	36
Locus10028.1	54
Locus10029.1	84
Locus10029.2	51
Locus1003.1	50
Locus1003.2	41
Locus1003.3	50
Locus10030.1	26
Locus10030.2	50
Locus10030.3	50
Locus10031.1	89
Locus10031.2	89
Locus10031.3	89
Locus10032.1	85
Locus10032.2	85
Locus10033.1	75
Locus10033.2	75
Locus10034.1	70
Locus10034.2	70
Locus10034.3	70
Locus10034.4	70
Locus10034.5	70
Locus10034.6	70
Locus10035.1	62
Locus10035.2	62
Locus10036.1	23
Locus10037.1	86
Locus10038.1	15
Locus10038.2	15
Locus10038.3	81
Locus10039.1	32
Locus1004.1	82
Locus10040.1	96
Locus10040.2	62
Locus10040.3	62
Locus10040.4	62
Locus10040.5	12
Locus10041.1	27
Locus10041.2	27
Locus10042.1	64
Locus10042.2	64
Locus10042.3	18
Locus10042.4	64
Locus10042.5	18
Locus10042.6	40
Locus10042.7	64
Locus10043.1	36
Locus10044.1	51
Locus10044.2	31
Locus10045.1	97
Locus10045.2	97
Locus10046.1	99
Locus10047.1	4
Locus10048.1	73
Locus10049.1	67
Locus1005.1	10
Locus1005.2	51
Locus10050.1	78
Locus10051.1	70
Locus10052.1	30
Locus10053.1	12
Locus10053.2	12
Locus10053.3	12
Locus10053.4	54
Locus10053.5	12
Locus10053.6	12
Locus10053.7	12
Locus10054.1	3
Locus10055.1	10
Locus10056.1	21
Locus10057.1	48
Locus10058.1	27
Locus10058.2	89
Locus10058.3	89
Locus10059.1	70
Locus10059.2	21
Locus10059.3	21
Locus1006.1	83
Locus10060.1	78
Locus10061.1	10
Locus10062.1	12
Locus10062.2	12
Locus10062.3	12
Locus10062.4	12
Locus10062.5	26
Locus10063.1	48
Locus10063.2	51
Locus10064.1	14
Locus10064.2	14
Locus10065.1	54
Locus10066.1	48
Locus10067.1	53
Locus10067.2	2
Locus10067.3	53
Locus10068.1	49
Locus10068.2	30
Locus10068.3	86
Locus10069.1	77
Locus10069.2	77
Locus10069.3	30
Locus10069.4	53
Locus10069.5	53
Locus1007.1	35
Locus1007.2	41
Locus1007.3	35
Locus1007.4	45
Locus1007.5	90
Locus10070.1	72
Locus10071.1	42
Locus10071.2	42
Locus10072.1	33
Locus10072.2	33
Locus10072.3	70
Locus10072.4	33
Locus10073.1	23
Locus10073.2	23
Locus10074.1	42
Locus10074.2	54
Locus10075.1	74
Locus10075.2	1
Locus10076.1	26
Locus10077.1	51
Locus10078.1	42
Locus10079.1	40
Locus1008.1	35
Locus10080.1	39
Locus10081.1	82
Locus10081.2	51
Locus10081.3	10
Locus10082.1	85
Locus10082.2	85
Locus10083.1	47
Locus10083.2	49
Locus10084.1	14
Locus10084.2	14
Locus10085.1	77
Locus10086.1	83
Locus10087.1	88
Locus10088.1	34
Locus10088.2	62
Locus10088.3	26
Locus10088.4	12
Locus10088.5	26
Locus10088.6	18
Locus10088.7	10
Locus10088.8	56
Locus10089.1	80
Locus10089.2	80
Locus10089.3	80
Locus10089.4	80
Locus10089.5	80
Locus1009.1	51
Locus1009.2	57
Locus1009.3	57
Locus10090.1	100
Locus10090.2	78
Locus10090.3	100
Locus10090.4	34
Locus10090.5	39
Locus10090.6	100
Locus10091.1	44
Locus10091.2	85
Locus10092.1	100
Locus10092.2	95
Locus10093.1	39
Locus10093.2	39
Locus10094.1	40
Locus10095.1	82
Locus10096.1	39
Locus10096.2	37
Locus10096.3	70
Locus10096.4	76
Locus10096.5	12
Locus10097.1	85
Locus10097.2	34
Locus10098.1	36
Locus10098.2	37
Locus10098.3	37
Locus10098.4	79
Locus10099.1	23
Locus101.1	25
Locus101.2	61
Locus101.3	59
Locus101.4	25
Locus101.5	59
Locus1010.1	11
Locus1010.2	59
Locus1010.3	80
Locus1010.4	59
Locus10100.1	33
Locus10100.2	98
Locus10100.3	23
Locus10101.1	54
Locus10101.2	30
Locus10102.1	70
Locus10102.2	21
Locus10102.3	30
Locus10102.4	30
Locus10102.5	30
Locus10102.6	54
Locus10102.7	70
Locus10102.8	30
Locus10103.1	37
Locus10104.1	72
Locus10105.1	62
Locus10105.2	56
Locus10105.3	34
Locus10105.4	56
Locus10106.1	54
Locus10106.2	31
Locus10107.1	84
Locus10107.2	84
Locus10108.1	85
Locus10109.1	88
Locus1011.1	77
Locus1011.2	77
Locus10110.1	34
Locus10111.1	50
Locus10111.2	89
Locus10111.3	41
Locus10111.4	89
Locus10111.5	50
Locus10112.1	27
Locus10112.2	27
Locus10112.3	27
Locus10113.1	96
Locus10114.1	49
Locus10114.2	64
Locus10114.3	49
Locus10115.1	83
Locus10116.1	85
Locus10116.2	34
Locus10116.3	4
Locus10116.4	80
Locus10116.5	34
Locus10117.1	46
Locus10118.1	49
Locus10119.1	36
Locus10119.2	82
Locus10119.3	82
Locus10119.4	96
Locus10119.5	10
Locus10119.6	72
Locus10119.7	10
Locus10119.8	37
Locus10119.9	10
Locus1012.1	41
Locus1012.2	35
Locus1012.3	35
Locus10120.1	83
Locus10120.2	77
Locus10120.3	98
Locus10120.4	2
Locus10121.1	42
Locus10121.2	62
Locus10121.3	26
Locus10121.4	62
Locus10121.5	20
Locus10121.6	42
Locus10122.1	49
Locus10122.2	40
Locus10123.1	33
Locus10123.2	63
Locus10123.3	12
Locus10124.1	44
Locus10124.2	44
Locus10124.3	44
Locus10125.1	26
Locus10125.2	21
Locus10126.1	20
Locus10127.1	49
Locus10128.1	72
Locus10128.10	32
Locus10128.11	97
Locus10128.12	27
Locus10128.13	97
Locus10128.2	48
Locus10128.3	48
Locus10128.4	27
Locus10128.5	63
Locus10128.6	21
Locus10128.7	89
Locus10128.8	57
Locus10128.9	57
Locus10129.1	46
Locus10129.2	46
Locus1013.1	57
Locus1013.2	98
Locus1013.3	98
Locus1013.4	98
Locus1013.5	57
Locus10130.1	33
Locus10130.2	62
Locus10131.1	86
Locus10131.2	86
Locus10132.1	64
Locus10133.1	32
Locus10134.1	2
Locus10134.2	97
Locus10135.1	69
Locus10136.1	49
Locus10137.1	39
Locus10138.1	86
Locus10139.1	41
Locus10139.10	41
Locus10139.2	41
Locus10139.3	41
Locus10139.4	41
Locus10139.5	45
Locus10139.6	45
Locus10139.7	41
Locus10139.8	41
Locus10139.9	45
Locus1014.1	97
Locus1014.2	97
Locus1014.3	98
Locus1014.4	97
Locus10140.1	86
Locus10140.2	78
Locus10141.1	34
Locus10141.2	34
Locus10141.3	34
Locus10142.1	74
Locus10142.2	74
Locus10143.1	51
Locus10143.2	74
Locus10143.3	31
Locus10143.4	31
Locus10144.1	47
Locus10144.2	47
Locus10145.1	41
Locus10146.1	96
Locus10146.2	10
Locus10147.1	34
Locus10147.2	34
Locus10147.3	48
Locus10147.4	34
Locus10147.5	56
Locus10147.6	56
Locus10148.1	96
Locus10149.1	89
Locus10149.2	86
Locus10149.3	50
Locus1015.1	71
Locus1015.2	71
Locus1015.3	71
Locus1015.4	71
Locus1015.5	71
Locus10150.1	40
Locus10150.2	47
Locus10150.3	85
Locus10151.1	18
Locus10152.1	88
Locus10153.1	63
Locus10154.1	48
Locus10154.2	77
Locus10154.3	24
Locus10154.4	97
Locus10154.5	74
Locus10154.6	24
Locus10155.1	32
Locus10156.1	56
Locus10156.2	56
Locus10157.1	74
Locus10158.1	18
Locus10159.1	12
Locus10159.2	12
Locus1016.1	47
Locus1016.10	13
Locus1016.2	100
Locus1016.3	85
Locus1016.4	100
Locus1016.5	85
Locus1016.6	99
Locus1016.7	85
Locus1016.8	18
Locus1016.9	27
Locus10160.1	57
Locus10161.1	12
Locus10161.2	30
Locus10162.1	56
Locus10163.1	21
Locus10164.1	3
Locus10165.1	49
Locus10166.1	88
Locus10167.1	70
Locus10167.2	23
Locus10167.3	23
Locus10167.4	75
Locus10167.5	75
Locus10167.6	70
Locus10167.7	2
Locus10167.8	2
Locus10168.1	76
Locus10168.2	82
Locus10168.3	51
Locus10169.1	63
Locus10169.2	51
Locus1017.1	53
Locus10170.1	39
Locus10170.2	84
Locus10170.3	96
Locus10171.1	87
Locus10171.2	87
Locus10172.1	2
Locus10172.2	98
Locus10173.1	64
Locus10174.1	95
Locus10175.1	6
Locus10175.2	84
Locus10176.1	54
Locus10177.1	62
Locus10177.2	62
Locus10177.3	12
Locus10178.1	97
Locus10179.1	37
Locus10179.2	82
Locus10179.3	82
Locus1018.1	34
Locus1018.2	34
Locus1018.3	56
Locus10180.1	34
Locus10180.2	18
Locus10180.3	34
Locus10181.1	63
Locus10182.1	85
Locus10183.1	31
Locus10183.2	72
Locus10183.3	2
Locus10184.1	6
Locus10185.1	49
Locus10185.2	62
Locus10185.3	47
Locus10185.4	47
Locus10185.5	62
Locus10186.1	63
Locus10186.2	84
Locus10187.1	49
Locus10187.2	10
Locus10187.3	49
Locus10188.1	62
Locus10188.2	56
Locus10188.3	56
Locus10189.1	84
Locus10189.2	96
Locus10189.3	96
Locus1019.1	77
Locus10190.1	66
Locus10190.2	66
Locus10190.3	66
Locus10191.1	10
Locus10191.2	10
Locus10192.1	20
Locus10193.1	97
Locus10193.2	86
Locus10194.1	4
Locus10195.1	76
Locus10195.2	51
Locus10195.3	10
Locus10196.1	63
Locus10197.1	1
Locus10198.1	32
Locus10199.1	57
Locus10199.2	26
Locus102.1	14
Locus102.2	20
Locus102.3	52
Locus102.4	52
Locus1020.1	15
Locus1020.2	15
Locus10200.1	57
Locus10201.1	18
Locus10201.2	56
Locus10202.1	88
Locus10203.1	6
Locus10203.2	62
Locus10203.3	12
Locus10204.1	21
Locus10204.2	33
Locus10205.1	33
Locus10205.2	40
Locus10205.3	64
Locus10205.4	33
Locus10206.1	47
Locus10207.1	1
Locus10207.2	7
Locus10207.3	70
Locus10208.1	7
Locus10209.1	96
Locus1021.1	90
Locus1021.2	45
Locus1021.3	71
Locus10210.1	83
Locus10211.1	47
Locus10212.1	1
Locus10213.1	49
Locus10213.2	10
Locus10214.1	47
Locus10214.2	56
Locus10215.1	48
Locus10215.10	63
Locus10215.11	20
Locus10215.2	39
Locus10215.3	74
Locus10215.4	99
Locus10215.5	20
Locus10215.6	30
Locus10215.7	26
Locus10215.8	98
Locus10215.9	30
Locus10216.1	67
Locus10217.1	48
Locus10218.1	10
Locus10219.1	79
Locus10219.2	37
Locus10219.3	18
Locus10219.4	79
Locus1022.1	89
Locus1022.2	41
Locus1022.3	89
Locus1022.4	41
Locus10220.1	56
Locus10220.2	47
Locus10221.1	98
Locus10221.2	2
Locus10222.1	68
Locus10223.1	30
Locus10224.1	99
Locus10225.1	20
Locus10226.1	98
Locus10226.2	97
Locus10226.3	70
Locus10226.4	97
Locus10226.5	53
Locus10227.1	18
Locus10227.2	31
Locus10228.1	77
Locus10228.2	98
Locus10229.1	4
Locus1023.1	52
Locus1023.2	32
Locus1023.3	52
Locus1023.4	52
Locus1023.5	52
Locus1023.6	52
Locus1023.7	52
Locus1023.8	52
Locus10230.1	49
Locus10230.2	21
Locus10231.1	30
Locus10232.1	36
Locus10233.1	75
Locus10234.1	41
Locus10234.2	89
Locus10234.3	41
Locus10234.4	27
Locus10234.5	42
Locus10234.6	41
Locus10235.1	96
Locus10235.2	33
Locus10235.3	82
Locus10235.4	48
Locus10235.5	10
Locus10235.6	62
Locus10236.1	80
Locus10237.1	72
Locus10238.1	18
Locus10238.2	56
Locus10238.3	49
Locus10238.4	44
Locus10238.5	44
Locus10238.6	80
Locus10239.1	54
Locus10239.2	54
Locus10239.3	54
Locus10239.4	54
Locus1024.1	71
Locus10240.1	64
Locus10240.2	40
Locus10241.1	83
Locus10242.1	24
Locus10242.2	24
Locus10242.3	24
Locus10242.4	24
Locus10243.1	47
Locus10244.1	48
Locus10244.2	14
Locus10244.3	76
Locus10244.4	14
Locus10244.5	14
Locus10245.1	47
Locus10246.1	54
Locus10246.2	76
Locus10247.1	47
Locus10247.2	10
Locus10248.1	82
Locus10249.1	20
Locus10249.2	20
Locus1025.1	61
Locus1025.2	95
Locus10250.1	69
Locus10251.1	49
Locus10252.1	36
Locus10252.2	85
Locus10252.3	44
Locus10253.1	77
Locus10253.2	77
Locus10254.1	88
Locus10255.1	29
Locus10256.1	86
Locus10256.2	27
Locus10256.3	27
Locus10257.1	2
Locus10257.2	2
Locus10258.1	50
Locus10258.2	95
Locus10259.1	54
Locus10259.2	62
Locus1026.1	27
Locus1026.2	27
Locus10260.1	54
Locus10260.2	54
Locus10261.1	23
Locus10262.1	41
Locus10262.2	41
Locus10262.3	41
Locus10262.4	41
Locus10263.1	42
Locus10263.2	86
Locus10264.1	72
Locus10265.1	40
Locus10265.2	40
Locus10265.3	49
Locus10265.4	64
Locus10266.1	62
Locus10266.2	62
Locus10267.1	46
Locus10267.2	5
Locus10267.3	63
Locus10267.4	5
Locus10267.5	24
Locus10267.6	5
Locus10268.1	31
Locus10269.1	56
Locus10269.2	100
Locus10269.3	100
Locus1027.1	59
Locus1027.10	13
Locus1027.2	21
Locus1027.3	59
Locus1027.4	59
Locus1027.5	29
Locus1027.6	59
Locus1027.7	13
Locus1027.8	70
Locus1027.9	21
Locus10270.1	23
Locus10270.2	94
Locus10270.3	4
Locus10271.1	88
Locus10272.1	6
Locus10273.1	35
Locus10273.2	35
Locus10273.3	35
Locus10273.4	90
Locus10274.1	63
Locus10275.1	83
Locus10276.1	47
Locus10277.1	88
Locus10278.1	96
Locus10279.1	67
Locus1028.1	10
Locus1028.2	84
Locus1028.3	52
Locus1028.4	52
Locus1028.5	52
Locus1028.6	63
Locus1028.7	71
Locus1028.8	71
Locus1028.9	52
Locus10280.1	62
Locus10280.2	12
Locus10281.1	98
Locus10282.1	12
Locus10282.2	34
Locus10282.3	34
Locus10283.1	42
Locus10284.1	30
Locus10284.2	77
Locus10284.3	77
Locus10285.1	33
Locus10285.2	62
Locus10286.1	74
Locus10286.2	63
Locus10286.3	46
Locus10287.1	18
Locus10287.2	51
Locus10288.1	100
Locus10289.1	37
Locus1029.1	45
Locus1029.2	45
Locus10290.1	33
Locus10290.2	31
Locus10290.3	18
Locus10290.4	23
Locus10290.5	21
Locus10291.1	69
Locus10292.1	10
Locus10293.1	39
Locus10294.1	46
Locus10294.2	46
Locus10294.3	46
Locus10294.4	46
Locus10294.5	46
Locus10294.6	46
Locus10294.7	46
Locus10294.8	46
Locus10295.1	76
Locus10295.2	76
Locus10295.3	54
Locus10296.1	99
Locus10296.2	6
Locus10296.3	43
Locus10296.4	30
Locus10296.5	77
Locus10296.6	73
Locus10296.7	77
Locus10296.8	30
Locus10296.9	77
Locus10297.1	84
Locus10298.1	74
Locus10298.2	74
Locus10299.1	39
Locus103.1	59
Locus103.2	13
Locus103.3	13
Locus1030.1	56
Locus10300.1	26
Locus10300.2	26
Locus10300.3	77
Locus10300.4	77
Locus10300.5	43
Locus10300.6	98
Locus10301.1	47
Locus10301.2	47
Locus10301.3	18
Locus10301.4	16
Locus10302.1	73
Locus10303.1	33
Locus10303.2	23
Locus10304.1	51
Locus10304.2	63
Locus10305.1	85
Locus10306.1	82
Locus10306.2	42
Locus10306.3	42
Locus10307.1	47
Locus10307.2	47
Locus10307.3	62
Locus10308.1	30
Locus10309.1	51
Locus10309.2	70
Locus10309.3	70
Locus10309.4	82
Locus10309.5	21
Locus1031.1	57
Locus1031.2	57
Locus10310.1	34
Locus10310.2	85
Locus10311.1	51
Locus10311.2	84
Locus10311.3	10
Locus10312.1	33
Locus10313.1	33
Locus10313.2	18
Locus10313.3	33
Locus10313.4	18
Locus10313.5	21
Locus10314.1	33
Locus10315.1	47
Locus10315.2	92
Locus10316.1	33
Locus10317.1	29
Locus10318.1	88
Locus10319.1	72
Locus1032.1	27
Locus10320.1	6
Locus10321.1	31
Locus10322.1	87
Locus10322.2	87
Locus10323.1	83
Locus10324.1	40
Locus10324.2	64
Locus10325.1	31
Locus10326.1	56
Locus10327.1	24
Locus10327.2	24
Locus10328.1	31
Locus10329.1	97
Locus10329.2	97
Locus1033.1	27
Locus1033.2	27
Locus1033.3	27
Locus10330.1	31
Locus10330.2	33
Locus10331.1	82
Locus10331.2	85
Locus10331.3	37
Locus10331.4	80
Locus10332.1	88
Locus10333.1	79
Locus10333.2	29
Locus10333.3	29
Locus10334.1	37
Locus10335.1	17
Locus10336.1	47
Locus10337.1	49
Locus10337.2	18
Locus10338.1	51
Locus10339.1	51
Locus10339.2	63
Locus10339.3	31
Locus1034.1	27
Locus1034.2	86
Locus1034.3	27
Locus1034.4	89
Locus10340.1	57
Locus10340.2	41
Locus10340.3	41
Locus10340.4	41
Locus10340.5	41
Locus10340.6	57
Locus10340.7	21
Locus10340.8	41
Locus10340.9	41
Locus10341.1	10
Locus10341.2	51
Locus10342.1	17
Locus10343.1	47
Locus10343.2	47
Locus10343.3	47
Locus10344.1	85
Locus10344.2	34
Locus10345.1	24
Locus10345.2	53
Locus10345.3	8
Locus10346.1	62
Locus10347.1	64
Locus10348.1	3
Locus10348.2	88
Locus10348.3	3
Locus10348.4	82
Locus10348.5	10
Locus10348.6	18
Locus10348.7	37
Locus10349.1	85
Locus10349.2	14
Locus10349.3	62
Locus10349.4	14
Locus10349.5	86
Locus10349.6	78
Locus10349.7	86
Locus10349.8	14
Locus10349.9	14
Locus1035.1	31
Locus1035.2	49
Locus10350.1	17
Locus10351.1	42
Locus10352.1	20
Locus10353.1	24
Locus10353.2	24
Locus10353.3	24
Locus10354.1	14
Locus10354.2	14
Locus10354.3	14
Locus10355.1	69
Locus10356.1	34
Locus10356.2	34
Locus10356.3	34
Locus10356.4	56
Locus10356.5	34
Locus10357.1	41
Locus10357.2	63
Locus10357.3	63
Locus10357.4	64
Locus10357.5	74
Locus10357.6	74
Locus10357.7	80
Locus10357.8	41
Locus10358.1	74
Locus10359.1	57
Locus1036.1	93
Locus1036.2	93
Locus1036.3	93
Locus1036.4	93
Locus1036.5	93
Locus10360.1	63
Locus10361.1	62
Locus10362.1	78
Locus10362.2	34
Locus10362.3	100
Locus10363.1	27
Locus10363.2	27
Locus10363.3	62
Locus10363.4	27
Locus10364.1	72
Locus10365.1	45
Locus10365.2	41
Locus10366.1	74
Locus10367.1	86
Locus10368.1	31
Locus10369.1	64
Locus10369.2	64
Locus10369.3	37
Locus10369.4	66
Locus1037.1	74
Locus1037.2	55
Locus1037.3	55
Locus1037.4	55
Locus1037.5	55
Locus1037.6	90
Locus1037.7	55
Locus1037.8	55
Locus10370.1	47
Locus10371.1	70
Locus10371.2	43
Locus10371.3	70
Locus10372.1	26
Locus10372.2	26
Locus10372.3	96
Locus10372.4	20
Locus10372.5	20
Locus10372.6	88
Locus10372.7	42
Locus10372.8	42
Locus10373.1	72
Locus10374.1	83
Locus10375.1	57
Locus10375.2	57
Locus10376.1	20
Locus10376.2	26
Locus10377.1	56
Locus10377.2	72
Locus10377.3	56
Locus10377.4	33
Locus10377.5	36
Locus10377.6	42
Locus10378.1	37
Locus10379.1	46
Locus10379.2	17
Locus1038.1	18
Locus1038.2	71
Locus10380.1	34
Locus10381.1	33
Locus10381.2	31
Locus10381.3	32
Locus10381.4	33
Locus10382.1	30
Locus10382.10	30
Locus10382.2	30
Locus10382.3	30
Locus10382.4	23
Locus10382.5	76
Locus10382.6	74
Locus10382.7	54
Locus10382.8	39
Locus10382.9	30
Locus10383.1	17
Locus10383.2	9
Locus10383.3	9
Locus10383.4	9
Locus10383.5	17
Locus10384.1	12
Locus10384.2	20
Locus10384.3	98
Locus10384.4	98
Locus10385.1	43
Locus10386.1	6
Locus10387.1	42
Locus10387.2	42
Locus10387.3	42
Locus10388.1	33
Locus10388.2	31
Locus10389.1	63
Locus1039.1	90
Locus1039.2	90
Locus1039.3	90
Locus1039.4	35
Locus1039.5	90
Locus10390.1	34
Locus10391.1	30
Locus10392.1	26
Locus10393.1	88
Locus10393.2	37
Locus10394.1	33
Locus10395.1	54
Locus10396.1	82
Locus10397.1	63
Locus10398.1	74
Locus10398.2	68
Locus10398.3	74
Locus10399.1	36
Locus104.1	83
Locus104.2	15
Locus104.3	15
Locus104.4	80
Locus104.5	16
Locus104.6	15
Locus104.7	16
Locus104.8	15
Locus1040.1	5
Locus1040.2	24
Locus1040.3	71
Locus10400.1	23
Locus10400.2	70
Locus10400.3	70
Locus10401.1	98
Locus10401.2	98
Locus10402.1	53
Locus10403.1	23
Locus10403.2	46
Locus10403.3	23
Locus10404.1	97
Locus10405.1	87
Locus10405.2	87
Locus10406.1	100
Locus10406.2	100
Locus10406.3	100
Locus10407.1	54
Locus10407.2	70
Locus10408.1	99
Locus10409.1	82
Locus1041.1	42
Locus1041.2	42
Locus1041.3	42
Locus1041.4	42
Locus10410.1	33
Locus10411.1	82
Locus10412.1	41
Locus10412.2	51
Locus10412.3	51
Locus10412.4	77
Locus10412.5	41
Locus10412.6	41
Locus10413.1	20
Locus10414.1	32
Locus10415.1	88
Locus10416.1	26
Locus10416.2	56
Locus10417.1	12
Locus10418.1	31
Locus10418.2	82
Locus10419.1	83
Locus10419.2	64
Locus10419.3	64
Locus1042.1	25
Locus1042.2	80
Locus1042.3	25
Locus1042.4	50
Locus1042.5	25
Locus1042.6	80
Locus1042.7	25
Locus10420.1	63
Locus10421.1	29
Locus10421.2	69
Locus10422.1	86
Locus10422.2	54
Locus10422.3	89
Locus10423.1	74
Locus10423.2	89
Locus10423.3	97
Locus10424.1	49
Locus10424.2	49
Locus10425.1	64
Locus10425.2	64
Locus10426.1	42
Locus10427.1	56
Locus10427.2	56
Locus10428.1	95
Locus10428.2	100
Locus10429.1	2
Locus10429.2	30
Locus10429.3	53
Locus1043.1	2
Locus1043.2	89
Locus1043.3	97
Locus10430.1	18
Locus10430.2	16
Locus10430.3	44
Locus10431.1	29
Locus10431.10	15
Locus10431.2	29
Locus10431.3	15
Locus10431.4	15
Locus10431.5	16
Locus10431.6	16
Locus10431.7	85
Locus10431.8	47
Locus10431.9	15
Locus10432.1	56
Locus10432.2	56
Locus10433.1	36
Locus10434.1	20
Locus10435.1	37
Locus10436.1	37
Locus10437.1	1
Locus10437.2	76
Locus10438.1	2
Locus10438.2	2
Locus10438.3	97
Locus10438.4	97
Locus10438.5	21
Locus10438.6	97
Locus10439.1	3
Locus1044.1	11
Locus1044.2	11
Locus10440.1	76
Locus10441.1	34
Locus10441.2	85
Locus10441.3	12
Locus10441.4	34
Locus10442.1	83
Locus10443.1	39
Locus10444.1	6
Locus10445.1	67
Locus10446.1	42
Locus10447.1	73
Locus10447.2	73
Locus10447.3	73
Locus10448.1	62
Locus10448.2	33
Locus10448.3	20
Locus10448.4	42
Locus10448.5	42
Locus10448.6	42
Locus10448.7	42
Locus10449.1	77
Locus10449.2	70
Locus10449.3	77
Locus10449.4	77
Locus1045.1	49
Locus1045.2	85
Locus1045.3	85
Locus10450.1	72
Locus10451.1	84
Locus10452.1	57
Locus10452.2	57
Locus10452.3	57
Locus10453.1	21
Locus10453.2	47
Locus10453.3	62
Locus10453.4	62
Locus10454.1	10
Locus10454.2	49
Locus10455.1	39
Locus10456.1	43
Locus10456.2	43
Locus10456.3	73
Locus10457.1	82
Locus10458.1	74
Locus10458.2	48
Locus10459.1	31
Locus1046.1	71
Locus1046.10	71
Locus1046.2	20
Locus1046.3	71
Locus1046.4	71
Locus1046.5	71
Locus1046.6	28
Locus1046.7	71
Locus1046.8	28
Locus1046.9	71
Locus10460.1	70
Locus10460.2	70
Locus10461.1	49
Locus10462.1	40
Locus10462.2	64
Locus10463.1	83
Locus10463.2	24
Locus10463.3	53
Locus10463.4	24
Locus10463.5	4
Locus10463.6	70
Locus10463.7	24
Locus10463.8	53
Locus10464.1	84
Locus10464.2	39
Locus10464.3	72
Locus10464.4	67
Locus10464.5	36
Locus10464.6	84
Locus10464.7	84
Locus10464.8	39
Locus10464.9	84
Locus10465.1	3
Locus10466.1	47
Locus10467.1	36
Locus10467.2	72
Locus10467.3	62
Locus10467.4	47
Locus10467.5	34
Locus10467.6	62
Locus10468.1	84
Locus10469.1	83
Locus1047.1	59
Locus1047.10	59
Locus1047.2	25
Locus1047.3	40
Locus1047.4	59
Locus1047.5	81
Locus1047.6	59
Locus1047.7	59
Locus1047.8	25
Locus1047.9	25
Locus10471.1	49
Locus10471.2	49
Locus10472.1	99
Locus10472.2	99
Locus10473.1	4
Locus10474.1	70
Locus10474.2	30
Locus10475.1	42
Locus10475.2	56
Locus10476.1	20
Locus10476.2	49
Locus10477.1	67
Locus10477.2	21
Locus10477.3	20
Locus10477.4	1
Locus10477.5	23
Locus10477.6	74
Locus10477.7	23
Locus10477.8	42
Locus10478.1	77
Locus10478.2	26
Locus10479.1	57
Locus1048.1	57
Locus1048.2	57
Locus10480.1	6
Locus10480.2	42
Locus10480.3	56
Locus10480.4	42
Locus10480.5	78
Locus10480.6	96
Locus10480.7	42
Locus10480.8	42
Locus10481.1	56
Locus10481.2	44
Locus10481.3	56
Locus10481.4	80
Locus10482.1	88
Locus10483.1	83
Locus10484.1	51
Locus10485.1	97
Locus10485.2	24
Locus10485.3	24
Locus10486.1	34
Locus10487.1	39
Locus10487.2	77
Locus10487.3	89
Locus10487.4	41
Locus10488.1	36
Locus10489.1	48
Locus1049.1	90
Locus1049.2	99
Locus1049.3	90
Locus10490.1	82
Locus10490.2	63
Locus10491.1	51
Locus10491.2	51
Locus10491.3	82
Locus10492.1	43
Locus10492.2	24
Locus10492.3	24
Locus10492.4	24
Locus10493.1	97
Locus10493.2	26
Locus10493.3	77
Locus10493.4	97
Locus10494.1	48
Locus10494.2	96
Locus10494.3	96
Locus10494.4	84
Locus10495.1	1
Locus10495.2	31
Locus10496.1	54
Locus10496.2	7
Locus10496.3	54
Locus10496.4	54
Locus10496.5	54
Locus10496.6	70
Locus10496.7	54
Locus10497.1	17
Locus10497.2	7
Locus10498.1	82
Locus10499.1	54
Locus105.1	74
Locus105.2	23
Locus105.3	23
Locus1050.1	42
Locus1050.2	42
Locus10500.1	84
Locus10501.1	4
Locus10502.1	53
Locus10503.1	2
Locus10503.2	77
Locus10503.3	97
Locus10504.1	74
Locus10505.1	100
Locus10505.2	78
Locus10506.1	96
Locus10507.1	45
Locus10507.2	45
Locus10508.1	67
Locus10509.1	12
Locus1051.1	8
Locus10510.1	33
Locus10510.2	31
Locus10511.1	63
Locus10512.1	67
Locus10513.1	99
Locus10514.1	62
Locus10515.1	10
Locus10516.1	83
Locus10516.2	16
Locus10516.3	16
Locus10516.4	44
Locus10516.5	64
Locus10516.6	64
Locus10516.7	44
Locus10516.8	44
Locus10517.1	30
Locus10517.2	67
Locus10517.3	84
Locus10517.4	30
Locus10518.1	56
Locus10518.2	20
Locus10519.1	82
Locus1052.1	14
Locus1052.2	42
Locus1052.3	14
Locus1052.4	14
Locus10520.1	53
Locus10521.1	47
Locus10521.2	44
Locus10522.1	54
Locus10522.2	70
Locus10522.3	74
Locus10522.4	72
Locus10522.5	54
Locus10522.6	54
Locus10522.7	54
Locus10523.1	37
Locus10523.2	37
Locus10523.3	37
Locus10523.4	96
Locus10523.5	37
Locus10524.1	88
Locus10524.2	89
Locus10525.1	29
Locus10525.2	40
Locus10525.3	10
Locus10525.4	40
Locus10526.1	20
Locus10526.2	98
Locus10527.1	43
Locus10527.2	73
Locus10527.3	46
Locus10528.1	51
Locus10528.2	96
Locus10529.1	54
Locus10529.2	77
Locus1053.1	18
Locus1053.2	15
Locus1053.3	83
Locus1053.4	15
Locus1053.5	80
Locus1053.6	38
Locus1053.7	38
Locus10530.1	61
Locus10530.2	61
Locus10530.3	61
Locus10530.4	61
Locus10531.1	16
Locus10531.2	16
Locus10532.1	82
Locus10532.2	31
Locus10533.1	10
Locus10534.1	26
Locus10535.1	85
Locus10535.2	31
Locus10536.1	10
Locus10536.2	10
Locus10537.1	12
Locus10537.2	78
Locus10537.3	49
Locus10537.4	78
Locus10538.1	99
Locus10538.2	99
Locus10539.1	88
Locus1054.1	14
Locus10540.1	47
Locus10540.2	47
Locus10540.3	85
Locus10541.1	86
Locus10541.2	78
Locus10541.3	26
Locus10541.4	86
Locus10542.1	33
Locus10542.2	14
Locus10542.3	33
Locus10542.4	14
Locus10542.5	41
Locus10543.1	57
Locus10543.2	57
Locus10543.3	57
Locus10544.1	47
Locus10545.1	77
Locus10546.1	98
Locus10546.10	2
Locus10546.2	2
Locus10546.3	98
Locus10546.4	2
Locus10546.5	2
Locus10546.6	2
Locus10546.7	48
Locus10546.8	99
Locus10546.9	77
Locus10547.1	96
Locus10547.2	62
Locus10547.3	10
Locus10547.4	62
Locus10547.5	10
Locus10548.1	12
Locus10549.1	47
Locus1055.1	75
Locus1055.2	75
Locus1055.3	73
Locus1055.4	75
Locus10550.1	31
Locus10550.2	31
Locus10551.1	88
Locus10552.1	53
Locus10552.2	53
Locus10553.1	26
Locus10554.1	29
Locus10555.1	82
Locus10556.1	49
Locus10556.2	10
Locus10556.3	49
Locus10557.1	30
Locus10557.2	30
Locus10558.1	95
Locus10558.2	100
Locus10558.3	95
Locus10559.1	47
Locus10559.2	47
Locus10559.3	62
Locus1056.1	80
Locus10560.1	21
Locus10560.2	12
Locus10561.1	84
Locus10562.1	96
Locus10562.2	37
Locus10563.1	42
Locus10564.1	33
Locus10564.2	21
Locus10565.1	10
Locus10565.2	49
Locus10565.3	49
Locus10565.4	82
Locus10565.5	49
Locus10566.1	31
Locus10566.2	23
Locus10566.3	33
Locus10566.4	70
Locus10567.1	72
Locus10568.1	12
Locus10569.1	78
Locus1057.1	6
Locus10570.1	12
Locus10571.1	63
Locus10572.1	23
Locus10572.2	23
Locus10573.1	78
Locus10573.2	78
Locus10574.1	97
Locus10574.2	97
Locus10575.1	47
Locus10576.1	31
Locus10576.2	31
Locus10577.1	12
Locus10577.2	34
Locus10578.1	40
Locus10578.2	40
Locus10578.3	64
Locus10579.1	51
Locus1058.1	38
Locus1058.2	38
Locus1058.3	38
Locus1058.4	38
Locus1058.5	59
Locus10580.1	21
Locus10580.2	21
Locus10580.3	21
Locus10581.1	16
Locus10581.2	96
Locus10581.3	96
Locus10581.4	64
Locus10581.5	49
Locus10582.1	98
Locus10582.2	98
Locus10582.3	74
Locus10582.4	98
Locus10582.5	33
Locus10583.1	36
Locus10584.1	72
Locus10585.1	97
Locus10585.2	97
Locus10586.1	39
Locus10587.1	34
Locus10587.2	80
Locus10587.3	80
Locus10588.1	10
Locus10589.1	33
Locus10589.2	67
Locus10589.3	33
Locus1059.1	23
Locus1059.2	33
Locus1059.3	41
Locus1059.4	89
Locus1059.5	27
Locus1059.6	41
Locus10590.1	74
Locus10590.2	23
Locus10591.1	33
Locus10592.1	7
Locus10592.2	7
Locus10592.3	7
Locus10592.4	4
Locus10593.1	49
Locus10593.2	49
Locus10594.1	84
Locus10594.2	54
Locus10594.3	54
Locus10594.4	30
Locus10595.1	44
Locus10596.1	76
Locus10596.2	96
Locus10596.3	63
Locus10597.1	12
Locus10597.2	98
Locus10597.3	98
Locus10598.1	89
Locus10599.1	6
Locus106.1	22
Locus106.2	61
Locus106.3	22
Locus1060.1	38
Locus1060.2	11
Locus1060.3	11
Locus1060.4	11
Locus1060.5	11
Locus1060.6	11
Locus10600.1	100
Locus10600.2	100
Locus10600.3	84
Locus10601.1	10
Locus10602.1	23
Locus10603.1	67
Locus10604.1	24
Locus10604.2	24
Locus10604.3	24
Locus10605.1	62
Locus10605.2	21
Locus10605.3	62
Locus10606.1	15
Locus10606.2	40
Locus10607.1	69
Locus10607.2	87
Locus10608.1	33
Locus10608.2	33
Locus10609.1	20
Locus10609.2	98
Locus10609.3	27
Locus10609.4	57
Locus10609.5	27
Locus10609.6	97
Locus10609.7	97
Locus10609.8	27
Locus1061.1	78
Locus1061.2	61
Locus1061.3	86
Locus1061.4	25
Locus1061.5	25
Locus10610.1	18
Locus10610.2	18
Locus10610.3	18
Locus10610.4	18
Locus10611.1	51
Locus10612.1	67
Locus10613.1	72
Locus10613.2	4
Locus10613.3	7
Locus10613.4	7
Locus10613.5	7
Locus10613.6	1
Locus10613.7	1
Locus10613.8	1
Locus10614.1	99
Locus10615.1	85
Locus10615.2	80
Locus10615.3	49
Locus10615.4	78
Locus10616.1	39
Locus10617.1	74
Locus10617.2	45
Locus10618.1	10
Locus10619.1	72
Locus1062.1	2
Locus1062.2	28
Locus1062.3	45
Locus1062.4	90
Locus1062.5	41
Locus1062.6	28
Locus10620.1	37
Locus10620.2	51
Locus10621.1	1
Locus10621.2	17
Locus10621.3	74
Locus10621.4	1
Locus10622.1	51
Locus10622.2	51
Locus10622.3	51
Locus10622.4	51
Locus10622.5	51
Locus10622.6	51
Locus10623.1	30
Locus10623.2	30
Locus10624.1	21
Locus10624.2	26
Locus10624.3	12
Locus10624.4	62
Locus10624.5	20
Locus10625.1	82
Locus10626.1	96
Locus10627.1	83
Locus10629.1	43
Locus1063.1	40
Locus10630.1	51
Locus10630.2	82
Locus10630.3	82
Locus10631.1	70
Locus10631.2	33
Locus10632.1	31
Locus10632.2	63
Locus10632.3	30
Locus10633.1	2
Locus10633.2	24
Locus10633.3	30
Locus10633.4	8
Locus10635.1	42
Locus10635.2	4
Locus10635.3	57
Locus10635.4	57
Locus10635.5	40
Locus10635.6	57
Locus10635.7	4
Locus10636.1	70
Locus10637.1	47
Locus10637.2	47
Locus10637.3	56
Locus10638.1	12
Locus10638.2	12
Locus10638.3	31
Locus10638.4	12
Locus10638.5	26
Locus10639.1	4
Locus1064.1	11
Locus1064.2	11
Locus1064.3	11
Locus1064.4	40
Locus1064.5	11
Locus1064.6	64
Locus1064.7	11
Locus10640.1	18
Locus10640.2	47
Locus10641.1	2
Locus10641.2	75
Locus10641.3	2
Locus10641.4	2
Locus10641.5	98
Locus10642.1	98
Locus10642.2	98
Locus10642.3	20
Locus10642.4	76
Locus10642.5	30
Locus10642.6	57
Locus10643.1	33
Locus10644.1	12
Locus10644.2	31
Locus10644.3	34
Locus10644.4	26
Locus10644.5	34
Locus10644.6	26
Locus10644.7	26
Locus10645.1	56
Locus10645.2	26
Locus10645.3	20
Locus10646.1	84
Locus10646.2	76
Locus10647.1	46
Locus10647.2	46
Locus10648.1	33
Locus10649.1	39
Locus1065.1	57
Locus1065.2	42
Locus1065.3	42
Locus10650.1	56
Locus10651.1	77
Locus10652.1	57
Locus10652.2	57
Locus10652.3	57
Locus10653.1	72
Locus10654.1	36
Locus10654.2	36
Locus10655.1	51
Locus10655.2	70
Locus10655.3	70
Locus10656.1	56
Locus10657.1	26
Locus10658.1	18
Locus10658.2	33
Locus10659.1	34
Locus10659.2	72
Locus10659.3	12
Locus1066.1	52
Locus1066.2	52
Locus1066.3	28
Locus1066.4	52
Locus10660.1	29
Locus10660.2	29
Locus10661.1	75
Locus10661.2	75
Locus10662.1	72
Locus10663.1	74
Locus10663.2	84
Locus10663.3	99
Locus10663.4	4
Locus10663.5	39
Locus10663.6	1
Locus10663.7	74
Locus10663.8	76
Locus10664.1	21
Locus10664.2	33
Locus10664.3	21
Locus10665.1	27
Locus10666.1	12
Locus10666.2	30
Locus10667.1	62
Locus10668.1	88
Locus10669.1	16
Locus10669.2	16
Locus10669.3	16
Locus10669.4	16
Locus1067.1	80
Locus1067.2	51
Locus1067.3	80
Locus10670.1	75
Locus10670.2	43
Locus10670.3	75
Locus10670.4	75
Locus10671.1	6
Locus10671.2	78
Locus10671.3	78
Locus10672.1	54
Locus10672.2	36
Locus10672.3	54
Locus10672.4	54
Locus10672.5	54
Locus10673.1	74
Locus10673.2	53
Locus10673.3	54
Locus10673.4	53
Locus10673.5	30
Locus10673.6	53
Locus10674.1	47
Locus10675.1	84
Locus10675.2	84
Locus10676.1	6
Locus10676.2	4
Locus10676.3	74
Locus10677.1	10
Locus10678.1	18
Locus10678.2	51
Locus10679.1	37
Locus1068.1	72
Locus1068.10	35
Locus1068.11	31
Locus1068.12	42
Locus1068.13	98
Locus1068.14	12
Locus1068.15	25
Locus1068.16	26
Locus1068.2	48
Locus1068.3	92
Locus1068.4	6
Locus1068.5	48
Locus1068.6	48
Locus1068.7	14
Locus1068.8	26
Locus1068.9	26
Locus10680.1	69
Locus10680.2	82
Locus10681.1	30
Locus10682.1	85
Locus10682.2	64
Locus10682.3	18
Locus10682.4	64
Locus10682.5	47
Locus10683.1	39
Locus10684.1	35
Locus10684.2	35
Locus10684.3	35
Locus10685.1	16
Locus10685.2	44
Locus10685.3	44
Locus10685.4	44
Locus10686.1	76
Locus10687.1	84
Locus10688.1	88
Locus10688.2	64
Locus10689.1	6
Locus1069.1	45
Locus1069.2	45
Locus1069.3	45
Locus1069.4	45
Locus10690.1	69
Locus10691.1	74
Locus10692.1	31
Locus10694.1	16
Locus10694.2	16
Locus10694.3	16
Locus10694.4	16
Locus10695.1	40
Locus10696.1	10
Locus10697.1	33
Locus10697.2	31
Locus10698.1	16
Locus10699.1	56
Locus107.1	90
Locus107.10	90
Locus107.2	48
Locus107.3	90
Locus107.4	90
Locus107.5	90
Locus107.6	90
Locus107.7	27
Locus107.8	90
Locus107.9	62
Locus1070.1	90
Locus10700.1	43
Locus10700.2	54
Locus10700.3	31
Locus10700.4	77
Locus10700.5	23
Locus10700.6	10
Locus10700.7	54
Locus10700.8	21
Locus10700.9	98
Locus10701.1	63
Locus10702.1	33
Locus10703.1	86
Locus10703.2	41
Locus10704.1	48
Locus10705.1	47
Locus10706.1	20
Locus10706.2	10
Locus10706.3	21
Locus10706.4	12
Locus10706.5	20
Locus10707.1	26
Locus10709.1	63
Locus10709.2	63
Locus1071.1	71
Locus1071.2	71
Locus1071.3	71
Locus1071.4	96
Locus1071.5	71
Locus1071.6	71
Locus10710.1	30
Locus10710.2	20
Locus10710.3	98
Locus10711.1	32
Locus10711.2	27
Locus10711.3	70
Locus10711.4	27
Locus10712.1	31
Locus10712.2	82
Locus10712.3	34
Locus10712.4	56
Locus10713.1	77
Locus10713.2	77
Locus10714.1	84
Locus10714.2	31
Locus10715.1	56
Locus10715.2	85
Locus10715.3	80
Locus10716.1	51
Locus10717.1	85
Locus10718.1	37
Locus10719.1	20
Locus1072.1	71
Locus1072.2	94
Locus1072.3	52
Locus1072.4	71
Locus1072.5	52
Locus1072.6	12
Locus1072.7	52
Locus1072.8	94
[truncated: 83,152 more rows]
