# Supplementary material for: Large-Scale Transcriptome Analysis of Two Sugarcane Genotypes Contrasting for Lignin Content
Source: PLoS One. 2015 Aug 4;10(8):e0134909. doi: 10.1371/journal.pone.0134909 (PMC4524650; doi:10.1371/journal.pone.0134909)
Supplement: S5 File — (TXT) [file pone.0134909.s005.txt]

Cluster1	34.3	transport.amino acids	2.0393872
Cluster10	1.2	PS.photorespiration	2.3509169
Cluster100	14	S-assimilation	3.3149772
Cluster11	23.4	nucleotide metabolism.phosphotransfer and pyrophosphatases	7.553592
Cluster12	10.7	cell wall.modification	2.4629974
Cluster13	4	glycolysis	3.9853432
Cluster14	29	protein	3.119369
Cluster15	20.2	stress.abiotic	2.402437
Cluster16	16.8	secondary metabolism.flavonoids	4.8107276
Cluster17	20.1	stress.biotic	4.74348
Cluster18	35	not assigned	5.406065
Cluster19	26.9	misc.glutathione S transferases	4.140587
Cluster2	19.2	tetrapyrrole synthesis.glu-tRNA reductase	5.362583
Cluster21	11.3	lipid metabolism.Phospholipid synthesis	2.6046276
Cluster22	4	glycolysis	6.7628007
Cluster24	30.6	signalling.MAP kinases	3.5177302
Cluster25	9.9	mitochondrial electron transport / ATP synthesis.F1-ATPase	3.93714
Cluster27	15.2	metal handling.binding, chelation and storage	2.8477387
Cluster28	23.4	nucleotide metabolism.phosphotransfer and pyrophosphatases	4.018548
Cluster3	20.1	stress.biotic	6.0115547
Cluster32	30.2	signalling.receptor kinases	5.8828077
Cluster33	35.2	not assigned.unknown	2.3403978
Cluster34	23.3	nucleotide metabolism.salvage	2.0267956
Cluster35	29	protein	5.9411325
Cluster36	26	misc	2.7943947
Cluster38	17.1	hormone metabolism.abscisic acid	4.513801
Cluster4	30.2	signalling.receptor kinases	4.283789
Cluster41	29	protein	5.279408
Cluster42	23	nucleotide metabolism	4.4813356
Cluster43	20.1	stress.biotic	3.46613
Cluster45	29	protein	4.8445506
Cluster46	17.3	hormone metabolism.brassinosteroid	3.9580905
Cluster48	30.2	signalling.receptor kinases	5.350058
Cluster49	35.2	not assigned.unknown	4.896936
Cluster5	3.6	minor CHO metabolism.callose	5.5399046
Cluster50	29	protein	4.4598427
Cluster52	20	stress	5.108247
Cluster53	23.2	nucleotide metabolism.degradation	3.8149655
Cluster54	27	RNA	2.0177157
Cluster55	10.2	cell wall.cellulose synthesis	5.7293653
Cluster56	3.99	minor CHO metabolism.misc	5.08696
Cluster58	10.2	cell wall.cellulose synthesis	8.592568
Cluster59	4.1	glycolysis.cytosolic branch	2.5556471
Cluster6	30.2	signalling.receptor kinases	2.1868944
Cluster60	10	cell wall	6.4831142
Cluster61	21	redox	3.9184332
Cluster62	35.2	not assigned.unknown	2.0693722
Cluster65	28	DNA	2.991544
Cluster66	20	stress	5.1688476
Cluster67	30.2	signalling.receptor kinases	3.0869431
Cluster68	30.2	signalling.receptor kinases	2.6752007
Cluster69	20.1	stress.biotic	3.1294708
Cluster71	26.7	misc.oxidases - copper, flavone etc.	4.5607305
Cluster72	30.2	signalling.receptor kinases	3.823828
Cluster73	30.2	signalling.receptor kinases	2.5339289
Cluster75	1.2	PS.photorespiration	5.5373836
Cluster76	30.2	signalling.receptor kinases	4.5608697
Cluster77	19.20	tetrapyrrole synthesis.ferrochelatase	3.0651991
Cluster8	8.2	TCA / org. transformation.other organic acid transformaitons	4.7598634
Cluster80	33.99	development.unspecified	2.476995
Cluster81	22.1	polyamine metabolism.synthesis	3.776917
Cluster83	26	misc	4.420648
Cluster84	34.16	transport.ABC transporters and multidrug resistance systems	2.0695572
Cluster86	29	protein	2.7340932
Cluster87	10.5	cell wall.cell wall proteins	3.7207723
Cluster88	30.2	signalling.receptor kinases	2.0565403
Cluster90	25.2	C1-metabolism.formate-tetrahydrofolate ligase	6.4965086
Cluster91	3.2	minor CHO metabolism.trehalose	6.3785887
Cluster92	20.1	stress.biotic	6.5075126
Cluster93	10.2	cell wall.cellulose synthesis	7.7943044
Cluster94	22.2	polyamine metabolism.degradation	5.597552
Cluster95	31.1	cell.organisation	3.096756
Cluster97	27	RNA	4.007126
Cluster98	32	micro RNA, natural antisense etc	1.9638337
