# Supplementary material for: Large-Scale Transcriptome Analysis of Two Sugarcane Genotypes Contrasting for Lignin Content
Source: PLoS One. 2015 Aug 4;10(8):e0134909. doi: 10.1371/journal.pone.0134909 (PMC4524650; doi:10.1371/journal.pone.0134909)
Supplement: S6 File — (TXT) [file pone.0134909.s006.txt]

BINCODE	NAME	IDENTIFIER	DESCRIPTION	TYPE
'1'	'PS'		''; ''	''
'1.1'	'PS.lightreaction'		''; ''	''
'1.1.1'	'PS.lightreaction.photosystem II'		''; ''	''
'1.1.1.1'	'PS.lightreaction.photosystem II.LHC-II'	Locus25483.1	'at1g76570'; 'chlorophyll A-B binding family protein | chr1:28729132-28730825 FORWARD'	T
'1.1.1.1'	'PS.lightreaction.photosystem II.LHC-II'	Locus25483.2	'at1g76570'; 'chlorophyll A-B binding family protein | chr1:28729132-28730825 FORWARD'	T
'1.1.1.1'	'PS.lightreaction.photosystem II.LHC-II'		'at3g08940'; 'Symbols: LHCB4.2 | LHCB4.2 (light harvesting complex PSII); chlorophyll binding | chr3:2717675-2718883 FORWARD'	T
'1.1.1.1'	'PS.lightreaction.photosystem II.LHC-II'	Locus1859.2	'at5g54270'; 'Symbols: LHCB3, LHCB3*1 | LHCB3 (LIGHT-HARVESTING CHLOROPHYLL B-BINDING PROTEIN 3); structural molecule | chr5:22038273-22039568 FORWARD'	T
'1.1.1.1'	'PS.lightreaction.photosystem II.LHC-II'	Locus1859.4	'at5g54270'; 'Symbols: LHCB3, LHCB3*1 | LHCB3 (LIGHT-HARVESTING CHLOROPHYLL B-BINDING PROTEIN 3); structural molecule | chr5:22038273-22039568 FORWARD'	T
'1.1.1.1'	'PS.lightreaction.photosystem II.LHC-II'	Locus11811.1	'at2g34420'; 'Symbols: LHB1B2, LHCB1.5 | LHB1B2; chlorophyll binding | chr2:14522524-14523568 REVERSE'	T
'1.1.1.1'	'PS.lightreaction.photosystem II.LHC-II'	Locus1859.1	'at2g34420'; 'Symbols: LHB1B2, LHCB1.5 | LHB1B2; chlorophyll binding | chr2:14522524-14523568 REVERSE'	T
'1.1.1.1'	'PS.lightreaction.photosystem II.LHC-II'	Locus1859.10	'at2g34420'; 'Symbols: LHB1B2, LHCB1.5 | LHB1B2; chlorophyll binding | chr2:14522524-14523568 REVERSE'	T
'1.1.1.1'	'PS.lightreaction.photosystem II.LHC-II'	Locus1859.11	'at2g34420'; 'Symbols: LHB1B2, LHCB1.5 | LHB1B2; chlorophyll binding | chr2:14522524-14523568 REVERSE'	T
'1.1.1.1'	'PS.lightreaction.photosystem II.LHC-II'	Locus1859.3	'at2g34420'; 'Symbols: LHB1B2, LHCB1.5 | LHB1B2; chlorophyll binding | chr2:14522524-14523568 REVERSE'	T
'1.1.1.1'	'PS.lightreaction.photosystem II.LHC-II'	Locus1859.5	'at2g34420'; 'Symbols: LHB1B2, LHCB1.5 | LHB1B2; chlorophyll binding | chr2:14522524-14523568 REVERSE'	T
'1.1.1.1'	'PS.lightreaction.photosystem II.LHC-II'	Locus1859.6	'at2g34420'; 'Symbols: LHB1B2, LHCB1.5 | LHB1B2; chlorophyll binding | chr2:14522524-14523568 REVERSE'	T
'1.1.1.1'	'PS.lightreaction.photosystem II.LHC-II'	Locus1859.7	'at2g34420'; 'Symbols: LHB1B2, LHCB1.5 | LHB1B2; chlorophyll binding | chr2:14522524-14523568 REVERSE'	T
'1.1.1.1'	'PS.lightreaction.photosystem II.LHC-II'	Locus1859.8	'at2g34420'; 'Symbols: LHB1B2, LHCB1.5 | LHB1B2; chlorophyll binding | chr2:14522524-14523568 REVERSE'	T
'1.1.1.1'	'PS.lightreaction.photosystem II.LHC-II'	Locus6823.1	'at2g34420'; 'Symbols: LHB1B2, LHCB1.5 | LHB1B2; chlorophyll binding | chr2:14522524-14523568 REVERSE'	T
'1.1.1.1'	'PS.lightreaction.photosystem II.LHC-II'	Locus6823.2	'at2g34420'; 'Symbols: LHB1B2, LHCB1.5 | LHB1B2; chlorophyll binding | chr2:14522524-14523568 REVERSE'	T
'1.1.1.1'	'PS.lightreaction.photosystem II.LHC-II'	Locus6823.3	'at2g34420'; 'Symbols: LHB1B2, LHCB1.5 | LHB1B2; chlorophyll binding | chr2:14522524-14523568 REVERSE'	T
'1.1.1.1'	'PS.lightreaction.photosystem II.LHC-II'	Locus904.1	'at2g34420'; 'Symbols: LHB1B2, LHCB1.5 | LHB1B2; chlorophyll binding | chr2:14522524-14523568 REVERSE'	T
'1.1.1.1'	'PS.lightreaction.photosystem II.LHC-II'	Locus904.2	'at2g34420'; 'Symbols: LHB1B2, LHCB1.5 | LHB1B2; chlorophyll binding | chr2:14522524-14523568 REVERSE'	T
'1.1.1.1'	'PS.lightreaction.photosystem II.LHC-II'	Locus936.10	'at2g34430'; 'Symbols: LHB1B1, LHCB1.4 | LHB1B1; chlorophyll binding | chr2:14524756-14525763 FORWARD'	T
'1.1.1.1'	'PS.lightreaction.photosystem II.LHC-II'		'at3g27690'; 'Symbols: LHCB2.4, LHCB2.3, LHCB2 | LHCB2.3; chlorophyll binding | chr3:10255947-10257011 FORWARD'	T
'1.1.1.1'	'PS.lightreaction.photosystem II.LHC-II'	Locus1859.9	'at2g05100'; 'Symbols: LHCB2.1, LHCB2 | LHCB2.1; chlorophyll binding | chr2:1823240-1824425 REVERSE'	T
'1.1.1.1'	'PS.lightreaction.photosystem II.LHC-II'		'at2g40100'; 'Symbols: LHCB4.3 | LHCB4.3 (light harvesting complex PSII); chlorophyll binding | chr2:16745803-16747400 FORWARD'	T
'1.1.1.1'	'PS.lightreaction.photosystem II.LHC-II'		'at1g29910'; 'Symbols: CAB3, AB180, LHCB1.2 | CAB3 (CHLOROPHYLL A/B BINDING PROTEIN 3); chlorophyll binding | chr1:10472280-10473299 REVERSE'	T
'1.1.1.1'	'PS.lightreaction.photosystem II.LHC-II'	Locus11041.1	'at4g10340'; 'Symbols: LHCB5 | LHCB5 (LIGHT HARVESTING COMPLEX OF PHOTOSYSTEM II 5); chlorophyll binding | chr4:6408016-6409677 FORWARD'	T
'1.1.1.1'	'PS.lightreaction.photosystem II.LHC-II'	Locus11041.2	'at4g10340'; 'Symbols: LHCB5 | LHCB5 (LIGHT HARVESTING COMPLEX OF PHOTOSYSTEM II 5); chlorophyll binding | chr4:6408016-6409677 FORWARD'	T
'1.1.1.1'	'PS.lightreaction.photosystem II.LHC-II'		'at1g29920'; 'Symbols: CAB2, AB165, LHCB1.1 | CAB2 (CHLOROPHYLL A/B-BINDING PROTEIN 2); chlorophyll binding | chr1:10474784-10475959 REVERSE'	T
'1.1.1.1'	'PS.lightreaction.photosystem II.LHC-II'		'at2g05070'; 'Symbols: LHCB2.2, LHCB2 | LHCB2.2; chlorophyll binding | chr2:1799234-1800392 REVERSE'	T
'1.1.1.1'	'PS.lightreaction.photosystem II.LHC-II'		'at1g29930'; 'Symbols: CAB1, AB140, CAB140, LHCB1.3 | CAB1 (CHLOROPHYLL A/B BINDING PROTEIN 1); chlorophyll binding | chr1:10478005-10479048 FORWARD'	T
'1.1.1.1'	'PS.lightreaction.photosystem II.LHC-II'	Locus1807.1	'at1g15820'; 'Symbols: LHCB6, CP24 | LHCB6 (LIGHT HARVESTING COMPLEX PSII SUBUNIT 6); chlorophyll binding | chr1:5446462-5447859 REVERSE'	T
'1.1.1.1'	'PS.lightreaction.photosystem II.LHC-II'	Locus1807.2	'at1g15820'; 'Symbols: LHCB6, CP24 | LHCB6 (LIGHT HARVESTING COMPLEX PSII SUBUNIT 6); chlorophyll binding | chr1:5446462-5447859 REVERSE'	T
'1.1.1.1'	'PS.lightreaction.photosystem II.LHC-II'	Locus1807.3	'at1g15820'; 'Symbols: LHCB6, CP24 | LHCB6 (LIGHT HARVESTING COMPLEX PSII SUBUNIT 6); chlorophyll binding | chr1:5446462-5447859 REVERSE'	T
'1.1.1.1'	'PS.lightreaction.photosystem II.LHC-II'	Locus1807.4	'at1g15820'; 'Symbols: LHCB6, CP24 | LHCB6 (LIGHT HARVESTING COMPLEX PSII SUBUNIT 6); chlorophyll binding | chr1:5446462-5447859 REVERSE'	T
'1.1.1.1'	'PS.lightreaction.photosystem II.LHC-II'	Locus1807.5	'at1g15820'; 'Symbols: LHCB6, CP24 | LHCB6 (LIGHT HARVESTING COMPLEX PSII SUBUNIT 6); chlorophyll binding | chr1:5446462-5447859 REVERSE'	T
'1.1.1.1'	'PS.lightreaction.photosystem II.LHC-II'	Locus10406.1	'at5g01530'; 'chlorophyll A-B binding protein CP29 (LHCB4) | chr5:208937-210445 FORWARD'	T
'1.1.1.1'	'PS.lightreaction.photosystem II.LHC-II'	Locus10406.2	'at5g01530'; 'chlorophyll A-B binding protein CP29 (LHCB4) | chr5:208937-210445 FORWARD'	T
'1.1.1.1'	'PS.lightreaction.photosystem II.LHC-II'	Locus10406.3	'at5g01530'; 'chlorophyll A-B binding protein CP29 (LHCB4) | chr5:208937-210445 FORWARD'	T
'1.1.1.2'	'PS.lightreaction.photosystem II.PSII polypeptide subunits'		'atcg00570'; 'Symbols: PSBF | PSII cytochrome b559 | chrC:63942-64061 REVERSE'	T
'1.1.1.2'	'PS.lightreaction.photosystem II.PSII polypeptide subunits'		'atcg00070'; 'Symbols: PSBK | PSII K protein | chrC:7017-7202 FORWARD'	T
'1.1.1.2'	'PS.lightreaction.photosystem II.PSII polypeptide subunits'	Locus3057.1	'at3g50820'; 'Symbols: PSBO2, PSBO-2, OEC33 | PSBO2 (PHOTOSYSTEM II SUBUNIT O-2); oxygen evolving/ poly(U) binding | chr3:18890876-18892426 REVERSE'	T
'1.1.1.2'	'PS.lightreaction.photosystem II.PSII polypeptide subunits'	Locus2654.1	'at2g39470'; 'Symbols: PPL2 | PPL2 (PsbP-like protein 2); calcium ion binding | chr2:16476216-16477843 FORWARD'	T
'1.1.1.2'	'PS.lightreaction.photosystem II.PSII polypeptide subunits'	Locus2654.2	'at2g39470'; 'Symbols: PPL2 | PPL2 (PsbP-like protein 2); calcium ion binding | chr2:16476216-16477843 FORWARD'	T
'1.1.1.2'	'PS.lightreaction.photosystem II.PSII polypeptide subunits'	Locus2654.3	'at2g39470'; 'Symbols: PPL2 | PPL2 (PsbP-like protein 2); calcium ion binding | chr2:16476216-16477843 FORWARD'	T
'1.1.1.2'	'PS.lightreaction.photosystem II.PSII polypeptide subunits'	Locus2654.4	'at2g39470'; 'Symbols: PPL2 | PPL2 (PsbP-like protein 2); calcium ion binding | chr2:16476216-16477843 FORWARD'	T
'1.1.1.2'	'PS.lightreaction.photosystem II.PSII polypeptide subunits'	Locus2654.6	'at2g39470'; 'Symbols: PPL2 | PPL2 (PsbP-like protein 2); calcium ion binding | chr2:16476216-16477843 FORWARD'	T
'1.1.1.2'	'PS.lightreaction.photosystem II.PSII polypeptide subunits'	Locus2654.7	'at2g39470'; 'Symbols: PPL2 | PPL2 (PsbP-like protein 2); calcium ion binding | chr2:16476216-16477843 FORWARD'	T
'1.1.1.2'	'PS.lightreaction.photosystem II.PSII polypeptide subunits'	Locus40382.1	'at1g05385'; 'photosystem II 11 kDa protein-related | chr1:1582671-1583718 REVERSE'	T
'1.1.1.2'	'PS.lightreaction.photosystem II.PSII polypeptide subunits'	Locus12968.1	'at4g21280'; 'Symbols: PSBQ, PSBQA, PSBQ-1 | oxygen-evolving enhancer protein 3, chloroplast, putative (PSBQ1) (PSBQ) | chr4:11334402-11335773 FORWARD'	T
'1.1.1.2'	'PS.lightreaction.photosystem II.PSII polypeptide subunits'	Locus12968.2	'at4g21280'; 'Symbols: PSBQ, PSBQA, PSBQ-1 | oxygen-evolving enhancer protein 3, chloroplast, putative (PSBQ1) (PSBQ) | chr4:11334402-11335773 FORWARD'	T
'1.1.1.2'	'PS.lightreaction.photosystem II.PSII polypeptide subunits'	Locus13158.1	'atcg00680'; 'Symbols: PSBB | encodes for CP47, subunit of the photosystem II reaction center. | chrC:72371-73897 FORWARD'	T
'1.1.1.2'	'PS.lightreaction.photosystem II.PSII polypeptide subunits'	Locus11628.1	'atcg00280'; 'Symbols: PSBC | chloroplast gene encoding a CP43 subunit of the photosystem II reaction center. promoter contains a blue-light responsive element. | chrC:33720-35141 FORWARD'	T
'1.1.1.2'	'PS.lightreaction.photosystem II.PSII polypeptide subunits'	Locus29056.1	'atcg00280'; 'Symbols: PSBC | chloroplast gene encoding a CP43 subunit of the photosystem II reaction center. promoter contains a blue-light responsive element. | chrC:33720-35141 FORWARD'	T
'1.1.1.2'	'PS.lightreaction.photosystem II.PSII polypeptide subunits'	Locus43687.1	'at1g76450'; 'oxygen-evolving complex-related | chr1:28684551-28686244 FORWARD'	T
'1.1.1.2'	'PS.lightreaction.photosystem II.PSII polypeptide subunits'	Locus25329.1	'at1g77090'; 'thylakoid lumenal 29.8 kDa protein | chr1:28960387-28961922 REVERSE'	T
'1.1.1.2'	'PS.lightreaction.photosystem II.PSII polypeptide subunits'	Locus3866.8	'at1g77090'; 'thylakoid lumenal 29.8 kDa protein | chr1:28960387-28961922 REVERSE'	T
'1.1.1.2'	'PS.lightreaction.photosystem II.PSII polypeptide subunits'	Locus15947.1	'at4g05180'; 'Symbols: PSBQ, PSBQ-2, PSII-Q | PSBQ-2; calcium ion binding | chr4:2671822-2673243 REVERSE'	T
'1.1.1.2'	'PS.lightreaction.photosystem II.PSII polypeptide subunits'	Locus7159.1	'at1g06680'; 'Symbols: PSBP-1, OEE2, PSII-P, OE23 | PSBP-1 (PHOTOSYSTEM II SUBUNIT P-1); poly(U) binding | chr1:2047825-2049418 FORWARD'	T
'1.1.1.2'	'PS.lightreaction.photosystem II.PSII polypeptide subunits'	Locus7159.2	'at1g06680'; 'Symbols: PSBP-1, OEE2, PSII-P, OE23 | PSBP-1 (PHOTOSYSTEM II SUBUNIT P-1); poly(U) binding | chr1:2047825-2049418 FORWARD'	T
'1.1.1.2'	'PS.lightreaction.photosystem II.PSII polypeptide subunits'	Locus7159.3	'at1g06680'; 'Symbols: PSBP-1, OEE2, PSII-P, OE23 | PSBP-1 (PHOTOSYSTEM II SUBUNIT P-1); poly(U) binding | chr1:2047825-2049418 FORWARD'	T
'1.1.1.2'	'PS.lightreaction.photosystem II.PSII polypeptide subunits'	Locus7159.4	'at1g06680'; 'Symbols: PSBP-1, OEE2, PSII-P, OE23 | PSBP-1 (PHOTOSYSTEM II SUBUNIT P-1); poly(U) binding | chr1:2047825-2049418 FORWARD'	T
'1.1.1.2'	'PS.lightreaction.photosystem II.PSII polypeptide subunits'	Locus7159.5	'at1g06680'; 'Symbols: PSBP-1, OEE2, PSII-P, OE23 | PSBP-1 (PHOTOSYSTEM II SUBUNIT P-1); poly(U) binding | chr1:2047825-2049418 FORWARD'	T
'1.1.1.2'	'PS.lightreaction.photosystem II.PSII polypeptide subunits'	Locus7159.6	'at1g06680'; 'Symbols: PSBP-1, OEE2, PSII-P, OE23 | PSBP-1 (PHOTOSYSTEM II SUBUNIT P-1); poly(U) binding | chr1:2047825-2049418 FORWARD'	T
'1.1.1.2'	'PS.lightreaction.photosystem II.PSII polypeptide subunits'	Locus6137.1	'at5g02120'; 'Symbols: OHP | OHP (ONE HELIX PROTEIN) | chr5:419091-419773 FORWARD'	T
'1.1.1.2'	'PS.lightreaction.photosystem II.PSII polypeptide subunits'	Locus6137.2	'at5g02120'; 'Symbols: OHP | OHP (ONE HELIX PROTEIN) | chr5:419091-419773 FORWARD'	T
'1.1.1.2'	'PS.lightreaction.photosystem II.PSII polypeptide subunits'	Locus6137.3	'at5g02120'; 'Symbols: OHP | OHP (ONE HELIX PROTEIN) | chr5:419091-419773 FORWARD'	T
'1.1.1.2'	'PS.lightreaction.photosystem II.PSII polypeptide subunits'	Locus1435.1	'at1g51400'; 'photosystem II 5 kD protein | chr1:19052023-19052582 REVERSE'	T
'1.1.1.2'	'PS.lightreaction.photosystem II.PSII polypeptide subunits'	Locus1435.2	'at1g51400'; 'photosystem II 5 kD protein | chr1:19052023-19052582 REVERSE'	T
'1.1.1.2'	'PS.lightreaction.photosystem II.PSII polypeptide subunits'	Locus1435.3	'at1g51400'; 'photosystem II 5 kD protein | chr1:19052023-19052582 REVERSE'	T
'1.1.1.2'	'PS.lightreaction.photosystem II.PSII polypeptide subunits'		'atcg00560'; 'Symbols: PSBL | PSII L protein | chrC:63804-63920 REVERSE'	T
'1.1.1.2'	'PS.lightreaction.photosystem II.PSII polypeptide subunits'	Locus34545.1	'at2g28605'; 'Encodes a PsbP domain-OEC23 like protein localized in thylakoid (peripheral-lumenal side). | chr2:12254888-12255837 FORWARD'	T
'1.1.1.2'	'PS.lightreaction.photosystem II.PSII polypeptide subunits'	Locus34739.1	'at2g28605'; 'Encodes a PsbP domain-OEC23 like protein localized in thylakoid (peripheral-lumenal side). | chr2:12254888-12255837 FORWARD'	T
'1.1.1.2'	'PS.lightreaction.photosystem II.PSII polypeptide subunits'	Locus7982.1	'atcg00020'; 'Symbols: PSBA | Encodes chlorophyll binding protein D1, a part of the photosystem II reaction center core | chrC:383-1444 REVERSE'	T
'1.1.1.2'	'PS.lightreaction.photosystem II.PSII polypeptide subunits'		'atcg00550'; 'Symbols: PSBJ | PSII component | chrC:63538-63660 REVERSE'	T
'1.1.1.2'	'PS.lightreaction.photosystem II.PSII polypeptide subunits'		'at4g15510'; 'photosystem II reaction center PsbP family protein | chr4:8860616-8862665 FORWARD'	T
'1.1.1.2'	'PS.lightreaction.photosystem II.PSII polypeptide subunits'		'atcg00300'; 'Symbols: YCF9 | encodes PsbZ, which is a subunit of photosystem II. In Chlamydomonas, this protein has been shown to be essential in the interaction between PS II and the light harvesting complex II. | chrC:35751-35939 FORWARD'	T
'1.1.1.2'	'PS.lightreaction.photosystem II.PSII polypeptide subunits'		'atcg00220'; 'Symbols: PSBM | PSII low MW protein | chrC:28707-28811 REVERSE'	T
'1.1.1.2'	'PS.lightreaction.photosystem II.PSII polypeptide subunits'		'at3g21055'; 'Symbols: PSBTN | PSBTN (photosystem II subunit T) | chr3:7376635-7377186 REVERSE'	T
'1.1.1.2'	'PS.lightreaction.photosystem II.PSII polypeptide subunits'	Locus49460.1	'atcg00710'; 'Symbols: PSBH | Encodes a 8 kD phosphoprotein that is a component of the photosystem II oxygen evolving core. Its exact molecular function has not been determined but it may play a role in mediating electron transfer between the secondary quinone acceptors, QA and QB, associated with the acceptor side of PSII. | chrC:74485-74706 FORWARD'	T
'1.1.1.2'	'PS.lightreaction.photosystem II.PSII polypeptide subunits'	Locus9304.4	'at2g06520'; 'Symbols: PSBX | PSBX (photosystem II subunit X) | chr2:2587729-2588358 REVERSE'	T
'1.1.1.2'	'PS.lightreaction.photosystem II.PSII polypeptide subunits'	Locus9304.5	'at2g06520'; 'Symbols: PSBX | PSBX (photosystem II subunit X) | chr2:2587729-2588358 REVERSE'	T
'1.1.1.2'	'PS.lightreaction.photosystem II.PSII polypeptide subunits'	Locus44939.1	'at1g14150'; 'oxygen evolving enhancer 3 (PsbQ) family protein | chr1:4839853-4840751 FORWARD'	T
'1.1.1.2'	'PS.lightreaction.photosystem II.PSII polypeptide subunits'	Locus21930.1	'at3g56650'; 'thylakoid lumenal 20 kDa protein | chr3:20984752-20986131 FORWARD'	T
'1.1.1.2'	'PS.lightreaction.photosystem II.PSII polypeptide subunits'	Locus23055.1	'at3g56650'; 'thylakoid lumenal 20 kDa protein | chr3:20984752-20986131 FORWARD'	T
'1.1.1.2'	'PS.lightreaction.photosystem II.PSII polypeptide subunits'		'at2g30790'; 'Symbols: PSBP-2 | PSBP-2 (photosystem II subunit P-2); calcium ion binding | chr2:13119047-13120090 REVERSE'	T
'1.1.1.2'	'PS.lightreaction.photosystem II.PSII polypeptide subunits'	Locus22955.1	'at2g30570'; 'Symbols: PSBW | PSBW (PHOTOSYSTEM II REACTION CENTER W) | chr2:13019028-13020194 REVERSE'	T
'1.1.1.2'	'PS.lightreaction.photosystem II.PSII polypeptide subunits'	Locus25322.1	'at2g30570'; 'Symbols: PSBW | PSBW (PHOTOSYSTEM II REACTION CENTER W) | chr2:13019028-13020194 REVERSE'	T
'1.1.1.2'	'PS.lightreaction.photosystem II.PSII polypeptide subunits'	Locus7319.1	'at2g30570'; 'Symbols: PSBW | PSBW (PHOTOSYSTEM II REACTION CENTER W) | chr2:13019028-13020194 REVERSE'	T
'1.1.1.2'	'PS.lightreaction.photosystem II.PSII polypeptide subunits'	Locus7319.2	'at2g30570'; 'Symbols: PSBW | PSBW (PHOTOSYSTEM II REACTION CENTER W) | chr2:13019028-13020194 REVERSE'	T
'1.1.1.2'	'PS.lightreaction.photosystem II.PSII polypeptide subunits'	Locus30289.1	'at1g67740'; 'Symbols: PSBY, YCF32 | PSBY | chr1:25394068-25395154 REVERSE'	T
'1.1.1.2'	'PS.lightreaction.photosystem II.PSII polypeptide subunits'	Locus33430.1	'at1g67740'; 'Symbols: PSBY, YCF32 | PSBY | chr1:25394068-25395154 REVERSE'	T
'1.1.1.2'	'PS.lightreaction.photosystem II.PSII polypeptide subunits'	Locus11938.1	'at4g28660'; 'Symbols: PSB28 | PSB28 (PHOTOSYSTEM II REACTION CENTER PSB28 PROTEIN) | chr4:14149916-14151104 FORWARD'	T
'1.1.1.2'	'PS.lightreaction.photosystem II.PSII polypeptide subunits'	Locus11938.2	'at4g28660'; 'Symbols: PSB28 | PSB28 (PHOTOSYSTEM II REACTION CENTER PSB28 PROTEIN) | chr4:14149916-14151104 FORWARD'	T
'1.1.1.2'	'PS.lightreaction.photosystem II.PSII polypeptide subunits'	Locus11938.3	'at4g28660'; 'Symbols: PSB28 | PSB28 (PHOTOSYSTEM II REACTION CENTER PSB28 PROTEIN) | chr4:14149916-14151104 FORWARD'	T
'1.1.1.2'	'PS.lightreaction.photosystem II.PSII polypeptide subunits'	Locus9.1	'at2g01918'; 'calcium ion binding | chr2:424110-425713 REVERSE'	T
'1.1.1.2'	'PS.lightreaction.photosystem II.PSII polypeptide subunits'	Locus9.2	'at2g01918'; 'calcium ion binding | chr2:424110-425713 REVERSE'	T
'1.1.1.2'	'PS.lightreaction.photosystem II.PSII polypeptide subunits'	Locus9.3	'at2g01918'; 'calcium ion binding | chr2:424110-425713 REVERSE'	T
'1.1.1.2'	'PS.lightreaction.photosystem II.PSII polypeptide subunits'	Locus9.4	'at2g01918'; 'calcium ion binding | chr2:424110-425713 REVERSE'	T
'1.1.1.2'	'PS.lightreaction.photosystem II.PSII polypeptide subunits'	Locus9.5	'at2g01918'; 'calcium ion binding | chr2:424110-425713 REVERSE'	T
'1.1.1.2'	'PS.lightreaction.photosystem II.PSII polypeptide subunits'	Locus9.6	'at2g01918'; 'calcium ion binding | chr2:424110-425713 REVERSE'	T
'1.1.1.2'	'PS.lightreaction.photosystem II.PSII polypeptide subunits'	Locus9.7	'at2g01918'; 'calcium ion binding | chr2:424110-425713 REVERSE'	T
'1.1.1.2'	'PS.lightreaction.photosystem II.PSII polypeptide subunits'	Locus9.8	'at2g01918'; 'calcium ion binding | chr2:424110-425713 REVERSE'	T
'1.1.1.2'	'PS.lightreaction.photosystem II.PSII polypeptide subunits'		'atcg00690'; 'Symbols: PSBT, PSBTC | Encodes photosystem II 5 kD protein subunit PSII-T. This is a plastid-encoded gene (PsbTc) which also has a nuclear-encoded paralog (PsbTn). | chrC:74082-74183 FORWARD'	T
'1.1.1.2'	'PS.lightreaction.photosystem II.PSII polypeptide subunits'		'at4g37230'; 'oxygen-evolving enhancer protein, chloroplast, putative / 33 kDa subunit of oxygen evolving system of photosystem II, putative | chr4:17516424-17517587 FORWARD'	T
'1.1.1.2'	'PS.lightreaction.photosystem II.PSII polypeptide subunits'	Locus13700.1	'at1g03600'; 'photosystem II family protein | chr1:898876-899655 FORWARD'	T
'1.1.1.2'	'PS.lightreaction.photosystem II.PSII polypeptide subunits'	Locus13700.2	'at1g03600'; 'photosystem II family protein | chr1:898876-899655 FORWARD'	T
'1.1.1.2'	'PS.lightreaction.photosystem II.PSII polypeptide subunits'		'atcg00080'; 'Symbols: PSBI | PSII I protein | chrC:7583-7693 FORWARD'	T
'1.1.1.2'	'PS.lightreaction.photosystem II.PSII polypeptide subunits'	Locus10601.1	'at3g55330'; 'Symbols: PPL1 | PPL1 (PsbP-like protein 1); calcium ion binding | chr3:20513825-20515351 REVERSE'	T
'1.1.1.2'	'PS.lightreaction.photosystem II.PSII polypeptide subunits'	Locus13548.1	'at3g55330'; 'Symbols: PPL1 | PPL1 (PsbP-like protein 1); calcium ion binding | chr3:20513825-20515351 REVERSE'	T
'1.1.1.2'	'PS.lightreaction.photosystem II.PSII polypeptide subunits'	Locus34339.1	'at3g01440'; 'oxygen evolving enhancer 3 (PsbQ) family protein | chr3:168435-169618 FORWARD'	T
'1.1.1.2'	'PS.lightreaction.photosystem II.PSII polypeptide subunits'	Locus10056.1	'at5g11450'; 'oxygen-evolving complex-related | chr5:3654427-3656555 FORWARD'	T
'1.1.1.2'	'PS.lightreaction.photosystem II.PSII polypeptide subunits'	Locus34542.1	'atcg00270'; 'Symbols: PSBD | PSII D2 protein | chrC:32711-33772 FORWARD'	T
'1.1.1.2'	'PS.lightreaction.photosystem II.PSII polypeptide subunits'	Locus39886.1	'atcg00270'; 'Symbols: PSBD | PSII D2 protein | chrC:32711-33772 FORWARD'	T
'1.1.1.2'	'PS.lightreaction.photosystem II.PSII polypeptide subunits'	Locus24930.1	'at5g51545'; 'Symbols: LPA2 | LPA2 (low psii accumulation2) | chr5:20936426-20937413 FORWARD'	T
'1.1.1.2'	'PS.lightreaction.photosystem II.PSII polypeptide subunits'		'atcg00580'; 'Symbols: PSBE | PSII cytochrome b559. There have been many speculations about the function of Cyt b559, but the most favored at present is that it plays a protective role by acting as an electron acceptor or electron donor under conditions when electron flow through PSII is not optimized. | chrC:64071-64322 REVERSE'	T
'1.1.1.2'	'PS.lightreaction.photosystem II.PSII polypeptide subunits'		'at5g66570'; 'Symbols: PSBO-1, OEE1, OEE33, OE33, PSBO1, MSP-1 | PSBO1 (PS II OXYGEN-EVOLVING COMPLEX 1); oxygen evolving/ poly(U) binding | chr5:26568653-26570278 FORWARD'	T
'1.1.1.2'	'PS.lightreaction.photosystem II.PSII polypeptide subunits'		'atcg00700'; 'Symbols: PSBN | PSII low MW protein | chrC:74249-74380 REVERSE'	T
'1.1.1.2'	'PS.lightreaction.photosystem II.PSII polypeptide subunits'	Locus18892.1	'at1g44575'; 'Symbols: NPQ4, PSBS | NPQ4 (NONPHOTOCHEMICAL QUENCHING); chlorophyll binding / xanthophyll binding | chr1:16871696-16873383 FORWARD'	T
'1.1.1.2'	'PS.lightreaction.photosystem II.PSII polypeptide subunits'	Locus18892.2	'at1g44575'; 'Symbols: NPQ4, PSBS | NPQ4 (NONPHOTOCHEMICAL QUENCHING); chlorophyll binding / xanthophyll binding | chr1:16871696-16873383 FORWARD'	T
'1.1.1.2'	'PS.lightreaction.photosystem II.PSII polypeptide subunits'	Locus979.1	'at1g79040'; 'Symbols: PSBR | PSBR (photosystem II subunit R) | chr1:29736016-29737009 FORWARD'	T
'1.1.1.2'	'PS.lightreaction.photosystem II.PSII polypeptide subunits'	Locus979.2	'at1g79040'; 'Symbols: PSBR | PSBR (photosystem II subunit R) | chr1:29736016-29737009 FORWARD'	T
'1.1.1.2'	'PS.lightreaction.photosystem II.PSII polypeptide subunits'	Locus979.3	'at1g79040'; 'Symbols: PSBR | PSBR (photosystem II subunit R) | chr1:29736016-29737009 FORWARD'	T
'1.1.2'	'PS.lightreaction.photosystem I'	Locus11859.1	'at3g21740'; 'Symbols: APO4 | APO4 (ACCUMULATION OF PHOTOSYSTEM ONE 4) | chr3:7662361-7664010 REVERSE'	T
'1.1.2.1'	'PS.lightreaction.photosystem I.LHC-I'	Locus208.1	'at3g47470'; 'Symbols: LHCA4, CAB4 | LHCA4 (LIGHT-HARVESTING CHLOROPHYLL-PROTEIN COMPLEX I SUBUNIT A4); chlorophyll binding | chr3:17493372-17495033 REVERSE'	T
'1.1.2.1'	'PS.lightreaction.photosystem I.LHC-I'	Locus208.2	'at3g47470'; 'Symbols: LHCA4, CAB4 | LHCA4 (LIGHT-HARVESTING CHLOROPHYLL-PROTEIN COMPLEX I SUBUNIT A4); chlorophyll binding | chr3:17493372-17495033 REVERSE'	T
'1.1.2.1'	'PS.lightreaction.photosystem I.LHC-I'	Locus208.3	'at3g47470'; 'Symbols: LHCA4, CAB4 | LHCA4 (LIGHT-HARVESTING CHLOROPHYLL-PROTEIN COMPLEX I SUBUNIT A4); chlorophyll binding | chr3:17493372-17495033 REVERSE'	T
'1.1.2.1'	'PS.lightreaction.photosystem I.LHC-I'	Locus5321.1	'at3g54890'; 'Symbols: LHCA1 | LHCA1; chlorophyll binding | chr3:20339504-20341103 REVERSE'	T
'1.1.2.1'	'PS.lightreaction.photosystem I.LHC-I'	Locus4511.1	'at1g61520'; 'Symbols: LHCA3 | LHCA3; chlorophyll binding | chr1:22700010-22701383 FORWARD'	T
'1.1.2.1'	'PS.lightreaction.photosystem I.LHC-I'	Locus48692.1	'at1g19150'; 'Symbols: LHCA6, LHCA2*1 | LHCA6; chlorophyll binding | chr1:6612749-6613972 FORWARD'	T
'1.1.2.1'	'PS.lightreaction.photosystem I.LHC-I'	Locus22609.1	'at1g34000'; 'Symbols: OHP2 | OHP2 (ONE-HELIX PROTEIN 2) | chr1:12357910-12358966 REVERSE'	T
'1.1.2.1'	'PS.lightreaction.photosystem I.LHC-I'	Locus13122.1	'at3g61470'; 'Symbols: LHCA2 | LHCA2; chlorophyll binding | chr3:22745653-22747282 FORWARD'	T
'1.1.2.1'	'PS.lightreaction.photosystem I.LHC-I'	Locus8136.1	'at3g61470'; 'Symbols: LHCA2 | LHCA2; chlorophyll binding | chr3:22745653-22747282 FORWARD'	T
'1.1.2.1'	'PS.lightreaction.photosystem I.LHC-I'		'at5g28450'; 'chlorophyll A-B binding protein, chloroplast, putative / LHCI type II CAB, putative | chr5:10372938-10374190 REVERSE'	T
'1.1.2.1'	'PS.lightreaction.photosystem I.LHC-I'	Locus32689.1	'at1g45474'; 'Symbols: LHCA5 | LHCA5; pigment binding | chr1:17179302-17180530 FORWARD'	T
'1.1.2.2'	'PS.lightreaction.photosystem I.PSI polypeptide subunits'	Locus12585.1	'at1g31330'; 'Symbols: PSAF | PSAF (photosystem I subunit F) | chr1:11214824-11216037 REVERSE'	T
'1.1.2.2'	'PS.lightreaction.photosystem I.PSI polypeptide subunits'	Locus13472.1	'at4g28750'; 'Symbols: PSAE-1 | PSAE-1 (PSA E1 KNOCKOUT); catalytic | chr4:14202758-14203961 REVERSE'	T
'1.1.2.2'	'PS.lightreaction.photosystem I.PSI polypeptide subunits'	Locus17702.1	'at5g64040'; 'Symbols: PSAN | PSAN; calmodulin binding | chr5:25628588-25629615 REVERSE'	T
'1.1.2.2'	'PS.lightreaction.photosystem I.PSI polypeptide subunits'	Locus17702.2	'at5g64040'; 'Symbols: PSAN | PSAN; calmodulin binding | chr5:25628588-25629615 REVERSE'	T
'1.1.2.2'	'PS.lightreaction.photosystem I.PSI polypeptide subunits'	Locus19999.1	'atcg00340'; 'Symbols: PSAB | Encodes the D1 subunit of photosystem I and II reaction centers. | chrC:37375-39579 REVERSE'	T
'1.1.2.2'	'PS.lightreaction.photosystem I.PSI polypeptide subunits'	Locus34851.1	'atcg00340'; 'Symbols: PSAB | Encodes the D1 subunit of photosystem I and II reaction centers. | chrC:37375-39579 REVERSE'	T
'1.1.2.2'	'PS.lightreaction.photosystem I.PSI polypeptide subunits'	Locus46806.1	'atcg00340'; 'Symbols: PSAB | Encodes the D1 subunit of photosystem I and II reaction centers. | chrC:37375-39579 REVERSE'	T
'1.1.2.2'	'PS.lightreaction.photosystem I.PSI polypeptide subunits'	Locus18554.1	'atcg00350'; 'Symbols: PSAA | Encodes psaA protein comprising the reaction center for photosystem I along with psaB protein; hydrophobic protein encoded by the chloroplast genome. | chrC:39605-41857 REVERSE'	T
'1.1.2.2'	'PS.lightreaction.photosystem I.PSI polypeptide subunits'	Locus29296.1	'atcg00350'; 'Symbols: PSAA | Encodes psaA protein comprising the reaction center for photosystem I along with psaB protein; hydrophobic protein encoded by the chloroplast genome. | chrC:39605-41857 REVERSE'	T
'1.1.2.2'	'PS.lightreaction.photosystem I.PSI polypeptide subunits'	Locus29296.2	'atcg00350'; 'Symbols: PSAA | Encodes psaA protein comprising the reaction center for photosystem I along with psaB protein; hydrophobic protein encoded by the chloroplast genome. | chrC:39605-41857 REVERSE'	T
'1.1.2.2'	'PS.lightreaction.photosystem I.PSI polypeptide subunits'	Locus44868.1	'atcg00350'; 'Symbols: PSAA | Encodes psaA protein comprising the reaction center for photosystem I along with psaB protein; hydrophobic protein encoded by the chloroplast genome. | chrC:39605-41857 REVERSE'	T
'1.1.2.2'	'PS.lightreaction.photosystem I.PSI polypeptide subunits'	Locus11025.1	'at2g46820'; 'Symbols: PTAC8, TMP14, PSAP, PSI-P | PSI-P (PHOTOSYSTEM I P SUBUNIT); DNA binding | chr2:19243589-19245141 FORWARD'	T
'1.1.2.2'	'PS.lightreaction.photosystem I.PSI polypeptide subunits'	Locus11025.2	'at2g46820'; 'Symbols: PTAC8, TMP14, PSAP, PSI-P | PSI-P (PHOTOSYSTEM I P SUBUNIT); DNA binding | chr2:19243589-19245141 FORWARD'	T
'1.1.2.2'	'PS.lightreaction.photosystem I.PSI polypeptide subunits'	Locus23004.1	'at2g46820'; 'Symbols: PTAC8, TMP14, PSAP, PSI-P | PSI-P (PHOTOSYSTEM I P SUBUNIT); DNA binding | chr2:19243589-19245141 FORWARD'	T
'1.1.2.2'	'PS.lightreaction.photosystem I.PSI polypeptide subunits'	Locus31695.1	'atcg00510'; 'Symbols: PSAI | Encodes subunit I of photosystem I. | chrC:59247-59360 FORWARD'	T
'1.1.2.2'	'PS.lightreaction.photosystem I.PSI polypeptide subunits'		'at2g20260'; 'Symbols: PSAE-2 | PSAE-2 (photosystem I subunit E-2); catalytic | chr2:8736734-8737767 FORWARD'	T
'1.1.2.2'	'PS.lightreaction.photosystem I.PSI polypeptide subunits'		'at1g03130'; 'Symbols: PSAD-2 | PSAD-2 (photosystem I subunit D-2) | chr1:753307-754198 REVERSE'	T
'1.1.2.2'	'PS.lightreaction.photosystem I.PSI polypeptide subunits'	Locus6920.1	'at1g55670'; 'Symbols: PSAG | PSAG (PHOTOSYSTEM I SUBUNIT G) | chr1:20802670-20803449 REVERSE'	T
'1.1.2.2'	'PS.lightreaction.photosystem I.PSI polypeptide subunits'		'atcg00630'; 'Symbols: PSAJ | Encodes subunit J of photosystem I. | chrC:66929-67063 FORWARD'	T
'1.1.2.2'	'PS.lightreaction.photosystem I.PSI polypeptide subunits'	Locus17717.2	'at1g30380'; 'Symbols: PSAK | PSAK (photosystem I subunit K) | chr1:10722197-10723247 FORWARD'	T
'1.1.2.2'	'PS.lightreaction.photosystem I.PSI polypeptide subunits'	Locus17717.4	'at1g30380'; 'Symbols: PSAK | PSAK (photosystem I subunit K) | chr1:10722197-10723247 FORWARD'	T
'1.1.2.2'	'PS.lightreaction.photosystem I.PSI polypeptide subunits'	Locus6102.1	'at1g08380'; 'Symbols: PSAO | PSAO (photosystem I subunit O) | chr1:2640813-2641828 REVERSE'	T
'1.1.2.2'	'PS.lightreaction.photosystem I.PSI polypeptide subunits'	Locus6102.2	'at1g08380'; 'Symbols: PSAO | PSAO (photosystem I subunit O) | chr1:2640813-2641828 REVERSE'	T
'1.1.2.2'	'PS.lightreaction.photosystem I.PSI polypeptide subunits'	Locus38562.1	'atcg01060'; 'Symbols: PSAC | Encodes the PsaC subunit of photosystem I. | chrC:117318-117563 REVERSE'	T
'1.1.2.2'	'PS.lightreaction.photosystem I.PSI polypeptide subunits'	Locus45452.1	'atcg01060'; 'Symbols: PSAC | Encodes the PsaC subunit of photosystem I. | chrC:117318-117563 REVERSE'	T
'1.1.2.2'	'PS.lightreaction.photosystem I.PSI polypeptide subunits'	Locus47173.1	'atcg01060'; 'Symbols: PSAC | Encodes the PsaC subunit of photosystem I. | chrC:117318-117563 REVERSE'	T
'1.1.2.2'	'PS.lightreaction.photosystem I.PSI polypeptide subunits'		'at3g16140'; 'Symbols: PSAH-1 | PSAH-1 (photosystem I subunit H-1) | chr3:5468509-5469481 REVERSE'	T
'1.1.2.2'	'PS.lightreaction.photosystem I.PSI polypeptide subunits'	Locus1326.1	'at1g52230'; 'Symbols: PSAH2, PSAH-2, PSI-H | PSAH2 (PHOTOSYSTEM I SUBUNIT H2) | chr1:19454836-19455668 FORWARD'	T
'1.1.2.2'	'PS.lightreaction.photosystem I.PSI polypeptide subunits'	Locus8492.1	'at4g02770'; 'Symbols: PSAD-1 | PSAD-1 (photosystem I subunit D-1) | chr4:1229111-1229945 REVERSE'	T
'1.1.2.2'	'PS.lightreaction.photosystem I.PSI polypeptide subunits'	Locus8492.2	'at4g02770'; 'Symbols: PSAD-1 | PSAD-1 (photosystem I subunit D-1) | chr4:1229111-1229945 REVERSE'	T
'1.1.2.2'	'PS.lightreaction.photosystem I.PSI polypeptide subunits'	Locus3825.1	'at4g12800'; 'Symbols: PSAL | PSAL (photosystem I subunit L) | chr4:7521322-7522670 FORWARD'	T
'1.1.2.2'	'PS.lightreaction.photosystem I.PSI polypeptide subunits'	Locus3825.2	'at4g12800'; 'Symbols: PSAL | PSAL (photosystem I subunit L) | chr4:7521322-7522670 FORWARD'	T
'1.1.2.2'	'PS.lightreaction.photosystem I.PSI polypeptide subunits'	Locus3825.3	'at4g12800'; 'Symbols: PSAL | PSAL (photosystem I subunit L) | chr4:7521322-7522670 FORWARD'	T
'1.1.3'	'PS.lightreaction.cytochrome b6/f'	Locus6964.1	'at4g03280'; 'Symbols: PETC, PGR1 | PETC (PHOTOSYNTHETIC ELECTRON TRANSFER C); electron transporter, transferring electrons from cytochrome b6/f complex of photosystem II | chr4:1440146-1441863 FORWARD'	T
'1.1.3'	'PS.lightreaction.cytochrome b6/f'	Locus6964.2	'at4g03280'; 'Symbols: PETC, PGR1 | PETC (PHOTOSYNTHETIC ELECTRON TRANSFER C); electron transporter, transferring electrons from cytochrome b6/f complex of photosystem II | chr4:1440146-1441863 FORWARD'	T
'1.1.3'	'PS.lightreaction.cytochrome b6/f'		'atcg00600'; 'Symbols: PETG | Cytochrome b6-f complex, subunit V. Disruption of homologous gene in Chlamydomonas results in disruption of cytochrome b6-f complex. | chrC:65998-66111 FORWARD'	T
'1.1.3'	'PS.lightreaction.cytochrome b6/f'	Locus51987.1	'atcg00730'; 'Symbols: PETD | A chloroplast gene encoding subunit IV of the cytochrome b6/f complex | chrC:76481-77672 FORWARD'	T
'1.1.3'	'PS.lightreaction.cytochrome b6/f'		'at1g33785'; 'Cytochrome B6, pseudogene, similar to Cytochrome B6. (Mouse-ear cress) {Arabidopsis thaliana}; blastp match of 61% identity and 7.1e-17 P-value to GP|2959637|gb|AAC05628.1||AF001491 cytochrome b6 {Prochlorococcus marinus str. MIT 9303} | chr1:12255360-12256256 REVERSE'	T
'1.1.3'	'PS.lightreaction.cytochrome b6/f'		'atcg00590'; 'Symbols: ORF31 | hypothetical protein | chrC:65712-65807 FORWARD'	T
'1.1.3'	'PS.lightreaction.cytochrome b6/f'		'atcg00540'; 'Symbols: PETA | Encodes cytochrome f apoprotein; involved in photosynthetic electron transport chain; encoded by the chloroplast genome and is transcriptionally repressed by a nuclear gene HCF2. | chrC:61657-62619 FORWARD'	T
'1.1.3'	'PS.lightreaction.cytochrome b6/f'		'at2g26500'; 'cytochrome b6f complex subunit (petM), putative | chr2:11270218-11270874 FORWARD'	T
'1.1.3'	'PS.lightreaction.cytochrome b6/f'	Locus25845.1	'at5g36120'; 'Symbols: CCB3 | CCB3 (COFACTOR ASSEMBLY, COMPLEX C (B6F),) | chr5:14198587-14199243 REVERSE'	T
'1.1.3'	'PS.lightreaction.cytochrome b6/f'		'atcg00210'; 'Symbols: YCF6 | hypothetical protein | chrC:28089-28178 FORWARD'	T
'1.1.3'	'PS.lightreaction.cytochrome b6/f'	Locus21820.1	'atcg00720'; 'Symbols: PETB | Encodes the cytochrome b(6) subunit of the cytochrome b6f complex. | chrC:74841-76292 FORWARD'	T
'1.1.4'	'PS.lightreaction.ATP synthase'	Locus3577.1	'at4g32260'; 'ATP synthase family | chr4:15573636-15574737 REVERSE'	T
'1.1.4'	'PS.lightreaction.ATP synthase'	Locus16654.1	'at2g31040'; 'ATP synthase protein I -related | chr2:13208906-13211085 REVERSE'	T
'1.1.4'	'PS.lightreaction.ATP synthase'	Locus16654.2	'at2g31040'; 'ATP synthase protein I -related | chr2:13208906-13211085 REVERSE'	T
'1.1.4'	'PS.lightreaction.ATP synthase'		'atcg00150'; 'Symbols: ATPI | Encodes a subunit of ATPase complex CF0, which is a proton channel that supplies the proton motive force to drive ATP synthesis by CF1 portion of the complex. | chrC:14021-14770 REVERSE'	T
'1.1.4.1'	'PS.lightreaction.ATP synthase.alpha subunit'	Locus46740.1	'atcg00120'; 'Symbols: ATPA | Encodes the ATPase alpha subunit, which is a subunit of ATP synthase and part of the CF1 portion which catalyzes the conversion of ADP to ATP using the proton motive force. This complex is located in the thylakoid membrane of the chloroplast. | chrC:9938-11461 REVERSE'	T
'1.1.4.1'	'PS.lightreaction.ATP synthase.alpha subunit'	Locus48980.1	'atcg00120'; 'Symbols: ATPA | Encodes the ATPase alpha subunit, which is a subunit of ATP synthase and part of the CF1 portion which catalyzes the conversion of ADP to ATP using the proton motive force. This complex is located in the thylakoid membrane of the chloroplast. | chrC:9938-11461 REVERSE'	T
'1.1.4.2'	'PS.lightreaction.ATP synthase.beta subunit'		'atcg00480'; 'Symbols: ATPB | chloroplast-encoded gene for beta subunit of ATP synthase | chrC:52660-54156 REVERSE'	T
'1.1.4.3'	'PS.lightreaction.ATP synthase.epsilon chain'		'atcg00470'; 'Symbols: ATPE | ATPase epsilon subunit | chrC:52265-52663 REVERSE'	T
'1.1.4.4'	'PS.lightreaction.ATP synthase.gamma chain'	Locus15566.1	'at4g04640'; 'Symbols: ATPC1 | ATPC1; enzyme regulator | chr4:2350498-2352018 REVERSE'	T
'1.1.4.4'	'PS.lightreaction.ATP synthase.gamma chain'		'at1g15700'; 'Symbols: ATPC2 | ATPC2; enzyme regulator | chr1:5402569-5403818 REVERSE'	T
'1.1.4.5'	'PS.lightreaction.ATP synthase.subunit C'		'atcg00140'; 'Symbols: ATPH | ATPase III subunit | chrC:13262-13507 REVERSE'	T
'1.1.4.7'	'PS.lightreaction.ATP synthase.delta chain'	Locus11818.1	'at4g09650'; 'Symbols: ATPD | ATPD (ATP SYNTHASE DELTA-SUBUNIT GENE); hydrogen ion transporting ATP synthase, rotational mechanism / proton-transporting ATPase, rotational mechanism | chr4:6100743-6101708 FORWARD'	T
'1.1.4.7'	'PS.lightreaction.ATP synthase.delta chain'	Locus11818.2	'at4g09650'; 'Symbols: ATPD | ATPD (ATP SYNTHASE DELTA-SUBUNIT GENE); hydrogen ion transporting ATP synthase, rotational mechanism / proton-transporting ATPase, rotational mechanism | chr4:6100743-6101708 FORWARD'	T
'1.1.4.7'	'PS.lightreaction.ATP synthase.delta chain'	Locus16801.1	'at4g09650'; 'Symbols: ATPD | ATPD (ATP SYNTHASE DELTA-SUBUNIT GENE); hydrogen ion transporting ATP synthase, rotational mechanism / proton-transporting ATPase, rotational mechanism | chr4:6100743-6101708 FORWARD'	T
'1.1.4.7'	'PS.lightreaction.ATP synthase.delta chain'		'at4g00895'; 'ATP synthase delta chain-related | chr4:381788-382643 FORWARD'	T
'1.1.4.8'	'PS.lightreaction.ATP synthase.subunit B (ATPF)'	Locus16401.1	'atcg00130'; 'Symbols: ATPF | ATPase F subunit. | chrC:11529-12798 REVERSE'	T
'1.1.5'	'PS.lightreaction.other electron carrier (ox/red)'	Locus22929.1	'at5g45040'; 'cytochrome c6 (ATC6) | chr5:18175371-18176888 REVERSE'	T
'1.1.5.1'	'PS.lightreaction.other electron carrier (ox/red).plastocyanin'	Locus15330.1	'at1g20340'; 'Symbols: DRT112, PETE2 | DRT112; copper ion binding / electron carrier | chr1:7042429-7043363 REVERSE'	T
'1.1.5.1'	'PS.lightreaction.other electron carrier (ox/red).plastocyanin'	Locus15330.2	'at1g20340'; 'Symbols: DRT112, PETE2 | DRT112; copper ion binding / electron carrier | chr1:7042429-7043363 REVERSE'	T
'1.1.5.1'	'PS.lightreaction.other electron carrier (ox/red).plastocyanin'		'at1g76100'; 'Symbols: PETE1 | PETE1 (PLASTOCYANIN 1); copper ion binding / electron carrier | chr1:28553987-28554768 REVERSE'	T
'1.1.5.2'	'PS.lightreaction.other electron carrier (ox/red).ferredoxin'	Locus13047.1	'at3g16250'; 'Symbols: NDF4 | NDF4 (NDH-DEPENDENT CYCLIC ELECTRON FLOW 1); electron carrier/ iron-sulfur cluster binding | chr3:5506931-5508414 REVERSE'	T
'1.1.5.2'	'PS.lightreaction.other electron carrier (ox/red).ferredoxin'	Locus10414.1	'at1g02180'; 'ferredoxin-related | chr1:413522-414645 REVERSE'	T
'1.1.5.2'	'PS.lightreaction.other electron carrier (ox/red).ferredoxin'	Locus4412.6	'at1g02180'; 'ferredoxin-related | chr1:413522-414645 REVERSE'	T
'1.1.5.2'	'PS.lightreaction.other electron carrier (ox/red).ferredoxin'	Locus4848.1	'at1g02180'; 'ferredoxin-related | chr1:413522-414645 REVERSE'	T
'1.1.5.2'	'PS.lightreaction.other electron carrier (ox/red).ferredoxin'	Locus4848.2	'at1g02180'; 'ferredoxin-related | chr1:413522-414645 REVERSE'	T
'1.1.5.2'	'PS.lightreaction.other electron carrier (ox/red).ferredoxin'	Locus7497.1	'at5g07950'; 'unknown protein | chr5:2540284-2542136 REVERSE'	T
'1.1.5.2'	'PS.lightreaction.other electron carrier (ox/red).ferredoxin'	Locus7497.2	'at5g07950'; 'unknown protein | chr5:2540284-2542136 REVERSE'	T
'1.1.5.2'	'PS.lightreaction.other electron carrier (ox/red).ferredoxin'	Locus7497.3	'at5g07950'; 'unknown protein | chr5:2540284-2542136 REVERSE'	T
'1.1.5.2'	'PS.lightreaction.other electron carrier (ox/red).ferredoxin'	Locus7497.4	'at5g07950'; 'unknown protein | chr5:2540284-2542136 REVERSE'	T
'1.1.5.2'	'PS.lightreaction.other electron carrier (ox/red).ferredoxin'	Locus2532.2	'at1g60950'; 'Symbols: FED A, ATFD2 | FED A; 2 iron, 2 sulfur cluster binding / electron carrier/ iron-sulfur cluster binding | chr1:22444520-22445161 FORWARD'	T
'1.1.5.2'	'PS.lightreaction.other electron carrier (ox/red).ferredoxin'	Locus2532.3	'at1g60950'; 'Symbols: FED A, ATFD2 | FED A; 2 iron, 2 sulfur cluster binding / electron carrier/ iron-sulfur cluster binding | chr1:22444520-22445161 FORWARD'	T
'1.1.5.2'	'PS.lightreaction.other electron carrier (ox/red).ferredoxin'	Locus2532.4	'at1g60950'; 'Symbols: FED A, ATFD2 | FED A; 2 iron, 2 sulfur cluster binding / electron carrier/ iron-sulfur cluster binding | chr1:22444520-22445161 FORWARD'	T
'1.1.5.2'	'PS.lightreaction.other electron carrier (ox/red).ferredoxin'	Locus2532.5	'at1g60950'; 'Symbols: FED A, ATFD2 | FED A; 2 iron, 2 sulfur cluster binding / electron carrier/ iron-sulfur cluster binding | chr1:22444520-22445161 FORWARD'	T
'1.1.5.2'	'PS.lightreaction.other electron carrier (ox/red).ferredoxin'	Locus14739.1	'at4g32590'; 'ferredoxin-related | chr4:15721324-15722869 FORWARD'	T
'1.1.5.2'	'PS.lightreaction.other electron carrier (ox/red).ferredoxin'		'at1g10960'; 'Symbols: ATFD1 | ATFD1 (FERREDOXIN 1); 2 iron, 2 sulfur cluster binding / electron carrier/ iron-sulfur cluster binding | chr1:3664386-3665039 FORWARD'	T
'1.1.5.2'	'PS.lightreaction.other electron carrier (ox/red).ferredoxin'	Locus23512.1	'at3g17670'; 'binding | chr3:6040835-6042196 FORWARD'	T
'1.1.5.3'	'PS.lightreaction.other electron carrier (ox/red).ferredoxin reductase'	Locus7144.1	'at4g32360'; 'NADP adrenodoxin-like ferredoxin reductase | chr4:15621301-15624923 FORWARD'	T
'1.1.5.3'	'PS.lightreaction.other electron carrier (ox/red).ferredoxin reductase'		'at1g20020'; 'Symbols: ATLFNR2, FNR2 | FNR2 (FERREDOXIN-NADP(+)-OXIDOREDUCTASE 2); NADPH dehydrogenase/ oxidoreductase/ poly(U) binding | chr1:6942717-6945018 FORWARD'	T
'1.1.5.3'	'PS.lightreaction.other electron carrier (ox/red).ferredoxin reductase'	Locus137.1	'at5g66190'; 'Symbols: ATLFNR1, FNR1 | FNR1 (FERREDOXIN-NADP(+)-OXIDOREDUCTASE 1); NADPH dehydrogenase/ electron transporter, transferring electrons within the cyclic electron transport pathway of photosynthesis/ electron transporter, transferring electrons within the noncyclic electron transp | chr5:26450964-26453199 REVERSE'	T
'1.1.5.3'	'PS.lightreaction.other electron carrier (ox/red).ferredoxin reductase'	Locus137.2	'at5g66190'; 'Symbols: ATLFNR1, FNR1 | FNR1 (FERREDOXIN-NADP(+)-OXIDOREDUCTASE 1); NADPH dehydrogenase/ electron transporter, transferring electrons within the cyclic electron transport pathway of photosynthesis/ electron transporter, transferring electrons within the noncyclic electron transp | chr5:26450964-26453199 REVERSE'	T
'1.1.5.3'	'PS.lightreaction.other electron carrier (ox/red).ferredoxin reductase'	Locus137.3	'at5g66190'; 'Symbols: ATLFNR1, FNR1 | FNR1 (FERREDOXIN-NADP(+)-OXIDOREDUCTASE 1); NADPH dehydrogenase/ electron transporter, transferring electrons within the cyclic electron transport pathway of photosynthesis/ electron transporter, transferring electrons within the noncyclic electron transp | chr5:26450964-26453199 REVERSE'	T
'1.1.5.3'	'PS.lightreaction.other electron carrier (ox/red).ferredoxin reductase'	Locus137.4	'at5g66190'; 'Symbols: ATLFNR1, FNR1 | FNR1 (FERREDOXIN-NADP(+)-OXIDOREDUCTASE 1); NADPH dehydrogenase/ electron transporter, transferring electrons within the cyclic electron transport pathway of photosynthesis/ electron transporter, transferring electrons within the noncyclic electron transp | chr5:26450964-26453199 REVERSE'	T
'1.1.5.3'	'PS.lightreaction.other electron carrier (ox/red).ferredoxin reductase'	Locus137.5	'at5g66190'; 'Symbols: ATLFNR1, FNR1 | FNR1 (FERREDOXIN-NADP(+)-OXIDOREDUCTASE 1); NADPH dehydrogenase/ electron transporter, transferring electrons within the cyclic electron transport pathway of photosynthesis/ electron transporter, transferring electrons within the noncyclic electron transp | chr5:26450964-26453199 REVERSE'	T
'1.1.5.4'	'PS.lightreaction.other electron carrier (ox/red).ferredoxin oxireductase'	Locus15952.1	'at1g15140'; 'oxidoreductase NAD-binding domain-containing protein | chr1:5210206-5212349 REVERSE'	T
'1.1.5.4'	'PS.lightreaction.other electron carrier (ox/red).ferredoxin oxireductase'	Locus21872.1	'at1g15140'; 'oxidoreductase NAD-binding domain-containing protein | chr1:5210206-5212349 REVERSE'	T
'1.1.5.4'	'PS.lightreaction.other electron carrier (ox/red).ferredoxin oxireductase'	Locus25338.1	'at1g15140'; 'oxidoreductase NAD-binding domain-containing protein | chr1:5210206-5212349 REVERSE'	T
'1.1.5.4'	'PS.lightreaction.other electron carrier (ox/red).ferredoxin oxireductase'	Locus25338.2	'at1g15140'; 'oxidoreductase NAD-binding domain-containing protein | chr1:5210206-5212349 REVERSE'	T
'1.1.5.4'	'PS.lightreaction.other electron carrier (ox/red).ferredoxin oxireductase'	Locus28729.1	'at1g15140'; 'oxidoreductase NAD-binding domain-containing protein | chr1:5210206-5212349 REVERSE'	T
'1.1.5.4'	'PS.lightreaction.other electron carrier (ox/red).ferredoxin oxireductase'	Locus18659.1	'at3g09150'; 'Symbols: HY2, GUN3 | HY2 (ELONGATED HYPOCOTYL 2); phytochromobilin:ferredoxin oxidoreductase | chr3:2803528-2805564 FORWARD'	T
'1.1.5.4'	'PS.lightreaction.other electron carrier (ox/red).ferredoxin oxireductase'	Locus18659.2	'at3g09150'; 'Symbols: HY2, GUN3 | HY2 (ELONGATED HYPOCOTYL 2); phytochromobilin:ferredoxin oxidoreductase | chr3:2803528-2805564 FORWARD'	T
'1.1.5.4'	'PS.lightreaction.other electron carrier (ox/red).ferredoxin oxireductase'	Locus18659.3	'at3g09150'; 'Symbols: HY2, GUN3 | HY2 (ELONGATED HYPOCOTYL 2); phytochromobilin:ferredoxin oxidoreductase | chr3:2803528-2805564 FORWARD'	T
'1.1.6'	'PS.lightreaction.NADH DH'	Locus7112.1	'at2g01590'; 'Symbols: CRR3 | CRR3 (CHLORORESPIRATORY REDUCTION 3) | chr2:266630-267798 FORWARD'	T
'1.1.6'	'PS.lightreaction.NADH DH'		'atcg00420'; 'Symbols: NDHJ | Encodes NADH dehydrogenase subunit J. Its transcription is increased upon sulfur depletion. | chrC:48677-49153 REVERSE'	T
'1.1.6'	'PS.lightreaction.NADH DH'	Locus4554.1	'at4g37925'; 'Symbols: NDH-M | NDH-M (subunit NDH-M of NAD(P)H:plastoquinone dehydrogenase complex) | chr4:17830562-17831554 REVERSE'	T
'1.1.6'	'PS.lightreaction.NADH DH'		'atcg00440'; 'Symbols: NDHC | Encodes NADH dehydrogenase D3 subunit of the chloroplast NAD(P)H dehydrogenase complex | chrC:50001-50363 REVERSE'	T
'1.1.6'	'PS.lightreaction.NADH DH'		'atcg01080'; 'Symbols: NDHG | NADH dehydrogenase ND6 | chrC:118377-118907 REVERSE'	T
'1.1.6'	'PS.lightreaction.NADH DH'	Locus811.1	'at1g74880'; 'Symbols: NDH-O | NDH-O (NAD(P)H:plastoquinone dehydrogenase complex subunit O) | chr1:28129858-28131077 REVERSE'	T
'1.1.6'	'PS.lightreaction.NADH DH'	Locus811.2	'at1g74880'; 'Symbols: NDH-O | NDH-O (NAD(P)H:plastoquinone dehydrogenase complex subunit O) | chr1:28129858-28131077 REVERSE'	T
'1.1.6'	'PS.lightreaction.NADH DH'	Locus5918.1	'at4g37920'; 'unknown protein | chr4:17828433-17830465 REVERSE'	T
'1.1.6'	'PS.lightreaction.NADH DH'	Locus41630.1	'at1g70760'; 'Symbols: CRR23 | CRR23 ((chlororespiratory reduction 23) | chr1:26687230-26688384 FORWARD'	T
'1.1.6'	'PS.lightreaction.NADH DH'		'atcg01050'; 'Symbols: NDHD | Represents a plastid-encoded subunit of a NAD(P)H dehydrogenase complex. Its mRNA is edited at four positions. Translation data is not available for this gene. | chrC:115665-117185 REVERSE'	T
'1.1.6'	'PS.lightreaction.NADH DH'		'atcg01010'; 'Symbols: NDHF | Chloroplast encoded NADH dehydrogenase unit. | chrC:110398-112638 REVERSE'	T
'1.1.6'	'PS.lightreaction.NADH DH'	Locus48190.1	'at5g58260'; 'Encodes subunit NDH-N of NAD(P)H:plastoquinone dehydrogenase complex (Ndh complex) present in the thylakoid membrane of chloroplasts. This subunit is thought to be required for Ndh complex assembly. | chr5:23560876-23561944 REVERSE'	T
'1.1.6'	'PS.lightreaction.NADH DH'		'atcg00430'; 'Symbols: PSBG | Encodes a protein which was originally thought to be part of photosystem II but its wheat homolog was later shown to encode for subunit K of NADH dehydrogenase. | chrC:49257-49934 REVERSE'	T
'1.1.30'	'PS.lightreaction.state transition'	Locus13623.1	'at1g68830'; 'Symbols: STN7 | STN7 (Stt7 homolog STN7); kinase/ protein kinase | chr1:25872445-25875550 REVERSE'	T
'1.1.30'	'PS.lightreaction.state transition'	Locus13623.2	'at1g68830'; 'Symbols: STN7 | STN7 (Stt7 homolog STN7); kinase/ protein kinase | chr1:25872445-25875550 REVERSE'	T
'1.1.30'	'PS.lightreaction.state transition'	Locus1508.1	'at4g02630'; 'protein kinase family protein | chr4:1151613-1153356 FORWARD'	T
'1.1.30'	'PS.lightreaction.state transition'	Locus1508.2	'at4g02630'; 'protein kinase family protein | chr4:1151613-1153356 FORWARD'	T
'1.1.30'	'PS.lightreaction.state transition'	Locus1508.3	'at4g02630'; 'protein kinase family protein | chr4:1151613-1153356 FORWARD'	T
'1.1.30'	'PS.lightreaction.state transition'	Locus1508.4	'at4g02630'; 'protein kinase family protein | chr4:1151613-1153356 FORWARD'	T
'1.1.30'	'PS.lightreaction.state transition'	Locus1508.5	'at4g02630'; 'protein kinase family protein | chr4:1151613-1153356 FORWARD'	T
'1.1.30'	'PS.lightreaction.state transition'	Locus1508.6	'at4g02630'; 'protein kinase family protein | chr4:1151613-1153356 FORWARD'	T
'1.1.30'	'PS.lightreaction.state transition'	Locus1508.9	'at4g02630'; 'protein kinase family protein | chr4:1151613-1153356 FORWARD'	T
'1.1.30'	'PS.lightreaction.state transition'	Locus28911.1	'at4g02630'; 'protein kinase family protein | chr4:1151613-1153356 FORWARD'	T
'1.1.30'	'PS.lightreaction.state transition'		'at4g01330'; 'ATP binding / kinase/ protein kinase/ protein serine/threonine kinase/ protein tyrosine kinase | chr4:550420-552941 FORWARD'	T
'1.1.40'	'PS.lightreaction.cyclic electron flow-chlororespiration'	Locus30398.1	'at3g15840'; 'Symbols: PIFI | PIFI (post-illumination chlorophyll fluorescence increase) | chr3:5356638-5358500 REVERSE'	T
'1.1.40'	'PS.lightreaction.cyclic electron flow-chlororespiration'	Locus34022.1	'at3g15840'; 'Symbols: PIFI | PIFI (post-illumination chlorophyll fluorescence increase) | chr3:5356638-5358500 REVERSE'	T
'1.1.40'	'PS.lightreaction.cyclic electron flow-chlororespiration'	Locus13166.1	'at4g22260'; 'Symbols: IM, IM1 | IM (IMMUTANS); alternative oxidase | chr4:11769754-11772516 REVERSE'	T
'1.1.40'	'PS.lightreaction.cyclic electron flow-chlororespiration'	Locus13166.2	'at4g22260'; 'Symbols: IM, IM1 | IM (IMMUTANS); alternative oxidase | chr4:11769754-11772516 REVERSE'	T
'1.1.40'	'PS.lightreaction.cyclic electron flow-chlororespiration'	Locus21890.1	'at4g22260'; 'Symbols: IM, IM1 | IM (IMMUTANS); alternative oxidase | chr4:11769754-11772516 REVERSE'	T
'1.1.40'	'PS.lightreaction.cyclic electron flow-chlororespiration'		'atcg01250'; 'Symbols: NDHB.2 | NADH dehydrogenase ND2 | chrC:141854-143708 FORWARD'	T
'1.1.40'	'PS.lightreaction.cyclic electron flow-chlororespiration'	Locus33678.1	'at2g05620'; 'Symbols: PGR5 | PGR5 (proton gradient regulation 5); electron carrier | chr2:2081009-2081858 REVERSE'	T
'1.1.40'	'PS.lightreaction.cyclic electron flow-chlororespiration'	Locus47872.1	'at2g05620'; 'Symbols: PGR5 | PGR5 (proton gradient regulation 5); electron carrier | chr2:2081009-2081858 REVERSE'	T
'1.1.40'	'PS.lightreaction.cyclic electron flow-chlororespiration'		'atcg01070'; 'Symbols: NDHE | NADH dehydrogenase ND4L | chrC:117804-118109 REVERSE'	T
'1.1.40'	'PS.lightreaction.cyclic electron flow-chlororespiration'		'atcg01110'; 'Symbols: NDHH | Encodes the 49KDa plastid NAD(P)H dehydrogenase subunit H protein. Its transcription is regulated by an ndhF-specific plastid sigma factor, SIG4. | chrC:122011-123192 REVERSE'	T
'1.1.40'	'PS.lightreaction.cyclic electron flow-chlororespiration'		'atcg00890'; 'Symbols: NDHB.1 | NADH dehydrogenase ND2 | chrC:94941-96795 REVERSE'	T
'1.1.40'	'PS.lightreaction.cyclic electron flow-chlororespiration'		'atcg01100'; 'Symbols: NDHA | NADH dehydrogenase ND1 | chrC:119847-122009 REVERSE'	T
'1.1.40'	'PS.lightreaction.cyclic electron flow-chlororespiration'		'atcg01090'; 'Symbols: NDHI | Encodes subunit of the chloroplast NAD(P)H dehydrogenase complex | chrC:119244-119762 REVERSE'	T
'1.1.1001'	'PS.lightreaction'		'phytol'; 'PS.lightreaction, chlorophyll'	M
'1.1.1002'	'PS.lightreaction.binding proteins.Chlorophyll a'		'chlorophyll a'; 'PS.lightreaction, chlorophyll'	M
'1.1.1003'	'PS.lightreaction.binding proteins.Chlorophyll b'		'chlorophyll b'; 'PS.lightreaction, chlorophyll'	M
'1.1.1004'	'PS.lightreaction.PS II.PQ'		'decyl-plastoquinone'; 'PS.lightreaction'	M
'1.2'	'PS.photorespiration'		'at5g47435'; 'formyltetrahydrofolate deformylase, putative | chr5:19241703-19243988 FORWARD'	T
'1.2'	'PS.photorespiration'	Locus12587.1	'at4g17360'; 'formyltetrahydrofolate deformylase/ hydroxymethyl-, formyl- and related transferase/ methyltransferase | chr4:9703547-9705468 REVERSE'	T
'1.2'	'PS.photorespiration'	Locus12587.2	'at4g17360'; 'formyltetrahydrofolate deformylase/ hydroxymethyl-, formyl- and related transferase/ methyltransferase | chr4:9703547-9705468 REVERSE'	T
'1.2'	'PS.photorespiration'	Locus12587.3	'at4g17360'; 'formyltetrahydrofolate deformylase/ hydroxymethyl-, formyl- and related transferase/ methyltransferase | chr4:9703547-9705468 REVERSE'	T
'1.2'	'PS.photorespiration'	Locus12587.4	'at4g17360'; 'formyltetrahydrofolate deformylase/ hydroxymethyl-, formyl- and related transferase/ methyltransferase | chr4:9703547-9705468 REVERSE'	T
'1.2'	'PS.photorespiration'	Locus12587.5	'at4g17360'; 'formyltetrahydrofolate deformylase/ hydroxymethyl-, formyl- and related transferase/ methyltransferase | chr4:9703547-9705468 REVERSE'	T
'1.2.1'	'PS.photorespiration.phosphoglycolate phosphatase'		'at5g36700'; 'Symbols: ATPGLP1, PGLP1 | PGLP1 (2-PHOSPHOGLYCOLATE PHOSPHATASE 1); phosphoglycolate phosphatase | chr5:14421635-14424490 REVERSE'	T
'1.2.2'	'PS.photorespiration.glycolate oxydase'	Locus13771.1	'at3g14130'; '(S)-2-hydroxy-acid oxidase, peroxisomal, putative / glycolate oxidase, putative / short chain alpha-hydroxy acid oxidase, putative | chr3:4685646-4688309 REVERSE'	T
'1.2.2'	'PS.photorespiration.glycolate oxydase'	Locus13771.2	'at3g14130'; '(S)-2-hydroxy-acid oxidase, peroxisomal, putative / glycolate oxidase, putative / short chain alpha-hydroxy acid oxidase, putative | chr3:4685646-4688309 REVERSE'	T
'1.2.2'	'PS.photorespiration.glycolate oxydase'	Locus13771.4	'at3g14130'; '(S)-2-hydroxy-acid oxidase, peroxisomal, putative / glycolate oxidase, putative / short chain alpha-hydroxy acid oxidase, putative | chr3:4685646-4688309 REVERSE'	T
'1.2.2'	'PS.photorespiration.glycolate oxydase'	Locus13771.5	'at3g14130'; '(S)-2-hydroxy-acid oxidase, peroxisomal, putative / glycolate oxidase, putative / short chain alpha-hydroxy acid oxidase, putative | chr3:4685646-4688309 REVERSE'	T
'1.2.2'	'PS.photorespiration.glycolate oxydase'	Locus13771.6	'at3g14130'; '(S)-2-hydroxy-acid oxidase, peroxisomal, putative / glycolate oxidase, putative / short chain alpha-hydroxy acid oxidase, putative | chr3:4685646-4688309 REVERSE'	T
'1.2.2'	'PS.photorespiration.glycolate oxydase'	Locus44119.1	'at4g18360'; '(S)-2-hydroxy-acid oxidase, peroxisomal, putative / glycolate oxidase, putative / short chain alpha-hydroxy acid oxidase, putative | chr4:10145919-10148682 REVERSE'	T
'1.2.2'	'PS.photorespiration.glycolate oxydase'	Locus9537.2	'at3g14415'; '(S)-2-hydroxy-acid oxidase, peroxisomal, putative / glycolate oxidase, putative / short chain alpha-hydroxy acid oxidase, putative | chr3:4818298-4821006 FORWARD'	T
'1.2.2'	'PS.photorespiration.glycolate oxydase'	Locus13771.3	'at3g14150'; '(S)-2-hydroxy-acid oxidase, peroxisomal, putative / glycolate oxidase, putative / short chain alpha-hydroxy acid oxidase, putative | chr3:4690450-4693001 REVERSE'	T
'1.2.2'	'PS.photorespiration.glycolate oxydase'	Locus10938.1	'at3g14420'; '(S)-2-hydroxy-acid oxidase, peroxisomal, putative / glycolate oxidase, putative / short chain alpha-hydroxy acid oxidase, putative | chr3:4821523-4824178 FORWARD'	T
'1.2.2'	'PS.photorespiration.glycolate oxydase'	Locus25740.1	'at3g14420'; '(S)-2-hydroxy-acid oxidase, peroxisomal, putative / glycolate oxidase, putative / short chain alpha-hydroxy acid oxidase, putative | chr3:4821523-4824178 FORWARD'	T
'1.2.2'	'PS.photorespiration.glycolate oxydase'	Locus25740.2	'at3g14420'; '(S)-2-hydroxy-acid oxidase, peroxisomal, putative / glycolate oxidase, putative / short chain alpha-hydroxy acid oxidase, putative | chr3:4821523-4824178 FORWARD'	T
'1.2.2'	'PS.photorespiration.glycolate oxydase'	Locus39630.1	'at3g14420'; '(S)-2-hydroxy-acid oxidase, peroxisomal, putative / glycolate oxidase, putative / short chain alpha-hydroxy acid oxidase, putative | chr3:4821523-4824178 FORWARD'	T
'1.2.2'	'PS.photorespiration.glycolate oxydase'	Locus9537.1	'at3g14420'; '(S)-2-hydroxy-acid oxidase, peroxisomal, putative / glycolate oxidase, putative / short chain alpha-hydroxy acid oxidase, putative | chr3:4821523-4824178 FORWARD'	T
'1.2.3'	'PS.photorespiration.aminotransferases peroxisomal'	Locus1617.1	'at1g70580'; 'Symbols: AOAT2, GGT2 | AOAT2 (ALANINE-2-OXOGLUTARATE AMINOTRANSFERASE 2); L-alanine:2-oxoglutarate aminotransferase/ glycine:2-oxoglutarate aminotransferase | chr1:26612719-26616069 FORWARD'	T
'1.2.3'	'PS.photorespiration.aminotransferases peroxisomal'	Locus1617.3	'at1g70580'; 'Symbols: AOAT2, GGT2 | AOAT2 (ALANINE-2-OXOGLUTARATE AMINOTRANSFERASE 2); L-alanine:2-oxoglutarate aminotransferase/ glycine:2-oxoglutarate aminotransferase | chr1:26612719-26616069 FORWARD'	T
'1.2.3'	'PS.photorespiration.aminotransferases peroxisomal'		'at2g13360'; 'Symbols: AGT, AGT1 | AGT (ALANINE:GLYOXYLATE AMINOTRANSFERASE); alanine-glyoxylate transaminase/ serine-glyoxylate transaminase/ serine-pyruvate transaminase | chr2:5539240-5541358 REVERSE'	T
'1.2.4'	'PS.photorespiration.glycine cleavage'		''; ''	''
'1.2.4.1'	'PS.photorespiration.glycine cleavage.P subunit'		'at4g33010'; 'Symbols: AtGLDP1 | AtGLDP1 (Arabidopsis thaliana glycine decarboxylase P-protein 1); catalytic/ glycine dehydrogenase (decarboxylating)/ pyridoxal phosphate binding | chr4:15926670-15931332 REVERSE'	T
'1.2.4.1'	'PS.photorespiration.glycine cleavage.P subunit'	Locus1848.1	'at2g26080'; 'Symbols: AtGLDP2 | AtGLDP2 (Arabidopsis thaliana glycine decarboxylase P-protein 2); ATP binding / glycine dehydrogenase (decarboxylating) | chr2:11109003-11113828 REVERSE'	T
'1.2.4.1'	'PS.photorespiration.glycine cleavage.P subunit'	Locus1848.2	'at2g26080'; 'Symbols: AtGLDP2 | AtGLDP2 (Arabidopsis thaliana glycine decarboxylase P-protein 2); ATP binding / glycine dehydrogenase (decarboxylating) | chr2:11109003-11113828 REVERSE'	T
'1.2.4.1'	'PS.photorespiration.glycine cleavage.P subunit'	Locus1848.5	'at2g26080'; 'Symbols: AtGLDP2 | AtGLDP2 (Arabidopsis thaliana glycine decarboxylase P-protein 2); ATP binding / glycine dehydrogenase (decarboxylating) | chr2:11109003-11113828 REVERSE'	T
'1.2.4.1'	'PS.photorespiration.glycine cleavage.P subunit'	Locus1848.6	'at2g26080'; 'Symbols: AtGLDP2 | AtGLDP2 (Arabidopsis thaliana glycine decarboxylase P-protein 2); ATP binding / glycine dehydrogenase (decarboxylating) | chr2:11109003-11113828 REVERSE'	T
'1.2.4.2'	'PS.photorespiration.glycine cleavage.T subunit'	Locus1890.1	'at1g11860'; 'aminomethyltransferase, putative | chr1:4001280-4003442 FORWARD'	T
'1.2.4.2'	'PS.photorespiration.glycine cleavage.T subunit'	Locus1890.2	'at1g11860'; 'aminomethyltransferase, putative | chr1:4001280-4003442 FORWARD'	T
'1.2.4.2'	'PS.photorespiration.glycine cleavage.T subunit'	Locus1890.3	'at1g11860'; 'aminomethyltransferase, putative | chr1:4001280-4003442 FORWARD'	T
'1.2.4.4'	'PS.photorespiration.glycine cleavage.H protein'	Locus48.1	'at2g35120'; 'glycine cleavage system H protein, mitochondrial, putative | chr2:14805639-14807369 REVERSE'	T
'1.2.4.4'	'PS.photorespiration.glycine cleavage.H protein'	Locus48.2	'at2g35120'; 'glycine cleavage system H protein, mitochondrial, putative | chr2:14805639-14807369 REVERSE'	T
'1.2.4.4'	'PS.photorespiration.glycine cleavage.H protein'	Locus48.3	'at2g35120'; 'glycine cleavage system H protein, mitochondrial, putative | chr2:14805639-14807369 REVERSE'	T
'1.2.4.4'	'PS.photorespiration.glycine cleavage.H protein'	Locus48.4	'at2g35120'; 'glycine cleavage system H protein, mitochondrial, putative | chr2:14805639-14807369 REVERSE'	T
'1.2.4.4'	'PS.photorespiration.glycine cleavage.H protein'	Locus48.5	'at2g35120'; 'glycine cleavage system H protein, mitochondrial, putative | chr2:14805639-14807369 REVERSE'	T
'1.2.4.4'	'PS.photorespiration.glycine cleavage.H protein'	Locus48.6	'at2g35120'; 'glycine cleavage system H protein, mitochondrial, putative | chr2:14805639-14807369 REVERSE'	T
'1.2.4.4'	'PS.photorespiration.glycine cleavage.H protein'		'at2g35370'; 'Symbols: GDCH | GDCH; glycine dehydrogenase (decarboxylating) | chr2:14891102-14892218 FORWARD'	T
'1.2.4.4'	'PS.photorespiration.glycine cleavage.H protein'	Locus18620.1	'at1g32470'; 'glycine cleavage system H protein, mitochondrial, putative | chr1:11739304-11740361 REVERSE'	T
'1.2.5'	'PS.photorespiration.serine hydroxymethyltransferase'		'at4g32520'; 'Symbols: SHM3 | SHM3 (SERINE HYDROXYMETHYLTRANSFERASE 3); catalytic/ glycine hydroxymethyltransferase/ pyridoxal phosphate binding | chr4:15689464-15692857 REVERSE'	T
'1.2.6'	'PS.photorespiration.hydroxypyruvate reductase'	Locus23096.1	'at1g12550'; 'oxidoreductase family protein | chr1:4274594-4275981 FORWARD'	T
'1.2.6'	'PS.photorespiration.hydroxypyruvate reductase'	Locus16313.1	'at2g45630'; 'oxidoreductase family protein | chr2:18796000-18797089 FORWARD'	T
'1.2.6'	'PS.photorespiration.hydroxypyruvate reductase'	Locus16313.2	'at2g45630'; 'oxidoreductase family protein | chr2:18796000-18797089 FORWARD'	T
'1.2.6'	'PS.photorespiration.hydroxypyruvate reductase'	Locus16538.1	'at2g45630'; 'oxidoreductase family protein | chr2:18796000-18797089 FORWARD'	T
'1.2.6'	'PS.photorespiration.hydroxypyruvate reductase'	Locus22409.1	'at2g45630'; 'oxidoreductase family protein | chr2:18796000-18797089 FORWARD'	T
'1.2.6'	'PS.photorespiration.hydroxypyruvate reductase'	Locus22409.2	'at2g45630'; 'oxidoreductase family protein | chr2:18796000-18797089 FORWARD'	T
'1.2.6'	'PS.photorespiration.hydroxypyruvate reductase'	Locus2264.1	'at2g45630'; 'oxidoreductase family protein | chr2:18796000-18797089 FORWARD'	T
'1.2.6'	'PS.photorespiration.hydroxypyruvate reductase'	Locus2943.1	'at2g45630'; 'oxidoreductase family protein | chr2:18796000-18797089 FORWARD'	T
'1.2.6'	'PS.photorespiration.hydroxypyruvate reductase'	Locus12530.1	'at1g79870'; 'oxidoreductase family protein | chr1:30044746-30046027 FORWARD'	T
'1.2.6'	'PS.photorespiration.hydroxypyruvate reductase'	Locus12530.2	'at1g79870'; 'oxidoreductase family protein | chr1:30044746-30046027 FORWARD'	T
'1.2.6'	'PS.photorespiration.hydroxypyruvate reductase'	Locus6243.1	'at1g68010'; 'Symbols: HPR | HPR; glycerate dehydrogenase/ poly(U) binding | chr1:25493218-25495988 FORWARD'	T
'1.2.6'	'PS.photorespiration.hydroxypyruvate reductase'	Locus6243.2	'at1g68010'; 'Symbols: HPR | HPR; glycerate dehydrogenase/ poly(U) binding | chr1:25493218-25495988 FORWARD'	T
'1.2.6'	'PS.photorespiration.hydroxypyruvate reductase'	Locus6243.3	'at1g68010'; 'Symbols: HPR | HPR; glycerate dehydrogenase/ poly(U) binding | chr1:25493218-25495988 FORWARD'	T
'1.2.6'	'PS.photorespiration.hydroxypyruvate reductase'	Locus6243.4	'at1g68010'; 'Symbols: HPR | HPR; glycerate dehydrogenase/ poly(U) binding | chr1:25493218-25495988 FORWARD'	T
'1.2.6'	'PS.photorespiration.hydroxypyruvate reductase'	Locus6243.5	'at1g68010'; 'Symbols: HPR | HPR; glycerate dehydrogenase/ poly(U) binding | chr1:25493218-25495988 FORWARD'	T
'1.2.6'	'PS.photorespiration.hydroxypyruvate reductase'	Locus6243.6	'at1g68010'; 'Symbols: HPR | HPR; glycerate dehydrogenase/ poly(U) binding | chr1:25493218-25495988 FORWARD'	T
'1.2.7'	'PS.photorespiration.glycerate kinase'	Locus7621.1	'at1g80380'; 'phosphoribulokinase/uridine kinase-related | chr1:30217219-30220004 FORWARD'	T
'1.2.1001'	'PS.photorespiration.glycerate'		'glycerate'; 'PS.photorepiration; lipid metabolism; amino acid degradation.serine; amino acid degradation.glycine; gluconeogenese/ glyoxylate cycle; TCA / org. transformation'	M
'1.2.1002'	'PS.photorepiration.glycolate'		'glycolate'; 'PS.photorepiration'	M
'1.2.1003'	'PS.photorepiration.glycine'		'glycine'; 'PS.photorepiration; amino acid synthesis.serine; amino acid synthesis.glycine; amino acid degradation.glycine; redox regulation; nucleotide metabolism.synthesis; C1-metabolism'	M
'1.2.1004'	'PS.photorepiration.serine'		'serine'; 'PS.photorepiration; lipid metabolism; amino acid degradation.homoserine; amino acid synthesis.serine; amino acid degradation.serine; amino acid degradation.methionine; S-assimilation'	M
'1.2.1005'	'PS.photorepiration.glyoxylate'		'glyoxylate'; 'PS.photorepiration'	M
'1.2.1006'	'PS.photorepiration.hydroxypyruvate'		'hydroxypyruvate'; 'PS.photorepiration'	M
'1.3'	'PS.calvin cyle'		'at3g62410'; 'Symbols: CP12-2, CP12 | CP12-2; protein binding | chr3:23090944-23091566 FORWARD'	T
'1.3'	'PS.calvin cyle'	Locus2983.1	'at2g47400'; 'Symbols: CP12-1, CP12 | CP12-1 | chr2:19446854-19447438 FORWARD'	T
'1.3'	'PS.calvin cyle'	Locus2983.2	'at2g47400'; 'Symbols: CP12-1, CP12 | CP12-1 | chr2:19446854-19447438 FORWARD'	T
'1.3'	'PS.calvin cyle'	Locus3023.1	'at2g47400'; 'Symbols: CP12-1, CP12 | CP12-1 | chr2:19446854-19447438 FORWARD'	T
'1.3.1'	'PS.calvin cyle.rubisco large subunit'	Locus23488.1	'atcg00490'; 'Symbols: RBCL | large subunit of RUBISCO. Protein is tyrosine-phosphorylated and its phosphorylation state is modulated in response to ABA in Arabidopsis thaliana seeds. | chrC:54958-56397 FORWARD'	T
'1.3.2'	'PS.calvin cyle.rubisco small subunit'		'at5g38420'; 'ribulose bisphosphate carboxylase small chain 2B / RuBisCO small subunit 2B (RBCS-2B) (ATS2B) | chr5:15380945-15382035 REVERSE'	T
'1.3.2'	'PS.calvin cyle.rubisco small subunit'		'at5g38410'; 'ribulose bisphosphate carboxylase small chain 3B / RuBisCO small subunit 3B (RBCS-3B) (ATS3B) | chr5:15377173-15378416 REVERSE'	T
'1.3.2'	'PS.calvin cyle.rubisco small subunit'	Locus2204.1	'at1g67090'; 'Symbols: RBCS1A | RBCS1A (RIBULOSE BISPHOSPHATE CARBOXYLASE SMALL CHAIN 1A); copper ion binding / ribulose-bisphosphate carboxylase | chr1:25048158-25049424 REVERSE'	T
'1.3.2'	'PS.calvin cyle.rubisco small subunit'	Locus2204.2	'at1g67090'; 'Symbols: RBCS1A | RBCS1A (RIBULOSE BISPHOSPHATE CARBOXYLASE SMALL CHAIN 1A); copper ion binding / ribulose-bisphosphate carboxylase | chr1:25048158-25049424 REVERSE'	T
'1.3.2'	'PS.calvin cyle.rubisco small subunit'	Locus2204.3	'at1g67090'; 'Symbols: RBCS1A | RBCS1A (RIBULOSE BISPHOSPHATE CARBOXYLASE SMALL CHAIN 1A); copper ion binding / ribulose-bisphosphate carboxylase | chr1:25048158-25049424 REVERSE'	T
'1.3.2'	'PS.calvin cyle.rubisco small subunit'	Locus2204.4	'at1g67090'; 'Symbols: RBCS1A | RBCS1A (RIBULOSE BISPHOSPHATE CARBOXYLASE SMALL CHAIN 1A); copper ion binding / ribulose-bisphosphate carboxylase | chr1:25048158-25049424 REVERSE'	T
'1.3.2'	'PS.calvin cyle.rubisco small subunit'	Locus2204.5	'at1g67090'; 'Symbols: RBCS1A | RBCS1A (RIBULOSE BISPHOSPHATE CARBOXYLASE SMALL CHAIN 1A); copper ion binding / ribulose-bisphosphate carboxylase | chr1:25048158-25049424 REVERSE'	T
'1.3.2'	'PS.calvin cyle.rubisco small subunit'		'at5g38430'; 'ribulose bisphosphate carboxylase small chain 1B / RuBisCO small subunit 1B (RBCS-1B) (ATS1B) | chr5:15384117-15385247 REVERSE'	T
'1.3.3'	'PS.calvin cyle.phosphoglycerate kinase'	Locus2309.4	'at3g12780'; 'Symbols: PGK1 | PGK1 (PHOSPHOGLYCERATE KINASE 1); phosphoglycerate kinase | chr3:4060971-4063306 REVERSE'	T
'1.3.3'	'PS.calvin cyle.phosphoglycerate kinase'	Locus25992.1	'at3g12780'; 'Symbols: PGK1 | PGK1 (PHOSPHOGLYCERATE KINASE 1); phosphoglycerate kinase | chr3:4060971-4063306 REVERSE'	T
'1.3.3'	'PS.calvin cyle.phosphoglycerate kinase'	Locus25992.2	'at3g12780'; 'Symbols: PGK1 | PGK1 (PHOSPHOGLYCERATE KINASE 1); phosphoglycerate kinase | chr3:4060971-4063306 REVERSE'	T
'1.3.3'	'PS.calvin cyle.phosphoglycerate kinase'	Locus29373.2	'at3g12780'; 'Symbols: PGK1 | PGK1 (PHOSPHOGLYCERATE KINASE 1); phosphoglycerate kinase | chr3:4060971-4063306 REVERSE'	T
'1.3.3'	'PS.calvin cyle.phosphoglycerate kinase'	Locus30414.1	'at3g12780'; 'Symbols: PGK1 | PGK1 (PHOSPHOGLYCERATE KINASE 1); phosphoglycerate kinase | chr3:4060971-4063306 REVERSE'	T
'1.3.3'	'PS.calvin cyle.phosphoglycerate kinase'	Locus5571.1	'at3g12780'; 'Symbols: PGK1 | PGK1 (PHOSPHOGLYCERATE KINASE 1); phosphoglycerate kinase | chr3:4060971-4063306 REVERSE'	T
'1.3.3'	'PS.calvin cyle.phosphoglycerate kinase'	Locus5571.2	'at3g12780'; 'Symbols: PGK1 | PGK1 (PHOSPHOGLYCERATE KINASE 1); phosphoglycerate kinase | chr3:4060971-4063306 REVERSE'	T
'1.3.3'	'PS.calvin cyle.phosphoglycerate kinase'	Locus5571.4	'at3g12780'; 'Symbols: PGK1 | PGK1 (PHOSPHOGLYCERATE KINASE 1); phosphoglycerate kinase | chr3:4060971-4063306 REVERSE'	T
'1.3.3'	'PS.calvin cyle.phosphoglycerate kinase'	Locus7241.7	'at3g12780'; 'Symbols: PGK1 | PGK1 (PHOSPHOGLYCERATE KINASE 1); phosphoglycerate kinase | chr3:4060971-4063306 REVERSE'	T
'1.3.3'	'PS.calvin cyle.phosphoglycerate kinase'	Locus26082.1	'at1g56190'; 'phosphoglycerate kinase, putative | chr1:21028238-21030649 FORWARD'	T
'1.3.3'	'PS.calvin cyle.phosphoglycerate kinase'	Locus4827.1	'at1g56190'; 'phosphoglycerate kinase, putative | chr1:21028238-21030649 FORWARD'	T
'1.3.4'	'PS.calvin cyle.GAP'		'at1g16300'; 'Symbols: GAPCP-2 | GAPCP-2; NAD or NADH binding / binding / catalytic/ glyceraldehyde-3-phosphate dehydrogenase (phosphorylating)/ glyceraldehyde-3-phosphate dehydrogenase | chr1:5574310-5577622 FORWARD'	T
'1.3.4'	'PS.calvin cyle.GAP'	Locus1120.1	'at1g42970'; 'Symbols: GAPB | GAPB (GLYCERALDEHYDE-3-PHOSPHATE DEHYDROGENASE B SUBUNIT); glyceraldehyde-3-phosphate dehydrogenase (NADP+)/ glyceraldehyde-3-phosphate dehydrogenase | chr1:16127381-16129843 FORWARD'	T
'1.3.4'	'PS.calvin cyle.GAP'	Locus4253.1	'at1g42970'; 'Symbols: GAPB | GAPB (GLYCERALDEHYDE-3-PHOSPHATE DEHYDROGENASE B SUBUNIT); glyceraldehyde-3-phosphate dehydrogenase (NADP+)/ glyceraldehyde-3-phosphate dehydrogenase | chr1:16127381-16129843 FORWARD'	T
'1.3.4'	'PS.calvin cyle.GAP'	Locus4253.2	'at1g42970'; 'Symbols: GAPB | GAPB (GLYCERALDEHYDE-3-PHOSPHATE DEHYDROGENASE B SUBUNIT); glyceraldehyde-3-phosphate dehydrogenase (NADP+)/ glyceraldehyde-3-phosphate dehydrogenase | chr1:16127381-16129843 FORWARD'	T
'1.3.4'	'PS.calvin cyle.GAP'	Locus51328.1	'at1g42970'; 'Symbols: GAPB | GAPB (GLYCERALDEHYDE-3-PHOSPHATE DEHYDROGENASE B SUBUNIT); glyceraldehyde-3-phosphate dehydrogenase (NADP+)/ glyceraldehyde-3-phosphate dehydrogenase | chr1:16127381-16129843 FORWARD'	T
'1.3.4'	'PS.calvin cyle.GAP'		'at3g26650'; 'Symbols: GAPA, GAPA-1 | GAPA (GLYCERALDEHYDE 3-PHOSPHATE DEHYDROGENASE A SUBUNIT); glyceraldehyde-3-phosphate dehydrogenase/ protein binding | chr3:9795071-9797045 FORWARD'	T
'1.3.4'	'PS.calvin cyle.GAP'	Locus1120.2	'at1g12900'; 'Symbols: GAPA-2 | GAPA-2 (GLYCERALDEHYDE 3-PHOSPHATE DEHYDROGENASE A SUBUNIT 2); NAD or NADH binding / binding / catalytic/ glyceraldehyde-3-phosphate dehydrogenase (phosphorylating)/ glyceraldehyde-3-phosphate dehydrogenase | chr1:4392450-4394400 REVERSE'	T
'1.3.4'	'PS.calvin cyle.GAP'	Locus12435.1	'at1g12900'; 'Symbols: GAPA-2 | GAPA-2 (GLYCERALDEHYDE 3-PHOSPHATE DEHYDROGENASE A SUBUNIT 2); NAD or NADH binding / binding / catalytic/ glyceraldehyde-3-phosphate dehydrogenase (phosphorylating)/ glyceraldehyde-3-phosphate dehydrogenase | chr1:4392450-4394400 REVERSE'	T
'1.3.4'	'PS.calvin cyle.GAP'	Locus12435.2	'at1g12900'; 'Symbols: GAPA-2 | GAPA-2 (GLYCERALDEHYDE 3-PHOSPHATE DEHYDROGENASE A SUBUNIT 2); NAD or NADH binding / binding / catalytic/ glyceraldehyde-3-phosphate dehydrogenase (phosphorylating)/ glyceraldehyde-3-phosphate dehydrogenase | chr1:4392450-4394400 REVERSE'	T
'1.3.4'	'PS.calvin cyle.GAP'	Locus3924.1	'at1g79530'; 'Symbols: GAPCP-1 | GAPCP-1 (GLYCERALDEHYDE-3-PHOSPHATE DEHYDROGENASE OF PLASTID 1); NAD or NADH binding / binding / catalytic/ glyceraldehyde-3-phosphate dehydrogenase (phosphorylating)/ glyceraldehyde-3-phosphate dehydrogenase | chr1:29915902-29919234 REVERSE'	T
'1.3.4'	'PS.calvin cyle.GAP'	Locus3924.2	'at1g79530'; 'Symbols: GAPCP-1 | GAPCP-1 (GLYCERALDEHYDE-3-PHOSPHATE DEHYDROGENASE OF PLASTID 1); NAD or NADH binding / binding / catalytic/ glyceraldehyde-3-phosphate dehydrogenase (phosphorylating)/ glyceraldehyde-3-phosphate dehydrogenase | chr1:29915902-29919234 REVERSE'	T
'1.3.4'	'PS.calvin cyle.GAP'	Locus3924.3	'at1g79530'; 'Symbols: GAPCP-1 | GAPCP-1 (GLYCERALDEHYDE-3-PHOSPHATE DEHYDROGENASE OF PLASTID 1); NAD or NADH binding / binding / catalytic/ glyceraldehyde-3-phosphate dehydrogenase (phosphorylating)/ glyceraldehyde-3-phosphate dehydrogenase | chr1:29915902-29919234 REVERSE'	T
'1.3.5'	'PS.calvin cycle.TPI'	Locus7822.1	'at2g21170'; 'Symbols: TIM | TIM (TRIOSEPHOSPHATE ISOMERASE); catalytic/ triose-phosphate isomerase | chr2:9070754-9073233 REVERSE'	T
'1.3.5'	'PS.calvin cycle.TPI'	Locus7822.2	'at2g21170'; 'Symbols: TIM | TIM (TRIOSEPHOSPHATE ISOMERASE); catalytic/ triose-phosphate isomerase | chr2:9070754-9073233 REVERSE'	T
'1.3.5'	'PS.calvin cycle.TPI'	Locus7822.3	'at2g21170'; 'Symbols: TIM | TIM (TRIOSEPHOSPHATE ISOMERASE); catalytic/ triose-phosphate isomerase | chr2:9070754-9073233 REVERSE'	T
'1.3.5'	'PS.calvin cycle.TPI'	Locus7822.4	'at2g21170'; 'Symbols: TIM | TIM (TRIOSEPHOSPHATE ISOMERASE); catalytic/ triose-phosphate isomerase | chr2:9070754-9073233 REVERSE'	T
'1.3.5'	'PS.calvin cycle.TPI'	Locus7822.5	'at2g21170'; 'Symbols: TIM | TIM (TRIOSEPHOSPHATE ISOMERASE); catalytic/ triose-phosphate isomerase | chr2:9070754-9073233 REVERSE'	T
'1.3.5'	'PS.calvin cycle.TPI'	Locus7822.6	'at2g21170'; 'Symbols: TIM | TIM (TRIOSEPHOSPHATE ISOMERASE); catalytic/ triose-phosphate isomerase | chr2:9070754-9073233 REVERSE'	T
'1.3.5'	'PS.calvin cycle.TPI'	Locus7822.7	'at2g21170'; 'Symbols: TIM | TIM (TRIOSEPHOSPHATE ISOMERASE); catalytic/ triose-phosphate isomerase | chr2:9070754-9073233 REVERSE'	T
'1.3.5'	'PS.calvin cycle.TPI'	Locus7822.8	'at2g21170'; 'Symbols: TIM | TIM (TRIOSEPHOSPHATE ISOMERASE); catalytic/ triose-phosphate isomerase | chr2:9070754-9073233 REVERSE'	T
'1.3.6'	'PS.calvin cyle.aldolase'		'at2g21330'; 'fructose-bisphosphate aldolase, putative | chr2:9128151-9130240 REVERSE'	T
'1.3.6'	'PS.calvin cyle.aldolase'	Locus11620.1	'at4g38970'; 'fructose-bisphosphate aldolase, putative | chr4:18163496-18165762 REVERSE'	T
'1.3.6'	'PS.calvin cyle.aldolase'	Locus11620.2	'at4g38970'; 'fructose-bisphosphate aldolase, putative | chr4:18163496-18165762 REVERSE'	T
'1.3.6'	'PS.calvin cyle.aldolase'	Locus1761.1	'at4g38970'; 'fructose-bisphosphate aldolase, putative | chr4:18163496-18165762 REVERSE'	T
'1.3.6'	'PS.calvin cyle.aldolase'	Locus1761.2	'at4g38970'; 'fructose-bisphosphate aldolase, putative | chr4:18163496-18165762 REVERSE'	T
'1.3.6'	'PS.calvin cyle.aldolase'	Locus1761.3	'at4g38970'; 'fructose-bisphosphate aldolase, putative | chr4:18163496-18165762 REVERSE'	T
'1.3.6'	'PS.calvin cyle.aldolase'	Locus1761.4	'at4g38970'; 'fructose-bisphosphate aldolase, putative | chr4:18163496-18165762 REVERSE'	T
'1.3.6'	'PS.calvin cyle.aldolase'	Locus1761.5	'at4g38970'; 'fructose-bisphosphate aldolase, putative | chr4:18163496-18165762 REVERSE'	T
'1.3.6'	'PS.calvin cyle.aldolase'	Locus1761.6	'at4g38970'; 'fructose-bisphosphate aldolase, putative | chr4:18163496-18165762 REVERSE'	T
'1.3.6'	'PS.calvin cyle.aldolase'	Locus146.1	'at2g01140'; 'fructose-bisphosphate aldolase, putative | chr2:94811-96655 REVERSE'	T
'1.3.6'	'PS.calvin cyle.aldolase'	Locus146.2	'at2g01140'; 'fructose-bisphosphate aldolase, putative | chr2:94811-96655 REVERSE'	T
'1.3.6'	'PS.calvin cyle.aldolase'	Locus25903.1	'at4g26530'; 'fructose-bisphosphate aldolase, putative | chr4:13391344-13393107 FORWARD'	T
'1.3.6'	'PS.calvin cyle.aldolase'	Locus29449.1	'at4g26530'; 'fructose-bisphosphate aldolase, putative | chr4:13391344-13393107 FORWARD'	T
'1.3.7'	'PS.calvin cyle.FBPase'	Locus28492.1	'at5g64380'; 'fructose-1,6-bisphosphatase family protein | chr5:25741249-25743198 FORWARD'	T
'1.3.7'	'PS.calvin cyle.FBPase'	Locus35134.1	'at3g54050'; 'fructose-1,6-bisphosphatase, putative / D-fructose-1,6-bisphosphate 1-phosphohydrolase, putative / FBPase, putative | chr3:20016905-20018780 FORWARD'	T
'1.3.7'	'PS.calvin cyle.FBPase'	Locus35134.2	'at3g54050'; 'fructose-1,6-bisphosphatase, putative / D-fructose-1,6-bisphosphate 1-phosphohydrolase, putative / FBPase, putative | chr3:20016905-20018780 FORWARD'	T
'1.3.7'	'PS.calvin cyle.FBPase'	Locus35134.3	'at3g54050'; 'fructose-1,6-bisphosphatase, putative / D-fructose-1,6-bisphosphate 1-phosphohydrolase, putative / FBPase, putative | chr3:20016905-20018780 FORWARD'	T
'1.3.8'	'PS.calvin cyle.transketolase'	Locus1071.1	'at3g60750'; 'transketolase, putative | chr3:22453719-22457152 FORWARD'	T
'1.3.8'	'PS.calvin cyle.transketolase'	Locus1071.2	'at3g60750'; 'transketolase, putative | chr3:22453719-22457152 FORWARD'	T
'1.3.8'	'PS.calvin cyle.transketolase'	Locus1071.3	'at3g60750'; 'transketolase, putative | chr3:22453719-22457152 FORWARD'	T
'1.3.8'	'PS.calvin cyle.transketolase'	Locus1071.5	'at3g60750'; 'transketolase, putative | chr3:22453719-22457152 FORWARD'	T
'1.3.8'	'PS.calvin cyle.transketolase'	Locus1071.6	'at3g60750'; 'transketolase, putative | chr3:22453719-22457152 FORWARD'	T
'1.3.8'	'PS.calvin cyle.transketolase'	Locus9236.1	'at3g60750'; 'transketolase, putative | chr3:22453719-22457152 FORWARD'	T
'1.3.8'	'PS.calvin cyle.transketolase'		'at2g45290'; 'transketolase, putative | chr2:18672682-18675906 FORWARD'	T
'1.3.9'	'PS.calvin cyle.seduheptulose bisphosphatase'	Locus7232.1	'at3g55800'; 'Symbols: SBPASE | SBPASE (sedoheptulose-bisphosphatase); phosphoric ester hydrolase/ sedoheptulose-bisphosphatase | chr3:20709386-20711640 FORWARD'	T
'1.3.10'	'PS.calvin cyle.Rib5P Isomerase'	Locus31022.1	'at5g44520'; 'ribose 5-phosphate isomerase-related | chr5:17934287-17936527 REVERSE'	T
'1.3.10'	'PS.calvin cyle.Rib5P Isomerase'	Locus41354.1	'at5g44520'; 'ribose 5-phosphate isomerase-related | chr5:17934287-17936527 REVERSE'	T
'1.3.10'	'PS.calvin cyle.Rib5P Isomerase'	Locus9426.1	'at3g04790'; 'ribose 5-phosphate isomerase-related | chr3:1313316-1315243 FORWARD'	T
'1.3.11'	'PS.calvin cyle.RPE'	Locus10357.1	'at5g61410'; 'Symbols: RPE, EMB2728 | RPE; catalytic/ ribulose-phosphate 3-epimerase | chr5:24683606-24686105 REVERSE'	T
'1.3.11'	'PS.calvin cyle.RPE'	Locus10357.2	'at5g61410'; 'Symbols: RPE, EMB2728 | RPE; catalytic/ ribulose-phosphate 3-epimerase | chr5:24683606-24686105 REVERSE'	T
'1.3.11'	'PS.calvin cyle.RPE'	Locus10357.8	'at5g61410'; 'Symbols: RPE, EMB2728 | RPE; catalytic/ ribulose-phosphate 3-epimerase | chr5:24683606-24686105 REVERSE'	T
'1.3.11'	'PS.calvin cyle.RPE'	Locus3625.1	'at5g61410'; 'Symbols: RPE, EMB2728 | RPE; catalytic/ ribulose-phosphate 3-epimerase | chr5:24683606-24686105 REVERSE'	T
'1.3.11'	'PS.calvin cyle.RPE'	Locus3625.2	'at5g61410'; 'Symbols: RPE, EMB2728 | RPE; catalytic/ ribulose-phosphate 3-epimerase | chr5:24683606-24686105 REVERSE'	T
'1.3.12'	'PS.calvin cyle.PRK'	Locus25881.1	'at1g32060'; 'Symbols: PRK | PRK (PHOSPHORIBULOKINASE); ATP binding / phosphoribulokinase/ protein binding | chr1:11532533-11534639 FORWARD'	T
'1.3.12'	'PS.calvin cyle.PRK'	Locus47768.1	'at1g32060'; 'Symbols: PRK | PRK (PHOSPHORIBULOKINASE); ATP binding / phosphoribulokinase/ protein binding | chr1:11532533-11534639 FORWARD'	T
'1.3.12'	'PS.calvin cyle.PRK'	Locus49865.1	'at1g32060'; 'Symbols: PRK | PRK (PHOSPHORIBULOKINASE); ATP binding / phosphoribulokinase/ protein binding | chr1:11532533-11534639 FORWARD'	T
'1.3.12'	'PS.calvin cyle.PRK'	Locus6455.1	'at1g32060'; 'Symbols: PRK | PRK (PHOSPHORIBULOKINASE); ATP binding / phosphoribulokinase/ protein binding | chr1:11532533-11534639 FORWARD'	T
'1.3.13'	'PS.calvin cyle.rubisco interacting'	Locus12671.1	'at2g39730'; 'Symbols: RCA | RCA (RUBISCO ACTIVASE); ADP binding / ATP binding / enzyme regulator/ ribulose-1,5-bisphosphate carboxylase/oxygenase activator | chr2:16570746-16573548 REVERSE'	T
'1.3.13'	'PS.calvin cyle.rubisco interacting'	Locus12671.2	'at2g39730'; 'Symbols: RCA | RCA (RUBISCO ACTIVASE); ADP binding / ATP binding / enzyme regulator/ ribulose-1,5-bisphosphate carboxylase/oxygenase activator | chr2:16570746-16573548 REVERSE'	T
'1.3.13'	'PS.calvin cyle.rubisco interacting'	Locus1107.1	'at2g28000'; 'Symbols: CPN60A, CH-CPN60A, SLP | CPN60A (CHAPERONIN-60ALPHA); ATP binding / protein binding | chr2:11926449-11929389 FORWARD'	T
'1.3.13'	'PS.calvin cyle.rubisco interacting'	Locus1107.2	'at2g28000'; 'Symbols: CPN60A, CH-CPN60A, SLP | CPN60A (CHAPERONIN-60ALPHA); ATP binding / protein binding | chr2:11926449-11929389 FORWARD'	T
'1.3.13'	'PS.calvin cyle.rubisco interacting'	Locus1107.3	'at2g28000'; 'Symbols: CPN60A, CH-CPN60A, SLP | CPN60A (CHAPERONIN-60ALPHA); ATP binding / protein binding | chr2:11926449-11929389 FORWARD'	T
'1.3.13'	'PS.calvin cyle.rubisco interacting'	Locus15191.1	'at2g28000'; 'Symbols: CPN60A, CH-CPN60A, SLP | CPN60A (CHAPERONIN-60ALPHA); ATP binding / protein binding | chr2:11926449-11929389 FORWARD'	T
'1.3.13'	'PS.calvin cyle.rubisco interacting'	Locus25712.1	'at1g14030'; 'ribulose-1,5 bisphosphate carboxylase oxygenase large subunit N-methyltransferase, putative | chr1:4805306-4807517 REVERSE'	T
'1.3.13'	'PS.calvin cyle.rubisco interacting'	Locus49009.1	'at1g14030'; 'ribulose-1,5 bisphosphate carboxylase oxygenase large subunit N-methyltransferase, putative | chr1:4805306-4807517 REVERSE'	T
'1.3.13'	'PS.calvin cyle.rubisco interacting'		'at1g55490'; 'Symbols: CPN60B, LEN1 | CPN60B (CHAPERONIN 60 BETA); ATP binding / protein binding | chr1:20715563-20719165 REVERSE'	T
'1.3.13'	'PS.calvin cyle.rubisco interacting'	Locus24905.1	'at1g73110'; 'ribulose bisphosphate carboxylase/oxygenase activase, putative / RuBisCO activase, putative | chr1:27494121-27496878 REVERSE'	T
'1.3.13'	'PS.calvin cyle.rubisco interacting'	Locus49775.1	'at1g73110'; 'ribulose bisphosphate carboxylase/oxygenase activase, putative / RuBisCO activase, putative | chr1:27494121-27496878 REVERSE'	T
'1.3.13'	'PS.calvin cyle.rubisco interacting'	Locus11059.1	'at4g20130'; 'Symbols: PTAC14 | PTAC14 (PLASTID TRANSCRIPTIONALLY ACTIVE14) | chr4:10878887-10881945 FORWARD'	T
'1.3.13'	'PS.calvin cyle.rubisco interacting'	Locus39118.1	'at4g20130'; 'Symbols: PTAC14 | PTAC14 (PLASTID TRANSCRIPTIONALLY ACTIVE14) | chr4:10878887-10881945 FORWARD'	T
'1.3.1001'	'PS.calvin cyle.ribulose-1,5-bisP'		'ribulose-1,5-bisp'; 'major CHO metabolism; PS.calvin cyle'	M
'1.3.1002'	'PS.calvin cyle'		'glycerate-3-p'; 'major CHO metabolism; PS.calvin cyle; glycolysis; OPP.oxidative PP'	M
'1.3.1003'	'PS.calvin cyle'		'glycerate-1,3-bisp'; 'major CHO metabolism; PS.calvin cyle; glycolysis; OPP.oxidative PP'	M
'1.3.1004'	'PS.calvin cyle'		'glyceraldehyde-3-p'; 'major CHO metabolism; PS.calvin cyle; glycolysis; OPP.oxidative PP'	M
'1.3.1005'	'PS.calvin cyle'		'dihydroxyacetone-p'; 'major CHO metabolism; PS.calvin cyle; glycolysis; OPP.oxidative PP'	M
'1.3.1006'	'PS.calvin cyle'		'fructose-1,6-bisp'; 'major CHO metabolism; PS.calvin cyle; glycolysis; OPP.oxidative PP'	M
'1.3.1007'	'PS.calvin cyle'		'fructose-6-p'; 'cell wall synthesis.cellulose synthesis; major CHO metabolism.synthesis.sucrose; major CHO metabolism.synthesis.starch; calvin cycle; glycolysis; OPP.oxidative PP'	M
'2'	'major CHO metabolism'		''; ''	''
'2.1'	'major CHO metabolism.synthesis'		''; ''	''
'2.1.1'	'major CHO metabolism.synthesis.sucrose'		''; ''	''
'2.1.1.1'	'major CHO metabolism.synthesis.sucrose.SPS'		'at5g11110'; 'Symbols: SPS1, ATSPS2F, KNS2 | ATSPS2F (SUCROSE PHOSPHATE SYNTHASE 2F); sucrose-phosphate synthase | chr5:3536226-3541133 FORWARD'	T
'2.1.1.1'	'major CHO metabolism.synthesis.sucrose.SPS'	Locus35886.1	'at1g04920'; 'Symbols: ATSPS3F | ATSPS3F (sucrose phosphate synthase 3F); sucrose-phosphate synthase/ transferase, transferring glycosyl groups | chr1:1391502-1395864 REVERSE'	T
'2.1.1.1'	'major CHO metabolism.synthesis.sucrose.SPS'	Locus35834.1	'at4g10120'; 'Symbols: ATSPS4F | ATSPS4F; sucrose-phosphate synthase/ transferase, transferring glycosyl groups | chr4:6314789-6319936 FORWARD'	T
'2.1.1.1'	'major CHO metabolism.synthesis.sucrose.SPS'	Locus3970.1	'at5g20280'; 'Symbols: ATSPS1F | ATSPS1F (sucrose phosphate synthase 1F); sucrose-phosphate synthase/ transferase, transferring glycosyl groups | chr5:6844714-6850154 REVERSE'	T
'2.1.1.1'	'major CHO metabolism.synthesis.sucrose.SPS'	Locus3970.2	'at5g20280'; 'Symbols: ATSPS1F | ATSPS1F (sucrose phosphate synthase 1F); sucrose-phosphate synthase/ transferase, transferring glycosyl groups | chr5:6844714-6850154 REVERSE'	T
'2.1.1.1'	'major CHO metabolism.synthesis.sucrose.SPS'	Locus3970.3	'at5g20280'; 'Symbols: ATSPS1F | ATSPS1F (sucrose phosphate synthase 1F); sucrose-phosphate synthase/ transferase, transferring glycosyl groups | chr5:6844714-6850154 REVERSE'	T
'2.1.1.1'	'major CHO metabolism.synthesis.sucrose.SPS'	Locus3970.4	'at5g20280'; 'Symbols: ATSPS1F | ATSPS1F (sucrose phosphate synthase 1F); sucrose-phosphate synthase/ transferase, transferring glycosyl groups | chr5:6844714-6850154 REVERSE'	T
'2.1.1.1'	'major CHO metabolism.synthesis.sucrose.SPS'	Locus3970.5	'at5g20280'; 'Symbols: ATSPS1F | ATSPS1F (sucrose phosphate synthase 1F); sucrose-phosphate synthase/ transferase, transferring glycosyl groups | chr5:6844714-6850154 REVERSE'	T
'2.1.1.1'	'major CHO metabolism.synthesis.sucrose.SPS'	Locus3970.6	'at5g20280'; 'Symbols: ATSPS1F | ATSPS1F (sucrose phosphate synthase 1F); sucrose-phosphate synthase/ transferase, transferring glycosyl groups | chr5:6844714-6850154 REVERSE'	T
'2.1.1.1'	'major CHO metabolism.synthesis.sucrose.SPS'	Locus3970.7	'at5g20280'; 'Symbols: ATSPS1F | ATSPS1F (sucrose phosphate synthase 1F); sucrose-phosphate synthase/ transferase, transferring glycosyl groups | chr5:6844714-6850154 REVERSE'	T
'2.1.1.1'	'major CHO metabolism.synthesis.sucrose.SPS'	Locus3970.8	'at5g20280'; 'Symbols: ATSPS1F | ATSPS1F (sucrose phosphate synthase 1F); sucrose-phosphate synthase/ transferase, transferring glycosyl groups | chr5:6844714-6850154 REVERSE'	T
'2.1.1.1'	'major CHO metabolism.synthesis.sucrose.SPS'	Locus6058.1	'at5g20280'; 'Symbols: ATSPS1F | ATSPS1F (sucrose phosphate synthase 1F); sucrose-phosphate synthase/ transferase, transferring glycosyl groups | chr5:6844714-6850154 REVERSE'	T
'2.1.1.1'	'major CHO metabolism.synthesis.sucrose.SPS'	Locus6058.2	'at5g20280'; 'Symbols: ATSPS1F | ATSPS1F (sucrose phosphate synthase 1F); sucrose-phosphate synthase/ transferase, transferring glycosyl groups | chr5:6844714-6850154 REVERSE'	T
'2.1.1.2'	'major CHO metabolism.synthesis.sucrose.SPP'	Locus15128.1	'at2g35840'; 'sucrose-phosphatase 1 (SPP1) | chr2:15053623-15056005 FORWARD'	T
'2.1.1.2'	'major CHO metabolism.synthesis.sucrose.SPP'	Locus24183.1	'at2g35840'; 'sucrose-phosphatase 1 (SPP1) | chr2:15053623-15056005 FORWARD'	T
'2.1.1.2'	'major CHO metabolism.synthesis.sucrose.SPP'	Locus35332.1	'at2g35840'; 'sucrose-phosphatase 1 (SPP1) | chr2:15053623-15056005 FORWARD'	T
'2.1.1.2'	'major CHO metabolism.synthesis.sucrose.SPP'		'at1g51420'; 'Symbols: ATSPP1, SPP1 | SPP1 (SUCROSE-PHOSPHATASE 1); catalytic/ magnesium ion binding / phosphatase/ sucrose-phosphatase | chr1:19064768-19066704 REVERSE'	T
'2.1.1.2'	'major CHO metabolism.synthesis.sucrose.SPP'		'at3g54270'; 'sucrose-phosphatase 3 (SPP3) | chr3:20087082-20089846 REVERSE'	T
'2.1.1.2'	'major CHO metabolism.synthesis.sucrose.SPP'		'at3g52340'; 'Symbols: SPP2, ATSPP2 | SPP2 (SUCROSE-6F-PHOSPHATE PHOSPHOHYDROLASE 2); catalytic/ magnesium ion binding / phosphatase/ sucrose-phosphatase | chr3:19407052-19409335 FORWARD'	T
'2.1.1.3'	'major CHO metabolism.synthesis.sucrose.FBPase'	Locus27411.1	'at1g43670'; 'fructose-1,6-bisphosphatase, putative / D-fructose-1,6-bisphosphate 1-phosphohydrolase, putative / FBPase, putative | chr1:16468044-16470500 FORWARD'	T
'2.1.1.3'	'major CHO metabolism.synthesis.sucrose.FBPase'	Locus35745.1	'at1g43670'; 'fructose-1,6-bisphosphatase, putative / D-fructose-1,6-bisphosphate 1-phosphohydrolase, putative / FBPase, putative | chr1:16468044-16470500 FORWARD'	T
'2.1.1.1001'	'major CHO metabolism.synthesis.sucrose'		'fructose-6-p'; 'cell wall synthesis.cellulose synthesis; major CHO metabolism.synthesis.sucrose; major CHO metabolism.synthesis.starch; glycolysis; OPP.oxidative PP'	M
'2.1.1.1002'	'major CHO metabolism.synthesis.sucrose'		'glucose-6-p'; 'cell wall synthesis.cellulose synthesis; major CHO metabolism.synthesis.sucrose; major CHO metabolism.synthesis.starch; glycolysis; OPP.oxidative PP'	M
'2.1.1.1003'	'major CHO metabolism.synthesis.sucrose'		'glucose-1-p'; 'cell wall synthesis.cellulose synthesis; major CHO metabolism.synthesis.sucrose; major CHO metabolism.synthesis.starch'	M
'2.1.1.1004'	'major CHO metabolism.synthesis.sucrose'		'glucose-1,6-bisp'; 'cell wall synthesis.cellulose synthesis; major CHO metabolism.synthesis.sucrose; major CHO metabolism.synthesis.starch'	M
'2.1.1.1005'	'major CHO metabolism.synthesis.sucrose'		'fructose-2,6-bisp'; 'major CHO metabolism.synthesis.sucrose'	M
'2.1.1.1006'	'major CHO metabolism.synthesis.sucrose'		'udp-glucose'; 'cell wall synthesis.cellulose synthesis; major CHO metabolism.synthesis.sucrose'	M
'2.1.1.1007'	'major CHO metabolism.synthesis.sucrose'		'sucrose-6-p'; 'major CHO metabolism.synthesis.sucrose'	M
'2.1.1.1008'	'major CHO metabolism.synthesis.sucrose'		'sucrose'; 'major CHO metabolism.synthesis.sucrose; major CHO metabolism.degradation.sucrose'	M
'2.1.2'	'major CHO metabolism.synthesis.starch'		'at1g54940'; 'Symbols: PGSIP4 | PGSIP4 (PLANT GLYCOGENIN-LIKE STARCH INITIATION PROTEIN 4); transferase, transferring glycosyl groups | chr1:20481690-20484541 FORWARD'	T
'2.1.2'	'major CHO metabolism.synthesis.starch'		'at3g30720'; 'Symbols: QQS | QQS (QUA-QUINE STARCH) | chr3:12349047-12349832 FORWARD'	T
'2.1.2'	'major CHO metabolism.synthesis.starch'	Locus16857.1	'at1g77130'; 'Symbols: PGSIP2 | PGSIP2 (PLANT GLYCOGENIN-LIKE STARCH INITIATION PROTEIN 2); transferase, transferring glycosyl groups | chr1:28978894-28981345 REVERSE'	T
'2.1.2'	'major CHO metabolism.synthesis.starch'	Locus2311.3	'at1g77130'; 'Symbols: PGSIP2 | PGSIP2 (PLANT GLYCOGENIN-LIKE STARCH INITIATION PROTEIN 2); transferase, transferring glycosyl groups | chr1:28978894-28981345 REVERSE'	T
'2.1.2'	'major CHO metabolism.synthesis.starch'	Locus16857.2	'at3g18660'; 'Symbols: PGSIP1 | PGSIP1 (PLANT GLYCOGENIN-LIKE STARCH INITIATION PROTEIN 1); transferase, transferring glycosyl groups | chr3:6419031-6421982 REVERSE'	T
'2.1.2'	'major CHO metabolism.synthesis.starch'	Locus2311.1	'at3g18660'; 'Symbols: PGSIP1 | PGSIP1 (PLANT GLYCOGENIN-LIKE STARCH INITIATION PROTEIN 1); transferase, transferring glycosyl groups | chr3:6419031-6421982 REVERSE'	T
'2.1.2'	'major CHO metabolism.synthesis.starch'	Locus2311.2	'at3g18660'; 'Symbols: PGSIP1 | PGSIP1 (PLANT GLYCOGENIN-LIKE STARCH INITIATION PROTEIN 1); transferase, transferring glycosyl groups | chr3:6419031-6421982 REVERSE'	T
'2.1.2'	'major CHO metabolism.synthesis.starch'	Locus2311.4	'at3g18660'; 'Symbols: PGSIP1 | PGSIP1 (PLANT GLYCOGENIN-LIKE STARCH INITIATION PROTEIN 1); transferase, transferring glycosyl groups | chr3:6419031-6421982 REVERSE'	T
'2.1.2'	'major CHO metabolism.synthesis.starch'	Locus26855.1	'at3g18660'; 'Symbols: PGSIP1 | PGSIP1 (PLANT GLYCOGENIN-LIKE STARCH INITIATION PROTEIN 1); transferase, transferring glycosyl groups | chr3:6419031-6421982 REVERSE'	T
'2.1.2'	'major CHO metabolism.synthesis.starch'	Locus28019.1	'at3g18660'; 'Symbols: PGSIP1 | PGSIP1 (PLANT GLYCOGENIN-LIKE STARCH INITIATION PROTEIN 1); transferase, transferring glycosyl groups | chr3:6419031-6421982 REVERSE'	T
'2.1.2'	'major CHO metabolism.synthesis.starch'	Locus28337.1	'at3g18660'; 'Symbols: PGSIP1 | PGSIP1 (PLANT GLYCOGENIN-LIKE STARCH INITIATION PROTEIN 1); transferase, transferring glycosyl groups | chr3:6419031-6421982 REVERSE'	T
'2.1.2'	'major CHO metabolism.synthesis.starch'	Locus31225.1	'at3g18660'; 'Symbols: PGSIP1 | PGSIP1 (PLANT GLYCOGENIN-LIKE STARCH INITIATION PROTEIN 1); transferase, transferring glycosyl groups | chr3:6419031-6421982 REVERSE'	T
'2.1.2'	'major CHO metabolism.synthesis.starch'	Locus37715.1	'at3g18660'; 'Symbols: PGSIP1 | PGSIP1 (PLANT GLYCOGENIN-LIKE STARCH INITIATION PROTEIN 1); transferase, transferring glycosyl groups | chr3:6419031-6421982 REVERSE'	T
'2.1.2'	'major CHO metabolism.synthesis.starch'	Locus6020.1	'at3g18660'; 'Symbols: PGSIP1 | PGSIP1 (PLANT GLYCOGENIN-LIKE STARCH INITIATION PROTEIN 1); transferase, transferring glycosyl groups | chr3:6419031-6421982 REVERSE'	T
'2.1.2'	'major CHO metabolism.synthesis.starch'	Locus6020.2	'at3g18660'; 'Symbols: PGSIP1 | PGSIP1 (PLANT GLYCOGENIN-LIKE STARCH INITIATION PROTEIN 1); transferase, transferring glycosyl groups | chr3:6419031-6421982 REVERSE'	T
'2.1.2.1'	'major CHO metabolism.synthesis.starch.AGPase'		'at2g04650'; 'ADP-glucose pyrophosphorylase family protein | chr2:1621788-1624593 REVERSE'	T
'2.1.2.1'	'major CHO metabolism.synthesis.starch.AGPase'		'at1g05610'; 'Symbols: APS2 | APS2 (ADP-glucose pyrophoshorylase small subunit 2); glucose-1-phosphate adenylyltransferase/ nucleotidyltransferase/ transferase | chr1:1673861-1675934 REVERSE'	T
'2.1.2.1'	'major CHO metabolism.synthesis.starch.AGPase'	Locus4928.1	'at5g48300'; 'Symbols: ADG1, APS1 | ADG1 (ADP GLUCOSE PYROPHOSPHORYLASE 1); glucose-1-phosphate adenylyltransferase | chr5:19570240-19572804 FORWARD'	T
'2.1.2.1'	'major CHO metabolism.synthesis.starch.AGPase'	Locus4928.2	'at5g48300'; 'Symbols: ADG1, APS1 | ADG1 (ADP GLUCOSE PYROPHOSPHORYLASE 1); glucose-1-phosphate adenylyltransferase | chr5:19570240-19572804 FORWARD'	T
'2.1.2.1'	'major CHO metabolism.synthesis.starch.AGPase'	Locus4928.3	'at5g48300'; 'Symbols: ADG1, APS1 | ADG1 (ADP GLUCOSE PYROPHOSPHORYLASE 1); glucose-1-phosphate adenylyltransferase | chr5:19570240-19572804 FORWARD'	T
'2.1.2.1'	'major CHO metabolism.synthesis.starch.AGPase'	Locus4928.4	'at5g48300'; 'Symbols: ADG1, APS1 | ADG1 (ADP GLUCOSE PYROPHOSPHORYLASE 1); glucose-1-phosphate adenylyltransferase | chr5:19570240-19572804 FORWARD'	T
'2.1.2.1'	'major CHO metabolism.synthesis.starch.AGPase'	Locus4928.5	'at5g48300'; 'Symbols: ADG1, APS1 | ADG1 (ADP GLUCOSE PYROPHOSPHORYLASE 1); glucose-1-phosphate adenylyltransferase | chr5:19570240-19572804 FORWARD'	T
'2.1.2.1'	'major CHO metabolism.synthesis.starch.AGPase'	Locus4928.6	'at5g48300'; 'Symbols: ADG1, APS1 | ADG1 (ADP GLUCOSE PYROPHOSPHORYLASE 1); glucose-1-phosphate adenylyltransferase | chr5:19570240-19572804 FORWARD'	T
'2.1.2.1'	'major CHO metabolism.synthesis.starch.AGPase'	Locus4928.7	'at5g48300'; 'Symbols: ADG1, APS1 | ADG1 (ADP GLUCOSE PYROPHOSPHORYLASE 1); glucose-1-phosphate adenylyltransferase | chr5:19570240-19572804 FORWARD'	T
'2.1.2.1'	'major CHO metabolism.synthesis.starch.AGPase'	Locus16527.1	'at1g27680'; 'Symbols: APL2 | APL2 (ADPGLC-PPASE LARGE SUBUNIT); glucose-1-phosphate adenylyltransferase | chr1:9631285-9634597 FORWARD'	T
'2.1.2.1'	'major CHO metabolism.synthesis.starch.AGPase'	Locus31474.1	'at1g27680'; 'Symbols: APL2 | APL2 (ADPGLC-PPASE LARGE SUBUNIT); glucose-1-phosphate adenylyltransferase | chr1:9631285-9634597 FORWARD'	T
'2.1.2.1'	'major CHO metabolism.synthesis.starch.AGPase'	Locus31859.1	'at1g27680'; 'Symbols: APL2 | APL2 (ADPGLC-PPASE LARGE SUBUNIT); glucose-1-phosphate adenylyltransferase | chr1:9631285-9634597 FORWARD'	T
'2.1.2.1'	'major CHO metabolism.synthesis.starch.AGPase'	Locus5751.2	'at1g27680'; 'Symbols: APL2 | APL2 (ADPGLC-PPASE LARGE SUBUNIT); glucose-1-phosphate adenylyltransferase | chr1:9631285-9634597 FORWARD'	T
'2.1.2.1'	'major CHO metabolism.synthesis.starch.AGPase'	Locus5751.3	'at1g27680'; 'Symbols: APL2 | APL2 (ADPGLC-PPASE LARGE SUBUNIT); glucose-1-phosphate adenylyltransferase | chr1:9631285-9634597 FORWARD'	T
'2.1.2.1'	'major CHO metabolism.synthesis.starch.AGPase'	Locus5751.4	'at1g27680'; 'Symbols: APL2 | APL2 (ADPGLC-PPASE LARGE SUBUNIT); glucose-1-phosphate adenylyltransferase | chr1:9631285-9634597 FORWARD'	T
'2.1.2.1'	'major CHO metabolism.synthesis.starch.AGPase'	Locus5751.5	'at1g27680'; 'Symbols: APL2 | APL2 (ADPGLC-PPASE LARGE SUBUNIT); glucose-1-phosphate adenylyltransferase | chr1:9631285-9634597 FORWARD'	T
'2.1.2.1'	'major CHO metabolism.synthesis.starch.AGPase'	Locus5751.7	'at1g27680'; 'Symbols: APL2 | APL2 (ADPGLC-PPASE LARGE SUBUNIT); glucose-1-phosphate adenylyltransferase | chr1:9631285-9634597 FORWARD'	T
'2.1.2.1'	'major CHO metabolism.synthesis.starch.AGPase'	Locus21628.1	'at5g19220'; 'Symbols: ADG2, APL1 | APL1 (ADP GLUCOSE PYROPHOSPHORYLASE LARGE SUBUNIT 1); glucose-1-phosphate adenylyltransferase | chr5:6463824-6466831 REVERSE'	T
'2.1.2.1'	'major CHO metabolism.synthesis.starch.AGPase'	Locus28223.1	'at5g19220'; 'Symbols: ADG2, APL1 | APL1 (ADP GLUCOSE PYROPHOSPHORYLASE LARGE SUBUNIT 1); glucose-1-phosphate adenylyltransferase | chr5:6463824-6466831 REVERSE'	T
'2.1.2.1'	'major CHO metabolism.synthesis.starch.AGPase'	Locus28223.2	'at5g19220'; 'Symbols: ADG2, APL1 | APL1 (ADP GLUCOSE PYROPHOSPHORYLASE LARGE SUBUNIT 1); glucose-1-phosphate adenylyltransferase | chr5:6463824-6466831 REVERSE'	T
'2.1.2.1'	'major CHO metabolism.synthesis.starch.AGPase'	Locus16527.2	'at4g39210'; 'Symbols: APL3 | APL3; glucose-1-phosphate adenylyltransferase | chr4:18259609-18263417 FORWARD'	T
'2.1.2.1'	'major CHO metabolism.synthesis.starch.AGPase'	Locus36474.1	'at4g39210'; 'Symbols: APL3 | APL3; glucose-1-phosphate adenylyltransferase | chr4:18259609-18263417 FORWARD'	T
'2.1.2.1'	'major CHO metabolism.synthesis.starch.AGPase'	Locus5269.1	'at1g74910'; 'ADP-glucose pyrophosphorylase family protein | chr1:28135361-28138768 REVERSE'	T
'2.1.2.1'	'major CHO metabolism.synthesis.starch.AGPase'	Locus5269.2	'at1g74910'; 'ADP-glucose pyrophosphorylase family protein | chr1:28135361-28138768 REVERSE'	T
'2.1.2.1'	'major CHO metabolism.synthesis.starch.AGPase'	Locus5269.3	'at1g74910'; 'ADP-glucose pyrophosphorylase family protein | chr1:28135361-28138768 REVERSE'	T
'2.1.2.1'	'major CHO metabolism.synthesis.starch.AGPase'	Locus5751.1	'at2g21590'; 'Symbols: APL4 | APL4; glucose-1-phosphate adenylyltransferase | chr2:9238482-9242440 FORWARD'	T
'2.1.2.2'	'major CHO metabolism.synthesis.starch.starch synthase'	Locus10299.1	'at1g11720'; 'Symbols: ATSS3 | ATSS3 (starch synthase 3); starch synthase/ transferase, transferring glycosyl groups | chr1:3952511-3957044 FORWARD'	T
'2.1.2.2'	'major CHO metabolism.synthesis.starch.starch synthase'	Locus23252.1	'at1g11720'; 'Symbols: ATSS3 | ATSS3 (starch synthase 3); starch synthase/ transferase, transferring glycosyl groups | chr1:3952511-3957044 FORWARD'	T
'2.1.2.2'	'major CHO metabolism.synthesis.starch.starch synthase'	Locus7026.1	'at1g11720'; 'Symbols: ATSS3 | ATSS3 (starch synthase 3); starch synthase/ transferase, transferring glycosyl groups | chr1:3952511-3957044 FORWARD'	T
'2.1.2.2'	'major CHO metabolism.synthesis.starch.starch synthase'	Locus9377.1	'at1g11720'; 'Symbols: ATSS3 | ATSS3 (starch synthase 3); starch synthase/ transferase, transferring glycosyl groups | chr1:3952511-3957044 FORWARD'	T
'2.1.2.2'	'major CHO metabolism.synthesis.starch.starch synthase'	Locus13181.1	'at4g18240'; 'Symbols: ATSS4, SSIV, SS4 | ATSS4; transferase, transferring glycosyl groups | chr4:10082108-10087203 FORWARD'	T
'2.1.2.2'	'major CHO metabolism.synthesis.starch.starch synthase'	Locus11086.1	'at5g24300'; 'Symbols: SSI1, SSI, ATSS1 | SSI1 (SUPPRESSOR OF SALICYLIC ACID INSENSITIVITY 1); starch synthase/ transferase, transferring glycosyl groups | chr5:8266798-8271196 FORWARD'	T
'2.1.2.2'	'major CHO metabolism.synthesis.starch.starch synthase'	Locus2371.1	'at5g24300'; 'Symbols: SSI1, SSI, ATSS1 | SSI1 (SUPPRESSOR OF SALICYLIC ACID INSENSITIVITY 1); starch synthase/ transferase, transferring glycosyl groups | chr5:8266798-8271196 FORWARD'	T
'2.1.2.2'	'major CHO metabolism.synthesis.starch.starch synthase'	Locus35825.1	'at1g32900'; 'starch synthase, putative | chr1:11920390-11923766 REVERSE'	T
'2.1.2.2'	'major CHO metabolism.synthesis.starch.starch synthase'		'at5g65685'; 'soluble glycogen synthase-related | chr5:26273132-26275919 REVERSE'	T
'2.1.2.2'	'major CHO metabolism.synthesis.starch.starch synthase'	Locus15795.1	'at3g01180'; 'Symbols: AtSS2 | AtSS2 (starch synthase 2); transferase, transferring glycosyl groups | chr3:62245-65845 REVERSE'	T
'2.1.2.2'	'major CHO metabolism.synthesis.starch.starch synthase'	Locus16354.1	'at3g01180'; 'Symbols: AtSS2 | AtSS2 (starch synthase 2); transferase, transferring glycosyl groups | chr3:62245-65845 REVERSE'	T
'2.1.2.2'	'major CHO metabolism.synthesis.starch.starch synthase'	Locus17401.1	'at3g01180'; 'Symbols: AtSS2 | AtSS2 (starch synthase 2); transferase, transferring glycosyl groups | chr3:62245-65845 REVERSE'	T
'2.1.2.2'	'major CHO metabolism.synthesis.starch.starch synthase'	Locus24707.1	'at3g01180'; 'Symbols: AtSS2 | AtSS2 (starch synthase 2); transferase, transferring glycosyl groups | chr3:62245-65845 REVERSE'	T
'2.1.2.2'	'major CHO metabolism.synthesis.starch.starch synthase'	Locus25069.1	'at3g01180'; 'Symbols: AtSS2 | AtSS2 (starch synthase 2); transferase, transferring glycosyl groups | chr3:62245-65845 REVERSE'	T
'2.1.2.2'	'major CHO metabolism.synthesis.starch.starch synthase'	Locus39395.1	'at3g01180'; 'Symbols: AtSS2 | AtSS2 (starch synthase 2); transferase, transferring glycosyl groups | chr3:62245-65845 REVERSE'	T
'2.1.2.2'	'major CHO metabolism.synthesis.starch.starch synthase'	Locus39523.1	'at3g01180'; 'Symbols: AtSS2 | AtSS2 (starch synthase 2); transferase, transferring glycosyl groups | chr3:62245-65845 REVERSE'	T
'2.1.2.2'	'major CHO metabolism.synthesis.starch.starch synthase'	Locus40226.1	'at3g01180'; 'Symbols: AtSS2 | AtSS2 (starch synthase 2); transferase, transferring glycosyl groups | chr3:62245-65845 REVERSE'	T
'2.1.2.2'	'major CHO metabolism.synthesis.starch.starch synthase'	Locus42750.1	'at3g01180'; 'Symbols: AtSS2 | AtSS2 (starch synthase 2); transferase, transferring glycosyl groups | chr3:62245-65845 REVERSE'	T
'2.1.2.2'	'major CHO metabolism.synthesis.starch.starch synthase'	Locus44647.1	'at3g01180'; 'Symbols: AtSS2 | AtSS2 (starch synthase 2); transferase, transferring glycosyl groups | chr3:62245-65845 REVERSE'	T
'2.1.2.2'	'major CHO metabolism.synthesis.starch.starch synthase'	Locus8247.1	'at3g01180'; 'Symbols: AtSS2 | AtSS2 (starch synthase 2); transferase, transferring glycosyl groups | chr3:62245-65845 REVERSE'	T
'2.1.2.2'	'major CHO metabolism.synthesis.starch.starch synthase'	Locus8247.2	'at3g01180'; 'Symbols: AtSS2 | AtSS2 (starch synthase 2); transferase, transferring glycosyl groups | chr3:62245-65845 REVERSE'	T
'2.1.2.2'	'major CHO metabolism.synthesis.starch.starch synthase'	Locus8247.3	'at3g01180'; 'Symbols: AtSS2 | AtSS2 (starch synthase 2); transferase, transferring glycosyl groups | chr3:62245-65845 REVERSE'	T
'2.1.2.2'	'major CHO metabolism.synthesis.starch.starch synthase'	Locus9710.1	'at3g01180'; 'Symbols: AtSS2 | AtSS2 (starch synthase 2); transferase, transferring glycosyl groups | chr3:62245-65845 REVERSE'	T
'2.1.2.2'	'major CHO metabolism.synthesis.starch.starch synthase'	Locus9710.2	'at3g01180'; 'Symbols: AtSS2 | AtSS2 (starch synthase 2); transferase, transferring glycosyl groups | chr3:62245-65845 REVERSE'	T
'2.1.2.2'	'major CHO metabolism.synthesis.starch.starch synthase'	Locus9710.3	'at3g01180'; 'Symbols: AtSS2 | AtSS2 (starch synthase 2); transferase, transferring glycosyl groups | chr3:62245-65845 REVERSE'	T
'2.1.2.3'	'major CHO metabolism.synthesis.starch.starch branching'	Locus16084.1	'at5g03650'; 'Symbols: SBE2.2 | SBE2.2 (starch branching enzyme 2.2); 1,4-alpha-glucan branching enzyme | chr5:931904-937641 FORWARD'	T
'2.1.2.3'	'major CHO metabolism.synthesis.starch.starch branching'	Locus2024.1	'at5g03650'; 'Symbols: SBE2.2 | SBE2.2 (starch branching enzyme 2.2); 1,4-alpha-glucan branching enzyme | chr5:931904-937641 FORWARD'	T
'2.1.2.3'	'major CHO metabolism.synthesis.starch.starch branching'	Locus2024.3	'at5g03650'; 'Symbols: SBE2.2 | SBE2.2 (starch branching enzyme 2.2); 1,4-alpha-glucan branching enzyme | chr5:931904-937641 FORWARD'	T
'2.1.2.3'	'major CHO metabolism.synthesis.starch.starch branching'		'at2g36390'; 'Symbols: SBE2.1, BE3 | SBE2.1 (starch branching enzyme 2.1); 1,4-alpha-glucan branching enzyme | chr2:15264237-15270092 FORWARD'	T
'2.1.2.3'	'major CHO metabolism.synthesis.starch.starch branching'	Locus21215.1	'at3g20440'; 'Symbols: EMB2729, BE1 | alpha-amylase/ catalytic/ cation binding | chr3:7123197-7130436 REVERSE'	T
'2.1.2.4'	'major CHO metabolism.synthesis.starch.debranching'	Locus30997.1	'at2g39930'; 'Symbols: ISA1, ATISA1 | ISA1 (ISOAMYLASE 1); alpha-amylase/ isoamylase | chr2:16666023-16672494 FORWARD'	T
'2.1.2.4'	'major CHO metabolism.synthesis.starch.debranching'	Locus31143.1	'at2g39930'; 'Symbols: ISA1, ATISA1 | ISA1 (ISOAMYLASE 1); alpha-amylase/ isoamylase | chr2:16666023-16672494 FORWARD'	T
'2.1.2.4'	'major CHO metabolism.synthesis.starch.debranching'	Locus43956.1	'at2g39930'; 'Symbols: ISA1, ATISA1 | ISA1 (ISOAMYLASE 1); alpha-amylase/ isoamylase | chr2:16666023-16672494 FORWARD'	T
'2.1.2.4'	'major CHO metabolism.synthesis.starch.debranching'	Locus14668.1	'at1g03310'; 'Symbols: ATISA2, ISA2, DBE1, BE2 | isoamylase, putative / starch debranching enzyme, putative | chr1:813486-816749 FORWARD'	T
'2.1.2.4'	'major CHO metabolism.synthesis.starch.debranching'	Locus20638.1	'at5g04360'; 'Symbols: ATPU1, ATLDA, PU1 | ATLDA (LIMIT DEXTRINASE); alpha-amylase/ limit dextrinase/ pullulanase | chr5:1221530-1228611 FORWARD'	T
'2.1.2.4'	'major CHO metabolism.synthesis.starch.debranching'	Locus36147.1	'at5g04360'; 'Symbols: ATPU1, ATLDA, PU1 | ATLDA (LIMIT DEXTRINASE); alpha-amylase/ limit dextrinase/ pullulanase | chr5:1221530-1228611 FORWARD'	T
'2.1.2.4'	'major CHO metabolism.synthesis.starch.debranching'	Locus13318.1	'at4g09020'; 'Symbols: ATISA3, ISA3 | ISA3 (ISOAMYLASE 3); alpha-amylase/ isoamylase | chr4:5784074-5789002 FORWARD'	T
'2.1.2.4'	'major CHO metabolism.synthesis.starch.debranching'	Locus13318.2	'at4g09020'; 'Symbols: ATISA3, ISA3 | ISA3 (ISOAMYLASE 3); alpha-amylase/ isoamylase | chr4:5784074-5789002 FORWARD'	T
'2.1.2.4'	'major CHO metabolism.synthesis.starch.debranching'	Locus29934.1	'at4g09020'; 'Symbols: ATISA3, ISA3 | ISA3 (ISOAMYLASE 3); alpha-amylase/ isoamylase | chr4:5784074-5789002 FORWARD'	T
'2.1.2.60'	'major CHO metabolism.synthesis.starch.ADP Glucose Phosphorylase'	Locus12957.1	'at5g18200'; 'UTP:galactose-1-phosphate uridylyltransferase/ ribose-5-phosphate adenylyltransferase | chr5:6015225-6016782 FORWARD'	T
'2.1.2.60'	'major CHO metabolism.synthesis.starch.ADP Glucose Phosphorylase'	Locus12957.2	'at5g18200'; 'UTP:galactose-1-phosphate uridylyltransferase/ ribose-5-phosphate adenylyltransferase | chr5:6015225-6016782 FORWARD'	T
'2.1.2.60'	'major CHO metabolism.synthesis.starch.ADP Glucose Phosphorylase'	Locus20189.1	'at5g18200'; 'UTP:galactose-1-phosphate uridylyltransferase/ ribose-5-phosphate adenylyltransferase | chr5:6015225-6016782 FORWARD'	T
'2.1.2.1001'	'major CHO metabolism.synthesis.starch'		'fructose-6-p'; 'cell wall synthesis.cellulose synthesis; major CHO metabolism.synthesis.sucrose; major CHO metabolism.synthesis.starch; glycolysis; OPP.oxidative PP'	M
'2.1.2.1002'	'major CHO metabolism.synthesis.starch'		'glucose-6-p'; 'cell wall synthesis.cellulose synthesis; major CHO metabolism.synthesis.sucrose; major CHO metabolism.synthesis.starch; glycolysis; OPP.oxidative PP'	M
'2.1.2.1003'	'major CHO metabolism.synthesis.starch'		'glucose-1-p'; 'cell wall synthesis.cellulose synthesis; major CHO metabolism.synthesis.sucrose; major CHO metabolism.synthesis.starch'	M
'2.1.2.1004'	'major CHO metabolism.synthesis.starch'		'adp-glucose'; 'major CHO metabolism.synthesis.starch'	M
'2.2'	'major CHO metabolism.degradation'		''; ''	''
'2.2.1'	'major CHO metabolism.degradation.sucrose'		''; ''	''
'2.2.1.1'	'major CHO metabolism.degradation.sucrose.fructokinase'		'at1g50390'; 'fructokinase-related | chr1:18666986-18667677 REVERSE'	T
'2.2.1.1'	'major CHO metabolism.degradation.sucrose.fructokinase'	Locus12681.1	'at2g31390'; 'pfkB-type carbohydrate kinase family protein | chr2:13383423-13386209 REVERSE'	T
'2.2.1.1'	'major CHO metabolism.degradation.sucrose.fructokinase'		'at1g06020'; 'pfkB-type carbohydrate kinase family protein | chr1:1824548-1826101 FORWARD'	T
'2.2.1.1'	'major CHO metabolism.degradation.sucrose.fructokinase'	Locus749.1	'at4g10260'; 'pfkB-type carbohydrate kinase family protein | chr4:6371377-6372770 REVERSE'	T
'2.2.1.1'	'major CHO metabolism.degradation.sucrose.fructokinase'	Locus749.2	'at4g10260'; 'pfkB-type carbohydrate kinase family protein | chr4:6371377-6372770 REVERSE'	T
'2.2.1.1'	'major CHO metabolism.degradation.sucrose.fructokinase'	Locus749.3	'at4g10260'; 'pfkB-type carbohydrate kinase family protein | chr4:6371377-6372770 REVERSE'	T
'2.2.1.1'	'major CHO metabolism.degradation.sucrose.fructokinase'	Locus749.4	'at4g10260'; 'pfkB-type carbohydrate kinase family protein | chr4:6371377-6372770 REVERSE'	T
'2.2.1.1'	'major CHO metabolism.degradation.sucrose.fructokinase'	Locus4744.1	'at1g66430'; 'pfkB-type carbohydrate kinase family protein | chr1:24778271-24780629 FORWARD'	T
'2.2.1.1'	'major CHO metabolism.degradation.sucrose.fructokinase'	Locus23760.1	'at1g69200'; 'kinase | chr1:26015877-26018493 FORWARD'	T
'2.2.1.1'	'major CHO metabolism.degradation.sucrose.fructokinase'		'at3g59480'; 'pfkB-type carbohydrate kinase family protein | chr3:21983021-21984598 FORWARD'	T
'2.2.1.1'	'major CHO metabolism.degradation.sucrose.fructokinase'		'at1g06030'; 'pfkB-type carbohydrate kinase family protein | chr1:1826880-1828161 FORWARD'	T
'2.2.1.1'	'major CHO metabolism.degradation.sucrose.fructokinase'	Locus11372.1	'at3g54090'; 'pfkB-type carbohydrate kinase family protein | chr3:20028124-20029986 FORWARD'	T
'2.2.1.1'	'major CHO metabolism.degradation.sucrose.fructokinase'		'at5g51830'; 'pfkB-type carbohydrate kinase family protein | chr5:21069572-21071735 FORWARD'	T
'2.2.1.3'	'major CHO metabolism.degradation.sucrose.invertases'		''; ''	''
'2.2.1.3.1'	'major CHO metabolism.degradation.sucrose.invertases.neutral'	Locus34472.1	'at1g35580'; 'Symbols: CINV1 | CINV1 (cytosolic invertase 1); beta-fructofuranosidase | chr1:13122204-13125264 REVERSE'	T
'2.2.1.3.1'	'major CHO metabolism.degradation.sucrose.invertases.neutral'		'at1g72000'; 'beta-fructofuranosidase, putative / invertase, putative / saccharase, putative / beta-fructosidase, putative | chr1:27103277-27105663 FORWARD'	T
'2.2.1.3.1'	'major CHO metabolism.degradation.sucrose.invertases.neutral'	Locus16720.1	'at1g22650'; 'beta-fructofuranosidase, putative / invertase, putative / saccharase, putative / beta-fructosidase, putative | chr1:8013382-8015991 REVERSE'	T
'2.2.1.3.1'	'major CHO metabolism.degradation.sucrose.invertases.neutral'	Locus3470.1	'at1g22650'; 'beta-fructofuranosidase, putative / invertase, putative / saccharase, putative / beta-fructosidase, putative | chr1:8013382-8015991 REVERSE'	T
'2.2.1.3.1'	'major CHO metabolism.degradation.sucrose.invertases.neutral'		'at4g34860'; 'beta-fructofuranosidase, putative / invertase, putative / saccharase, putative / beta-fructosidase, putative | chr4:16609746-16612907 REVERSE'	T
'2.2.1.3.1'	'major CHO metabolism.degradation.sucrose.invertases.neutral'		'at3g05820'; 'beta-fructofuranosidase/ catalytic | chr3:1732991-1735757 REVERSE'	T
'2.2.1.3.1'	'major CHO metabolism.degradation.sucrose.invertases.neutral'	Locus4557.1	'at5g22510'; 'beta-fructofuranosidase, putative / invertase, putative / saccharase, putative / beta-fructosidase, putative | chr5:7474810-7477941 REVERSE'	T
'2.2.1.3.1'	'major CHO metabolism.degradation.sucrose.invertases.neutral'	Locus4557.2	'at5g22510'; 'beta-fructofuranosidase, putative / invertase, putative / saccharase, putative / beta-fructosidase, putative | chr5:7474810-7477941 REVERSE'	T
'2.2.1.3.1'	'major CHO metabolism.degradation.sucrose.invertases.neutral'	Locus4557.3	'at5g22510'; 'beta-fructofuranosidase, putative / invertase, putative / saccharase, putative / beta-fructosidase, putative | chr5:7474810-7477941 REVERSE'	T
'2.2.1.3.1'	'major CHO metabolism.degradation.sucrose.invertases.neutral'		'at3g06500'; 'beta-fructofuranosidase, putative / invertase, putative / saccharase, putative / beta-fructosidase, putative | chr3:2012079-2015705 FORWARD'	T
'2.2.1.3.1'	'major CHO metabolism.degradation.sucrose.invertases.neutral'	Locus16703.1	'at4g09510'; 'Symbols: CINV2 | beta-fructofuranosidase, putative / invertase, putative / saccharase, putative / beta-fructosidase, putative | chr4:6021164-6023873 REVERSE'	T
'2.2.1.3.1'	'major CHO metabolism.degradation.sucrose.invertases.neutral'	Locus16703.5	'at4g09510'; 'Symbols: CINV2 | beta-fructofuranosidase, putative / invertase, putative / saccharase, putative / beta-fructosidase, putative | chr4:6021164-6023873 REVERSE'	T
'2.2.1.3.1'	'major CHO metabolism.degradation.sucrose.invertases.neutral'	Locus21344.1	'at4g09510'; 'Symbols: CINV2 | beta-fructofuranosidase, putative / invertase, putative / saccharase, putative / beta-fructosidase, putative | chr4:6021164-6023873 REVERSE'	T
'2.2.1.3.1'	'major CHO metabolism.degradation.sucrose.invertases.neutral'	Locus9101.1	'at4g09510'; 'Symbols: CINV2 | beta-fructofuranosidase, putative / invertase, putative / saccharase, putative / beta-fructosidase, putative | chr4:6021164-6023873 REVERSE'	T
'2.2.1.3.1'	'major CHO metabolism.degradation.sucrose.invertases.neutral'	Locus9101.2	'at4g09510'; 'Symbols: CINV2 | beta-fructofuranosidase, putative / invertase, putative / saccharase, putative / beta-fructosidase, putative | chr4:6021164-6023873 REVERSE'	T
'2.2.1.3.1'	'major CHO metabolism.degradation.sucrose.invertases.neutral'	Locus12258.1	'at1g56560'; 'beta-fructofuranosidase, putative / invertase, putative / saccharase, putative / beta-fructosidase, putative | chr1:21192499-21195112 FORWARD'	T
'2.2.1.3.1'	'major CHO metabolism.degradation.sucrose.invertases.neutral'	Locus12258.2	'at1g56560'; 'beta-fructofuranosidase, putative / invertase, putative / saccharase, putative / beta-fructosidase, putative | chr1:21192499-21195112 FORWARD'	T
'2.2.1.3.1'	'major CHO metabolism.degradation.sucrose.invertases.neutral'	Locus20903.1	'at1g56560'; 'beta-fructofuranosidase, putative / invertase, putative / saccharase, putative / beta-fructosidase, putative | chr1:21192499-21195112 FORWARD'	T
'2.2.1.3.1'	'major CHO metabolism.degradation.sucrose.invertases.neutral'	Locus37613.1	'at1g56560'; 'beta-fructofuranosidase, putative / invertase, putative / saccharase, putative / beta-fructosidase, putative | chr1:21192499-21195112 FORWARD'	T
'2.2.1.3.1'	'major CHO metabolism.degradation.sucrose.invertases.neutral'	Locus42028.1	'at1g56560'; 'beta-fructofuranosidase, putative / invertase, putative / saccharase, putative / beta-fructosidase, putative | chr1:21192499-21195112 FORWARD'	T
'2.2.1.3.2'	'major CHO metabolism.degradation.sucrose.invertases.cell wall'	Locus20849.1	'at3g13790'; 'Symbols: ATCWINV1, ATBFRUCT1 | ATBFRUCT1; beta-fructofuranosidase/ hydrolase, hydrolyzing O-glycosyl compounds | chr3:4532911-4535867 REVERSE'	T
'2.2.1.3.2'	'major CHO metabolism.degradation.sucrose.invertases.cell wall'	Locus48407.1	'at3g13790'; 'Symbols: ATCWINV1, ATBFRUCT1 | ATBFRUCT1; beta-fructofuranosidase/ hydrolase, hydrolyzing O-glycosyl compounds | chr3:4532911-4535867 REVERSE'	T
'2.2.1.3.2'	'major CHO metabolism.degradation.sucrose.invertases.cell wall'		'at3g13784'; 'Symbols: AtcwINV5 | AtcwINV5 (Arabidopsis thaliana cell wall invertase 5); hydrolase, hydrolyzing O-glycosyl compounds | chr3:4528529-4530669 REVERSE'	T
'2.2.1.3.2'	'major CHO metabolism.degradation.sucrose.invertases.cell wall'	Locus39870.1	'at3g52600'; 'Symbols: AtcwINV2 | AtcwINV2 (Arabidopsis thaliana cell wall invertase 2); hydrolase, hydrolyzing O-glycosyl compounds | chr3:19506891-19509359 REVERSE'	T
'2.2.1.3.2'	'major CHO metabolism.degradation.sucrose.invertases.cell wall'	Locus7182.1	'at3g52600'; 'Symbols: AtcwINV2 | AtcwINV2 (Arabidopsis thaliana cell wall invertase 2); hydrolase, hydrolyzing O-glycosyl compounds | chr3:19506891-19509359 REVERSE'	T
'2.2.1.3.2'	'major CHO metabolism.degradation.sucrose.invertases.cell wall'	Locus7182.2	'at3g52600'; 'Symbols: AtcwINV2 | AtcwINV2 (Arabidopsis thaliana cell wall invertase 2); hydrolase, hydrolyzing O-glycosyl compounds | chr3:19506891-19509359 REVERSE'	T
'2.2.1.3.2'	'major CHO metabolism.degradation.sucrose.invertases.cell wall'		'at2g36190'; 'Symbols: AtcwINV4 | AtcwINV4 (Arabidopsis thaliana cell wall invertase 4); hydrolase, hydrolyzing O-glycosyl compounds | chr2:15174730-15177870 REVERSE'	T
'2.2.1.3.3'	'major CHO metabolism.degradation.sucrose.invertases.vacuolar'	Locus7493.1	'at1g12240'; 'Symbols: ATBETAFRUCT4, VAC-INV | ATBETAFRUCT4; beta-fructofuranosidase/ hydrolase, hydrolyzing O-glycosyl compounds | chr1:4153652-4157644 FORWARD'	T
'2.2.1.3.3'	'major CHO metabolism.degradation.sucrose.invertases.vacuolar'	Locus7493.2	'at1g62660'; 'beta-fructosidase (BFRUCT3) / beta-fructofuranosidase / invertase, vacuolar | chr1:23199718-23203765 FORWARD'	T
'2.2.1.3.3'	'major CHO metabolism.degradation.sucrose.invertases.vacuolar'	Locus7493.3	'at1g62660'; 'beta-fructosidase (BFRUCT3) / beta-fructofuranosidase / invertase, vacuolar | chr1:23199718-23203765 FORWARD'	T
'2.2.1.3.3'	'major CHO metabolism.degradation.sucrose.invertases.vacuolar'	Locus7493.4	'at1g62660'; 'beta-fructosidase (BFRUCT3) / beta-fructofuranosidase / invertase, vacuolar | chr1:23199718-23203765 FORWARD'	T
'2.2.1.3.30'	'major CHO metabolism.degradation.sucrose.invertases.inhibitors'		'at3g17140'; 'invertase inhibitor-related | chr3:5846002-5846589 REVERSE'	T
'2.2.1.4'	'major CHO metabolism.degradation.sucrose.hexokinase'	Locus23849.1	'at2g19860'; 'Symbols: ATHXK2, HXK2 | HXK2 (HEXOKINASE 2); ATP binding / fructokinase/ glucokinase/ hexokinase | chr2:8570750-8574000 FORWARD'	T
'2.2.1.4'	'major CHO metabolism.degradation.sucrose.hexokinase'	Locus32898.1	'at2g19860'; 'Symbols: ATHXK2, HXK2 | HXK2 (HEXOKINASE 2); ATP binding / fructokinase/ glucokinase/ hexokinase | chr2:8570750-8574000 FORWARD'	T
'2.2.1.4'	'major CHO metabolism.degradation.sucrose.hexokinase'	Locus13370.2	'at4g29130'; 'Symbols: ATHXK1, GIN2, HXK1 | HXK1 (HEXOKINASE 1); ATP binding / fructokinase/ glucokinase/ hexokinase | chr4:14352037-14355103 REVERSE'	T
'2.2.1.4'	'major CHO metabolism.degradation.sucrose.hexokinase'	Locus13370.3	'at4g29130'; 'Symbols: ATHXK1, GIN2, HXK1 | HXK1 (HEXOKINASE 1); ATP binding / fructokinase/ glucokinase/ hexokinase | chr4:14352037-14355103 REVERSE'	T
'2.2.1.4'	'major CHO metabolism.degradation.sucrose.hexokinase'	Locus13370.4	'at4g29130'; 'Symbols: ATHXK1, GIN2, HXK1 | HXK1 (HEXOKINASE 1); ATP binding / fructokinase/ glucokinase/ hexokinase | chr4:14352037-14355103 REVERSE'	T
'2.2.1.4'	'major CHO metabolism.degradation.sucrose.hexokinase'	Locus26793.1	'at4g29130'; 'Symbols: ATHXK1, GIN2, HXK1 | HXK1 (HEXOKINASE 1); ATP binding / fructokinase/ glucokinase/ hexokinase | chr4:14352037-14355103 REVERSE'	T
'2.2.1.4'	'major CHO metabolism.degradation.sucrose.hexokinase'	Locus35226.1	'at4g29130'; 'Symbols: ATHXK1, GIN2, HXK1 | HXK1 (HEXOKINASE 1); ATP binding / fructokinase/ glucokinase/ hexokinase | chr4:14352037-14355103 REVERSE'	T
'2.2.1.4'	'major CHO metabolism.degradation.sucrose.hexokinase'	Locus4573.1	'at4g29130'; 'Symbols: ATHXK1, GIN2, HXK1 | HXK1 (HEXOKINASE 1); ATP binding / fructokinase/ glucokinase/ hexokinase | chr4:14352037-14355103 REVERSE'	T
'2.2.1.4'	'major CHO metabolism.degradation.sucrose.hexokinase'	Locus4573.2	'at4g29130'; 'Symbols: ATHXK1, GIN2, HXK1 | HXK1 (HEXOKINASE 1); ATP binding / fructokinase/ glucokinase/ hexokinase | chr4:14352037-14355103 REVERSE'	T
'2.2.1.4'	'major CHO metabolism.degradation.sucrose.hexokinase'	Locus4573.3	'at4g29130'; 'Symbols: ATHXK1, GIN2, HXK1 | HXK1 (HEXOKINASE 1); ATP binding / fructokinase/ glucokinase/ hexokinase | chr4:14352037-14355103 REVERSE'	T
'2.2.1.4'	'major CHO metabolism.degradation.sucrose.hexokinase'	Locus4573.4	'at4g29130'; 'Symbols: ATHXK1, GIN2, HXK1 | HXK1 (HEXOKINASE 1); ATP binding / fructokinase/ glucokinase/ hexokinase | chr4:14352037-14355103 REVERSE'	T
'2.2.1.4'	'major CHO metabolism.degradation.sucrose.hexokinase'	Locus49148.1	'at4g29130'; 'Symbols: ATHXK1, GIN2, HXK1 | HXK1 (HEXOKINASE 1); ATP binding / fructokinase/ glucokinase/ hexokinase | chr4:14352037-14355103 REVERSE'	T
'2.2.1.4'	'major CHO metabolism.degradation.sucrose.hexokinase'	Locus9766.1	'at4g29130'; 'Symbols: ATHXK1, GIN2, HXK1 | HXK1 (HEXOKINASE 1); ATP binding / fructokinase/ glucokinase/ hexokinase | chr4:14352037-14355103 REVERSE'	T
'2.2.1.4'	'major CHO metabolism.degradation.sucrose.hexokinase'	Locus9766.2	'at4g29130'; 'Symbols: ATHXK1, GIN2, HXK1 | HXK1 (HEXOKINASE 1); ATP binding / fructokinase/ glucokinase/ hexokinase | chr4:14352037-14355103 REVERSE'	T
'2.2.1.4'	'major CHO metabolism.degradation.sucrose.hexokinase'		'at3g20040'; 'Symbols: ATHXK4, HKL2 | ATHXK4; ATP binding / fructokinase/ glucokinase/ hexokinase | chr3:6994894-6998171 FORWARD'	T
'2.2.1.4'	'major CHO metabolism.degradation.sucrose.hexokinase'	Locus16280.1	'at1g50460'; 'Symbols: HKL1 | HKL1 (HEXOKINASE-LIKE 1); ATP binding / fructokinase/ glucokinase/ hexokinase | chr1:18693684-18697659 FORWARD'	T
'2.2.1.4'	'major CHO metabolism.degradation.sucrose.hexokinase'	Locus16280.2	'at1g50460'; 'Symbols: HKL1 | HKL1 (HEXOKINASE-LIKE 1); ATP binding / fructokinase/ glucokinase/ hexokinase | chr1:18693684-18697659 FORWARD'	T
'2.2.1.4'	'major CHO metabolism.degradation.sucrose.hexokinase'		'at1g47840'; 'Symbols: HXK3 | HXK3 (HEXOKINASE 3); ATP binding / fructokinase/ glucokinase/ hexokinase | chr1:17616107-17618894 REVERSE'	T
'2.2.1.4'	'major CHO metabolism.degradation.sucrose.hexokinase'		'at4g37840'; 'Symbols: HKL3 | HKL3 (HEXOKINASE-LIKE 3); ATP binding / fructokinase/ glucokinase/ hexokinase | chr4:17790147-17792198 REVERSE'	T
'2.2.1.5'	'major CHO metabolism.degradation.sucrose.Susy'	Locus44348.1	'at1g73370'; 'Symbols: SUS6, ATSUS6 | SUS6 (SUCROSE SYNTHASE 6); UDP-glycosyltransferase/ sucrose synthase | chr1:27584479-27588326 REVERSE'	T
'2.2.1.5'	'major CHO metabolism.degradation.sucrose.Susy'	Locus1175.1	'at3g43190'; 'Symbols: SUS4, ATSUS4 | SUS4; UDP-glycosyltransferase/ sucrose synthase/ transferase, transferring glycosyl groups | chr3:15179020-15183989 REVERSE'	T
'2.2.1.5'	'major CHO metabolism.degradation.sucrose.Susy'	Locus1175.3	'at3g43190'; 'Symbols: SUS4, ATSUS4 | SUS4; UDP-glycosyltransferase/ sucrose synthase/ transferase, transferring glycosyl groups | chr3:15179020-15183989 REVERSE'	T
'2.2.1.5'	'major CHO metabolism.degradation.sucrose.Susy'	Locus1467.6	'at3g43190'; 'Symbols: SUS4, ATSUS4 | SUS4; UDP-glycosyltransferase/ sucrose synthase/ transferase, transferring glycosyl groups | chr3:15179020-15183989 REVERSE'	T
'2.2.1.5'	'major CHO metabolism.degradation.sucrose.Susy'	Locus1467.8	'at3g43190'; 'Symbols: SUS4, ATSUS4 | SUS4; UDP-glycosyltransferase/ sucrose synthase/ transferase, transferring glycosyl groups | chr3:15179020-15183989 REVERSE'	T
'2.2.1.5'	'major CHO metabolism.degradation.sucrose.Susy'	Locus1467.9	'at3g43190'; 'Symbols: SUS4, ATSUS4 | SUS4; UDP-glycosyltransferase/ sucrose synthase/ transferase, transferring glycosyl groups | chr3:15179020-15183989 REVERSE'	T
'2.2.1.5'	'major CHO metabolism.degradation.sucrose.Susy'	Locus646.1	'at3g43190'; 'Symbols: SUS4, ATSUS4 | SUS4; UDP-glycosyltransferase/ sucrose synthase/ transferase, transferring glycosyl groups | chr3:15179020-15183989 REVERSE'	T
'2.2.1.5'	'major CHO metabolism.degradation.sucrose.Susy'	Locus646.4	'at3g43190'; 'Symbols: SUS4, ATSUS4 | SUS4; UDP-glycosyltransferase/ sucrose synthase/ transferase, transferring glycosyl groups | chr3:15179020-15183989 REVERSE'	T
'2.2.1.5'	'major CHO metabolism.degradation.sucrose.Susy'	Locus646.6	'at3g43190'; 'Symbols: SUS4, ATSUS4 | SUS4; UDP-glycosyltransferase/ sucrose synthase/ transferase, transferring glycosyl groups | chr3:15179020-15183989 REVERSE'	T
'2.2.1.5'	'major CHO metabolism.degradation.sucrose.Susy'	Locus646.7	'at3g43190'; 'Symbols: SUS4, ATSUS4 | SUS4; UDP-glycosyltransferase/ sucrose synthase/ transferase, transferring glycosyl groups | chr3:15179020-15183989 REVERSE'	T
'2.2.1.5'	'major CHO metabolism.degradation.sucrose.Susy'		'at5g49190'; 'Symbols: SUS2, SSA, ATSUS2 | SUS2 (SUCROSE SYNTHASE 2); UDP-glycosyltransferase/ sucrose synthase/ transferase, transferring glycosyl groups | chr5:19943282-19947189 REVERSE'	T
'2.2.1.5'	'major CHO metabolism.degradation.sucrose.Susy'	Locus15919.1	'at5g37180'; 'Symbols: SUS5, ATSUS5 | SUS5; UDP-glycosyltransferase/ sucrose synthase | chr5:14718238-14722913 FORWARD'	T
'2.2.1.5'	'major CHO metabolism.degradation.sucrose.Susy'	Locus15919.2	'at5g37180'; 'Symbols: SUS5, ATSUS5 | SUS5; UDP-glycosyltransferase/ sucrose synthase | chr5:14718238-14722913 FORWARD'	T
'2.2.1.5'	'major CHO metabolism.degradation.sucrose.Susy'	Locus35654.1	'at5g37180'; 'Symbols: SUS5, ATSUS5 | SUS5; UDP-glycosyltransferase/ sucrose synthase | chr5:14718238-14722913 FORWARD'	T
'2.2.1.5'	'major CHO metabolism.degradation.sucrose.Susy'	Locus41732.1	'at5g37180'; 'Symbols: SUS5, ATSUS5 | SUS5; UDP-glycosyltransferase/ sucrose synthase | chr5:14718238-14722913 FORWARD'	T
'2.2.1.5'	'major CHO metabolism.degradation.sucrose.Susy'	Locus47531.1	'at5g37180'; 'Symbols: SUS5, ATSUS5 | SUS5; UDP-glycosyltransferase/ sucrose synthase | chr5:14718238-14722913 FORWARD'	T
'2.2.1.5'	'major CHO metabolism.degradation.sucrose.Susy'	Locus14650.1	'at4g02280'; 'Symbols: SUS3, ATSUS3 | SUS3 (sucrose synthase 3); UDP-glycosyltransferase/ sucrose synthase/ transferase, transferring glycosyl groups | chr4:994927-998967 FORWARD'	T
'2.2.1.5'	'major CHO metabolism.degradation.sucrose.Susy'	Locus1467.1	'at4g02280'; 'Symbols: SUS3, ATSUS3 | SUS3 (sucrose synthase 3); UDP-glycosyltransferase/ sucrose synthase/ transferase, transferring glycosyl groups | chr4:994927-998967 FORWARD'	T
'2.2.1.5'	'major CHO metabolism.degradation.sucrose.Susy'	Locus1467.10	'at4g02280'; 'Symbols: SUS3, ATSUS3 | SUS3 (sucrose synthase 3); UDP-glycosyltransferase/ sucrose synthase/ transferase, transferring glycosyl groups | chr4:994927-998967 FORWARD'	T
'2.2.1.5'	'major CHO metabolism.degradation.sucrose.Susy'	Locus1467.2	'at4g02280'; 'Symbols: SUS3, ATSUS3 | SUS3 (sucrose synthase 3); UDP-glycosyltransferase/ sucrose synthase/ transferase, transferring glycosyl groups | chr4:994927-998967 FORWARD'	T
'2.2.1.5'	'major CHO metabolism.degradation.sucrose.Susy'	Locus1467.3	'at4g02280'; 'Symbols: SUS3, ATSUS3 | SUS3 (sucrose synthase 3); UDP-glycosyltransferase/ sucrose synthase/ transferase, transferring glycosyl groups | chr4:994927-998967 FORWARD'	T
'2.2.1.5'	'major CHO metabolism.degradation.sucrose.Susy'	Locus1467.4	'at4g02280'; 'Symbols: SUS3, ATSUS3 | SUS3 (sucrose synthase 3); UDP-glycosyltransferase/ sucrose synthase/ transferase, transferring glycosyl groups | chr4:994927-998967 FORWARD'	T
'2.2.1.5'	'major CHO metabolism.degradation.sucrose.Susy'	Locus1467.5	'at4g02280'; 'Symbols: SUS3, ATSUS3 | SUS3 (sucrose synthase 3); UDP-glycosyltransferase/ sucrose synthase/ transferase, transferring glycosyl groups | chr4:994927-998967 FORWARD'	T
'2.2.1.5'	'major CHO metabolism.degradation.sucrose.Susy'	Locus1467.7	'at4g02280'; 'Symbols: SUS3, ATSUS3 | SUS3 (sucrose synthase 3); UDP-glycosyltransferase/ sucrose synthase/ transferase, transferring glycosyl groups | chr4:994927-998967 FORWARD'	T
'2.2.1.5'	'major CHO metabolism.degradation.sucrose.Susy'	Locus1869.1	'at4g02280'; 'Symbols: SUS3, ATSUS3 | SUS3 (sucrose synthase 3); UDP-glycosyltransferase/ sucrose synthase/ transferase, transferring glycosyl groups | chr4:994927-998967 FORWARD'	T
'2.2.1.5'	'major CHO metabolism.degradation.sucrose.Susy'	Locus1869.2	'at4g02280'; 'Symbols: SUS3, ATSUS3 | SUS3 (sucrose synthase 3); UDP-glycosyltransferase/ sucrose synthase/ transferase, transferring glycosyl groups | chr4:994927-998967 FORWARD'	T
'2.2.1.5'	'major CHO metabolism.degradation.sucrose.Susy'	Locus1869.3	'at4g02280'; 'Symbols: SUS3, ATSUS3 | SUS3 (sucrose synthase 3); UDP-glycosyltransferase/ sucrose synthase/ transferase, transferring glycosyl groups | chr4:994927-998967 FORWARD'	T
'2.2.1.5'	'major CHO metabolism.degradation.sucrose.Susy'	Locus31066.1	'at4g02280'; 'Symbols: SUS3, ATSUS3 | SUS3 (sucrose synthase 3); UDP-glycosyltransferase/ sucrose synthase/ transferase, transferring glycosyl groups | chr4:994927-998967 FORWARD'	T
'2.2.1.5'	'major CHO metabolism.degradation.sucrose.Susy'	Locus649.1	'at4g02280'; 'Symbols: SUS3, ATSUS3 | SUS3 (sucrose synthase 3); UDP-glycosyltransferase/ sucrose synthase/ transferase, transferring glycosyl groups | chr4:994927-998967 FORWARD'	T
'2.2.1.5'	'major CHO metabolism.degradation.sucrose.Susy'	Locus7203.1	'at4g02280'; 'Symbols: SUS3, ATSUS3 | SUS3 (sucrose synthase 3); UDP-glycosyltransferase/ sucrose synthase/ transferase, transferring glycosyl groups | chr4:994927-998967 FORWARD'	T
'2.2.1.5'	'major CHO metabolism.degradation.sucrose.Susy'	Locus82.1	'at4g02280'; 'Symbols: SUS3, ATSUS3 | SUS3 (sucrose synthase 3); UDP-glycosyltransferase/ sucrose synthase/ transferase, transferring glycosyl groups | chr4:994927-998967 FORWARD'	T
'2.2.1.5'	'major CHO metabolism.degradation.sucrose.Susy'	Locus1175.2	'at5g20830'; 'Symbols: SUS1, ASUS1, atsus1 | SUS1 (SUCROSE SYNTHASE 1); UDP-glycosyltransferase/ sucrose synthase | chr5:7050226-7054120 REVERSE'	T
'2.2.1.5'	'major CHO metabolism.degradation.sucrose.Susy'	Locus646.2	'at5g20830'; 'Symbols: SUS1, ASUS1, atsus1 | SUS1 (SUCROSE SYNTHASE 1); UDP-glycosyltransferase/ sucrose synthase | chr5:7050226-7054120 REVERSE'	T
'2.2.1.5'	'major CHO metabolism.degradation.sucrose.Susy'	Locus646.3	'at5g20830'; 'Symbols: SUS1, ASUS1, atsus1 | SUS1 (SUCROSE SYNTHASE 1); UDP-glycosyltransferase/ sucrose synthase | chr5:7050226-7054120 REVERSE'	T
'2.2.1.5'	'major CHO metabolism.degradation.sucrose.Susy'	Locus646.5	'at5g20830'; 'Symbols: SUS1, ASUS1, atsus1 | SUS1 (SUCROSE SYNTHASE 1); UDP-glycosyltransferase/ sucrose synthase | chr5:7050226-7054120 REVERSE'	T
'2.2.1.5'	'major CHO metabolism.degradation.sucrose.Susy'	Locus646.8	'at5g20830'; 'Symbols: SUS1, ASUS1, atsus1 | SUS1 (SUCROSE SYNTHASE 1); UDP-glycosyltransferase/ sucrose synthase | chr5:7050226-7054120 REVERSE'	T
'2.2.1.5'	'major CHO metabolism.degradation.sucrose.Susy'	Locus649.2	'at5g20830'; 'Symbols: SUS1, ASUS1, atsus1 | SUS1 (SUCROSE SYNTHASE 1); UDP-glycosyltransferase/ sucrose synthase | chr5:7050226-7054120 REVERSE'	T
'2.2.1.5'	'major CHO metabolism.degradation.sucrose.Susy'	Locus82.2	'at5g20830'; 'Symbols: SUS1, ASUS1, atsus1 | SUS1 (SUCROSE SYNTHASE 1); UDP-glycosyltransferase/ sucrose synthase | chr5:7050226-7054120 REVERSE'	T
'2.2.1.99'	'major CHO metabolism.degradation.sucrose.misc'	Locus766.1	'at4g26620'; 'sucrase-related | chr4:13427411-13429964 REVERSE'	T
'2.2.1.99'	'major CHO metabolism.degradation.sucrose.misc'	Locus766.2	'at4g26620'; 'sucrase-related | chr4:13427411-13429964 REVERSE'	T
'2.2.1.99'	'major CHO metabolism.degradation.sucrose.misc'	Locus766.3	'at4g26620'; 'sucrase-related | chr4:13427411-13429964 REVERSE'	T
'2.2.1.99'	'major CHO metabolism.degradation.sucrose.misc'		'at5g55900'; 'sucrase-related | chr5:22637531-22639761 FORWARD'	T
'2.2.1.1001'	'major CHO metabolism.degradation.sucrose'		'fructose'; 'major CHO metabolism.synthesis.sucrose; major CHO metabolism.degradation.sucrose'	M
'2.2.1.1002'	'major CHO metabolism.degradation.sucrose'		'glucose'; 'cell wall degradation; major CHO metabolism.synthesis.sucrose; major CHO metabolism.degradation.starch'	M
'2.2.2'	'major CHO metabolism.degradation.starch'	Locus3099.1	'at3g52180'; 'Symbols: ATPTPKIS1, DSP4, SEX4 | SEX4 (STARCH-EXCESS 4); polysaccharide binding / protein tyrosine/serine/threonine phosphatase | chr3:19349652-19353596 REVERSE'	T
'2.2.2'	'major CHO metabolism.degradation.starch'	Locus3099.10	'at3g52180'; 'Symbols: ATPTPKIS1, DSP4, SEX4 | SEX4 (STARCH-EXCESS 4); polysaccharide binding / protein tyrosine/serine/threonine phosphatase | chr3:19349652-19353596 REVERSE'	T
'2.2.2'	'major CHO metabolism.degradation.starch'	Locus3099.2	'at3g52180'; 'Symbols: ATPTPKIS1, DSP4, SEX4 | SEX4 (STARCH-EXCESS 4); polysaccharide binding / protein tyrosine/serine/threonine phosphatase | chr3:19349652-19353596 REVERSE'	T
'2.2.2'	'major CHO metabolism.degradation.starch'	Locus3099.3	'at3g52180'; 'Symbols: ATPTPKIS1, DSP4, SEX4 | SEX4 (STARCH-EXCESS 4); polysaccharide binding / protein tyrosine/serine/threonine phosphatase | chr3:19349652-19353596 REVERSE'	T
'2.2.2'	'major CHO metabolism.degradation.starch'	Locus3099.4	'at3g52180'; 'Symbols: ATPTPKIS1, DSP4, SEX4 | SEX4 (STARCH-EXCESS 4); polysaccharide binding / protein tyrosine/serine/threonine phosphatase | chr3:19349652-19353596 REVERSE'	T
'2.2.2'	'major CHO metabolism.degradation.starch'	Locus3099.5	'at3g52180'; 'Symbols: ATPTPKIS1, DSP4, SEX4 | SEX4 (STARCH-EXCESS 4); polysaccharide binding / protein tyrosine/serine/threonine phosphatase | chr3:19349652-19353596 REVERSE'	T
'2.2.2'	'major CHO metabolism.degradation.starch'	Locus3099.7	'at3g52180'; 'Symbols: ATPTPKIS1, DSP4, SEX4 | SEX4 (STARCH-EXCESS 4); polysaccharide binding / protein tyrosine/serine/threonine phosphatase | chr3:19349652-19353596 REVERSE'	T
'2.2.2.1'	'major CHO metabolism.degradation.starch.starch cleavage'	Locus10497.1	'at5g18670'; 'Symbols: BMY3, BAM9 | BMY3; beta-amylase/ catalytic/ cation binding | chr5:6225956-6228132 FORWARD'	T
'2.2.2.1'	'major CHO metabolism.degradation.starch.starch cleavage'	Locus10497.2	'at5g18670'; 'Symbols: BMY3, BAM9 | BMY3; beta-amylase/ catalytic/ cation binding | chr5:6225956-6228132 FORWARD'	T
'2.2.2.1'	'major CHO metabolism.degradation.starch.starch cleavage'	Locus10188.1	'at1g76130'; 'Symbols: ATAMY2, AMY2 | AMY2 (ALPHA-AMYLASE-LIKE 2); alpha-amylase/ calcium ion binding / catalytic/ cation binding | chr1:28561281-28564076 FORWARD'	T
'2.2.2.1'	'major CHO metabolism.degradation.starch.starch cleavage'	Locus10188.2	'at1g76130'; 'Symbols: ATAMY2, AMY2 | AMY2 (ALPHA-AMYLASE-LIKE 2); alpha-amylase/ calcium ion binding / catalytic/ cation binding | chr1:28561281-28564076 FORWARD'	T
'2.2.2.1'	'major CHO metabolism.degradation.starch.starch cleavage'	Locus10188.3	'at1g76130'; 'Symbols: ATAMY2, AMY2 | AMY2 (ALPHA-AMYLASE-LIKE 2); alpha-amylase/ calcium ion binding / catalytic/ cation binding | chr1:28561281-28564076 FORWARD'	T
'2.2.2.1'	'major CHO metabolism.degradation.starch.starch cleavage'	Locus11144.1	'at4g17090'; 'Symbols: CT-BMY, BAM3, BMY8 | CT-BMY (CHLOROPLAST BETA-AMYLASE); beta-amylase | chr4:9604962-9607334 REVERSE'	T
'2.2.2.1'	'major CHO metabolism.degradation.starch.starch cleavage'	Locus11144.2	'at4g17090'; 'Symbols: CT-BMY, BAM3, BMY8 | CT-BMY (CHLOROPLAST BETA-AMYLASE); beta-amylase | chr4:9604962-9607334 REVERSE'	T
'2.2.2.1'	'major CHO metabolism.degradation.starch.starch cleavage'	Locus15327.1	'at4g17090'; 'Symbols: CT-BMY, BAM3, BMY8 | CT-BMY (CHLOROPLAST BETA-AMYLASE); beta-amylase | chr4:9604962-9607334 REVERSE'	T
'2.2.2.1'	'major CHO metabolism.degradation.starch.starch cleavage'	Locus17567.1	'at4g17090'; 'Symbols: CT-BMY, BAM3, BMY8 | CT-BMY (CHLOROPLAST BETA-AMYLASE); beta-amylase | chr4:9604962-9607334 REVERSE'	T
'2.2.2.1'	'major CHO metabolism.degradation.starch.starch cleavage'	Locus13674.1	'at5g45300'; 'Symbols: BMY2, BAM8 | BMY2 (BETA-AMYLASE 2); beta-amylase/ catalytic/ cation binding | chr5:18353613-18356874 FORWARD'	T
'2.2.2.1'	'major CHO metabolism.degradation.starch.starch cleavage'	Locus13674.2	'at5g45300'; 'Symbols: BMY2, BAM8 | BMY2 (BETA-AMYLASE 2); beta-amylase/ catalytic/ cation binding | chr5:18353613-18356874 FORWARD'	T
'2.2.2.1'	'major CHO metabolism.degradation.starch.starch cleavage'	Locus13674.3	'at5g45300'; 'Symbols: BMY2, BAM8 | BMY2 (BETA-AMYLASE 2); beta-amylase/ catalytic/ cation binding | chr5:18353613-18356874 FORWARD'	T
'2.2.2.1'	'major CHO metabolism.degradation.starch.starch cleavage'	Locus13674.4	'at5g45300'; 'Symbols: BMY2, BAM8 | BMY2 (BETA-AMYLASE 2); beta-amylase/ catalytic/ cation binding | chr5:18353613-18356874 FORWARD'	T
'2.2.2.1'	'major CHO metabolism.degradation.starch.starch cleavage'		'at3g23920'; 'Symbols: BAM1, BMY7, TR-BAMY | BAM1 (BETA-AMYLASE 1); beta-amylase | chr3:8641569-8644449 FORWARD'	T
'2.2.2.1'	'major CHO metabolism.degradation.starch.starch cleavage'	Locus18012.1	'at3g23640'; 'Symbols: HGL1 | HGL1 (heteroglycan glucosidase 1); hydrolase, hydrolyzing O-glycosyl compounds | chr3:8501813-8509584 FORWARD'	T
'2.2.2.1'	'major CHO metabolism.degradation.starch.starch cleavage'	Locus18012.2	'at3g23640'; 'Symbols: HGL1 | HGL1 (heteroglycan glucosidase 1); hydrolase, hydrolyzing O-glycosyl compounds | chr3:8501813-8509584 FORWARD'	T
'2.2.2.1'	'major CHO metabolism.degradation.starch.starch cleavage'		'at5g55700'; 'Symbols: BMY6, BAM4 | BAM4 (BETA-AMYLASE 4); beta-amylase/ catalytic/ cation binding | chr5:22551749-22554964 FORWARD'	T
'2.2.2.1'	'major CHO metabolism.degradation.starch.starch cleavage'		'at2g32290'; 'Symbols: BMY5, BAM6 | BAM6 (BETA-AMYLASE 6); beta-amylase/ catalytic/ cation binding | chr2:13714547-13716929 REVERSE'	T
'2.2.2.1'	'major CHO metabolism.degradation.starch.starch cleavage'	Locus12429.1	'at4g25000'; 'Symbols: ATAMY1, AMY1 | AMY1 (ALPHA-AMYLASE-LIKE); alpha-amylase | chr4:12851969-12853845 REVERSE'	T
'2.2.2.1'	'major CHO metabolism.degradation.starch.starch cleavage'	Locus27463.1	'at4g25000'; 'Symbols: ATAMY1, AMY1 | AMY1 (ALPHA-AMYLASE-LIKE); alpha-amylase | chr4:12851969-12853845 REVERSE'	T
'2.2.2.1'	'major CHO metabolism.degradation.starch.starch cleavage'	Locus35325.1	'at4g25000'; 'Symbols: ATAMY1, AMY1 | AMY1 (ALPHA-AMYLASE-LIKE); alpha-amylase | chr4:12851969-12853845 REVERSE'	T
'2.2.2.1'	'major CHO metabolism.degradation.starch.starch cleavage'	Locus37432.1	'at4g25000'; 'Symbols: ATAMY1, AMY1 | AMY1 (ALPHA-AMYLASE-LIKE); alpha-amylase | chr4:12851969-12853845 REVERSE'	T
'2.2.2.1'	'major CHO metabolism.degradation.starch.starch cleavage'	Locus9860.1	'at4g25000'; 'Symbols: ATAMY1, AMY1 | AMY1 (ALPHA-AMYLASE-LIKE); alpha-amylase | chr4:12851969-12853845 REVERSE'	T
'2.2.2.1'	'major CHO metabolism.degradation.starch.starch cleavage'	Locus10346.1	'at4g00490'; 'Symbols: BAM2, BMY9 | BAM2 (BETA-AMYLASE 2); beta-amylase | chr4:222320-225131 FORWARD'	T
'2.2.2.1'	'major CHO metabolism.degradation.starch.starch cleavage'	Locus26511.1	'at2g45880'; 'Symbols: BMY4, BAM7 | BAM7 (BETA-AMYLASE 7); beta-amylase/ catalytic/ cation binding | chr2:18878518-18882578 REVERSE'	T
'2.2.2.1'	'major CHO metabolism.degradation.starch.starch cleavage'	Locus19763.1	'at4g15210'; 'Symbols: ATBETA-AMY, AT-BETA-AMY, RAM1, BMY1, BAM5 | BAM5 (BETA-AMYLASE 5); beta-amylase | chr4:8666338-8669470 REVERSE'	T
'2.2.2.1'	'major CHO metabolism.degradation.starch.starch cleavage'	Locus28796.1	'at4g15210'; 'Symbols: ATBETA-AMY, AT-BETA-AMY, RAM1, BMY1, BAM5 | BAM5 (BETA-AMYLASE 5); beta-amylase | chr4:8666338-8669470 REVERSE'	T
'2.2.2.1'	'major CHO metabolism.degradation.starch.starch cleavage'	Locus14307.1	'at1g69830'; 'Symbols: ATAMY3, AMY3 | AMY3 (ALPHA-AMYLASE-LIKE 3); alpha-amylase | chr1:26288278-26293053 REVERSE'	T
'2.2.2.2'	'major CHO metabolism.degradation.starch.starch phosphorylase'	Locus19167.1	'at3g29320'; 'glucan phosphorylase, putative | chr3:11252807-11257814 FORWARD'	T
'2.2.2.2'	'major CHO metabolism.degradation.starch.starch phosphorylase'	Locus29030.1	'at3g29320'; 'glucan phosphorylase, putative | chr3:11252807-11257814 FORWARD'	T
'2.2.2.2'	'major CHO metabolism.degradation.starch.starch phosphorylase'	Locus29030.2	'at3g29320'; 'glucan phosphorylase, putative | chr3:11252807-11257814 FORWARD'	T
'2.2.2.2'	'major CHO metabolism.degradation.starch.starch phosphorylase'	Locus2229.1	'at3g46970'; 'Symbols: ATPHS2, PHS2 | PHS2 (ALPHA-GLUCAN PHOSPHORYLASE 2); phosphorylase/ transferase, transferring glycosyl groups | chr3:17301394-17306446 REVERSE'	T
'2.2.2.3'	'major CHO metabolism.degradation.starch.glucan water dikinase'		'at4g24450'; 'Symbols: GWD3, PWD, ATGWD2 | PWD (PHOSPHOGLUCAN, WATER DIKINASE); ATP binding / kinase | chr4:12635426-12642797 FORWARD'	T
'2.2.2.3'	'major CHO metabolism.degradation.starch.glucan water dikinase'	Locus13212.1	'at1g10760'; 'Symbols: SEX1, SOP1, SOP, GWD1, GWD | SEX1 (STARCH EXCESS 1); alpha-glucan, water dikinase | chr1:3581034-3590043 REVERSE'	T
'2.2.2.3'	'major CHO metabolism.degradation.starch.glucan water dikinase'	Locus12866.1	'at5g26570'; 'Symbols: PWD, OK1, ATGWD3 | ATGWD3; carbohydrate kinase/ catalytic/ phosphoglucan, water dikinase | chr5:9261580-9267729 FORWARD'	T
'2.2.2.3'	'major CHO metabolism.degradation.starch.glucan water dikinase'	Locus12866.2	'at5g26570'; 'Symbols: PWD, OK1, ATGWD3 | ATGWD3; carbohydrate kinase/ catalytic/ phosphoglucan, water dikinase | chr5:9261580-9267729 FORWARD'	T
'2.2.2.3'	'major CHO metabolism.degradation.starch.glucan water dikinase'	Locus12866.3	'at5g26570'; 'Symbols: PWD, OK1, ATGWD3 | ATGWD3; carbohydrate kinase/ catalytic/ phosphoglucan, water dikinase | chr5:9261580-9267729 FORWARD'	T
'2.2.2.4'	'major CHO metabolism.degradation.starch.D enzyme'	Locus27375.1	'at2g04270'; 'Symbols: RNEE/G | RNEE/G (RNASE E/G-LIKE); endoribonuclease | chr2:1474679-1480109 FORWARD'	T
'2.2.2.4'	'major CHO metabolism.degradation.starch.D enzyme'	Locus8903.1	'at2g04270'; 'Symbols: RNEE/G | RNEE/G (RNASE E/G-LIKE); endoribonuclease | chr2:1474679-1480109 FORWARD'	T
'2.2.2.4'	'major CHO metabolism.degradation.starch.D enzyme'	Locus8903.2	'at2g04270'; 'Symbols: RNEE/G | RNEE/G (RNASE E/G-LIKE); endoribonuclease | chr2:1474679-1480109 FORWARD'	T
'2.2.2.4'	'major CHO metabolism.degradation.starch.D enzyme'	Locus12238.1	'at2g40840'; 'Symbols: DPE2 | DPE2 (DISPROPORTIONATING ENZYME 2); 4-alpha-glucanotransferase/ heteroglycan binding | chr2:17044963-17050947 FORWARD'	T
'2.2.2.4'	'major CHO metabolism.degradation.starch.D enzyme'	Locus35661.1	'at2g40840'; 'Symbols: DPE2 | DPE2 (DISPROPORTIONATING ENZYME 2); 4-alpha-glucanotransferase/ heteroglycan binding | chr2:17044963-17050947 FORWARD'	T
'2.2.2.4'	'major CHO metabolism.degradation.starch.D enzyme'	Locus10573.1	'at5g01260'; 'glycoside hydrolase starch-binding domain-containing protein | chr5:105325-107405 FORWARD'	T
'2.2.2.4'	'major CHO metabolism.degradation.starch.D enzyme'	Locus10573.2	'at5g01260'; 'glycoside hydrolase starch-binding domain-containing protein | chr5:105325-107405 FORWARD'	T
'2.2.2.4'	'major CHO metabolism.degradation.starch.D enzyme'	Locus19998.1	'at5g64860'; 'Symbols: DPE1 | DPE1 (DISPROPORTIONATING ENZYME); 4-alpha-glucanotransferase/ catalytic/ cation binding | chr5:25925173-25928848 REVERSE'	T
'2.2.2.4'	'major CHO metabolism.degradation.starch.D enzyme'	Locus19998.2	'at5g64860'; 'Symbols: DPE1 | DPE1 (DISPROPORTIONATING ENZYME); 4-alpha-glucanotransferase/ catalytic/ cation binding | chr5:25925173-25928848 REVERSE'	T
'2.2.2.6'	'major CHO metabolism.degradation.starch.transporter'	Locus5136.1	'at5g16150'; 'Symbols: GLT1, PGLCT | PGLCT (PLASTIDIC GLC TRANSLOCATOR); carbohydrate transmembrane transporter/ sugar:hydrogen symporter | chr5:5272557-5275815 FORWARD'	T
'2.2.2.6'	'major CHO metabolism.degradation.starch.transporter'	Locus5136.2	'at5g16150'; 'Symbols: GLT1, PGLCT | PGLCT (PLASTIDIC GLC TRANSLOCATOR); carbohydrate transmembrane transporter/ sugar:hydrogen symporter | chr5:5272557-5275815 FORWARD'	T
'2.2.2.6'	'major CHO metabolism.degradation.starch.transporter'	Locus5136.3	'at5g16150'; 'Symbols: GLT1, PGLCT | PGLCT (PLASTIDIC GLC TRANSLOCATOR); carbohydrate transmembrane transporter/ sugar:hydrogen symporter | chr5:5272557-5275815 FORWARD'	T
'2.2.2.6'	'major CHO metabolism.degradation.starch.transporter'		'at5g17523'; 'Similar to Maltose excess protein 1 | chr5:5776244-5777327 REVERSE'	T
'2.2.2.6'	'major CHO metabolism.degradation.starch.transporter'	Locus21745.1	'at5g46110'; 'Symbols: APE2, TPT | APE2 (ACCLIMATION OF PHOTOSYNTHESIS TO ENVIRONMENT 2); antiporter/ triose-phosphate transmembrane transporter | chr5:18697250-18700656 FORWARD'	T
'2.2.2.6'	'major CHO metabolism.degradation.starch.transporter'	Locus7685.1	'at5g46110'; 'Symbols: APE2, TPT | APE2 (ACCLIMATION OF PHOTOSYNTHESIS TO ENVIRONMENT 2); antiporter/ triose-phosphate transmembrane transporter | chr5:18697250-18700656 FORWARD'	T
'2.2.2.6'	'major CHO metabolism.degradation.starch.transporter'	Locus7685.2	'at5g46110'; 'Symbols: APE2, TPT | APE2 (ACCLIMATION OF PHOTOSYNTHESIS TO ENVIRONMENT 2); antiporter/ triose-phosphate transmembrane transporter | chr5:18697250-18700656 FORWARD'	T
'2.2.2.6'	'major CHO metabolism.degradation.starch.transporter'	Locus7685.3	'at5g46110'; 'Symbols: APE2, TPT | APE2 (ACCLIMATION OF PHOTOSYNTHESIS TO ENVIRONMENT 2); antiporter/ triose-phosphate transmembrane transporter | chr5:18697250-18700656 FORWARD'	T
'2.2.2.6'	'major CHO metabolism.degradation.starch.transporter'	Locus34244.1	'at5g17520'; 'Symbols: RCP1, MEX1 | RCP1 (ROOT CAP 1); maltose transmembrane transporter | chr5:5772583-5775345 REVERSE'	T
'2.2.2.6'	'major CHO metabolism.degradation.starch.transporter'	Locus8990.1	'at5g17520'; 'Symbols: RCP1, MEX1 | RCP1 (ROOT CAP 1); maltose transmembrane transporter | chr5:5772583-5775345 REVERSE'	T
'2.2.2.1001'	'major CHO metabolism.degradation.starch'		'starch (total)'; 'cell wall synthesis; major CHO metabolism.degradation.starch'	M
'2.2.2.1002'	'major CHO metabolism.degradation.starch'		'maltose'; 'cell wall synthesis; major CHO metabolism.degradation.starch'	M
'2.2.2.1003'	'major CHO metabolism.degradation.starch'		'isomaltose'; 'cell wall synthesis; major CHO metabolism.degradation.starch'	M
'2.2.2.1004'	'major CHO metabolism.degradation.starch'		'maltotriose'; 'cell wall synthesis; major CHO metabolism.degradation.starch'	M
'3'	'minor CHO metabolism'		''; ''	''
'3.1'	'minor CHO metabolism.raffinose family'		''; ''	''
'3.1.1'	'minor CHO metabolism.raffinose family.galactinol synthases'		''; ''	''
'3.1.1.1'	'minor CHO metabolism.raffinose family.galactinol synthases.known'		'at1g09350'; 'Symbols: AtGolS3 | AtGolS3 (Arabidopsis thaliana galactinol synthase 3); transferase, transferring glycosyl groups / transferase, transferring hexosyl groups | chr1:3019819-3021441 FORWARD'	T
'3.1.1.1'	'minor CHO metabolism.raffinose family.galactinol synthases.known'		'at1g56600'; 'Symbols: AtGolS2 | AtGolS2 (Arabidopsis thaliana galactinol synthase 2); transferase, transferring glycosyl groups / transferase, transferring hexosyl groups | chr1:21207537-21209596 FORWARD'	T
'3.1.1.1'	'minor CHO metabolism.raffinose family.galactinol synthases.known'	Locus4364.1	'at2g47180'; 'Symbols: AtGolS1 | AtGolS1 (Arabidopsis thaliana galactinol synthase 1); transferase, transferring glycosyl groups / transferase, transferring hexosyl groups | chr2:19368798-19370441 REVERSE'	T
'3.1.1.1'	'minor CHO metabolism.raffinose family.galactinol synthases.known'	Locus4364.2	'at2g47180'; 'Symbols: AtGolS1 | AtGolS1 (Arabidopsis thaliana galactinol synthase 1); transferase, transferring glycosyl groups / transferase, transferring hexosyl groups | chr2:19368798-19370441 REVERSE'	T
'3.1.1.2'	'minor CHO metabolism.raffinose family.galactinol synthases.putative'		'at5g23790'; 'Symbols: AtGolS5 | AtGolS5 (Arabidopsis thaliana galactinol synthase 5); transferase, transferring glycosyl groups / transferase, transferring hexosyl groups | chr5:8020104-8021597 REVERSE'	T
'3.1.1.2'	'minor CHO metabolism.raffinose family.galactinol synthases.putative'		'at3g06260'; 'Symbols: GATL4 | GATL4 (Galacturonosyltransferase-like 4); polygalacturonate 4-alpha-galacturonosyltransferase/ transferase, transferring glycosyl groups / transferase, transferring hexosyl groups | chr3:1893473-1894859 REVERSE'	T
'3.1.1.2'	'minor CHO metabolism.raffinose family.galactinol synthases.putative'		'at4g26250'; 'Symbols: AtGolS6 | AtGolS6 (Arabidopsis thaliana galactinol synthase 6); transferase, transferring glycosyl groups / transferase, transferring hexosyl groups | chr4:13289641-13291084 FORWARD'	T
'3.1.1.2'	'minor CHO metabolism.raffinose family.galactinol synthases.putative'		'at3g28340'; 'Symbols: GATL10 | GATL10 (Galacturonosyltransferase-like 10); polygalacturonate 4-alpha-galacturonosyltransferase/ transferase, transferring hexosyl groups | chr3:10588947-10590552 REVERSE'	T
'3.1.1.2'	'minor CHO metabolism.raffinose family.galactinol synthases.putative'		'at1g60470'; 'Symbols: AtGolS4 | AtGolS4 (Arabidopsis thaliana galactinol synthase 4); transferase, transferring glycosyl groups / transferase, transferring hexosyl groups | chr1:22278975-22280586 REVERSE'	T
'3.1.1.2'	'minor CHO metabolism.raffinose family.galactinol synthases.putative'		'at5g30500'; 'galactinol synthase, putative | chr5:11615345-11616926 FORWARD'	T
'3.1.1.2'	'minor CHO metabolism.raffinose family.galactinol synthases.putative'		'at1g60450'; 'Symbols: AtGolS7 | AtGolS7 (Arabidopsis thaliana galactinol synthase 7); transferase, transferring glycosyl groups / transferase, transferring hexosyl groups | chr1:22271226-22273214 REVERSE'	T
'3.1.2'	'minor CHO metabolism.raffinose family.raffinose synthases'		''; ''	''
'3.1.2.1'	'minor CHO metabolism.raffinose family.raffinose synthases.known'		'at5g40390'; 'Symbols: SIP1 | SIP1 (seed imbibition 1-like); galactinol-sucrose galactosyltransferase/ hydrolase, hydrolyzing O-glycosyl compounds | chr5:16161515-16165357 FORWARD'	T
'3.1.2.2'	'minor CHO metabolism.raffinose family.raffinose synthases.putative'	Locus15060.2	'at5g20250'; 'Symbols: DIN10 | DIN10 (DARK INDUCIBLE 10); hydrolase, hydrolyzing O-glycosyl compounds | chr5:6833678-6836788 FORWARD'	T
'3.1.2.2'	'minor CHO metabolism.raffinose family.raffinose synthases.putative'	Locus15060.3	'at5g20250'; 'Symbols: DIN10 | DIN10 (DARK INDUCIBLE 10); hydrolase, hydrolyzing O-glycosyl compounds | chr5:6833678-6836788 FORWARD'	T
'3.1.2.2'	'minor CHO metabolism.raffinose family.raffinose synthases.putative'	Locus15060.4	'at5g20250'; 'Symbols: DIN10 | DIN10 (DARK INDUCIBLE 10); hydrolase, hydrolyzing O-glycosyl compounds | chr5:6833678-6836788 FORWARD'	T
'3.1.2.2'	'minor CHO metabolism.raffinose family.raffinose synthases.putative'	Locus15060.5	'at5g20250'; 'Symbols: DIN10 | DIN10 (DARK INDUCIBLE 10); hydrolase, hydrolyzing O-glycosyl compounds | chr5:6833678-6836788 FORWARD'	T
'3.1.2.2'	'minor CHO metabolism.raffinose family.raffinose synthases.putative'	Locus16405.1	'at5g20250'; 'Symbols: DIN10 | DIN10 (DARK INDUCIBLE 10); hydrolase, hydrolyzing O-glycosyl compounds | chr5:6833678-6836788 FORWARD'	T
'3.1.2.2'	'minor CHO metabolism.raffinose family.raffinose synthases.putative'	Locus28144.1	'at5g20250'; 'Symbols: DIN10 | DIN10 (DARK INDUCIBLE 10); hydrolase, hydrolyzing O-glycosyl compounds | chr5:6833678-6836788 FORWARD'	T
'3.1.2.2'	'minor CHO metabolism.raffinose family.raffinose synthases.putative'	Locus32157.1	'at5g20250'; 'Symbols: DIN10 | DIN10 (DARK INDUCIBLE 10); hydrolase, hydrolyzing O-glycosyl compounds | chr5:6833678-6836788 FORWARD'	T
'3.1.2.2'	'minor CHO metabolism.raffinose family.raffinose synthases.putative'	Locus40372.1	'at5g20250'; 'Symbols: DIN10 | DIN10 (DARK INDUCIBLE 10); hydrolase, hydrolyzing O-glycosyl compounds | chr5:6833678-6836788 FORWARD'	T
'3.1.2.2'	'minor CHO metabolism.raffinose family.raffinose synthases.putative'	Locus15251.1	'at3g57520'; 'Symbols: AtSIP2 | AtSIP2 (Arabidopsis thaliana seed imbibition 2); hydrolase, hydrolyzing O-glycosyl compounds | chr3:21288765-21293158 REVERSE'	T
'3.1.2.2'	'minor CHO metabolism.raffinose family.raffinose synthases.putative'	Locus26657.1	'at3g57520'; 'Symbols: AtSIP2 | AtSIP2 (Arabidopsis thaliana seed imbibition 2); hydrolase, hydrolyzing O-glycosyl compounds | chr3:21288765-21293158 REVERSE'	T
'3.1.2.2'	'minor CHO metabolism.raffinose family.raffinose synthases.putative'	Locus4378.1	'at3g57520'; 'Symbols: AtSIP2 | AtSIP2 (Arabidopsis thaliana seed imbibition 2); hydrolase, hydrolyzing O-glycosyl compounds | chr3:21288765-21293158 REVERSE'	T
'3.1.2.2'	'minor CHO metabolism.raffinose family.raffinose synthases.putative'	Locus4378.2	'at3g57520'; 'Symbols: AtSIP2 | AtSIP2 (Arabidopsis thaliana seed imbibition 2); hydrolase, hydrolyzing O-glycosyl compounds | chr3:21288765-21293158 REVERSE'	T
'3.1.2.2'	'minor CHO metabolism.raffinose family.raffinose synthases.putative'	Locus594.2	'at3g57520'; 'Symbols: AtSIP2 | AtSIP2 (Arabidopsis thaliana seed imbibition 2); hydrolase, hydrolyzing O-glycosyl compounds | chr3:21288765-21293158 REVERSE'	T
'3.1.2.2'	'minor CHO metabolism.raffinose family.raffinose synthases.putative'	Locus594.3	'at3g57520'; 'Symbols: AtSIP2 | AtSIP2 (Arabidopsis thaliana seed imbibition 2); hydrolase, hydrolyzing O-glycosyl compounds | chr3:21288765-21293158 REVERSE'	T
'3.1.2.2'	'minor CHO metabolism.raffinose family.raffinose synthases.putative'	Locus594.4	'at3g57520'; 'Symbols: AtSIP2 | AtSIP2 (Arabidopsis thaliana seed imbibition 2); hydrolase, hydrolyzing O-glycosyl compounds | chr3:21288765-21293158 REVERSE'	T
'3.1.2.2'	'minor CHO metabolism.raffinose family.raffinose synthases.putative'	Locus6182.1	'at3g57520'; 'Symbols: AtSIP2 | AtSIP2 (Arabidopsis thaliana seed imbibition 2); hydrolase, hydrolyzing O-glycosyl compounds | chr3:21288765-21293158 REVERSE'	T
'3.1.2.2'	'minor CHO metabolism.raffinose family.raffinose synthases.putative'	Locus6182.2	'at3g57520'; 'Symbols: AtSIP2 | AtSIP2 (Arabidopsis thaliana seed imbibition 2); hydrolase, hydrolyzing O-glycosyl compounds | chr3:21288765-21293158 REVERSE'	T
'3.1.2.2'	'minor CHO metabolism.raffinose family.raffinose synthases.putative'	Locus6182.3	'at3g57520'; 'Symbols: AtSIP2 | AtSIP2 (Arabidopsis thaliana seed imbibition 2); hydrolase, hydrolyzing O-glycosyl compounds | chr3:21288765-21293158 REVERSE'	T
'3.1.2.2'	'minor CHO metabolism.raffinose family.raffinose synthases.putative'	Locus6182.4	'at3g57520'; 'Symbols: AtSIP2 | AtSIP2 (Arabidopsis thaliana seed imbibition 2); hydrolase, hydrolyzing O-glycosyl compounds | chr3:21288765-21293158 REVERSE'	T
'3.1.2.2'	'minor CHO metabolism.raffinose family.raffinose synthases.putative'	Locus15246.1	'at1g55740'; 'Symbols: AtSIP1 | AtSIP1 (Arabidopsis thaliana seed imbibition 1); hydrolase, hydrolyzing O-glycosyl compounds | chr1:20835366-20838778 REVERSE'	T
'3.1.2.2'	'minor CHO metabolism.raffinose family.raffinose synthases.putative'	Locus20467.1	'at1g55740'; 'Symbols: AtSIP1 | AtSIP1 (Arabidopsis thaliana seed imbibition 1); hydrolase, hydrolyzing O-glycosyl compounds | chr1:20835366-20838778 REVERSE'	T
'3.1.2.2'	'minor CHO metabolism.raffinose family.raffinose synthases.putative'	Locus47129.1	'at1g55740'; 'Symbols: AtSIP1 | AtSIP1 (Arabidopsis thaliana seed imbibition 1); hydrolase, hydrolyzing O-glycosyl compounds | chr1:20835366-20838778 REVERSE'	T
'3.1.2.2'	'minor CHO metabolism.raffinose family.raffinose synthases.putative'		'at4g01265'; 'raffinose synthase family protein / seed imbibition protein-related | chr4:529822-531774 REVERSE'	T
'3.1.3'	'minor CHO metabolism.raffinose family.stachyose synthases'		'at4g01970'; 'Symbols: AtSTS | AtSTS (Arabidopsis thaliana stachyose synthase); galactinol-raffinose galactosyltransferase/ hydrolase, hydrolyzing O-glycosyl compounds | chr4:853922-857008 REVERSE'	T
'3.1.1001'	'minor CHO metabolism.raffinose family'		'raffinose'; 'minor CHO metabolism.raffinose'	M
'3.1.1002'	'minor CHO metabolism.raffinose family'		'galactinol'; ''	M
'3.2'	'minor CHO metabolism.trehalose'		''; ''	''
'3.2.1'	'minor CHO metabolism.trehalose.TPS'		'at1g17000'; 'Symbols: ATTPS3, TPS3 | ATTPS3; alpha,alpha-trehalose-phosphate synthase (UDP-forming) | chr1:5812728-5816662 FORWARD'	T
'3.2.1'	'minor CHO metabolism.trehalose.TPS'		'at1g16980'; 'Symbols: ATTPS2, TPS2 | ATTPS2; alpha,alpha-trehalose-phosphate synthase (UDP-forming)/ transferase, transferring glycosyl groups | chr1:5807311-5811488 FORWARD'	T
'3.2.1'	'minor CHO metabolism.trehalose.TPS'		'at4g27550'; 'Symbols: ATTPS4, TPS4 | ATTPS4; alpha,alpha-trehalose-phosphate synthase (UDP-forming)/ transferase, transferring glycosyl groups | chr4:13755649-13759740 FORWARD'	T
'3.2.1'	'minor CHO metabolism.trehalose.TPS'	Locus15708.1	'at1g78580'; 'Symbols: ATTPS1, TPS1 | ATTPS1 (TREHALOSE-6-PHOSPHATE SYNTHASE); alpha,alpha-trehalose-phosphate synthase (UDP-forming)/ transferase, transferring glycosyl groups | chr1:29552340-29560912 REVERSE'	T
'3.2.1'	'minor CHO metabolism.trehalose.TPS'	Locus23332.1	'at1g78580'; 'Symbols: ATTPS1, TPS1 | ATTPS1 (TREHALOSE-6-PHOSPHATE SYNTHASE); alpha,alpha-trehalose-phosphate synthase (UDP-forming)/ transferase, transferring glycosyl groups | chr1:29552340-29560912 REVERSE'	T
'3.2.1'	'minor CHO metabolism.trehalose.TPS'	Locus24753.1	'at1g78580'; 'Symbols: ATTPS1, TPS1 | ATTPS1 (TREHALOSE-6-PHOSPHATE SYNTHASE); alpha,alpha-trehalose-phosphate synthase (UDP-forming)/ transferase, transferring glycosyl groups | chr1:29552340-29560912 REVERSE'	T
'3.2.2'	'minor CHO metabolism.trehalose.TPP'	Locus489.4	'at5g10100'; 'trehalose-6-phosphate phosphatase, putative | chr5:3157980-3160445 FORWARD'	T
'3.2.2'	'minor CHO metabolism.trehalose.TPP'		'at2g22190'; 'catalytic/ trehalose-phosphatase | chr2:9433765-9436544 REVERSE'	T
'3.2.2'	'minor CHO metabolism.trehalose.TPP'	Locus12098.3	'at4g39770'; 'trehalose-6-phosphate phosphatase, putative | chr4:18448980-18451293 REVERSE'	T
'3.2.2'	'minor CHO metabolism.trehalose.TPP'	Locus46682.1	'at4g39770'; 'trehalose-6-phosphate phosphatase, putative | chr4:18448980-18451293 REVERSE'	T
'3.2.2'	'minor CHO metabolism.trehalose.TPP'	Locus10694.1	'at5g51460'; 'Symbols: ATTPPA | ATTPPA; trehalose-phosphatase | chr5:20902087-20904536 FORWARD'	T
'3.2.2'	'minor CHO metabolism.trehalose.TPP'	Locus10694.2	'at5g51460'; 'Symbols: ATTPPA | ATTPPA; trehalose-phosphatase | chr5:20902087-20904536 FORWARD'	T
'3.2.2'	'minor CHO metabolism.trehalose.TPP'	Locus10694.3	'at5g51460'; 'Symbols: ATTPPA | ATTPPA; trehalose-phosphatase | chr5:20902087-20904536 FORWARD'	T
'3.2.2'	'minor CHO metabolism.trehalose.TPP'	Locus10694.4	'at5g51460'; 'Symbols: ATTPPA | ATTPPA; trehalose-phosphatase | chr5:20902087-20904536 FORWARD'	T
'3.2.2'	'minor CHO metabolism.trehalose.TPP'	Locus12098.2	'at5g51460'; 'Symbols: ATTPPA | ATTPPA; trehalose-phosphatase | chr5:20902087-20904536 FORWARD'	T
'3.2.2'	'minor CHO metabolism.trehalose.TPP'	Locus489.3	'at1g78090'; 'Symbols: ATTPPB | ATTPPB (TREHALOSE-6-PHOSPHATE PHOSPHATASE); trehalose-phosphatase | chr1:29373889-29376504 FORWARD'	T
'3.2.2'	'minor CHO metabolism.trehalose.TPP'		'at1g35910'; 'trehalose-6-phosphate phosphatase, putative | chr1:13363003-13365060 REVERSE'	T
'3.2.2'	'minor CHO metabolism.trehalose.TPP'	Locus28980.1	'at4g22590'; 'trehalose-6-phosphate phosphatase, putative | chr4:11893499-11896480 REVERSE'	T
'3.2.2'	'minor CHO metabolism.trehalose.TPP'		'at1g22210'; 'trehalose-6-phosphate phosphatase, putative | chr1:7841518-7844056 FORWARD'	T
'3.2.2'	'minor CHO metabolism.trehalose.TPP'	Locus489.14	'at5g65140'; 'trehalose-6-phosphate phosphatase, putative | chr5:26019588-26022222 REVERSE'	T
'3.2.2'	'minor CHO metabolism.trehalose.TPP'	Locus489.19	'at5g65140'; 'trehalose-6-phosphate phosphatase, putative | chr5:26019588-26022222 REVERSE'	T
'3.2.2'	'minor CHO metabolism.trehalose.TPP'		'at4g12430'; 'trehalose-6-phosphate phosphatase, putative | chr4:7365257-7368730 REVERSE'	T
'3.2.3'	'minor CHO metabolism.trehalose.potential TPS/TPP'		'at2g18700'; 'Symbols: ATTPS11, TPS11, ATTPSB | ATTPS11; transferase, transferring glycosyl groups | chr2:8109043-8112010 FORWARD'	T
'3.2.3'	'minor CHO metabolism.trehalose.potential TPS/TPP'		'at1g70290'; 'Symbols: ATTPS8, TPS8, ATTPSC | ATTPS8; alpha,alpha-trehalose-phosphate synthase (UDP-forming)/ transferase, transferring glycosyl groups / trehalose-phosphatase | chr1:26471078-26474786 REVERSE'	T
'3.2.3'	'minor CHO metabolism.trehalose.potential TPS/TPP'	Locus10822.1	'at1g06410'; 'Symbols: ATTPS7, TPS7, ATTPSA | ATTPS7; alpha,alpha-trehalose-phosphate synthase (UDP-forming)/ transferase, transferring glycosyl groups / trehalose-phosphatase | chr1:1955413-1958756 FORWARD'	T
'3.2.3'	'minor CHO metabolism.trehalose.potential TPS/TPP'	Locus19958.1	'at1g06410'; 'Symbols: ATTPS7, TPS7, ATTPSA | ATTPS7; alpha,alpha-trehalose-phosphate synthase (UDP-forming)/ transferase, transferring glycosyl groups / trehalose-phosphatase | chr1:1955413-1958756 FORWARD'	T
'3.2.3'	'minor CHO metabolism.trehalose.potential TPS/TPP'	Locus38698.1	'at1g06410'; 'Symbols: ATTPS7, TPS7, ATTPSA | ATTPS7; alpha,alpha-trehalose-phosphate synthase (UDP-forming)/ transferase, transferring glycosyl groups / trehalose-phosphatase | chr1:1955413-1958756 FORWARD'	T
'3.2.3'	'minor CHO metabolism.trehalose.potential TPS/TPP'	Locus39379.1	'at1g06410'; 'Symbols: ATTPS7, TPS7, ATTPSA | ATTPS7; alpha,alpha-trehalose-phosphate synthase (UDP-forming)/ transferase, transferring glycosyl groups / trehalose-phosphatase | chr1:1955413-1958756 FORWARD'	T
'3.2.3'	'minor CHO metabolism.trehalose.potential TPS/TPP'	Locus43052.1	'at1g06410'; 'Symbols: ATTPS7, TPS7, ATTPSA | ATTPS7; alpha,alpha-trehalose-phosphate synthase (UDP-forming)/ transferase, transferring glycosyl groups / trehalose-phosphatase | chr1:1955413-1958756 FORWARD'	T
'3.2.3'	'minor CHO metabolism.trehalose.potential TPS/TPP'	Locus7169.1	'at1g06410'; 'Symbols: ATTPS7, TPS7, ATTPSA | ATTPS7; alpha,alpha-trehalose-phosphate synthase (UDP-forming)/ transferase, transferring glycosyl groups / trehalose-phosphatase | chr1:1955413-1958756 FORWARD'	T
'3.2.3'	'minor CHO metabolism.trehalose.potential TPS/TPP'	Locus23595.1	'at1g23870'; 'Symbols: ATTPS9, TPS9 | ATTPS9; transferase, transferring glycosyl groups / trehalose-phosphatase | chr1:8432179-8435656 FORWARD'	T
'3.2.3'	'minor CHO metabolism.trehalose.potential TPS/TPP'	Locus35400.1	'at1g23870'; 'Symbols: ATTPS9, TPS9 | ATTPS9; transferase, transferring glycosyl groups / trehalose-phosphatase | chr1:8432179-8435656 FORWARD'	T
'3.2.3'	'minor CHO metabolism.trehalose.potential TPS/TPP'	Locus43523.1	'at1g23870'; 'Symbols: ATTPS9, TPS9 | ATTPS9; transferase, transferring glycosyl groups / trehalose-phosphatase | chr1:8432179-8435656 FORWARD'	T
'3.2.3'	'minor CHO metabolism.trehalose.potential TPS/TPP'	Locus15130.1	'at1g68020'; 'Symbols: ATTPS6, TPS6 | ATTPS6; alpha,alpha-trehalose-phosphate synthase (UDP-forming)/ transferase, transferring glycosyl groups / trehalose-phosphatase | chr1:25497290-25500374 FORWARD'	T
'3.2.3'	'minor CHO metabolism.trehalose.potential TPS/TPP'	Locus2384.1	'at1g68020'; 'Symbols: ATTPS6, TPS6 | ATTPS6; alpha,alpha-trehalose-phosphate synthase (UDP-forming)/ transferase, transferring glycosyl groups / trehalose-phosphatase | chr1:25497290-25500374 FORWARD'	T
'3.2.3'	'minor CHO metabolism.trehalose.potential TPS/TPP'	Locus2384.2	'at1g68020'; 'Symbols: ATTPS6, TPS6 | ATTPS6; alpha,alpha-trehalose-phosphate synthase (UDP-forming)/ transferase, transferring glycosyl groups / trehalose-phosphatase | chr1:25497290-25500374 FORWARD'	T
'3.2.3'	'minor CHO metabolism.trehalose.potential TPS/TPP'	Locus2384.3	'at1g68020'; 'Symbols: ATTPS6, TPS6 | ATTPS6; alpha,alpha-trehalose-phosphate synthase (UDP-forming)/ transferase, transferring glycosyl groups / trehalose-phosphatase | chr1:25497290-25500374 FORWARD'	T
'3.2.3'	'minor CHO metabolism.trehalose.potential TPS/TPP'	Locus2384.4	'at1g68020'; 'Symbols: ATTPS6, TPS6 | ATTPS6; alpha,alpha-trehalose-phosphate synthase (UDP-forming)/ transferase, transferring glycosyl groups / trehalose-phosphatase | chr1:25497290-25500374 FORWARD'	T
'3.2.3'	'minor CHO metabolism.trehalose.potential TPS/TPP'	Locus2384.5	'at1g68020'; 'Symbols: ATTPS6, TPS6 | ATTPS6; alpha,alpha-trehalose-phosphate synthase (UDP-forming)/ transferase, transferring glycosyl groups / trehalose-phosphatase | chr1:25497290-25500374 FORWARD'	T
'3.2.3'	'minor CHO metabolism.trehalose.potential TPS/TPP'	Locus2384.6	'at1g68020'; 'Symbols: ATTPS6, TPS6 | ATTPS6; alpha,alpha-trehalose-phosphate synthase (UDP-forming)/ transferase, transferring glycosyl groups / trehalose-phosphatase | chr1:25497290-25500374 FORWARD'	T
'3.2.3'	'minor CHO metabolism.trehalose.potential TPS/TPP'	Locus2384.7	'at1g68020'; 'Symbols: ATTPS6, TPS6 | ATTPS6; alpha,alpha-trehalose-phosphate synthase (UDP-forming)/ transferase, transferring glycosyl groups / trehalose-phosphatase | chr1:25497290-25500374 FORWARD'	T
'3.2.3'	'minor CHO metabolism.trehalose.potential TPS/TPP'	Locus8093.1	'at1g68020'; 'Symbols: ATTPS6, TPS6 | ATTPS6; alpha,alpha-trehalose-phosphate synthase (UDP-forming)/ transferase, transferring glycosyl groups / trehalose-phosphatase | chr1:25497290-25500374 FORWARD'	T
'3.2.3'	'minor CHO metabolism.trehalose.potential TPS/TPP'	Locus24433.1	'at4g17770'; 'Symbols: ATTPS5, TPS5 | ATTPS5; protein binding / transferase, transferring glycosyl groups / trehalose-phosphatase | chr4:9876238-9880254 FORWARD'	T
'3.2.3'	'minor CHO metabolism.trehalose.potential TPS/TPP'	Locus28172.1	'at4g17770'; 'Symbols: ATTPS5, TPS5 | ATTPS5; protein binding / transferase, transferring glycosyl groups / trehalose-phosphatase | chr4:9876238-9880254 FORWARD'	T
'3.2.3'	'minor CHO metabolism.trehalose.potential TPS/TPP'	Locus1496.1	'at1g60140'; 'Symbols: ATTPS10, TPS10 | ATTPS10 (trehalose phosphate synthase); transferase, transferring glycosyl groups / trehalose-phosphatase | chr1:22176934-22180875 REVERSE'	T
'3.2.3'	'minor CHO metabolism.trehalose.potential TPS/TPP'	Locus1496.2	'at1g60140'; 'Symbols: ATTPS10, TPS10 | ATTPS10 (trehalose phosphate synthase); transferase, transferring glycosyl groups / trehalose-phosphatase | chr1:22176934-22180875 REVERSE'	T
'3.2.3'	'minor CHO metabolism.trehalose.potential TPS/TPP'	Locus1496.3	'at1g60140'; 'Symbols: ATTPS10, TPS10 | ATTPS10 (trehalose phosphate synthase); transferase, transferring glycosyl groups / trehalose-phosphatase | chr1:22176934-22180875 REVERSE'	T
'3.2.3'	'minor CHO metabolism.trehalose.potential TPS/TPP'	Locus1496.4	'at1g60140'; 'Symbols: ATTPS10, TPS10 | ATTPS10 (trehalose phosphate synthase); transferase, transferring glycosyl groups / trehalose-phosphatase | chr1:22176934-22180875 REVERSE'	T
'3.2.3'	'minor CHO metabolism.trehalose.potential TPS/TPP'	Locus32462.1	'at1g60140'; 'Symbols: ATTPS10, TPS10 | ATTPS10 (trehalose phosphate synthase); transferase, transferring glycosyl groups / trehalose-phosphatase | chr1:22176934-22180875 REVERSE'	T
'3.2.4'	'minor CHO metabolism.trehalose.trehalase'	Locus26943.1	'at4g24040'; 'Symbols: ATTRE1, TRE1 | TRE1 (TREHALASE 1); alpha,alpha-trehalase/ trehalase | chr4:12488183-12491235 FORWARD'	T
'3.2.4'	'minor CHO metabolism.trehalose.trehalase'	Locus8157.1	'at4g24040'; 'Symbols: ATTRE1, TRE1 | TRE1 (TREHALASE 1); alpha,alpha-trehalase/ trehalase | chr4:12488183-12491235 FORWARD'	T
'3.2.4'	'minor CHO metabolism.trehalose.trehalase'	Locus8157.2	'at4g24040'; 'Symbols: ATTRE1, TRE1 | TRE1 (TREHALASE 1); alpha,alpha-trehalase/ trehalase | chr4:12488183-12491235 FORWARD'	T
'3.2.1001'	'minor CHO metabolism.trehalose'		'trehalose'; 'minor CHO metabolism.trehalose'	M
'3.3'	'minor CHO metabolism.sugar alcohols'	Locus6181.1	'at4g30310'; 'ribitol kinase, putative | chr4:14831861-14835214 FORWARD'	T
'3.3'	'minor CHO metabolism.sugar alcohols'	Locus6181.2	'at4g30310'; 'ribitol kinase, putative | chr4:14831861-14835214 FORWARD'	T
'3.3'	'minor CHO metabolism.sugar alcohols'	Locus6181.3	'at4g30310'; 'ribitol kinase, putative | chr4:14831861-14835214 FORWARD'	T
'3.3'	'minor CHO metabolism.sugar alcohols'	Locus6181.4	'at4g30310'; 'ribitol kinase, putative | chr4:14831861-14835214 FORWARD'	T
'3.3'	'minor CHO metabolism.sugar alcohols'	Locus8489.1	'at5g51970'; 'sorbitol dehydrogenase, putative / L-iditol 2-dehydrogenase, putative | chr5:21111445-21113403 FORWARD'	T
'3.3.1001'	'minor CHO metabolism.sugar alcohols'		'sorbitol'; 'minor CHO metabolism.polyols'	M
'3.3.1002'	'minor CHO metabolism.sugar alcohols'		'mannitol'; 'minor CHO metabolism.polyols'	M
'3.3.1003'	'minor CHO metabolism.sugar alcohols'		'erythritol'; 'minor CHO metabolism.polyols'	M
'3.3.1004'	'minor CHO metabolism.sugar alcohols'		'maltitol'; 'minor CHO metabolism.polyols'	M
'3.3.1005'	'minor CHO metabolism.sugar alcohols'		'galactitol'; 'minor CHO metabolism.polyols'	M
'3.3.1006'	'minor CHO metabolism.sugar alcohols'		'pinitol'; 'minor CHO metabolism.polyols'	M
'3.3.1007'	'minor CHO metabolism.sugar alcohols'		'ononitol'; 'minor CHO metabolism.polyols'	M
'3.3.1008'	'minor CHO metabolism.sugar alcohols'		'ribitol'; 'minor CHO metabolism.polyols'	M
'3.3.1009'	'minor CHO metabolism.sugar alcohols'		'threitol'; ''	M
'3.3.1010'	'minor CHO metabolism.sugar alcohols'		'sequoyitol'; ''	M
'3.3.1011'	'minor CHO metabolism.sugar alcohols'		'viburnitol'; ''	M
'3.3.1012'	'minor CHO metabolism.sugar alcohols'		'quebranchitol'; ''	M
'3.4'	'minor CHO metabolism.myo-inositol'		''; ''	''
'3.4.1'	'minor CHO metabolism.myo-inositol.poly-phosphatases'	Locus18305.1	'at1g71710'; 'inositol polyphosphate 5-phosphatase, putative | chr1:26973567-26976831 REVERSE'	T
'3.4.1'	'minor CHO metabolism.myo-inositol.poly-phosphatases'	Locus23508.1	'at1g71710'; 'inositol polyphosphate 5-phosphatase, putative | chr1:26973567-26976831 REVERSE'	T
'3.4.1'	'minor CHO metabolism.myo-inositol.poly-phosphatases'	Locus27638.1	'at1g71710'; 'inositol polyphosphate 5-phosphatase, putative | chr1:26973567-26976831 REVERSE'	T
'3.4.1'	'minor CHO metabolism.myo-inositol.poly-phosphatases'	Locus27638.2	'at1g71710'; 'inositol polyphosphate 5-phosphatase, putative | chr1:26973567-26976831 REVERSE'	T
'3.4.1'	'minor CHO metabolism.myo-inositol.poly-phosphatases'	Locus27743.1	'at1g71710'; 'inositol polyphosphate 5-phosphatase, putative | chr1:26973567-26976831 REVERSE'	T
'3.4.1'	'minor CHO metabolism.myo-inositol.poly-phosphatases'	Locus48388.1	'at1g71710'; 'inositol polyphosphate 5-phosphatase, putative | chr1:26973567-26976831 REVERSE'	T
'3.4.1'	'minor CHO metabolism.myo-inositol.poly-phosphatases'		'at4g18010'; 'Symbols: IP5PII, AT5PTASE2 | AT5PTASE2 (MYO-INOSITOL POLYPHOSPHATE 5-PHOSPHATASE 2); inositol-polyphosphate 5-phosphatase | chr4:9991012-9994420 REVERSE'	T
'3.4.1'	'minor CHO metabolism.myo-inositol.poly-phosphatases'	Locus20473.1	'at1g34120'; 'Symbols: IP5PI, AT5P1, ATIP5PI | IP5PI (INOSITOL POLYPHOSPHATE 5-PHOSPHATASE I); inositol trisphosphate phosphatase/ inositol-polyphosphate 5-phosphatase | chr1:12426778-12429710 FORWARD'	T
'3.4.2'	'minor CHO metabolism.myo-inositol.InsP-Kinases'	Locus17560.1	'at5g61760'; 'Symbols: ATIPK2BETA, IPK2B, IPK2BETA | ATIPK2BETA; inositol or phosphatidylinositol kinase/ inositol trisphosphate 6-kinase | chr5:24813729-24815443 REVERSE'	T
'3.4.2'	'minor CHO metabolism.myo-inositol.InsP-Kinases'	Locus37728.1	'at5g61760'; 'Symbols: ATIPK2BETA, IPK2B, IPK2BETA | ATIPK2BETA; inositol or phosphatidylinositol kinase/ inositol trisphosphate 6-kinase | chr5:24813729-24815443 REVERSE'	T
'3.4.2'	'minor CHO metabolism.myo-inositol.InsP-Kinases'	Locus15547.1	'at5g42810'; 'Symbols: ATIPK1 | ATIPK1 (Inositol-pentakisphosphate 2-kinase 1); inositol pentakisphosphate 2-kinase/ inositol tetrakisphosphate 2-kinase | chr5:17166818-17169459 FORWARD'	T
'3.4.2'	'minor CHO metabolism.myo-inositol.InsP-Kinases'		'at5g07370'; 'Symbols: IPK2a, ATIPK2A | IPK2a (INOSITOL POLYPHOSPHATE KINASE 2 ALPHA); inositol or phosphatidylinositol kinase/ inositol trisphosphate 6-kinase | chr5:2330385-2332281 FORWARD'	T
'3.4.3'	'minor CHO metabolism.myo-inositol.InsP Synthases'		'at5g10170'; 'Symbols: ATMIPS3, MIPS3 | MIPS3 (MYO-INOSITOL-1-PHOSTPATE SYNTHASE 3); binding / catalytic/ inositol-3-phosphate synthase | chr5:3187277-3190251 REVERSE'	T
'3.4.3'	'minor CHO metabolism.myo-inositol.InsP Synthases'		'at4g39800'; 'Symbols: MI-1-P SYNTHASE, MIPS1, ATMIPS1 | MIPS1 (MYO-INOSITOL-1-PHOSTPATE SYNTHASE 1); inositol-3-phosphate synthase | chr4:18469348-18471967 REVERSE'	T
'3.4.3'	'minor CHO metabolism.myo-inositol.InsP Synthases'	Locus24963.1	'at2g22240'; 'Symbols: ATMIPS2, MIPS2 | MIPS2 (MYO-INOSITOL-1-PHOSTPATE SYNTHASE 2); binding / catalytic/ inositol-3-phosphate synthase | chr2:9451605-9454094 REVERSE'	T
'3.4.4'	'minor CHO metabolism.myo-inositol.myo inositol oxygenases'		'at4g26260'; 'Symbols: MIOX4 | MIOX4; inositol oxygenase | chr4:13297698-13300387 FORWARD'	T
'3.4.4'	'minor CHO metabolism.myo-inositol.myo inositol oxygenases'	Locus11095.1	'at1g14520'; 'Symbols: MIOX1 | MIOX1 (MYO-INISITOL OXYGENASE); inositol oxygenase/ oxidoreductase | chr1:4968142-4970311 REVERSE'	T
'3.4.4'	'minor CHO metabolism.myo-inositol.myo inositol oxygenases'	Locus11095.2	'at1g14520'; 'Symbols: MIOX1 | MIOX1 (MYO-INISITOL OXYGENASE); inositol oxygenase/ oxidoreductase | chr1:4968142-4970311 REVERSE'	T
'3.4.4'	'minor CHO metabolism.myo-inositol.myo inositol oxygenases'		'at2g19800'; 'Symbols: MIOX2 | MIOX2 (MYO-INOSITOL OXYGENASE 2); inositol oxygenase | chr2:8530896-8533508 REVERSE'	T
'3.4.4'	'minor CHO metabolism.myo-inositol.myo inositol oxygenases'		'at5g56640'; 'Symbols: MIOX5 | MIOX5; inositol oxygenase/ iron ion binding | chr5:22927329-22929643 REVERSE'	T
'3.4.5'	'minor CHO metabolism.myo-inositol.inositol phosphatase'	Locus11370.1	'at1g31190'; 'Symbols: IMPL1 | IMPL1 (MYO-INOSITOL MONOPHOSPHATASE LIKE 1); 3'(2'),5'-bisphosphate nucleotidase/ inositol or phosphatidylinositol phosphatase/ inositol-1(or 4)-monophosphatase | chr1:11144772-11146930 FORWARD'	T
'3.4.5'	'minor CHO metabolism.myo-inositol.inositol phosphatase'	Locus23077.1	'at3g02870'; 'Symbols: VTC4 | VTC4; 3'(2'),5'-bisphosphate nucleotidase/ L-galactose-1-phosphate phosphatase/ inositol or phosphatidylinositol phosphatase/ inositol-1(or 4)-monophosphatase | chr3:627512-629845 REVERSE'	T
'3.4.5'	'minor CHO metabolism.myo-inositol.inositol phosphatase'	Locus23573.1	'at4g39120'; 'Symbols: IMPL2 | IMPL2 (MYO-INOSITOL MONOPHOSPHATASE LIKE 2); 3'(2'),5'-bisphosphate nucleotidase/ L-galactose-1-phosphate phosphatase/ inositol or phosphatidylinositol phosphatase/ inositol-1(or 4)-monophosphatase | chr4:18225575-18227928 REVERSE'	T
'3.4.5'	'minor CHO metabolism.myo-inositol.inositol phosphatase'	Locus20224.1	'at1g05630'; 'Symbols: AT5PTASE13, 5PTASE13 | 5PTASE13; inositol or phosphatidylinositol phosphatase | chr1:1682318-1687363 FORWARD'	T
'3.4.1001'	'minor CHO metabolism.myo-inositol'		'inositol'; 'minor CHO metabolism.inositol'	M
'3.4.1002'	'minor CHO metabolism.myo-inositol'		'inositol-1-p'; 'minor CHO metabolism.inositol'	M
'3.4.1003'	'minor CHO metabolism.myo-inositol'		'triphosphoinositide'; 'minor CHO metabolism.inositol'	M
'3.4.1004'	'minor CHO metabolism.myo-inositol'		'inositol-2-p'; 'minor CHO metabolism.inositol'	M
'3.5'	'minor CHO metabolism.others'		'at1g06690'; 'aldo/keto reductase family protein | chr1:2049602-2052154 REVERSE'	T
'3.5'	'minor CHO metabolism.others'	Locus24573.1	'at5g15140'; 'aldose 1-epimerase family protein | chr5:4908686-4910799 FORWARD'	T
'3.5'	'minor CHO metabolism.others'	Locus2855.1	'at1g19600'; 'pfkB-type carbohydrate kinase family protein | chr1:6778988-6781173 FORWARD'	T
'3.5'	'minor CHO metabolism.others'	Locus2855.2	'at1g19600'; 'pfkB-type carbohydrate kinase family protein | chr1:6778988-6781173 FORWARD'	T
'3.5'	'minor CHO metabolism.others'	Locus2855.3	'at1g19600'; 'pfkB-type carbohydrate kinase family protein | chr1:6778988-6781173 FORWARD'	T
'3.5'	'minor CHO metabolism.others'	Locus2855.4	'at1g19600'; 'pfkB-type carbohydrate kinase family protein | chr1:6778988-6781173 FORWARD'	T
'3.5'	'minor CHO metabolism.others'	Locus2855.5	'at1g19600'; 'pfkB-type carbohydrate kinase family protein | chr1:6778988-6781173 FORWARD'	T
'3.5'	'minor CHO metabolism.others'	Locus2855.6	'at1g19600'; 'pfkB-type carbohydrate kinase family protein | chr1:6778988-6781173 FORWARD'	T
'3.5'	'minor CHO metabolism.others'	Locus32928.1	'at3g01260'; 'aldose 1-epimerase/ carbohydrate binding / catalytic/ isomerase | chr3:80176-82005 REVERSE'	T
'3.5'	'minor CHO metabolism.others'	Locus5368.9	'at3g01260'; 'aldose 1-epimerase/ carbohydrate binding / catalytic/ isomerase | chr3:80176-82005 REVERSE'	T
'3.5'	'minor CHO metabolism.others'		'at2g21260'; 'mannose 6-phosphate reductase (NADPH-dependent), putative | chr2:9105583-9107380 REVERSE'	T
'3.5'	'minor CHO metabolism.others'	Locus2664.1	'at2g21250'; 'mannose 6-phosphate reductase (NADPH-dependent), putative | chr2:9103207-9105187 REVERSE'	T
'3.5'	'minor CHO metabolism.others'	Locus2664.2	'at2g21250'; 'mannose 6-phosphate reductase (NADPH-dependent), putative | chr2:9103207-9105187 REVERSE'	T
'3.5'	'minor CHO metabolism.others'	Locus2664.3	'at2g21250'; 'mannose 6-phosphate reductase (NADPH-dependent), putative | chr2:9103207-9105187 REVERSE'	T
'3.5'	'minor CHO metabolism.others'	Locus2664.4	'at2g21250'; 'mannose 6-phosphate reductase (NADPH-dependent), putative | chr2:9103207-9105187 REVERSE'	T
'3.5'	'minor CHO metabolism.others'	Locus28093.1	'at2g21250'; 'mannose 6-phosphate reductase (NADPH-dependent), putative | chr2:9103207-9105187 REVERSE'	T
'3.5'	'minor CHO metabolism.others'		'at5g62420'; 'aldo/keto reductase family protein | chr5:25064835-25066111 FORWARD'	T
'3.5'	'minor CHO metabolism.others'		'at4g23730'; 'aldose 1-epimerase family protein | chr4:12362484-12365098 FORWARD'	T
'3.5'	'minor CHO metabolism.others'	Locus31434.1	'at1g48430'; 'dihydroxyacetone kinase family protein | chr1:17902636-17906806 REVERSE'	T
'3.5'	'minor CHO metabolism.others'	Locus48330.1	'at1g48430'; 'dihydroxyacetone kinase family protein | chr1:17902636-17906806 REVERSE'	T
'3.5'	'minor CHO metabolism.others'	Locus3211.1	'at1g06730'; 'pfkB-type carbohydrate kinase family protein | chr1:2067529-2070446 FORWARD'	T
'3.5'	'minor CHO metabolism.others'	Locus3211.2	'at1g06730'; 'pfkB-type carbohydrate kinase family protein | chr1:2067529-2070446 FORWARD'	T
'3.5'	'minor CHO metabolism.others'	Locus33259.1	'at1g17160'; 'pfkB-type carbohydrate kinase family protein | chr1:5867635-5869356 FORWARD'	T
'3.5'	'minor CHO metabolism.others'	Locus659.1	'at1g17160'; 'pfkB-type carbohydrate kinase family protein | chr1:5867635-5869356 FORWARD'	T
'3.5'	'minor CHO metabolism.others'	Locus659.2	'at1g17160'; 'pfkB-type carbohydrate kinase family protein | chr1:5867635-5869356 FORWARD'	T
'3.5'	'minor CHO metabolism.others'	Locus12060.1	'at4g28706'; 'pfkB-type carbohydrate kinase family protein | chr4:14167734-14170801 FORWARD'	T
'3.5'	'minor CHO metabolism.others'	Locus12060.2	'at4g28706'; 'pfkB-type carbohydrate kinase family protein | chr4:14167734-14170801 FORWARD'	T
'3.5'	'minor CHO metabolism.others'	Locus12060.4	'at4g28706'; 'pfkB-type carbohydrate kinase family protein | chr4:14167734-14170801 FORWARD'	T
'3.5'	'minor CHO metabolism.others'	Locus12060.5	'at4g28706'; 'pfkB-type carbohydrate kinase family protein | chr4:14167734-14170801 FORWARD'	T
'3.5'	'minor CHO metabolism.others'	Locus25262.1	'at4g28706'; 'pfkB-type carbohydrate kinase family protein | chr4:14167734-14170801 FORWARD'	T
'3.5'	'minor CHO metabolism.others'	Locus25262.2	'at4g28706'; 'pfkB-type carbohydrate kinase family protein | chr4:14167734-14170801 FORWARD'	T
'3.5'	'minor CHO metabolism.others'	Locus44675.1	'at4g28706'; 'pfkB-type carbohydrate kinase family protein | chr4:14167734-14170801 FORWARD'	T
'3.5'	'minor CHO metabolism.others'	Locus47547.1	'at4g28706'; 'pfkB-type carbohydrate kinase family protein | chr4:14167734-14170801 FORWARD'	T
'3.5'	'minor CHO metabolism.others'	Locus48112.1	'at4g28706'; 'pfkB-type carbohydrate kinase family protein | chr4:14167734-14170801 FORWARD'	T
'3.5'	'minor CHO metabolism.others'	Locus7268.1	'at4g28706'; 'pfkB-type carbohydrate kinase family protein | chr4:14167734-14170801 FORWARD'	T
'3.5'	'minor CHO metabolism.others'	Locus7268.2	'at4g28706'; 'pfkB-type carbohydrate kinase family protein | chr4:14167734-14170801 FORWARD'	T
'3.5'	'minor CHO metabolism.others'	Locus7268.3	'at4g28706'; 'pfkB-type carbohydrate kinase family protein | chr4:14167734-14170801 FORWARD'	T
'3.5'	'minor CHO metabolism.others'	Locus7268.6	'at4g28706'; 'pfkB-type carbohydrate kinase family protein | chr4:14167734-14170801 FORWARD'	T
'3.5'	'minor CHO metabolism.others'	Locus7268.7	'at4g28706'; 'pfkB-type carbohydrate kinase family protein | chr4:14167734-14170801 FORWARD'	T
'3.5'	'minor CHO metabolism.others'	Locus13430.1	'at2g37770'; 'aldo/keto reductase family protein | chr2:15834867-15836881 FORWARD'	T
'3.5'	'minor CHO metabolism.others'	Locus13430.2	'at2g37770'; 'aldo/keto reductase family protein | chr2:15834867-15836881 FORWARD'	T
'3.5'	'minor CHO metabolism.others'	Locus2531.2	'at2g37770'; 'aldo/keto reductase family protein | chr2:15834867-15836881 FORWARD'	T
'3.5'	'minor CHO metabolism.others'	Locus9958.1	'at2g37770'; 'aldo/keto reductase family protein | chr2:15834867-15836881 FORWARD'	T
'3.5'	'minor CHO metabolism.others'		'at2g37760'; 'aldo/keto reductase family protein | chr2:15831854-15833920 FORWARD'	T
'3.5'	'minor CHO metabolism.others'	Locus25670.1	'at4g27600'; 'pfkB-type carbohydrate kinase family protein | chr4:13782515-13785112 REVERSE'	T
'3.5'	'minor CHO metabolism.others'	Locus20427.1	'at5g01670'; 'aldose reductase, putative | chr5:251978-253960 FORWARD'	T
'3.5'	'minor CHO metabolism.others'	Locus34793.1	'at5g01670'; 'aldose reductase, putative | chr5:251978-253960 FORWARD'	T
'3.5'	'minor CHO metabolism.others'	Locus550.1	'at1g49350'; 'pfkB-type carbohydrate kinase family protein | chr1:18264971-18267270 FORWARD'	T
'3.5'	'minor CHO metabolism.others'	Locus3809.1	'at5g37850'; 'Symbols: SOS4, ATSOS4 | SOS4 (SALT OVERLY SENSITIVE 4); kinase/ pyridoxal kinase | chr5:15065374-15068999 FORWARD'	T
'3.5'	'minor CHO metabolism.others'	Locus3809.2	'at5g37850'; 'Symbols: SOS4, ATSOS4 | SOS4 (SALT OVERLY SENSITIVE 4); kinase/ pyridoxal kinase | chr5:15065374-15068999 FORWARD'	T
'3.5'	'minor CHO metabolism.others'	Locus3809.3	'at5g37850'; 'Symbols: SOS4, ATSOS4 | SOS4 (SALT OVERLY SENSITIVE 4); kinase/ pyridoxal kinase | chr5:15065374-15068999 FORWARD'	T
'3.5'	'minor CHO metabolism.others'	Locus2888.3	'at5g53850'; 'haloacid dehalogenase-like hydrolase family protein | chr5:21860997-21864926 REVERSE'	T
'3.5'	'minor CHO metabolism.others'	Locus2888.6	'at5g53850'; 'haloacid dehalogenase-like hydrolase family protein | chr5:21860997-21864926 REVERSE'	T
'3.5'	'minor CHO metabolism.others'	Locus10363.1	'at5g11980'; 'conserved oligomeric Golgi complex component-related / COG complex component-related | chr5:3868652-3872269 REVERSE'	T
'3.5'	'minor CHO metabolism.others'	Locus10363.2	'at5g11980'; 'conserved oligomeric Golgi complex component-related / COG complex component-related | chr5:3868652-3872269 REVERSE'	T
'3.5'	'minor CHO metabolism.others'	Locus10363.3	'at5g11980'; 'conserved oligomeric Golgi complex component-related / COG complex component-related | chr5:3868652-3872269 REVERSE'	T
'3.5'	'minor CHO metabolism.others'	Locus10363.4	'at5g11980'; 'conserved oligomeric Golgi complex component-related / COG complex component-related | chr5:3868652-3872269 REVERSE'	T
'3.5'	'minor CHO metabolism.others'	Locus28309.1	'at5g11980'; 'conserved oligomeric Golgi complex component-related / COG complex component-related | chr5:3868652-3872269 REVERSE'	T
'3.5'	'minor CHO metabolism.others'	Locus15268.1	'at1g55120'; 'Symbols: ATFRUCT5, AtcwINV3 | ATFRUCT5 (BETA-FRUCTOFURANOSIDASE 5); hydrolase, hydrolyzing O-glycosyl compounds / levanase | chr1:20566598-20569286 FORWARD'	T
'3.5'	'minor CHO metabolism.others'	Locus36503.1	'at1g55120'; 'Symbols: ATFRUCT5, AtcwINV3 | ATFRUCT5 (BETA-FRUCTOFURANOSIDASE 5); hydrolase, hydrolyzing O-glycosyl compounds / levanase | chr1:20566598-20569286 FORWARD'	T
'3.5'	'minor CHO metabolism.others'	Locus50524.1	'at1g55120'; 'Symbols: ATFRUCT5, AtcwINV3 | ATFRUCT5 (BETA-FRUCTOFURANOSIDASE 5); hydrolase, hydrolyzing O-glycosyl compounds / levanase | chr1:20566598-20569286 FORWARD'	T
'3.5'	'minor CHO metabolism.others'	Locus10101.1	'at5g66530'; 'aldose 1-epimerase family protein | chr5:26553744-26555691 REVERSE'	T
'3.5'	'minor CHO metabolism.others'	Locus10101.2	'at5g66530'; 'aldose 1-epimerase family protein | chr5:26553744-26555691 REVERSE'	T
'3.5'	'minor CHO metabolism.others'	Locus2159.2	'at5g19150'; 'carbohydrate kinase family | chr5:6426071-6428467 REVERSE'	T
'3.5'	'minor CHO metabolism.others'	Locus2159.4	'at5g19150'; 'carbohydrate kinase family | chr5:6426071-6428467 REVERSE'	T
'3.5'	'minor CHO metabolism.others'	Locus2159.8	'at5g19150'; 'carbohydrate kinase family | chr5:6426071-6428467 REVERSE'	T
'3.5'	'minor CHO metabolism.others'	Locus11766.1	'at5g58730'; 'pfkB-type carbohydrate kinase family protein | chr5:23723404-23725465 REVERSE'	T
'3.5'	'minor CHO metabolism.others'	Locus11766.2	'at5g58730'; 'pfkB-type carbohydrate kinase family protein | chr5:23723404-23725465 REVERSE'	T
'3.5'	'minor CHO metabolism.others'	Locus33180.1	'at5g58730'; 'pfkB-type carbohydrate kinase family protein | chr5:23723404-23725465 REVERSE'	T
'3.5'	'minor CHO metabolism.others'	Locus14875.1	'at5g57330'; 'aldose 1-epimerase family protein | chr5:23218214-23221089 FORWARD'	T
'3.5'	'minor CHO metabolism.others'	Locus20148.1	'at5g57330'; 'aldose 1-epimerase family protein | chr5:23218214-23221089 FORWARD'	T
'3.5'	'minor CHO metabolism.others'	Locus3836.1	'at5g57330'; 'aldose 1-epimerase family protein | chr5:23218214-23221089 FORWARD'	T
'3.5'	'minor CHO metabolism.others'	Locus3836.3	'at5g57330'; 'aldose 1-epimerase family protein | chr5:23218214-23221089 FORWARD'	T
'3.5'	'minor CHO metabolism.others'	Locus3836.4	'at5g57330'; 'aldose 1-epimerase family protein | chr5:23218214-23221089 FORWARD'	T
'3.5'	'minor CHO metabolism.others'	Locus3836.5	'at5g57330'; 'aldose 1-epimerase family protein | chr5:23218214-23221089 FORWARD'	T
'3.5'	'minor CHO metabolism.others'	Locus3998.2	'at5g57330'; 'aldose 1-epimerase family protein | chr5:23218214-23221089 FORWARD'	T
'3.5'	'minor CHO metabolism.others'	Locus3998.3	'at5g57330'; 'aldose 1-epimerase family protein | chr5:23218214-23221089 FORWARD'	T
'3.5'	'minor CHO metabolism.others'	Locus3998.4	'at5g57330'; 'aldose 1-epimerase family protein | chr5:23218214-23221089 FORWARD'	T
'3.5'	'minor CHO metabolism.others'	Locus3998.5	'at5g57330'; 'aldose 1-epimerase family protein | chr5:23218214-23221089 FORWARD'	T
'3.5'	'minor CHO metabolism.others'		'at5g52190'; 'sugar isomerase (SIS) domain-containing protein | chr5:21201730-21202543 REVERSE'	T
'3.5'	'minor CHO metabolism.others'	Locus23164.1	'at2g37790'; 'aldo/keto reductase family protein | chr2:15838764-15840932 FORWARD'	T
'3.5'	'minor CHO metabolism.others'	Locus23164.2	'at2g37790'; 'aldo/keto reductase family protein | chr2:15838764-15840932 FORWARD'	T
'3.5'	'minor CHO metabolism.others'	Locus2531.1	'at2g37790'; 'aldo/keto reductase family protein | chr2:15838764-15840932 FORWARD'	T
'3.5'	'minor CHO metabolism.others'	Locus2531.3	'at2g37790'; 'aldo/keto reductase family protein | chr2:15838764-15840932 FORWARD'	T
'3.5'	'minor CHO metabolism.others'	Locus2531.4	'at2g37790'; 'aldo/keto reductase family protein | chr2:15838764-15840932 FORWARD'	T
'3.5'	'minor CHO metabolism.others'	Locus2531.5	'at2g37790'; 'aldo/keto reductase family protein | chr2:15838764-15840932 FORWARD'	T
'3.5'	'minor CHO metabolism.others'	Locus40388.1	'at2g37790'; 'aldo/keto reductase family protein | chr2:15838764-15840932 FORWARD'	T
'3.5'	'minor CHO metabolism.others'	Locus6754.1	'at2g37790'; 'aldo/keto reductase family protein | chr2:15838764-15840932 FORWARD'	T
'3.5'	'minor CHO metabolism.others'	Locus6754.2	'at2g37790'; 'aldo/keto reductase family protein | chr2:15838764-15840932 FORWARD'	T
'3.5'	'minor CHO metabolism.others'	Locus15957.1	'at3g61610'; 'aldose 1-epimerase family protein | chr3:22799027-22801205 FORWARD'	T
'3.5'	'minor CHO metabolism.others'		'at5g11920'; 'Symbols: AtcwINV6 | AtcwINV6 (6-&1-fructan exohydrolase); hydrolase, hydrolyzing O-glycosyl compounds / inulinase/ levanase | chr5:3839391-3842371 FORWARD'	T
'3.5'	'minor CHO metabolism.others'		'at5g14500'; 'aldose 1-epimerase family protein | chr5:4674233-4676765 REVERSE'	T
'3.5'	'minor CHO metabolism.others'	Locus22289.1	'at3g47800'; 'aldose 1-epimerase family protein | chr3:17634810-17637204 FORWARD'	T
'3.5'	'minor CHO metabolism.others'	Locus22289.3	'at3g47800'; 'aldose 1-epimerase family protein | chr3:17634810-17637204 FORWARD'	T
'3.5'	'minor CHO metabolism.others'	Locus22289.4	'at3g47800'; 'aldose 1-epimerase family protein | chr3:17634810-17637204 FORWARD'	T
'3.5'	'minor CHO metabolism.others'	Locus11219.1	'at3g17940'; 'aldose 1-epimerase family protein | chr3:6143519-6145337 REVERSE'	T
'3.5'	'minor CHO metabolism.others'	Locus11219.2	'at3g17940'; 'aldose 1-epimerase family protein | chr3:6143519-6145337 REVERSE'	T
'3.5'	'minor CHO metabolism.others'	Locus11219.3	'at3g17940'; 'aldose 1-epimerase family protein | chr3:6143519-6145337 REVERSE'	T
'3.5'	'minor CHO metabolism.others'	Locus22289.2	'at3g17940'; 'aldose 1-epimerase family protein | chr3:6143519-6145337 REVERSE'	T
'3.5'	'minor CHO metabolism.others'	Locus7425.1	'at3g17940'; 'aldose 1-epimerase family protein | chr3:6143519-6145337 REVERSE'	T
'3.5'	'minor CHO metabolism.others'	Locus7425.2	'at3g17940'; 'aldose 1-epimerase family protein | chr3:6143519-6145337 REVERSE'	T
'3.5'	'minor CHO metabolism.others'	Locus19919.1	'at2g27680'; 'aldo/keto reductase family protein | chr2:11803811-11806013 REVERSE'	T
'3.5'	'minor CHO metabolism.others'	Locus31817.1	'at5g43910'; 'pfkB-type carbohydrate kinase family protein | chr5:17667310-17670239 REVERSE'	T
'3.5'	'minor CHO metabolism.others'	Locus11890.1	'at5g53580'; 'aldo/keto reductase family protein | chr5:21765054-21767000 REVERSE'	T
'3.5'	'minor CHO metabolism.others'	Locus20304.1	'at5g53580'; 'aldo/keto reductase family protein | chr5:21765054-21767000 REVERSE'	T
'3.5'	'minor CHO metabolism.others'		'at3g01590'; 'aldose 1-epimerase family protein | chr3:226066-228623 FORWARD'	T
'3.5'	'minor CHO metabolism.others'	Locus8621.1	'at3g17770'; 'dihydroxyacetone kinase family protein | chr3:6081671-6086138 REVERSE'	T
'3.5'	'minor CHO metabolism.others'	Locus30147.1	'at1g04420'; 'aldo/keto reductase family protein | chr1:1191608-1193884 FORWARD'	T
'3.5'	'minor CHO metabolism.others'	Locus30532.1	'at1g04420'; 'aldo/keto reductase family protein | chr1:1191608-1193884 FORWARD'	T
'3.5'	'minor CHO metabolism.others'	Locus9365.2	'at1g04420'; 'aldo/keto reductase family protein | chr1:1191608-1193884 FORWARD'	T
'3.5'	'minor CHO metabolism.others'	Locus25743.1	'at5g03770'; '3-deoxy-D-manno-octulosonic acid transferase-related | chr5:995160-997848 FORWARD'	T
'3.5'	'minor CHO metabolism.others'	Locus27903.1	'at5g03770'; '3-deoxy-D-manno-octulosonic acid transferase-related | chr5:995160-997848 FORWARD'	T
'3.5'	'minor CHO metabolism.others'	Locus36306.1	'at5g03770'; '3-deoxy-D-manno-octulosonic acid transferase-related | chr5:995160-997848 FORWARD'	T
'3.5'	'minor CHO metabolism.others'	Locus45837.1	'at4g25900'; 'aldose 1-epimerase family protein | chr4:13161346-13163636 FORWARD'	T
'3.5.1'	'minor CHO metabolism.others.Xylose isomerase'	Locus14573.1	'at5g57655'; 'xylose isomerase family protein | chr5:23346760-23350039 FORWARD'	T
'3.5.1'	'minor CHO metabolism.others.Xylose isomerase'	Locus14573.4	'at5g57655'; 'xylose isomerase family protein | chr5:23346760-23350039 FORWARD'	T
'3.5.1'	'minor CHO metabolism.others.Xylose isomerase'	Locus14573.6	'at5g57655'; 'xylose isomerase family protein | chr5:23346760-23350039 FORWARD'	T
'3.5.1'	'minor CHO metabolism.others.Xylose isomerase'	Locus5105.1	'at5g57655'; 'xylose isomerase family protein | chr5:23346760-23350039 FORWARD'	T
'3.5.1'	'minor CHO metabolism.others.Xylose isomerase'	Locus5105.2	'at5g57655'; 'xylose isomerase family protein | chr5:23346760-23350039 FORWARD'	T
'3.5.1'	'minor CHO metabolism.others.Xylose isomerase'	Locus5105.3	'at5g57655'; 'xylose isomerase family protein | chr5:23346760-23350039 FORWARD'	T
'3.6'	'minor CHO metabolism.callose'	Locus4911.1	'at3g07160'; 'Symbols: ATGSL10, gsl10 | ATGSL10 (glucan synthase-like 10); 1,3-beta-glucan synthase | chr3:2264945-2279383 REVERSE'	T
'3.6'	'minor CHO metabolism.callose'	Locus4911.2	'at3g07160'; 'Symbols: ATGSL10, gsl10 | ATGSL10 (glucan synthase-like 10); 1,3-beta-glucan synthase | chr3:2264945-2279383 REVERSE'	T
'3.6'	'minor CHO metabolism.callose'		'at1g35740'; 'pseudogene, similar to putative beta-1,3-glucan synthase, blastp match of 57% identity and 2.1e-14 P-value to GP|23503034|gb|AAK49452.2|AF304372_1|AF304372 putative beta-1,3-glucan synthase {Nicotiana alata} | chr1:13242545-13244065 FORWARD'	T
'3.6'	'minor CHO metabolism.callose'	Locus4807.1	'at2g36850'; 'Symbols: ATGSL08, GSL8, GSL08, ATGSL8 | GSL8 (GLUCAN SYNTHASE-LIKE 8); 1,3-beta-glucan synthase/ transferase, transferring glycosyl groups | chr2:15454697-15469666 REVERSE'	T
'3.6'	'minor CHO metabolism.callose'	Locus4807.2	'at2g36850'; 'Symbols: ATGSL08, GSL8, GSL08, ATGSL8 | GSL8 (GLUCAN SYNTHASE-LIKE 8); 1,3-beta-glucan synthase/ transferase, transferring glycosyl groups | chr2:15454697-15469666 REVERSE'	T
'3.6'	'minor CHO metabolism.callose'	Locus4807.3	'at2g36850'; 'Symbols: ATGSL08, GSL8, GSL08, ATGSL8 | GSL8 (GLUCAN SYNTHASE-LIKE 8); 1,3-beta-glucan synthase/ transferase, transferring glycosyl groups | chr2:15454697-15469666 REVERSE'	T
'3.6'	'minor CHO metabolism.callose'		'at5g61130'; 'Symbols: PDCB1 | PDCB1 (PLASMODESMATA CALLOSE-BINDING PROTEIN 1); callose binding / polysaccharide binding | chr5:24587213-24589580 REVERSE'	T
'3.6'	'minor CHO metabolism.callose'	Locus1253.6	'at5g13000'; 'Symbols: ATGSL12, gsl12 | ATGSL12 (glucan synthase-like 12); 1,3-beta-glucan synthase/ transferase, transferring glycosyl groups | chr5:4110295-4121427 REVERSE'	T
'3.6'	'minor CHO metabolism.callose'	Locus1985.1	'at5g13000'; 'Symbols: ATGSL12, gsl12 | ATGSL12 (glucan synthase-like 12); 1,3-beta-glucan synthase/ transferase, transferring glycosyl groups | chr5:4110295-4121427 REVERSE'	T
'3.6'	'minor CHO metabolism.callose'	Locus1985.2	'at5g13000'; 'Symbols: ATGSL12, gsl12 | ATGSL12 (glucan synthase-like 12); 1,3-beta-glucan synthase/ transferase, transferring glycosyl groups | chr5:4110295-4121427 REVERSE'	T
'3.6'	'minor CHO metabolism.callose'	Locus1985.3	'at5g13000'; 'Symbols: ATGSL12, gsl12 | ATGSL12 (glucan synthase-like 12); 1,3-beta-glucan synthase/ transferase, transferring glycosyl groups | chr5:4110295-4121427 REVERSE'	T
'3.6'	'minor CHO metabolism.callose'	Locus1985.5	'at5g13000'; 'Symbols: ATGSL12, gsl12 | ATGSL12 (glucan synthase-like 12); 1,3-beta-glucan synthase/ transferase, transferring glycosyl groups | chr5:4110295-4121427 REVERSE'	T
'3.6'	'minor CHO metabolism.callose'	Locus1985.6	'at5g13000'; 'Symbols: ATGSL12, gsl12 | ATGSL12 (glucan synthase-like 12); 1,3-beta-glucan synthase/ transferase, transferring glycosyl groups | chr5:4110295-4121427 REVERSE'	T
'3.6'	'minor CHO metabolism.callose'	Locus1985.7	'at5g13000'; 'Symbols: ATGSL12, gsl12 | ATGSL12 (glucan synthase-like 12); 1,3-beta-glucan synthase/ transferase, transferring glycosyl groups | chr5:4110295-4121427 REVERSE'	T
'3.6'	'minor CHO metabolism.callose'	Locus6436.1	'at5g13000'; 'Symbols: ATGSL12, gsl12 | ATGSL12 (glucan synthase-like 12); 1,3-beta-glucan synthase/ transferase, transferring glycosyl groups | chr5:4110295-4121427 REVERSE'	T
'3.6'	'minor CHO metabolism.callose'	Locus6436.2	'at5g13000'; 'Symbols: ATGSL12, gsl12 | ATGSL12 (glucan synthase-like 12); 1,3-beta-glucan synthase/ transferase, transferring glycosyl groups | chr5:4110295-4121427 REVERSE'	T
'3.6'	'minor CHO metabolism.callose'	Locus6436.3	'at5g13000'; 'Symbols: ATGSL12, gsl12 | ATGSL12 (glucan synthase-like 12); 1,3-beta-glucan synthase/ transferase, transferring glycosyl groups | chr5:4110295-4121427 REVERSE'	T
'3.6'	'minor CHO metabolism.callose'		'at5g36870'; 'Symbols: ATGSL09, gsl09, atgsl9 | ATGSL09 (glucan synthase-like 9); 1,3-beta-glucan synthase | chr5:14518316-14533930 FORWARD'	T
'3.6'	'minor CHO metabolism.callose'	Locus46215.1	'at1g06490'; 'Symbols: ATGSL07, gsl07, atgsl7 | ATGSL07 (glucan synthase-like 7); 1,3-beta-glucan synthase/ transferase, transferring glycosyl groups | chr1:1978762-1989046 FORWARD'	T
'3.6'	'minor CHO metabolism.callose'		'at3g14780'; 'FUNCTIONS IN: molecular_function unknown; INVOLVED IN: biological_process unknown; LOCATED IN: cellular_component unknown; EXPRESSED IN: 12 plant structures; EXPRESSED DURING: 6 growth stages; BEST Arabidopsis thaliana protein match is: ATGSL04 (glucan synthase-like 4); 1,3-beta-glucan synthase/ transferase, transferring glycosyl groups (TAIR:AT3G14570.1); Has 209 Blast hits to 205 …	T
'3.6'	'minor CHO metabolism.callose'		'at3g59100'; 'Symbols: ATGSL11, gsl11 | ATGSL11 (glucan synthase-like 11); 1,3-beta-glucan synthase/ transferase, transferring glycosyl groups | chr3:21843407-21853860 FORWARD'	T
'3.6'	'minor CHO metabolism.callose'	Locus24757.1	'at4g04970'; 'Symbols: ATGSL1, ATGSL01, GSL01, GSL1 | GSL1 (GLUCAN SYNTHASE-LIKE 1); 1,3-beta-glucan synthase/ transferase, transferring glycosyl groups | chr4:2537039-2543131 FORWARD'	T
'3.6'	'minor CHO metabolism.callose'	Locus29560.1	'at4g04970'; 'Symbols: ATGSL1, ATGSL01, GSL01, GSL1 | GSL1 (GLUCAN SYNTHASE-LIKE 1); 1,3-beta-glucan synthase/ transferase, transferring glycosyl groups | chr4:2537039-2543131 FORWARD'	T
'3.6'	'minor CHO metabolism.callose'	Locus18146.1	'at2g13680'; 'Symbols: CALS5, GLS2, ATGSL02 | CALS5 (CALLOSE SYNTHASE 5); 1,3-beta-glucan synthase | chr2:5695124-5706134 FORWARD'	T
'3.6'	'minor CHO metabolism.callose'	Locus29401.1	'at2g13680'; 'Symbols: CALS5, GLS2, ATGSL02 | CALS5 (CALLOSE SYNTHASE 5); 1,3-beta-glucan synthase | chr2:5695124-5706134 FORWARD'	T
'3.6'	'minor CHO metabolism.callose'	Locus52965.1	'at2g13680'; 'Symbols: CALS5, GLS2, ATGSL02 | CALS5 (CALLOSE SYNTHASE 5); 1,3-beta-glucan synthase | chr2:5695124-5706134 FORWARD'	T
'3.6'	'minor CHO metabolism.callose'	Locus10520.1	'at4g03550'; 'Symbols: ATGSL05, GSL05, ATGSL5, PMR4, GSL5 | ATGSL05 (GLUCAN SYNTHASE-LIKE 5); 1,3-beta-glucan synthase/ transferase, transferring glycosyl groups | chr4:1573348-1579696 FORWARD'	T
'3.6'	'minor CHO metabolism.callose'	Locus21516.1	'at4g03550'; 'Symbols: ATGSL05, GSL05, ATGSL5, PMR4, GSL5 | ATGSL05 (GLUCAN SYNTHASE-LIKE 5); 1,3-beta-glucan synthase/ transferase, transferring glycosyl groups | chr4:1573348-1579696 FORWARD'	T
'3.6'	'minor CHO metabolism.callose'	Locus34708.1	'at4g03550'; 'Symbols: ATGSL05, GSL05, ATGSL5, PMR4, GSL5 | ATGSL05 (GLUCAN SYNTHASE-LIKE 5); 1,3-beta-glucan synthase/ transferase, transferring glycosyl groups | chr4:1573348-1579696 FORWARD'	T
'3.6'	'minor CHO metabolism.callose'	Locus49088.1	'at4g03550'; 'Symbols: ATGSL05, GSL05, ATGSL5, PMR4, GSL5 | ATGSL05 (GLUCAN SYNTHASE-LIKE 5); 1,3-beta-glucan synthase/ transferase, transferring glycosyl groups | chr4:1573348-1579696 FORWARD'	T
'3.6'	'minor CHO metabolism.callose'	Locus1253.5	'at2g31960'; 'Symbols: ATGSL03, GSL03, ATGSL3 | ATGSL03 (GLUCAN SYNTHASE-LIKE 3); 1,3-beta-glucan synthase/ transferase, transferring glycosyl groups | chr2:13589545-13600066 FORWARD'	T
'3.6'	'minor CHO metabolism.callose'	Locus1985.4	'at2g31960'; 'Symbols: ATGSL03, GSL03, ATGSL3 | ATGSL03 (GLUCAN SYNTHASE-LIKE 3); 1,3-beta-glucan synthase/ transferase, transferring glycosyl groups | chr2:13589545-13600066 FORWARD'	T
'3.6'	'minor CHO metabolism.callose'	Locus36677.1	'at2g31960'; 'Symbols: ATGSL03, GSL03, ATGSL3 | ATGSL03 (GLUCAN SYNTHASE-LIKE 3); 1,3-beta-glucan synthase/ transferase, transferring glycosyl groups | chr2:13589545-13600066 FORWARD'	T
'3.6'	'minor CHO metabolism.callose'	Locus22720.1	'at3g14570'; 'Symbols: ATGSL04, gsl04, atgsl4 | ATGSL04 (glucan synthase-like 4); 1,3-beta-glucan synthase/ transferase, transferring glycosyl groups | chr3:4892643-4902628 FORWARD'	T
'3.6'	'minor CHO metabolism.callose'	Locus1253.1	'at1g05570'; 'Symbols: CALS1, GSL06, ATGSL6, ATGSL06, GSL6 | CALS1 (CALLOSE SYNTHASE 1); 1,3-beta-glucan synthase/ transferase, transferring glycosyl groups | chr1:1647706-1658686 REVERSE'	T
'3.6'	'minor CHO metabolism.callose'	Locus1253.2	'at1g05570'; 'Symbols: CALS1, GSL06, ATGSL6, ATGSL06, GSL6 | CALS1 (CALLOSE SYNTHASE 1); 1,3-beta-glucan synthase/ transferase, transferring glycosyl groups | chr1:1647706-1658686 REVERSE'	T
'3.6'	'minor CHO metabolism.callose'	Locus1253.3	'at1g05570'; 'Symbols: CALS1, GSL06, ATGSL6, ATGSL06, GSL6 | CALS1 (CALLOSE SYNTHASE 1); 1,3-beta-glucan synthase/ transferase, transferring glycosyl groups | chr1:1647706-1658686 REVERSE'	T
'3.6'	'minor CHO metabolism.callose'	Locus1253.7	'at1g05570'; 'Symbols: CALS1, GSL06, ATGSL6, ATGSL06, GSL6 | CALS1 (CALLOSE SYNTHASE 1); 1,3-beta-glucan synthase/ transferase, transferring glycosyl groups | chr1:1647706-1658686 REVERSE'	T
'3.6'	'minor CHO metabolism.callose'	Locus1253.8	'at1g05570'; 'Symbols: CALS1, GSL06, ATGSL6, ATGSL06, GSL6 | CALS1 (CALLOSE SYNTHASE 1); 1,3-beta-glucan synthase/ transferase, transferring glycosyl groups | chr1:1647706-1658686 REVERSE'	T
'3.7'	'minor CHO metabolism.sugar kinases'	Locus25752.1	'at2g21370'; 'xylulose kinase, putative | chr2:9137473-9140065 REVERSE'	T
'3.7'	'minor CHO metabolism.sugar kinases'	Locus35199.1	'at2g21370'; 'xylulose kinase, putative | chr2:9137473-9140065 REVERSE'	T
'3.7'	'minor CHO metabolism.sugar kinases'	Locus3837.9	'at5g49650'; 'xylulose kinase, putative | chr5:20152781-20155768 FORWARD'	T
'3.7'	'minor CHO metabolism.sugar kinases'	Locus9992.1	'at5g49650'; 'xylulose kinase, putative | chr5:20152781-20155768 FORWARD'	T
'3.8'	'minor CHO metabolism.galactose'		'at1g31274'; 'Pseudogene of AT5G26622; beta-galactosidase | chr1:11179998-11180462 REVERSEvery weakly similar to (82.0)AT5G26622beta-galactosidase | chr5:9356007-9356894 REVERSE'	T
'3.8'	'minor CHO metabolism.galactose'		'at5g26622'; 'beta-galactosidase | chr5:9355980-9357436 REVERSE'	T
'3.8.1'	'minor CHO metabolism.galactose.galactokinases'		'at3g42850'; 'galactokinase, putative | chr3:14940114-14945291 REVERSE'	T
'3.8.1'	'minor CHO metabolism.galactose.galactokinases'	Locus14095.1	'at3g06580'; 'Symbols: GAL1, GALK | GALK; ATP binding / galactokinase | chr3:2048905-2052025 REVERSE'	T
'3.8.1'	'minor CHO metabolism.galactose.galactokinases'	Locus17439.1	'at3g06580'; 'Symbols: GAL1, GALK | GALK; ATP binding / galactokinase | chr3:2048905-2052025 REVERSE'	T
'3.8.1'	'minor CHO metabolism.galactose.galactokinases'	Locus17439.2	'at3g06580'; 'Symbols: GAL1, GALK | GALK; ATP binding / galactokinase | chr3:2048905-2052025 REVERSE'	T
'3.8.1'	'minor CHO metabolism.galactose.galactokinases'	Locus17439.3	'at3g06580'; 'Symbols: GAL1, GALK | GALK; ATP binding / galactokinase | chr3:2048905-2052025 REVERSE'	T
'3.8.2'	'minor CHO metabolism.galactose.alpha-galactosidases'	Locus13266.1	'at5g08380'; 'Symbols: AtAGAL1 | AtAGAL1 (Arabidopsis thaliana ALPHA-GALACTOSIDASE 1); alpha-galactosidase/ catalytic/ hydrolase, hydrolyzing O-glycosyl compounds | chr5:2694677-2697724 REVERSE'	T
'3.8.2'	'minor CHO metabolism.galactose.alpha-galactosidases'	Locus25383.1	'at5g08380'; 'Symbols: AtAGAL1 | AtAGAL1 (Arabidopsis thaliana ALPHA-GALACTOSIDASE 1); alpha-galactosidase/ catalytic/ hydrolase, hydrolyzing O-glycosyl compounds | chr5:2694677-2697724 REVERSE'	T
'3.8.2'	'minor CHO metabolism.galactose.alpha-galactosidases'	Locus3089.1	'at5g08380'; 'Symbols: AtAGAL1 | AtAGAL1 (Arabidopsis thaliana ALPHA-GALACTOSIDASE 1); alpha-galactosidase/ catalytic/ hydrolase, hydrolyzing O-glycosyl compounds | chr5:2694677-2697724 REVERSE'	T
'3.8.2'	'minor CHO metabolism.galactose.alpha-galactosidases'	Locus3089.2	'at5g08380'; 'Symbols: AtAGAL1 | AtAGAL1 (Arabidopsis thaliana ALPHA-GALACTOSIDASE 1); alpha-galactosidase/ catalytic/ hydrolase, hydrolyzing O-glycosyl compounds | chr5:2694677-2697724 REVERSE'	T
'3.8.2'	'minor CHO metabolism.galactose.alpha-galactosidases'	Locus3089.3	'at5g08380'; 'Symbols: AtAGAL1 | AtAGAL1 (Arabidopsis thaliana ALPHA-GALACTOSIDASE 1); alpha-galactosidase/ catalytic/ hydrolase, hydrolyzing O-glycosyl compounds | chr5:2694677-2697724 REVERSE'	T
'3.8.2'	'minor CHO metabolism.galactose.alpha-galactosidases'	Locus3089.4	'at5g08380'; 'Symbols: AtAGAL1 | AtAGAL1 (Arabidopsis thaliana ALPHA-GALACTOSIDASE 1); alpha-galactosidase/ catalytic/ hydrolase, hydrolyzing O-glycosyl compounds | chr5:2694677-2697724 REVERSE'	T
'3.8.2'	'minor CHO metabolism.galactose.alpha-galactosidases'	Locus3089.5	'at5g08380'; 'Symbols: AtAGAL1 | AtAGAL1 (Arabidopsis thaliana ALPHA-GALACTOSIDASE 1); alpha-galactosidase/ catalytic/ hydrolase, hydrolyzing O-glycosyl compounds | chr5:2694677-2697724 REVERSE'	T
'3.8.2'	'minor CHO metabolism.galactose.alpha-galactosidases'	Locus12090.1	'at3g56310'; 'alpha-galactosidase, putative / melibiase, putative / alpha-D-galactoside galactohydrolase, putative | chr3:20882803-20885915 FORWARD'	T
'3.8.2'	'minor CHO metabolism.galactose.alpha-galactosidases'	Locus12090.2	'at3g56310'; 'alpha-galactosidase, putative / melibiase, putative / alpha-D-galactoside galactohydrolase, putative | chr3:20882803-20885915 FORWARD'	T
'3.8.2'	'minor CHO metabolism.galactose.alpha-galactosidases'	Locus12090.3	'at3g56310'; 'alpha-galactosidase, putative / melibiase, putative / alpha-D-galactoside galactohydrolase, putative | chr3:20882803-20885915 FORWARD'	T
'3.8.2'	'minor CHO metabolism.galactose.alpha-galactosidases'	Locus12090.4	'at3g56310'; 'alpha-galactosidase, putative / melibiase, putative / alpha-D-galactoside galactohydrolase, putative | chr3:20882803-20885915 FORWARD'	T
'3.8.2'	'minor CHO metabolism.galactose.alpha-galactosidases'	Locus33908.1	'at3g56310'; 'alpha-galactosidase, putative / melibiase, putative / alpha-D-galactoside galactohydrolase, putative | chr3:20882803-20885915 FORWARD'	T
'3.8.2'	'minor CHO metabolism.galactose.alpha-galactosidases'	Locus12370.1	'at5g08370'; 'Symbols: AtAGAL2 | AtAGAL2 (Arabidopsis thaliana ALPHA-GALACTOSIDASE 2); alpha-galactosidase/ catalytic/ hydrolase, hydrolyzing O-glycosyl compounds | chr5:2690879-2693538 REVERSE'	T
'3.8.2'	'minor CHO metabolism.galactose.alpha-galactosidases'	Locus14917.1	'at5g08370'; 'Symbols: AtAGAL2 | AtAGAL2 (Arabidopsis thaliana ALPHA-GALACTOSIDASE 2); alpha-galactosidase/ catalytic/ hydrolase, hydrolyzing O-glycosyl compounds | chr5:2690879-2693538 REVERSE'	T
'3.8.2'	'minor CHO metabolism.galactose.alpha-galactosidases'	Locus14917.2	'at5g08370'; 'Symbols: AtAGAL2 | AtAGAL2 (Arabidopsis thaliana ALPHA-GALACTOSIDASE 2); alpha-galactosidase/ catalytic/ hydrolase, hydrolyzing O-glycosyl compounds | chr5:2690879-2693538 REVERSE'	T
'3.8.2'	'minor CHO metabolism.galactose.alpha-galactosidases'	Locus35984.1	'at5g08370'; 'Symbols: AtAGAL2 | AtAGAL2 (Arabidopsis thaliana ALPHA-GALACTOSIDASE 2); alpha-galactosidase/ catalytic/ hydrolase, hydrolyzing O-glycosyl compounds | chr5:2690879-2693538 REVERSE'	T
'3.8.2'	'minor CHO metabolism.galactose.alpha-galactosidases'	Locus20659.1	'at3g26380'; 'glycosyl hydrolase family protein 27 / alpha-galactosidase family protein / melibiase family protein | chr3:9660065-9663298 FORWARD'	T
'3.99'	'minor CHO metabolism.misc'	Locus14723.1	'at5g36790'; 'phosphoglycolate phosphatase, putative | chr5:14480935-14483790 REVERSE'	T
'3.99'	'minor CHO metabolism.misc'	Locus14723.10	'at5g36790'; 'phosphoglycolate phosphatase, putative | chr5:14480935-14483790 REVERSE'	T
'3.99'	'minor CHO metabolism.misc'	Locus14723.4	'at5g36790'; 'phosphoglycolate phosphatase, putative | chr5:14480935-14483790 REVERSE'	T
'3.99'	'minor CHO metabolism.misc'	Locus14723.5	'at5g36790'; 'phosphoglycolate phosphatase, putative | chr5:14480935-14483790 REVERSE'	T
'3.99'	'minor CHO metabolism.misc'	Locus14723.6	'at5g36790'; 'phosphoglycolate phosphatase, putative | chr5:14480935-14483790 REVERSE'	T
'3.99'	'minor CHO metabolism.misc'	Locus14723.7	'at5g36790'; 'phosphoglycolate phosphatase, putative | chr5:14480935-14483790 REVERSE'	T
'3.99'	'minor CHO metabolism.misc'	Locus23207.1	'at5g36790'; 'phosphoglycolate phosphatase, putative | chr5:14480935-14483790 REVERSE'	T
'3.99'	'minor CHO metabolism.misc'	Locus34973.1	'at5g36790'; 'phosphoglycolate phosphatase, putative | chr5:14480935-14483790 REVERSE'	T
'3.99.1001'	'minor CHO metabolism.misc'		'1-o-methyl-alpha-galactoside'; 'minor CHO metabolism.misc'	M
'3.99.1002'	'minor CHO metabolism.misc'		'1-o-methyl-beta-galactoside'; 'minor CHO metabolism.misc'	M
'3.99.1003'	'minor CHO metabolism.misc'		'2-deoxyglucose'; 'minor CHO metabolism.misc'	M
'3.99.1004'	'minor CHO metabolism.misc'		'3-deoxyglucose'; 'minor CHO metabolism.misc'	M
'3.99.1005'	'minor CHO metabolism.misc'		'3-o-methylglucose'; 'minor CHO metabolism.misc'	M
'3.99.1006'	'minor CHO metabolism.misc'		'beta-gentiobiose'; 'minor CHO metabolism.misc'	M
'3.99.1007'	'minor CHO metabolism.misc'		'erythrose'; 'minor CHO metabolism.misc'	M
'3.99.1008'	'minor CHO metabolism.misc'		'lactose'; 'minor CHO metabolism.misc'	M
'3.99.1009'	'minor CHO metabolism.misc'		'lyxose'; 'minor CHO metabolism.misc'	M
'3.99.1010'	'minor CHO metabolism.misc'		'melezitose'; 'minor CHO metabolism.misc'	M
'3.99.1011'	'minor CHO metabolism.misc'		'methyl-alpha-mannopyranoside'; 'minor CHO metabolism.misc'	M
'3.99.1012'	'minor CHO metabolism.misc'		'methyl-d-glucoside'; 'minor CHO metabolism.misc'	M
'3.99.1013'	'minor CHO metabolism.misc'		'oligofructan (total)'; 'minor CHO metabolism.misc'	M
'3.99.1014'	'minor CHO metabolism.misc'		'psicose'; 'minor CHO metabolism.misc'	M
'3.99.1015'	'minor CHO metabolism.misc'		'sophorose'; 'minor CHO metabolism.misc'	M
'3.99.1016'	'minor CHO metabolism.misc'		'sorbitol-6-p'; 'minor CHO metabolism.misc'	M
'3.99.1017'	'minor CHO metabolism.misc'		'tagatose'; 'minor CHO metabolism.misc'	M
'3.99.1018'	'minor CHO metabolism.misc'		'xylitol'; 'minor CHO metabolism.misc'	M
'3.99.1019'	'minor CHO metabolism.misc'		'xylose'; 'minor CHO metabolism.misc'	M
'3.99.1020'	'minor CHO metabolism.misc'		'galactonate'; 'minor CHO metabolism.misc; galactose metabolism'	M
'3.99.1021'	'minor CHO metabolism.misc'		'galactose'; 'minor CHO metabolism.misc; galactose metabolism; cell wall degradation'	M
'3.99.1022'	'minor CHO metabolism.misc'		'galactose-6-p'; 'minor CHO metabolism.misc; galactose metabolism'	M
'3.99.1023'	'minor CHO metabolism.misc'		'stachyose'; 'minor CHO metabolism.misc; galactose metabolism'	M
'3.99.1024'	'minor CHO metabolism.misc'		'erythronic acid'; ''	M
'3.99.1025'	'minor CHO metabolism.misc'		'gulose'; ''	M
'3.99.1026'	'minor CHO metabolism.misc'		'sorbose'; ''	M
'3.99.1027'	'minor CHO metabolism.misc.Laminaribiose'		'laminaribiose'; 'laminarabiose'	M
'4'	'glycolysis'		''; ''	''
'4.1'	'glycolysis.cytosolic branch'		''; ''	''
'4.1.2'	'glycolysis.cytosolic branch.UGPase'		'at3g03250'; 'Symbols: UGP | UGP (UDP-glucose pyrophosphorylase); UTP:glucose-1-phosphate uridylyltransferase/ nucleotidyltransferase | chr3:749390-754159 REVERSE'	T
'4.1.2'	'glycolysis.cytosolic branch.UGPase'	Locus1167.1	'at5g17310'; 'UTP--glucose-1-phosphate uridylyltransferase, putative / UDP-glucose pyrophosphorylase, putative / UGPase, putative | chr5:5696645-5700922 REVERSE'	T
'4.1.2'	'glycolysis.cytosolic branch.UGPase'	Locus1167.2	'at5g17310'; 'UTP--glucose-1-phosphate uridylyltransferase, putative / UDP-glucose pyrophosphorylase, putative / UGPase, putative | chr5:5696645-5700922 REVERSE'	T
'4.1.2'	'glycolysis.cytosolic branch.UGPase'	Locus1563.1	'at5g17310'; 'UTP--glucose-1-phosphate uridylyltransferase, putative / UDP-glucose pyrophosphorylase, putative / UGPase, putative | chr5:5696645-5700922 REVERSE'	T
'4.1.2'	'glycolysis.cytosolic branch.UGPase'	Locus1563.2	'at5g17310'; 'UTP--glucose-1-phosphate uridylyltransferase, putative / UDP-glucose pyrophosphorylase, putative / UGPase, putative | chr5:5696645-5700922 REVERSE'	T
'4.1.2'	'glycolysis.cytosolic branch.UGPase'	Locus1563.3	'at5g17310'; 'UTP--glucose-1-phosphate uridylyltransferase, putative / UDP-glucose pyrophosphorylase, putative / UGPase, putative | chr5:5696645-5700922 REVERSE'	T
'4.1.2'	'glycolysis.cytosolic branch.UGPase'	Locus1563.4	'at5g17310'; 'UTP--glucose-1-phosphate uridylyltransferase, putative / UDP-glucose pyrophosphorylase, putative / UGPase, putative | chr5:5696645-5700922 REVERSE'	T
'4.1.2'	'glycolysis.cytosolic branch.UGPase'	Locus1563.5	'at5g17310'; 'UTP--glucose-1-phosphate uridylyltransferase, putative / UDP-glucose pyrophosphorylase, putative / UGPase, putative | chr5:5696645-5700922 REVERSE'	T
'4.1.2'	'glycolysis.cytosolic branch.UGPase'	Locus1563.6	'at5g17310'; 'UTP--glucose-1-phosphate uridylyltransferase, putative / UDP-glucose pyrophosphorylase, putative / UGPase, putative | chr5:5696645-5700922 REVERSE'	T
'4.1.2'	'glycolysis.cytosolic branch.UGPase'	Locus1563.7	'at5g17310'; 'UTP--glucose-1-phosphate uridylyltransferase, putative / UDP-glucose pyrophosphorylase, putative / UGPase, putative | chr5:5696645-5700922 REVERSE'	T
'4.1.2'	'glycolysis.cytosolic branch.UGPase'	Locus1563.8	'at5g17310'; 'UTP--glucose-1-phosphate uridylyltransferase, putative / UDP-glucose pyrophosphorylase, putative / UGPase, putative | chr5:5696645-5700922 REVERSE'	T
'4.1.2'	'glycolysis.cytosolic branch.UGPase'	Locus18231.1	'at5g17310'; 'UTP--glucose-1-phosphate uridylyltransferase, putative / UDP-glucose pyrophosphorylase, putative / UGPase, putative | chr5:5696645-5700922 REVERSE'	T
'4.1.2'	'glycolysis.cytosolic branch.UGPase'	Locus44672.1	'at5g17310'; 'UTP--glucose-1-phosphate uridylyltransferase, putative / UDP-glucose pyrophosphorylase, putative / UGPase, putative | chr5:5696645-5700922 REVERSE'	T
'4.1.2'	'glycolysis.cytosolic branch.UGPase'	Locus45962.1	'at5g17310'; 'UTP--glucose-1-phosphate uridylyltransferase, putative / UDP-glucose pyrophosphorylase, putative / UGPase, putative | chr5:5696645-5700922 REVERSE'	T
'4.1.3'	'glycolysis.cytosolic branch.phosphoglucomutase (PGM)'	Locus1714.1	'at1g23190'; 'phosphoglucomutase, cytoplasmic, putative / glucose phosphomutase, putative | chr1:8219869-8224469 FORWARD'	T
'4.1.3'	'glycolysis.cytosolic branch.phosphoglucomutase (PGM)'	Locus1714.2	'at1g23190'; 'phosphoglucomutase, cytoplasmic, putative / glucose phosphomutase, putative | chr1:8219869-8224469 FORWARD'	T
'4.1.3'	'glycolysis.cytosolic branch.phosphoglucomutase (PGM)'		'at1g70730'; 'phosphoglucomutase, cytoplasmic, putative / glucose phosphomutase, putative | chr1:26669020-26673166 REVERSE'	T
'4.1.4'	'glycolysis.cytosolic branch.glucose-6-phosphate isomerase'	Locus2392.1	'at5g42740'; 'glucose-6-phosphate isomerase, cytosolic (PGIC) | chr5:17135692-17140892 FORWARD'	T
'4.1.4'	'glycolysis.cytosolic branch.glucose-6-phosphate isomerase'	Locus2392.2	'at5g42740'; 'glucose-6-phosphate isomerase, cytosolic (PGIC) | chr5:17135692-17140892 FORWARD'	T
'4.1.4'	'glycolysis.cytosolic branch.glucose-6-phosphate isomerase'	Locus2392.3	'at5g42740'; 'glucose-6-phosphate isomerase, cytosolic (PGIC) | chr5:17135692-17140892 FORWARD'	T
'4.1.4'	'glycolysis.cytosolic branch.glucose-6-phosphate isomerase'		'at5g32072'; 'pseudogene of Glucose-6-phosphate isomerase | chr5:11450044-11450532 REVERSE'	T
'4.1.5'	'glycolysis.cytosolic branch.phosphofructokinase (PFK)'	Locus22158.1	'at5g47810'; 'Symbols: PFK2 | PFK2 (PHOSPHOFRUCTOKINASE 2); 6-phosphofructokinase | chr5:19356356-19358125 REVERSE'	T
'4.1.5'	'glycolysis.cytosolic branch.phosphofructokinase (PFK)'	Locus1523.1	'at4g26270'; 'Symbols: PFK3 | PFK3 (PHOSPHOFRUCTOKINASE 3); 6-phosphofructokinase | chr4:13300795-13304347 REVERSE'	T
'4.1.5'	'glycolysis.cytosolic branch.phosphofructokinase (PFK)'	Locus1523.4	'at4g26270'; 'Symbols: PFK3 | PFK3 (PHOSPHOFRUCTOKINASE 3); 6-phosphofructokinase | chr4:13300795-13304347 REVERSE'	T
'4.1.5'	'glycolysis.cytosolic branch.phosphofructokinase (PFK)'	Locus2044.2	'at4g26270'; 'Symbols: PFK3 | PFK3 (PHOSPHOFRUCTOKINASE 3); 6-phosphofructokinase | chr4:13300795-13304347 REVERSE'	T
'4.1.5'	'glycolysis.cytosolic branch.phosphofructokinase (PFK)'	Locus2044.3	'at4g26270'; 'Symbols: PFK3 | PFK3 (PHOSPHOFRUCTOKINASE 3); 6-phosphofructokinase | chr4:13300795-13304347 REVERSE'	T
'4.1.5'	'glycolysis.cytosolic branch.phosphofructokinase (PFK)'	Locus2044.4	'at4g26270'; 'Symbols: PFK3 | PFK3 (PHOSPHOFRUCTOKINASE 3); 6-phosphofructokinase | chr4:13300795-13304347 REVERSE'	T
'4.1.5'	'glycolysis.cytosolic branch.phosphofructokinase (PFK)'	Locus2044.5	'at4g26270'; 'Symbols: PFK3 | PFK3 (PHOSPHOFRUCTOKINASE 3); 6-phosphofructokinase | chr4:13300795-13304347 REVERSE'	T
'4.1.5'	'glycolysis.cytosolic branch.phosphofructokinase (PFK)'	Locus6874.1	'at4g26270'; 'Symbols: PFK3 | PFK3 (PHOSPHOFRUCTOKINASE 3); 6-phosphofructokinase | chr4:13300795-13304347 REVERSE'	T
'4.1.5'	'glycolysis.cytosolic branch.phosphofructokinase (PFK)'	Locus6874.2	'at4g26270'; 'Symbols: PFK3 | PFK3 (PHOSPHOFRUCTOKINASE 3); 6-phosphofructokinase | chr4:13300795-13304347 REVERSE'	T
'4.1.5'	'glycolysis.cytosolic branch.phosphofructokinase (PFK)'	Locus6874.4	'at4g26270'; 'Symbols: PFK3 | PFK3 (PHOSPHOFRUCTOKINASE 3); 6-phosphofructokinase | chr4:13300795-13304347 REVERSE'	T
'4.1.5'	'glycolysis.cytosolic branch.phosphofructokinase (PFK)'	Locus7018.1	'at4g26270'; 'Symbols: PFK3 | PFK3 (PHOSPHOFRUCTOKINASE 3); 6-phosphofructokinase | chr4:13300795-13304347 REVERSE'	T
'4.1.5'	'glycolysis.cytosolic branch.phosphofructokinase (PFK)'	Locus7018.2	'at4g26270'; 'Symbols: PFK3 | PFK3 (PHOSPHOFRUCTOKINASE 3); 6-phosphofructokinase | chr4:13300795-13304347 REVERSE'	T
'4.1.5'	'glycolysis.cytosolic branch.phosphofructokinase (PFK)'	Locus7018.3	'at4g26270'; 'Symbols: PFK3 | PFK3 (PHOSPHOFRUCTOKINASE 3); 6-phosphofructokinase | chr4:13300795-13304347 REVERSE'	T
'4.1.5'	'glycolysis.cytosolic branch.phosphofructokinase (PFK)'	Locus7018.4	'at4g26270'; 'Symbols: PFK3 | PFK3 (PHOSPHOFRUCTOKINASE 3); 6-phosphofructokinase | chr4:13300795-13304347 REVERSE'	T
'4.1.5'	'glycolysis.cytosolic branch.phosphofructokinase (PFK)'	Locus7018.5	'at4g26270'; 'Symbols: PFK3 | PFK3 (PHOSPHOFRUCTOKINASE 3); 6-phosphofructokinase | chr4:13300795-13304347 REVERSE'	T
'4.1.5'	'glycolysis.cytosolic branch.phosphofructokinase (PFK)'	Locus7018.6	'at4g26270'; 'Symbols: PFK3 | PFK3 (PHOSPHOFRUCTOKINASE 3); 6-phosphofructokinase | chr4:13300795-13304347 REVERSE'	T
'4.1.5'	'glycolysis.cytosolic branch.phosphofructokinase (PFK)'		'at4g32840'; 'Symbols: PFK6 | PFK6 (PHOSPHOFRUCTOKINASE 6); 6-phosphofructokinase | chr4:15844780-15848441 REVERSE'	T
'4.1.6'	'glycolysis.cytosolic branch.pyrophosphate-fructose-6-P phosphotransferase'	Locus1189.1	'at1g76550'; 'pyrophosphate--fructose-6-phosphate 1-phosphotransferase alpha subunit, putative / pyrophosphate-dependent 6-phosphofructose-1-kinase, putative | chr1:28722702-28727006 REVERSE'	T
'4.1.6'	'glycolysis.cytosolic branch.pyrophosphate-fructose-6-P phosphotransferase'	Locus1189.2	'at1g76550'; 'pyrophosphate--fructose-6-phosphate 1-phosphotransferase alpha subunit, putative / pyrophosphate-dependent 6-phosphofructose-1-kinase, putative | chr1:28722702-28727006 REVERSE'	T
'4.1.6'	'glycolysis.cytosolic branch.pyrophosphate-fructose-6-P phosphotransferase'	Locus1189.3	'at1g76550'; 'pyrophosphate--fructose-6-phosphate 1-phosphotransferase alpha subunit, putative / pyrophosphate-dependent 6-phosphofructose-1-kinase, putative | chr1:28722702-28727006 REVERSE'	T
'4.1.6'	'glycolysis.cytosolic branch.pyrophosphate-fructose-6-P phosphotransferase'	Locus1189.4	'at1g76550'; 'pyrophosphate--fructose-6-phosphate 1-phosphotransferase alpha subunit, putative / pyrophosphate-dependent 6-phosphofructose-1-kinase, putative | chr1:28722702-28727006 REVERSE'	T
'4.1.6'	'glycolysis.cytosolic branch.pyrophosphate-fructose-6-P phosphotransferase'	Locus1189.5	'at1g76550'; 'pyrophosphate--fructose-6-phosphate 1-phosphotransferase alpha subunit, putative / pyrophosphate-dependent 6-phosphofructose-1-kinase, putative | chr1:28722702-28727006 REVERSE'	T
'4.1.6'	'glycolysis.cytosolic branch.pyrophosphate-fructose-6-P phosphotransferase'	Locus1189.6	'at1g76550'; 'pyrophosphate--fructose-6-phosphate 1-phosphotransferase alpha subunit, putative / pyrophosphate-dependent 6-phosphofructose-1-kinase, putative | chr1:28722702-28727006 REVERSE'	T
'4.1.6'	'glycolysis.cytosolic branch.pyrophosphate-fructose-6-P phosphotransferase'	Locus27377.1	'at1g76550'; 'pyrophosphate--fructose-6-phosphate 1-phosphotransferase alpha subunit, putative / pyrophosphate-dependent 6-phosphofructose-1-kinase, putative | chr1:28722702-28727006 REVERSE'	T
'4.1.6'	'glycolysis.cytosolic branch.pyrophosphate-fructose-6-P phosphotransferase'	Locus3989.10	'at1g76550'; 'pyrophosphate--fructose-6-phosphate 1-phosphotransferase alpha subunit, putative / pyrophosphate-dependent 6-phosphofructose-1-kinase, putative | chr1:28722702-28727006 REVERSE'	T
'4.1.6'	'glycolysis.cytosolic branch.pyrophosphate-fructose-6-P phosphotransferase'	Locus3989.2	'at1g76550'; 'pyrophosphate--fructose-6-phosphate 1-phosphotransferase alpha subunit, putative / pyrophosphate-dependent 6-phosphofructose-1-kinase, putative | chr1:28722702-28727006 REVERSE'	T
'4.1.6'	'glycolysis.cytosolic branch.pyrophosphate-fructose-6-P phosphotransferase'	Locus3989.3	'at1g76550'; 'pyrophosphate--fructose-6-phosphate 1-phosphotransferase alpha subunit, putative / pyrophosphate-dependent 6-phosphofructose-1-kinase, putative | chr1:28722702-28727006 REVERSE'	T
'4.1.6'	'glycolysis.cytosolic branch.pyrophosphate-fructose-6-P phosphotransferase'	Locus3989.9	'at1g76550'; 'pyrophosphate--fructose-6-phosphate 1-phosphotransferase alpha subunit, putative / pyrophosphate-dependent 6-phosphofructose-1-kinase, putative | chr1:28722702-28727006 REVERSE'	T
'4.1.6'	'glycolysis.cytosolic branch.pyrophosphate-fructose-6-P phosphotransferase'	Locus6381.1	'at1g76550'; 'pyrophosphate--fructose-6-phosphate 1-phosphotransferase alpha subunit, putative / pyrophosphate-dependent 6-phosphofructose-1-kinase, putative | chr1:28722702-28727006 REVERSE'	T
'4.1.6'	'glycolysis.cytosolic branch.pyrophosphate-fructose-6-P phosphotransferase'		'at1g20950'; 'pyrophosphate--fructose-6-phosphate 1-phosphotransferase-related / pyrophosphate-dependent 6-phosphofructose-1-kinase-related | chr1:7297239-7301415 REVERSE'	T
'4.1.7'	'glycolysis.cytosolic branch.fructose-2,6-bisphosphatase (Fru2,6BisPase)'		'at5g28917'; 'Pseudogene of AT1G40087 | chr5:10936832-10938217 REVERSEweakly similar to ( 119)AT1G40087similar to fructose-6-phosphate 2-kinase-related / fructose-2,6-bisphosphatase-related [Arabidopsis thaliana] (TAIR:AT3G30200.1); similar to hypothetical protein [Vitis vinifera] (GB:CAN76141.1) | chr1:15002203-15004309 REVERSE'	T
'4.1.7'	'glycolysis.cytosolic branch.fructose-2,6-bisphosphatase (Fru2,6BisPase)'		'at3g30200'; 'FUNCTIONS IN: molecular_function unknown; INVOLVED IN: biological_process unknown; LOCATED IN: cellular_component unknown; EXPRESSED IN: cultured cell; CONTAINS InterPro DOMAIN/s: Transposase, Ptta/En/Spm, plant (InterPro:IPR004252); BEST Arabidopsis thaliana protein match is: unknown protein (TAIR:AT1G40087.1); Has 94 Blast hits to 94 proteins in 11 species: Archae - 0; Bacteria - …	T
'4.1.7'	'glycolysis.cytosolic branch.fructose-2,6-bisphosphatase (Fru2,6BisPase)'	Locus31927.1	'at1g07110'; 'Symbols: F2KP, ATF2KP, FKFBP | F2KP (FRUCTOSE-2,6-BISPHOSPHATASE); fructose-2,6-bisphosphate 2-phosphatase | chr1:2178104-2184148 REVERSE'	T
'4.1.7'	'glycolysis.cytosolic branch.fructose-2,6-bisphosphatase (Fru2,6BisPase)'	Locus4365.1	'at1g07110'; 'Symbols: F2KP, ATF2KP, FKFBP | F2KP (FRUCTOSE-2,6-BISPHOSPHATASE); fructose-2,6-bisphosphate 2-phosphatase | chr1:2178104-2184148 REVERSE'	T
'4.1.7'	'glycolysis.cytosolic branch.fructose-2,6-bisphosphatase (Fru2,6BisPase)'	Locus9385.2	'at1g07110'; 'Symbols: F2KP, ATF2KP, FKFBP | F2KP (FRUCTOSE-2,6-BISPHOSPHATASE); fructose-2,6-bisphosphate 2-phosphatase | chr1:2178104-2184148 REVERSE'	T
'4.1.7'	'glycolysis.cytosolic branch.fructose-2,6-bisphosphatase (Fru2,6BisPase)'	Locus9385.3	'at1g07110'; 'Symbols: F2KP, ATF2KP, FKFBP | F2KP (FRUCTOSE-2,6-BISPHOSPHATASE); fructose-2,6-bisphosphate 2-phosphatase | chr1:2178104-2184148 REVERSE'	T
'4.1.7'	'glycolysis.cytosolic branch.fructose-2,6-bisphosphatase (Fru2,6BisPase)'	Locus9385.4	'at1g07110'; 'Symbols: F2KP, ATF2KP, FKFBP | F2KP (FRUCTOSE-2,6-BISPHOSPHATASE); fructose-2,6-bisphosphate 2-phosphatase | chr1:2178104-2184148 REVERSE'	T
'4.1.7'	'glycolysis.cytosolic branch.fructose-2,6-bisphosphatase (Fru2,6BisPase)'	Locus9385.5	'at1g07110'; 'Symbols: F2KP, ATF2KP, FKFBP | F2KP (FRUCTOSE-2,6-BISPHOSPHATASE); fructose-2,6-bisphosphate 2-phosphatase | chr1:2178104-2184148 REVERSE'	T
'4.1.7'	'glycolysis.cytosolic branch.fructose-2,6-bisphosphatase (Fru2,6BisPase)'	Locus9385.7	'at1g07110'; 'Symbols: F2KP, ATF2KP, FKFBP | F2KP (FRUCTOSE-2,6-BISPHOSPHATASE); fructose-2,6-bisphosphate 2-phosphatase | chr1:2178104-2184148 REVERSE'	T
'4.1.8'	'glycolysis.cytosolic branch.triosephosphate isomerase (TPI)'	Locus10744.1	'at3g55440'; 'Symbols: ATCTIMC, TPI | TPI (TRIOSEPHOSPHATE ISOMERASE); triose-phosphate isomerase | chr3:20553690-20556560 FORWARD'	T
'4.1.8'	'glycolysis.cytosolic branch.triosephosphate isomerase (TPI)'	Locus1524.1	'at3g55440'; 'Symbols: ATCTIMC, TPI | TPI (TRIOSEPHOSPHATE ISOMERASE); triose-phosphate isomerase | chr3:20553690-20556560 FORWARD'	T
'4.1.8'	'glycolysis.cytosolic branch.triosephosphate isomerase (TPI)'	Locus1524.10	'at3g55440'; 'Symbols: ATCTIMC, TPI | TPI (TRIOSEPHOSPHATE ISOMERASE); triose-phosphate isomerase | chr3:20553690-20556560 FORWARD'	T
'4.1.8'	'glycolysis.cytosolic branch.triosephosphate isomerase (TPI)'	Locus1524.2	'at3g55440'; 'Symbols: ATCTIMC, TPI | TPI (TRIOSEPHOSPHATE ISOMERASE); triose-phosphate isomerase | chr3:20553690-20556560 FORWARD'	T
'4.1.8'	'glycolysis.cytosolic branch.triosephosphate isomerase (TPI)'	Locus1524.3	'at3g55440'; 'Symbols: ATCTIMC, TPI | TPI (TRIOSEPHOSPHATE ISOMERASE); triose-phosphate isomerase | chr3:20553690-20556560 FORWARD'	T
'4.1.8'	'glycolysis.cytosolic branch.triosephosphate isomerase (TPI)'	Locus1524.4	'at3g55440'; 'Symbols: ATCTIMC, TPI | TPI (TRIOSEPHOSPHATE ISOMERASE); triose-phosphate isomerase | chr3:20553690-20556560 FORWARD'	T
'4.1.8'	'glycolysis.cytosolic branch.triosephosphate isomerase (TPI)'	Locus1524.7	'at3g55440'; 'Symbols: ATCTIMC, TPI | TPI (TRIOSEPHOSPHATE ISOMERASE); triose-phosphate isomerase | chr3:20553690-20556560 FORWARD'	T
'4.1.8'	'glycolysis.cytosolic branch.triosephosphate isomerase (TPI)'	Locus1524.8	'at3g55440'; 'Symbols: ATCTIMC, TPI | TPI (TRIOSEPHOSPHATE ISOMERASE); triose-phosphate isomerase | chr3:20553690-20556560 FORWARD'	T
'4.1.8'	'glycolysis.cytosolic branch.triosephosphate isomerase (TPI)'	Locus1524.9	'at3g55440'; 'Symbols: ATCTIMC, TPI | TPI (TRIOSEPHOSPHATE ISOMERASE); triose-phosphate isomerase | chr3:20553690-20556560 FORWARD'	T
'4.1.9'	'glycolysis.cytosolic branch.glyceraldehyde 3-phosphate dehydrogenase (GAP-DH)'	Locus11378.1	'at1g13440'; 'Symbols: GAPC-2, GAPC2 | GAPC2 (GLYCERALDEHYDE-3-PHOSPHATE DEHYDROGENASE C2); NAD or NADH binding / binding / catalytic/ glyceraldehyde-3-phosphate dehydrogenase (phosphorylating)/ glyceraldehyde-3-phosphate dehydrogenase | chr1:4608196-4610647 REVERSE'	T
'4.1.9'	'glycolysis.cytosolic branch.glyceraldehyde 3-phosphate dehydrogenase (GAP-DH)'	Locus11655.5	'at1g13440'; 'Symbols: GAPC-2, GAPC2 | GAPC2 (GLYCERALDEHYDE-3-PHOSPHATE DEHYDROGENASE C2); NAD or NADH binding / binding / catalytic/ glyceraldehyde-3-phosphate dehydrogenase (phosphorylating)/ glyceraldehyde-3-phosphate dehydrogenase | chr1:4608196-4610647 REVERSE'	T
'4.1.9'	'glycolysis.cytosolic branch.glyceraldehyde 3-phosphate dehydrogenase (GAP-DH)'	Locus3160.2	'at1g13440'; 'Symbols: GAPC-2, GAPC2 | GAPC2 (GLYCERALDEHYDE-3-PHOSPHATE DEHYDROGENASE C2); NAD or NADH binding / binding / catalytic/ glyceraldehyde-3-phosphate dehydrogenase (phosphorylating)/ glyceraldehyde-3-phosphate dehydrogenase | chr1:4608196-4610647 REVERSE'	T
'4.1.9'	'glycolysis.cytosolic branch.glyceraldehyde 3-phosphate dehydrogenase (GAP-DH)'	Locus3160.3	'at1g13440'; 'Symbols: GAPC-2, GAPC2 | GAPC2 (GLYCERALDEHYDE-3-PHOSPHATE DEHYDROGENASE C2); NAD or NADH binding / binding / catalytic/ glyceraldehyde-3-phosphate dehydrogenase (phosphorylating)/ glyceraldehyde-3-phosphate dehydrogenase | chr1:4608196-4610647 REVERSE'	T
'4.1.9'	'glycolysis.cytosolic branch.glyceraldehyde 3-phosphate dehydrogenase (GAP-DH)'	Locus3160.4	'at1g13440'; 'Symbols: GAPC-2, GAPC2 | GAPC2 (GLYCERALDEHYDE-3-PHOSPHATE DEHYDROGENASE C2); NAD or NADH binding / binding / catalytic/ glyceraldehyde-3-phosphate dehydrogenase (phosphorylating)/ glyceraldehyde-3-phosphate dehydrogenase | chr1:4608196-4610647 REVERSE'	T
'4.1.9'	'glycolysis.cytosolic branch.glyceraldehyde 3-phosphate dehydrogenase (GAP-DH)'	Locus60.10	'at1g13440'; 'Symbols: GAPC-2, GAPC2 | GAPC2 (GLYCERALDEHYDE-3-PHOSPHATE DEHYDROGENASE C2); NAD or NADH binding / binding / catalytic/ glyceraldehyde-3-phosphate dehydrogenase (phosphorylating)/ glyceraldehyde-3-phosphate dehydrogenase | chr1:4608196-4610647 REVERSE'	T
'4.1.9'	'glycolysis.cytosolic branch.glyceraldehyde 3-phosphate dehydrogenase (GAP-DH)'	Locus60.11	'at1g13440'; 'Symbols: GAPC-2, GAPC2 | GAPC2 (GLYCERALDEHYDE-3-PHOSPHATE DEHYDROGENASE C2); NAD or NADH binding / binding / catalytic/ glyceraldehyde-3-phosphate dehydrogenase (phosphorylating)/ glyceraldehyde-3-phosphate dehydrogenase | chr1:4608196-4610647 REVERSE'	T
'4.1.9'	'glycolysis.cytosolic branch.glyceraldehyde 3-phosphate dehydrogenase (GAP-DH)'	Locus60.13	'at1g13440'; 'Symbols: GAPC-2, GAPC2 | GAPC2 (GLYCERALDEHYDE-3-PHOSPHATE DEHYDROGENASE C2); NAD or NADH binding / binding / catalytic/ glyceraldehyde-3-phosphate dehydrogenase (phosphorylating)/ glyceraldehyde-3-phosphate dehydrogenase | chr1:4608196-4610647 REVERSE'	T
'4.1.9'	'glycolysis.cytosolic branch.glyceraldehyde 3-phosphate dehydrogenase (GAP-DH)'	Locus60.15	'at1g13440'; 'Symbols: GAPC-2, GAPC2 | GAPC2 (GLYCERALDEHYDE-3-PHOSPHATE DEHYDROGENASE C2); NAD or NADH binding / binding / catalytic/ glyceraldehyde-3-phosphate dehydrogenase (phosphorylating)/ glyceraldehyde-3-phosphate dehydrogenase | chr1:4608196-4610647 REVERSE'	T
'4.1.9'	'glycolysis.cytosolic branch.glyceraldehyde 3-phosphate dehydrogenase (GAP-DH)'	Locus60.16	'at1g13440'; 'Symbols: GAPC-2, GAPC2 | GAPC2 (GLYCERALDEHYDE-3-PHOSPHATE DEHYDROGENASE C2); NAD or NADH binding / binding / catalytic/ glyceraldehyde-3-phosphate dehydrogenase (phosphorylating)/ glyceraldehyde-3-phosphate dehydrogenase | chr1:4608196-4610647 REVERSE'	T
'4.1.9'	'glycolysis.cytosolic branch.glyceraldehyde 3-phosphate dehydrogenase (GAP-DH)'	Locus14750.1	'at3g04120'; 'Symbols: GAPC, GAPC-1, GAPC1 | GAPC1 (GLYCERALDEHYDE-3-PHOSPHATE DEHYDROGENASE C SUBUNIT 1); glyceraldehyde-3-phosphate dehydrogenase (phosphorylating)/ glyceraldehyde-3-phosphate dehydrogenase | chr3:1080950-1083530 FORWARD'	T
'4.1.9'	'glycolysis.cytosolic branch.glyceraldehyde 3-phosphate dehydrogenase (GAP-DH)'	Locus14750.2	'at3g04120'; 'Symbols: GAPC, GAPC-1, GAPC1 | GAPC1 (GLYCERALDEHYDE-3-PHOSPHATE DEHYDROGENASE C SUBUNIT 1); glyceraldehyde-3-phosphate dehydrogenase (phosphorylating)/ glyceraldehyde-3-phosphate dehydrogenase | chr3:1080950-1083530 FORWARD'	T
'4.1.9'	'glycolysis.cytosolic branch.glyceraldehyde 3-phosphate dehydrogenase (GAP-DH)'	Locus14750.3	'at3g04120'; 'Symbols: GAPC, GAPC-1, GAPC1 | GAPC1 (GLYCERALDEHYDE-3-PHOSPHATE DEHYDROGENASE C SUBUNIT 1); glyceraldehyde-3-phosphate dehydrogenase (phosphorylating)/ glyceraldehyde-3-phosphate dehydrogenase | chr3:1080950-1083530 FORWARD'	T
'4.1.9'	'glycolysis.cytosolic branch.glyceraldehyde 3-phosphate dehydrogenase (GAP-DH)'	Locus19334.3	'at3g04120'; 'Symbols: GAPC, GAPC-1, GAPC1 | GAPC1 (GLYCERALDEHYDE-3-PHOSPHATE DEHYDROGENASE C SUBUNIT 1); glyceraldehyde-3-phosphate dehydrogenase (phosphorylating)/ glyceraldehyde-3-phosphate dehydrogenase | chr3:1080950-1083530 FORWARD'	T
'4.1.9'	'glycolysis.cytosolic branch.glyceraldehyde 3-phosphate dehydrogenase (GAP-DH)'	Locus2221.1	'at3g04120'; 'Symbols: GAPC, GAPC-1, GAPC1 | GAPC1 (GLYCERALDEHYDE-3-PHOSPHATE DEHYDROGENASE C SUBUNIT 1); glyceraldehyde-3-phosphate dehydrogenase (phosphorylating)/ glyceraldehyde-3-phosphate dehydrogenase | chr3:1080950-1083530 FORWARD'	T
'4.1.9'	'glycolysis.cytosolic branch.glyceraldehyde 3-phosphate dehydrogenase (GAP-DH)'	Locus3095.1	'at3g04120'; 'Symbols: GAPC, GAPC-1, GAPC1 | GAPC1 (GLYCERALDEHYDE-3-PHOSPHATE DEHYDROGENASE C SUBUNIT 1); glyceraldehyde-3-phosphate dehydrogenase (phosphorylating)/ glyceraldehyde-3-phosphate dehydrogenase | chr3:1080950-1083530 FORWARD'	T
'4.1.9'	'glycolysis.cytosolic branch.glyceraldehyde 3-phosphate dehydrogenase (GAP-DH)'	Locus3095.2	'at3g04120'; 'Symbols: GAPC, GAPC-1, GAPC1 | GAPC1 (GLYCERALDEHYDE-3-PHOSPHATE DEHYDROGENASE C SUBUNIT 1); glyceraldehyde-3-phosphate dehydrogenase (phosphorylating)/ glyceraldehyde-3-phosphate dehydrogenase | chr3:1080950-1083530 FORWARD'	T
'4.1.9'	'glycolysis.cytosolic branch.glyceraldehyde 3-phosphate dehydrogenase (GAP-DH)'	Locus3095.3	'at3g04120'; 'Symbols: GAPC, GAPC-1, GAPC1 | GAPC1 (GLYCERALDEHYDE-3-PHOSPHATE DEHYDROGENASE C SUBUNIT 1); glyceraldehyde-3-phosphate dehydrogenase (phosphorylating)/ glyceraldehyde-3-phosphate dehydrogenase | chr3:1080950-1083530 FORWARD'	T
'4.1.9'	'glycolysis.cytosolic branch.glyceraldehyde 3-phosphate dehydrogenase (GAP-DH)'	Locus3160.1	'at3g04120'; 'Symbols: GAPC, GAPC-1, GAPC1 | GAPC1 (GLYCERALDEHYDE-3-PHOSPHATE DEHYDROGENASE C SUBUNIT 1); glyceraldehyde-3-phosphate dehydrogenase (phosphorylating)/ glyceraldehyde-3-phosphate dehydrogenase | chr3:1080950-1083530 FORWARD'	T
'4.1.9'	'glycolysis.cytosolic branch.glyceraldehyde 3-phosphate dehydrogenase (GAP-DH)'	Locus45302.1	'at3g04120'; 'Symbols: GAPC, GAPC-1, GAPC1 | GAPC1 (GLYCERALDEHYDE-3-PHOSPHATE DEHYDROGENASE C SUBUNIT 1); glyceraldehyde-3-phosphate dehydrogenase (phosphorylating)/ glyceraldehyde-3-phosphate dehydrogenase | chr3:1080950-1083530 FORWARD'	T
'4.1.10'	'glycolysis.cytosolic branch.non-phosphorylating glyceraldehyde 3-phosphate dehydrogenase (NPGAP-DH)'	Locus1882.1	'at2g24270'; 'Symbols: ALDH11A3 | ALDH11A3; 3-chloroallyl aldehyde dehydrogenase/ glyceraldehyde-3-phosphate dehydrogenase (NADP+) | chr2:10327050-10329768 REVERSE'	T
'4.1.10'	'glycolysis.cytosolic branch.non-phosphorylating glyceraldehyde 3-phosphate dehydrogenase (NPGAP-DH)'	Locus1882.2	'at2g24270'; 'Symbols: ALDH11A3 | ALDH11A3; 3-chloroallyl aldehyde dehydrogenase/ glyceraldehyde-3-phosphate dehydrogenase (NADP+) | chr2:10327050-10329768 REVERSE'	T
'4.1.10'	'glycolysis.cytosolic branch.non-phosphorylating glyceraldehyde 3-phosphate dehydrogenase (NPGAP-DH)'	Locus1882.3	'at2g24270'; 'Symbols: ALDH11A3 | ALDH11A3; 3-chloroallyl aldehyde dehydrogenase/ glyceraldehyde-3-phosphate dehydrogenase (NADP+) | chr2:10327050-10329768 REVERSE'	T
'4.1.11'	'glycolysis.cytosolic branch.aldolase'	Locus359.2	'at2g36460'; 'fructose-bisphosphate aldolase, putative | chr2:15296701-15298514 REVERSE'	T
'4.1.11'	'glycolysis.cytosolic branch.aldolase'		'at4g26520'; 'fructose-bisphosphate aldolase, cytoplasmic | chr4:13388386-13390374 FORWARD'	T
'4.1.11'	'glycolysis.cytosolic branch.aldolase'		'at5g03690'; 'fructose-bisphosphate aldolase, putative | chr5:963148-965050 REVERSE'	T
'4.1.12'	'glycolysis.cytosolic branch.3-phosphoglycerate kinase (PGK)'	Locus121.1	'at1g79550'; 'Symbols: PGK | PGK (PHOSPHOGLYCERATE KINASE); phosphoglycerate kinase | chr1:29924023-29926442 REVERSE'	T
'4.1.12'	'glycolysis.cytosolic branch.3-phosphoglycerate kinase (PGK)'	Locus2309.10	'at1g79550'; 'Symbols: PGK | PGK (PHOSPHOGLYCERATE KINASE); phosphoglycerate kinase | chr1:29924023-29926442 REVERSE'	T
'4.1.12'	'glycolysis.cytosolic branch.3-phosphoglycerate kinase (PGK)'	Locus2309.2	'at1g79550'; 'Symbols: PGK | PGK (PHOSPHOGLYCERATE KINASE); phosphoglycerate kinase | chr1:29924023-29926442 REVERSE'	T
'4.1.12'	'glycolysis.cytosolic branch.3-phosphoglycerate kinase (PGK)'	Locus2309.3	'at1g79550'; 'Symbols: PGK | PGK (PHOSPHOGLYCERATE KINASE); phosphoglycerate kinase | chr1:29924023-29926442 REVERSE'	T
'4.1.12'	'glycolysis.cytosolic branch.3-phosphoglycerate kinase (PGK)'	Locus2309.6	'at1g79550'; 'Symbols: PGK | PGK (PHOSPHOGLYCERATE KINASE); phosphoglycerate kinase | chr1:29924023-29926442 REVERSE'	T
'4.1.12'	'glycolysis.cytosolic branch.3-phosphoglycerate kinase (PGK)'	Locus2309.7	'at1g79550'; 'Symbols: PGK | PGK (PHOSPHOGLYCERATE KINASE); phosphoglycerate kinase | chr1:29924023-29926442 REVERSE'	T
'4.1.12'	'glycolysis.cytosolic branch.3-phosphoglycerate kinase (PGK)'	Locus2309.8	'at1g79550'; 'Symbols: PGK | PGK (PHOSPHOGLYCERATE KINASE); phosphoglycerate kinase | chr1:29924023-29926442 REVERSE'	T
'4.1.12'	'glycolysis.cytosolic branch.3-phosphoglycerate kinase (PGK)'	Locus2309.9	'at1g79550'; 'Symbols: PGK | PGK (PHOSPHOGLYCERATE KINASE); phosphoglycerate kinase | chr1:29924023-29926442 REVERSE'	T
'4.1.12'	'glycolysis.cytosolic branch.3-phosphoglycerate kinase (PGK)'	Locus24658.1	'at1g79550'; 'Symbols: PGK | PGK (PHOSPHOGLYCERATE KINASE); phosphoglycerate kinase | chr1:29924023-29926442 REVERSE'	T
'4.1.12'	'glycolysis.cytosolic branch.3-phosphoglycerate kinase (PGK)'	Locus24658.3	'at1g79550'; 'Symbols: PGK | PGK (PHOSPHOGLYCERATE KINASE); phosphoglycerate kinase | chr1:29924023-29926442 REVERSE'	T
'4.1.12'	'glycolysis.cytosolic branch.3-phosphoglycerate kinase (PGK)'	Locus26359.1	'at1g79550'; 'Symbols: PGK | PGK (PHOSPHOGLYCERATE KINASE); phosphoglycerate kinase | chr1:29924023-29926442 REVERSE'	T
'4.1.12'	'glycolysis.cytosolic branch.3-phosphoglycerate kinase (PGK)'	Locus281.4	'at1g79550'; 'Symbols: PGK | PGK (PHOSPHOGLYCERATE KINASE); phosphoglycerate kinase | chr1:29924023-29926442 REVERSE'	T
'4.1.12'	'glycolysis.cytosolic branch.3-phosphoglycerate kinase (PGK)'	Locus3005.1	'at1g79550'; 'Symbols: PGK | PGK (PHOSPHOGLYCERATE KINASE); phosphoglycerate kinase | chr1:29924023-29926442 REVERSE'	T
'4.1.12'	'glycolysis.cytosolic branch.3-phosphoglycerate kinase (PGK)'	Locus3005.2	'at1g79550'; 'Symbols: PGK | PGK (PHOSPHOGLYCERATE KINASE); phosphoglycerate kinase | chr1:29924023-29926442 REVERSE'	T
'4.1.12'	'glycolysis.cytosolic branch.3-phosphoglycerate kinase (PGK)'	Locus3005.3	'at1g79550'; 'Symbols: PGK | PGK (PHOSPHOGLYCERATE KINASE); phosphoglycerate kinase | chr1:29924023-29926442 REVERSE'	T
'4.1.12'	'glycolysis.cytosolic branch.3-phosphoglycerate kinase (PGK)'	Locus3005.4	'at1g79550'; 'Symbols: PGK | PGK (PHOSPHOGLYCERATE KINASE); phosphoglycerate kinase | chr1:29924023-29926442 REVERSE'	T
'4.1.12'	'glycolysis.cytosolic branch.3-phosphoglycerate kinase (PGK)'	Locus3005.5	'at1g79550'; 'Symbols: PGK | PGK (PHOSPHOGLYCERATE KINASE); phosphoglycerate kinase | chr1:29924023-29926442 REVERSE'	T
'4.1.12'	'glycolysis.cytosolic branch.3-phosphoglycerate kinase (PGK)'	Locus5571.3	'at1g79550'; 'Symbols: PGK | PGK (PHOSPHOGLYCERATE KINASE); phosphoglycerate kinase | chr1:29924023-29926442 REVERSE'	T
'4.1.12'	'glycolysis.cytosolic branch.3-phosphoglycerate kinase (PGK)'	Locus9368.1	'at1g79550'; 'Symbols: PGK | PGK (PHOSPHOGLYCERATE KINASE); phosphoglycerate kinase | chr1:29924023-29926442 REVERSE'	T
'4.1.12'	'glycolysis.cytosolic branch.3-phosphoglycerate kinase (PGK)'	Locus9368.2	'at1g79550'; 'Symbols: PGK | PGK (PHOSPHOGLYCERATE KINASE); phosphoglycerate kinase | chr1:29924023-29926442 REVERSE'	T
'4.1.13'	'glycolysis.cytosolic branch.phosphoglycerate mutase'		'at2g17280'; 'phosphoglycerate/bisphosphoglycerate mutase family protein | chr2:7513211-7515048 FORWARD'	T
'4.1.13'	'glycolysis.cytosolic branch.phosphoglycerate mutase'		'at1g09932'; 'phosphoglycerate/bisphosphoglycerate mutase-related | chr1:3230450-3233109 REVERSE'	T
'4.1.13'	'glycolysis.cytosolic branch.phosphoglycerate mutase'		'at4g09520'; 'catalytic/ metal ion binding / phosphoglycerate mutase | chr4:6024896-6027055 REVERSE'	T
'4.1.13'	'glycolysis.cytosolic branch.phosphoglycerate mutase'	Locus49877.1	'at1g09780'; '2,3-biphosphoglycerate-independent phosphoglycerate mutase, putative / phosphoglyceromutase, putative | chr1:3165370-3167869 REVERSE'	T
'4.1.13'	'glycolysis.cytosolic branch.phosphoglycerate mutase'	Locus1588.1	'at1g08940'; 'phosphoglycerate/bisphosphoglycerate mutase family protein | chr1:2877692-2879169 FORWARD'	T
'4.1.13'	'glycolysis.cytosolic branch.phosphoglycerate mutase'	Locus1843.1	'at3g08590'; '2,3-biphosphoglycerate-independent phosphoglycerate mutase, putative / phosphoglyceromutase, putative | chr3:2608471-2611418 REVERSE'	T
'4.1.13'	'glycolysis.cytosolic branch.phosphoglycerate mutase'	Locus1843.2	'at3g08590'; '2,3-biphosphoglycerate-independent phosphoglycerate mutase, putative / phosphoglyceromutase, putative | chr3:2608471-2611418 REVERSE'	T
'4.1.13'	'glycolysis.cytosolic branch.phosphoglycerate mutase'	Locus1843.3	'at3g08590'; '2,3-biphosphoglycerate-independent phosphoglycerate mutase, putative / phosphoglyceromutase, putative | chr3:2608471-2611418 REVERSE'	T
'4.1.13'	'glycolysis.cytosolic branch.phosphoglycerate mutase'	Locus1843.4	'at3g08590'; '2,3-biphosphoglycerate-independent phosphoglycerate mutase, putative / phosphoglyceromutase, putative | chr3:2608471-2611418 REVERSE'	T
'4.1.13'	'glycolysis.cytosolic branch.phosphoglycerate mutase'	Locus1843.5	'at3g08590'; '2,3-biphosphoglycerate-independent phosphoglycerate mutase, putative / phosphoglyceromutase, putative | chr3:2608471-2611418 REVERSE'	T
'4.1.13'	'glycolysis.cytosolic branch.phosphoglycerate mutase'		'at5g04120'; 'phosphoglycerate/bisphosphoglycerate mutase family protein | chr5:1120003-1121775 FORWARD'	T
'4.1.13'	'glycolysis.cytosolic branch.phosphoglycerate mutase'	Locus4341.2	'at3g30841'; '2,3-biphosphoglycerate-independent phosphoglycerate mutase-related / phosphoglyceromutase-related | chr3:12591392-12593527 FORWARD'	T
'4.1.13'	'glycolysis.cytosolic branch.phosphoglycerate mutase'	Locus4341.3	'at3g30841'; '2,3-biphosphoglycerate-independent phosphoglycerate mutase-related / phosphoglyceromutase-related | chr3:12591392-12593527 FORWARD'	T
'4.1.14'	'glycolysis.cytosolic branch.enolase'	Locus41195.1	'at2g29560'; 'enolase, putative | chr2:12646560-12649906 FORWARD'	T
'4.1.14'	'glycolysis.cytosolic branch.enolase'	Locus7344.1	'at2g29560'; 'enolase, putative | chr2:12646560-12649906 FORWARD'	T
'4.1.14'	'glycolysis.cytosolic branch.enolase'	Locus7344.2	'at2g29560'; 'enolase, putative | chr2:12646560-12649906 FORWARD'	T
'4.1.14'	'glycolysis.cytosolic branch.enolase'	Locus7344.3	'at2g29560'; 'enolase, putative | chr2:12646560-12649906 FORWARD'	T
'4.1.14'	'glycolysis.cytosolic branch.enolase'	Locus14090.1	'at1g74030'; 'enolase, putative | chr1:27839184-27841939 REVERSE'	T
'4.1.14'	'glycolysis.cytosolic branch.enolase'	Locus11477.2	'at2g36530'; 'Symbols: LOS2 | LOS2; copper ion binding / phosphopyruvate hydratase | chr2:15320756-15323869 REVERSE'	T
'4.1.14'	'glycolysis.cytosolic branch.enolase'	Locus11477.3	'at2g36530'; 'Symbols: LOS2 | LOS2; copper ion binding / phosphopyruvate hydratase | chr2:15320756-15323869 REVERSE'	T
'4.1.14'	'glycolysis.cytosolic branch.enolase'	Locus11477.4	'at2g36530'; 'Symbols: LOS2 | LOS2; copper ion binding / phosphopyruvate hydratase | chr2:15320756-15323869 REVERSE'	T
'4.1.14'	'glycolysis.cytosolic branch.enolase'	Locus2116.1	'at2g36530'; 'Symbols: LOS2 | LOS2; copper ion binding / phosphopyruvate hydratase | chr2:15320756-15323869 REVERSE'	T
'4.1.14'	'glycolysis.cytosolic branch.enolase'	Locus2116.2	'at2g36530'; 'Symbols: LOS2 | LOS2; copper ion binding / phosphopyruvate hydratase | chr2:15320756-15323869 REVERSE'	T
'4.1.14'	'glycolysis.cytosolic branch.enolase'	Locus2116.3	'at2g36530'; 'Symbols: LOS2 | LOS2; copper ion binding / phosphopyruvate hydratase | chr2:15320756-15323869 REVERSE'	T
'4.1.14'	'glycolysis.cytosolic branch.enolase'	Locus2116.4	'at2g36530'; 'Symbols: LOS2 | LOS2; copper ion binding / phosphopyruvate hydratase | chr2:15320756-15323869 REVERSE'	T
'4.1.14'	'glycolysis.cytosolic branch.enolase'	Locus2116.5	'at2g36530'; 'Symbols: LOS2 | LOS2; copper ion binding / phosphopyruvate hydratase | chr2:15320756-15323869 REVERSE'	T
'4.1.14'	'glycolysis.cytosolic branch.enolase'	Locus2116.6	'at2g36530'; 'Symbols: LOS2 | LOS2; copper ion binding / phosphopyruvate hydratase | chr2:15320756-15323869 REVERSE'	T
'4.1.14'	'glycolysis.cytosolic branch.enolase'	Locus2348.1	'at2g36530'; 'Symbols: LOS2 | LOS2; copper ion binding / phosphopyruvate hydratase | chr2:15320756-15323869 REVERSE'	T
'4.1.14'	'glycolysis.cytosolic branch.enolase'	Locus2348.2	'at2g36530'; 'Symbols: LOS2 | LOS2; copper ion binding / phosphopyruvate hydratase | chr2:15320756-15323869 REVERSE'	T
'4.1.14'	'glycolysis.cytosolic branch.enolase'	Locus2348.3	'at2g36530'; 'Symbols: LOS2 | LOS2; copper ion binding / phosphopyruvate hydratase | chr2:15320756-15323869 REVERSE'	T
'4.1.14'	'glycolysis.cytosolic branch.enolase'	Locus2348.4	'at2g36530'; 'Symbols: LOS2 | LOS2; copper ion binding / phosphopyruvate hydratase | chr2:15320756-15323869 REVERSE'	T
'4.1.14'	'glycolysis.cytosolic branch.enolase'	Locus2348.5	'at2g36530'; 'Symbols: LOS2 | LOS2; copper ion binding / phosphopyruvate hydratase | chr2:15320756-15323869 REVERSE'	T
'4.1.14'	'glycolysis.cytosolic branch.enolase'	Locus2519.1	'at2g36530'; 'Symbols: LOS2 | LOS2; copper ion binding / phosphopyruvate hydratase | chr2:15320756-15323869 REVERSE'	T
'4.1.14'	'glycolysis.cytosolic branch.enolase'	Locus2519.2	'at2g36530'; 'Symbols: LOS2 | LOS2; copper ion binding / phosphopyruvate hydratase | chr2:15320756-15323869 REVERSE'	T
'4.1.14'	'glycolysis.cytosolic branch.enolase'	Locus2519.3	'at2g36530'; 'Symbols: LOS2 | LOS2; copper ion binding / phosphopyruvate hydratase | chr2:15320756-15323869 REVERSE'	T
'4.1.14'	'glycolysis.cytosolic branch.enolase'	Locus37388.1	'at2g36530'; 'Symbols: LOS2 | LOS2; copper ion binding / phosphopyruvate hydratase | chr2:15320756-15323869 REVERSE'	T
'4.1.14'	'glycolysis.cytosolic branch.enolase'	Locus707.1	'at2g36530'; 'Symbols: LOS2 | LOS2; copper ion binding / phosphopyruvate hydratase | chr2:15320756-15323869 REVERSE'	T
'4.1.14'	'glycolysis.cytosolic branch.enolase'	Locus707.2	'at2g36530'; 'Symbols: LOS2 | LOS2; copper ion binding / phosphopyruvate hydratase | chr2:15320756-15323869 REVERSE'	T
'4.1.14'	'glycolysis.cytosolic branch.enolase'	Locus707.3	'at2g36530'; 'Symbols: LOS2 | LOS2; copper ion binding / phosphopyruvate hydratase | chr2:15320756-15323869 REVERSE'	T
'4.1.15'	'glycolysis.cytosolic branch.pyruvate kinase (PK)'		'at5g63680'; 'pyruvate kinase, putative | chr5:25490073-25492752 FORWARD'	T
'4.1.15'	'glycolysis.cytosolic branch.pyruvate kinase (PK)'		'at3g49160'; 'pyruvate kinase family protein | chr3:18221994-18224885 REVERSE'	T
'4.1.15'	'glycolysis.cytosolic branch.pyruvate kinase (PK)'		'at3g25960'; 'pyruvate kinase, putative | chr3:9498439-9499932 FORWARD'	T
'4.1.15'	'glycolysis.cytosolic branch.pyruvate kinase (PK)'		'at3g55810'; 'pyruvate kinase, putative | chr3:20711705-20713236 REVERSE'	T
'4.1.15'	'glycolysis.cytosolic branch.pyruvate kinase (PK)'	Locus5482.1	'at5g08570'; 'pyruvate kinase, putative | chr5:2778000-2780441 FORWARD'	T
'4.1.15'	'glycolysis.cytosolic branch.pyruvate kinase (PK)'	Locus5482.2	'at5g08570'; 'pyruvate kinase, putative | chr5:2778000-2780441 FORWARD'	T
'4.1.15'	'glycolysis.cytosolic branch.pyruvate kinase (PK)'		'at4g26390'; 'pyruvate kinase, putative | chr4:13342207-13344418 FORWARD'	T
'4.1.15'	'glycolysis.cytosolic branch.pyruvate kinase (PK)'	Locus17738.1	'at3g52990'; 'pyruvate kinase, putative | chr3:19648861-19652508 FORWARD'	T
'4.1.15'	'glycolysis.cytosolic branch.pyruvate kinase (PK)'	Locus3676.1	'at3g52990'; 'pyruvate kinase, putative | chr3:19648861-19652508 FORWARD'	T
'4.1.15'	'glycolysis.cytosolic branch.pyruvate kinase (PK)'	Locus3676.10	'at3g52990'; 'pyruvate kinase, putative | chr3:19648861-19652508 FORWARD'	T
'4.1.15'	'glycolysis.cytosolic branch.pyruvate kinase (PK)'	Locus3676.2	'at3g52990'; 'pyruvate kinase, putative | chr3:19648861-19652508 FORWARD'	T
'4.1.15'	'glycolysis.cytosolic branch.pyruvate kinase (PK)'	Locus3676.3	'at3g52990'; 'pyruvate kinase, putative | chr3:19648861-19652508 FORWARD'	T
'4.1.15'	'glycolysis.cytosolic branch.pyruvate kinase (PK)'	Locus3676.4	'at3g52990'; 'pyruvate kinase, putative | chr3:19648861-19652508 FORWARD'	T
'4.1.15'	'glycolysis.cytosolic branch.pyruvate kinase (PK)'	Locus3676.5	'at3g52990'; 'pyruvate kinase, putative | chr3:19648861-19652508 FORWARD'	T
'4.1.15'	'glycolysis.cytosolic branch.pyruvate kinase (PK)'	Locus3676.6	'at3g52990'; 'pyruvate kinase, putative | chr3:19648861-19652508 FORWARD'	T
'4.1.15'	'glycolysis.cytosolic branch.pyruvate kinase (PK)'	Locus3676.7	'at3g52990'; 'pyruvate kinase, putative | chr3:19648861-19652508 FORWARD'	T
'4.1.15'	'glycolysis.cytosolic branch.pyruvate kinase (PK)'	Locus3676.8	'at3g52990'; 'pyruvate kinase, putative | chr3:19648861-19652508 FORWARD'	T
'4.1.15'	'glycolysis.cytosolic branch.pyruvate kinase (PK)'	Locus3676.9	'at3g52990'; 'pyruvate kinase, putative | chr3:19648861-19652508 FORWARD'	T
'4.1.15'	'glycolysis.cytosolic branch.pyruvate kinase (PK)'	Locus8870.1	'at3g52990'; 'pyruvate kinase, putative | chr3:19648861-19652508 FORWARD'	T
'4.1.15'	'glycolysis.cytosolic branch.pyruvate kinase (PK)'	Locus8870.5	'at3g52990'; 'pyruvate kinase, putative | chr3:19648861-19652508 FORWARD'	T
'4.1.15'	'glycolysis.cytosolic branch.pyruvate kinase (PK)'		'at3g55650'; 'pyruvate kinase, putative | chr3:20647085-20648617 FORWARD'	T
'4.1.15'	'glycolysis.cytosolic branch.pyruvate kinase (PK)'	Locus22866.1	'at2g36580'; 'pyruvate kinase, putative | chr2:15339122-15343086 FORWARD'	T
'4.1.15'	'glycolysis.cytosolic branch.pyruvate kinase (PK)'	Locus33114.1	'at2g36580'; 'pyruvate kinase, putative | chr2:15339122-15343086 FORWARD'	T
'4.1.15'	'glycolysis.cytosolic branch.pyruvate kinase (PK)'	Locus38061.1	'at2g36580'; 'pyruvate kinase, putative | chr2:15339122-15343086 FORWARD'	T
'4.1.16'	'glycolysis.cytosolic branch.phospho-enol-pyruvate carboxylase (PEPC)'		'at1g68750'; 'Symbols: ATPPC4 | ATPPC4; phosphoenolpyruvate carboxylase | chr1:25822942-25828107 REVERSE'	T
'4.1.16'	'glycolysis.cytosolic branch.phospho-enol-pyruvate carboxylase (PEPC)'		'at3g42628'; 'phosphoenolpyruvate carboxylase-related / PEP carboxylase-related | chr3:14720735-14720872 REVERSE'	T
'4.1.16'	'glycolysis.cytosolic branch.phospho-enol-pyruvate carboxylase (PEPC)'	Locus2148.1	'at3g14940'; 'Symbols: ATPPC3 | ATPPC3 (PHOSPHOENOLPYRUVATE CARBOXYLASE 3); phosphoenolpyruvate carboxylase | chr3:5025238-5029710 FORWARD'	T
'4.1.16'	'glycolysis.cytosolic branch.phospho-enol-pyruvate carboxylase (PEPC)'	Locus2148.3	'at3g14940'; 'Symbols: ATPPC3 | ATPPC3 (PHOSPHOENOLPYRUVATE CARBOXYLASE 3); phosphoenolpyruvate carboxylase | chr3:5025238-5029710 FORWARD'	T
'4.1.16'	'glycolysis.cytosolic branch.phospho-enol-pyruvate carboxylase (PEPC)'	Locus2148.4	'at3g14940'; 'Symbols: ATPPC3 | ATPPC3 (PHOSPHOENOLPYRUVATE CARBOXYLASE 3); phosphoenolpyruvate carboxylase | chr3:5025238-5029710 FORWARD'	T
'4.1.16'	'glycolysis.cytosolic branch.phospho-enol-pyruvate carboxylase (PEPC)'	Locus2148.5	'at3g14940'; 'Symbols: ATPPC3 | ATPPC3 (PHOSPHOENOLPYRUVATE CARBOXYLASE 3); phosphoenolpyruvate carboxylase | chr3:5025238-5029710 FORWARD'	T
'4.1.16'	'glycolysis.cytosolic branch.phospho-enol-pyruvate carboxylase (PEPC)'	Locus2148.7	'at3g14940'; 'Symbols: ATPPC3 | ATPPC3 (PHOSPHOENOLPYRUVATE CARBOXYLASE 3); phosphoenolpyruvate carboxylase | chr3:5025238-5029710 FORWARD'	T
'4.1.16'	'glycolysis.cytosolic branch.phospho-enol-pyruvate carboxylase (PEPC)'		'at2g42600'; 'Symbols: ATPPC2 | ATPPC2 (PHOSPHOENOLPYRUVATE CARBOXYLASE 2); catalytic/ phosphoenolpyruvate carboxylase | chr2:17734369-17738973 REVERSE'	T
'4.1.16'	'glycolysis.cytosolic branch.phospho-enol-pyruvate carboxylase (PEPC)'	Locus10134.1	'at1g53310'; 'Symbols: ATPPC1 | ATPPC1 (PHOSPHOENOLPYRUVATE CARBOXYLASE 1); catalytic/ phosphoenolpyruvate carboxylase | chr1:19884027-19888276 REVERSE'	T
'4.1.16'	'glycolysis.cytosolic branch.phospho-enol-pyruvate carboxylase (PEPC)'	Locus10134.2	'at1g53310'; 'Symbols: ATPPC1 | ATPPC1 (PHOSPHOENOLPYRUVATE CARBOXYLASE 1); catalytic/ phosphoenolpyruvate carboxylase | chr1:19884027-19888276 REVERSE'	T
'4.1.16'	'glycolysis.cytosolic branch.phospho-enol-pyruvate carboxylase (PEPC)'	Locus10174.1	'at1g53310'; 'Symbols: ATPPC1 | ATPPC1 (PHOSPHOENOLPYRUVATE CARBOXYLASE 1); catalytic/ phosphoenolpyruvate carboxylase | chr1:19884027-19888276 REVERSE'	T
'4.1.16'	'glycolysis.cytosolic branch.phospho-enol-pyruvate carboxylase (PEPC)'	Locus2148.2	'at1g53310'; 'Symbols: ATPPC1 | ATPPC1 (PHOSPHOENOLPYRUVATE CARBOXYLASE 1); catalytic/ phosphoenolpyruvate carboxylase | chr1:19884027-19888276 REVERSE'	T
'4.1.16'	'glycolysis.cytosolic branch.phospho-enol-pyruvate carboxylase (PEPC)'	Locus2148.6	'at1g53310'; 'Symbols: ATPPC1 | ATPPC1 (PHOSPHOENOLPYRUVATE CARBOXYLASE 1); catalytic/ phosphoenolpyruvate carboxylase | chr1:19884027-19888276 REVERSE'	T
'4.1.17'	'glycolysis.cytosolic branch.phospho-enol-pyruvate carboxylase kinase (PPCK)'	Locus6875.1	'at1g08650'; 'Symbols: PPCK1 | PPCK1 (PHOSPHOENOLPYRUVATE CARBOXYLASE KINASE); kinase/ protein serine/threonine kinase | chr1:2752156-2753703 FORWARD'	T
'4.1.17'	'glycolysis.cytosolic branch.phospho-enol-pyruvate carboxylase kinase (PPCK)'	Locus6875.2	'at1g08650'; 'Symbols: PPCK1 | PPCK1 (PHOSPHOENOLPYRUVATE CARBOXYLASE KINASE); kinase/ protein serine/threonine kinase | chr1:2752156-2753703 FORWARD'	T
'4.1.17'	'glycolysis.cytosolic branch.phospho-enol-pyruvate carboxylase kinase (PPCK)'	Locus6875.3	'at1g08650'; 'Symbols: PPCK1 | PPCK1 (PHOSPHOENOLPYRUVATE CARBOXYLASE KINASE); kinase/ protein serine/threonine kinase | chr1:2752156-2753703 FORWARD'	T
'4.1.17'	'glycolysis.cytosolic branch.phospho-enol-pyruvate carboxylase kinase (PPCK)'	Locus6875.5	'at1g08650'; 'Symbols: PPCK1 | PPCK1 (PHOSPHOENOLPYRUVATE CARBOXYLASE KINASE); kinase/ protein serine/threonine kinase | chr1:2752156-2753703 FORWARD'	T
'4.2'	'glycolysis.plastid branch'		''; ''	''
'4.2.3'	'glycolysis.plastid branch.phosphoglucomutase (PGM)'	Locus966.1	'at5g17530'; 'phosphoglucosamine mutase family protein | chr5:5777603-5782150 FORWARD'	T
'4.2.3'	'glycolysis.plastid branch.phosphoglucomutase (PGM)'	Locus966.2	'at5g17530'; 'phosphoglucosamine mutase family protein | chr5:5777603-5782150 FORWARD'	T
'4.2.3'	'glycolysis.plastid branch.phosphoglucomutase (PGM)'		'at1g70820'; 'phosphoglucomutase, putative / glucose phosphomutase, putative | chr1:26705518-26708264 FORWARD'	T
'4.2.3'	'glycolysis.plastid branch.phosphoglucomutase (PGM)'	Locus38079.1	'at5g51820'; 'Symbols: PGM, ATPGMP, PGM1, STF1 | PGM (PHOSPHOGLUCOMUTASE); phosphoglucomutase | chr5:21063368-21068057 REVERSE'	T
'4.2.3'	'glycolysis.plastid branch.phosphoglucomutase (PGM)'	Locus39646.1	'at5g51820'; 'Symbols: PGM, ATPGMP, PGM1, STF1 | PGM (PHOSPHOGLUCOMUTASE); phosphoglucomutase | chr5:21063368-21068057 REVERSE'	T
'4.2.4'	'glycolysis.plastid branch.glucose-6-phosphate isomerase'	Locus10516.3	'at4g24620'; 'Symbols: PGI1, PGI | PGI1 (PHOSPHOGLUCOSE ISOMERASE 1); glucose-6-phosphate isomerase | chr4:12708752-12712825 REVERSE'	T
'4.2.4'	'glycolysis.plastid branch.glucose-6-phosphate isomerase'	Locus10516.7	'at4g24620'; 'Symbols: PGI1, PGI | PGI1 (PHOSPHOGLUCOSE ISOMERASE 1); glucose-6-phosphate isomerase | chr4:12708752-12712825 REVERSE'	T
'4.2.4'	'glycolysis.plastid branch.glucose-6-phosphate isomerase'	Locus10516.8	'at4g24620'; 'Symbols: PGI1, PGI | PGI1 (PHOSPHOGLUCOSE ISOMERASE 1); glucose-6-phosphate isomerase | chr4:12708752-12712825 REVERSE'	T
'4.2.4'	'glycolysis.plastid branch.glucose-6-phosphate isomerase'	Locus10769.2	'at4g24620'; 'Symbols: PGI1, PGI | PGI1 (PHOSPHOGLUCOSE ISOMERASE 1); glucose-6-phosphate isomerase | chr4:12708752-12712825 REVERSE'	T
'4.2.4'	'glycolysis.plastid branch.glucose-6-phosphate isomerase'	Locus10769.3	'at4g24620'; 'Symbols: PGI1, PGI | PGI1 (PHOSPHOGLUCOSE ISOMERASE 1); glucose-6-phosphate isomerase | chr4:12708752-12712825 REVERSE'	T
'4.2.4'	'glycolysis.plastid branch.glucose-6-phosphate isomerase'	Locus10769.4	'at4g24620'; 'Symbols: PGI1, PGI | PGI1 (PHOSPHOGLUCOSE ISOMERASE 1); glucose-6-phosphate isomerase | chr4:12708752-12712825 REVERSE'	T
'4.2.4'	'glycolysis.plastid branch.glucose-6-phosphate isomerase'	Locus10769.5	'at4g24620'; 'Symbols: PGI1, PGI | PGI1 (PHOSPHOGLUCOSE ISOMERASE 1); glucose-6-phosphate isomerase | chr4:12708752-12712825 REVERSE'	T
'4.2.4'	'glycolysis.plastid branch.glucose-6-phosphate isomerase'	Locus10769.6	'at4g24620'; 'Symbols: PGI1, PGI | PGI1 (PHOSPHOGLUCOSE ISOMERASE 1); glucose-6-phosphate isomerase | chr4:12708752-12712825 REVERSE'	T
'4.2.4'	'glycolysis.plastid branch.glucose-6-phosphate isomerase'	Locus10769.7	'at4g24620'; 'Symbols: PGI1, PGI | PGI1 (PHOSPHOGLUCOSE ISOMERASE 1); glucose-6-phosphate isomerase | chr4:12708752-12712825 REVERSE'	T
'4.2.5'	'glycolysis.plastid branch.phosphofructokinase (PFK)'		'at4g29220'; 'Symbols: PFK1 | PFK1 (PHOSPHOFRUCTOKINASE 1); 6-phosphofructokinase | chr4:14403347-14406592 REVERSE'	T
'4.2.5'	'glycolysis.plastid branch.phosphofructokinase (PFK)'		'at5g61580'; 'Symbols: PFK4 | PFK4 (PHOSPHOFRUCTOKINASE 4); 6-phosphofructokinase | chr5:24761079-24764012 FORWARD'	T
'4.2.5'	'glycolysis.plastid branch.phosphofructokinase (PFK)'	Locus10845.1	'at2g22480'; 'Symbols: PFK5 | PFK5 (PHOSPHOFRUCTOKINASE 5); 6-phosphofructokinase | chr2:9545547-9548566 FORWARD'	T
'4.2.5'	'glycolysis.plastid branch.phosphofructokinase (PFK)'	Locus10845.2	'at2g22480'; 'Symbols: PFK5 | PFK5 (PHOSPHOFRUCTOKINASE 5); 6-phosphofructokinase | chr2:9545547-9548566 FORWARD'	T
'4.2.5'	'glycolysis.plastid branch.phosphofructokinase (PFK)'	Locus10845.3	'at2g22480'; 'Symbols: PFK5 | PFK5 (PHOSPHOFRUCTOKINASE 5); 6-phosphofructokinase | chr2:9545547-9548566 FORWARD'	T
'4.2.5'	'glycolysis.plastid branch.phosphofructokinase (PFK)'	Locus26541.1	'at2g22480'; 'Symbols: PFK5 | PFK5 (PHOSPHOFRUCTOKINASE 5); 6-phosphofructokinase | chr2:9545547-9548566 FORWARD'	T
'4.2.5'	'glycolysis.plastid branch.phosphofructokinase (PFK)'	Locus6374.1	'at2g22480'; 'Symbols: PFK5 | PFK5 (PHOSPHOFRUCTOKINASE 5); 6-phosphofructokinase | chr2:9545547-9548566 FORWARD'	T
'4.2.5'	'glycolysis.plastid branch.phosphofructokinase (PFK)'	Locus6374.2	'at2g22480'; 'Symbols: PFK5 | PFK5 (PHOSPHOFRUCTOKINASE 5); 6-phosphofructokinase | chr2:9545547-9548566 FORWARD'	T
'4.2.5'	'glycolysis.plastid branch.phosphofructokinase (PFK)'	Locus9857.1	'at2g22480'; 'Symbols: PFK5 | PFK5 (PHOSPHOFRUCTOKINASE 5); 6-phosphofructokinase | chr2:9545547-9548566 FORWARD'	T
'4.2.6'	'glycolysis.plastid branch.pyrophosphate-fructose-6-P phosphotransferase'	Locus26206.1	'at1g12000'; 'pyrophosphate--fructose-6-phosphate 1-phosphotransferase beta subunit, putative / pyrophosphate-dependent 6-phosphofructose-1-kinase, putative | chr1:4049896-4053835 REVERSE'	T
'4.2.6'	'glycolysis.plastid branch.pyrophosphate-fructose-6-P phosphotransferase'	Locus664.1	'at1g12000'; 'pyrophosphate--fructose-6-phosphate 1-phosphotransferase beta subunit, putative / pyrophosphate-dependent 6-phosphofructose-1-kinase, putative | chr1:4049896-4053835 REVERSE'	T
'4.2.6'	'glycolysis.plastid branch.pyrophosphate-fructose-6-P phosphotransferase'	Locus664.2	'at1g12000'; 'pyrophosphate--fructose-6-phosphate 1-phosphotransferase beta subunit, putative / pyrophosphate-dependent 6-phosphofructose-1-kinase, putative | chr1:4049896-4053835 REVERSE'	T
'4.2.6'	'glycolysis.plastid branch.pyrophosphate-fructose-6-P phosphotransferase'	Locus664.3	'at1g12000'; 'pyrophosphate--fructose-6-phosphate 1-phosphotransferase beta subunit, putative / pyrophosphate-dependent 6-phosphofructose-1-kinase, putative | chr1:4049896-4053835 REVERSE'	T
'4.2.6'	'glycolysis.plastid branch.pyrophosphate-fructose-6-P phosphotransferase'	Locus664.4	'at1g12000'; 'pyrophosphate--fructose-6-phosphate 1-phosphotransferase beta subunit, putative / pyrophosphate-dependent 6-phosphofructose-1-kinase, putative | chr1:4049896-4053835 REVERSE'	T
'4.2.6'	'glycolysis.plastid branch.pyrophosphate-fructose-6-P phosphotransferase'	Locus664.6	'at1g12000'; 'pyrophosphate--fructose-6-phosphate 1-phosphotransferase beta subunit, putative / pyrophosphate-dependent 6-phosphofructose-1-kinase, putative | chr1:4049896-4053835 REVERSE'	T
'4.2.6'	'glycolysis.plastid branch.pyrophosphate-fructose-6-P phosphotransferase'	Locus664.7	'at1g12000'; 'pyrophosphate--fructose-6-phosphate 1-phosphotransferase beta subunit, putative / pyrophosphate-dependent 6-phosphofructose-1-kinase, putative | chr1:4049896-4053835 REVERSE'	T
'4.2.6'	'glycolysis.plastid branch.pyrophosphate-fructose-6-P phosphotransferase'	Locus664.8	'at1g12000'; 'pyrophosphate--fructose-6-phosphate 1-phosphotransferase beta subunit, putative / pyrophosphate-dependent 6-phosphofructose-1-kinase, putative | chr1:4049896-4053835 REVERSE'	T
'4.2.6'	'glycolysis.plastid branch.pyrophosphate-fructose-6-P phosphotransferase'	Locus664.5	'at4g04040'; 'Symbols: MEE51 | MEE51 (maternal effect embryo arrest 51); diphosphate-fructose-6-phosphate 1-phosphotransferase | chr4:1939250-1942954 FORWARD'	T
'4.2.13'	'glycolysis.plastid branch.phosphoglycerate mutase'	Locus34527.1	'at1g22170'; 'phosphoglycerate/bisphosphoglycerate mutase family protein | chr1:7826289-7828326 FORWARD'	T
'4.2.15'	'glycolysis.plastid branch.pyruvate kinase (PK)'	Locus6230.1	'at5g56350'; 'pyruvate kinase, putative | chr5:22820006-22822766 REVERSE'	T
'4.2.15'	'glycolysis.plastid branch.pyruvate kinase (PK)'	Locus2803.1	'at5g52920'; 'Symbols: PKP1, PKP-BETA1, PKP2 | PKP-BETA1 (PLASTIDIC PYRUVATE KINASE BETA SUBUNIT 1); pyruvate kinase | chr5:21463538-21466880 FORWARD'	T
'4.2.15'	'glycolysis.plastid branch.pyruvate kinase (PK)'	Locus62.1	'at5g52920'; 'Symbols: PKP1, PKP-BETA1, PKP2 | PKP-BETA1 (PLASTIDIC PYRUVATE KINASE BETA SUBUNIT 1); pyruvate kinase | chr5:21463538-21466880 FORWARD'	T
'4.2.15'	'glycolysis.plastid branch.pyruvate kinase (PK)'	Locus62.2	'at5g52920'; 'Symbols: PKP1, PKP-BETA1, PKP2 | PKP-BETA1 (PLASTIDIC PYRUVATE KINASE BETA SUBUNIT 1); pyruvate kinase | chr5:21463538-21466880 FORWARD'	T
'4.2.15'	'glycolysis.plastid branch.pyruvate kinase (PK)'	Locus62.3	'at5g52920'; 'Symbols: PKP1, PKP-BETA1, PKP2 | PKP-BETA1 (PLASTIDIC PYRUVATE KINASE BETA SUBUNIT 1); pyruvate kinase | chr5:21463538-21466880 FORWARD'	T
'4.2.15'	'glycolysis.plastid branch.pyruvate kinase (PK)'	Locus19013.1	'at3g22960'; 'Symbols: PKP1, PKP-ALPHA | PKP-ALPHA; pyruvate kinase | chr3:8139235-8141985 FORWARD'	T
'4.2.15'	'glycolysis.plastid branch.pyruvate kinase (PK)'	Locus22881.1	'at3g22960'; 'Symbols: PKP1, PKP-ALPHA | PKP-ALPHA; pyruvate kinase | chr3:8139235-8141985 FORWARD'	T
'4.2.15'	'glycolysis.plastid branch.pyruvate kinase (PK)'	Locus3920.1	'at3g22960'; 'Symbols: PKP1, PKP-ALPHA | PKP-ALPHA; pyruvate kinase | chr3:8139235-8141985 FORWARD'	T
'4.2.15'	'glycolysis.plastid branch.pyruvate kinase (PK)'		'at1g32440'; 'Symbols: PKp3 | PKp3 (plastidial pyruvate kinase 3); pyruvate kinase | chr1:11712162-11715112 FORWARD'	T
'4.3'	'glycolysis.unclear/dually targeted'		''; ''	''
'4.3.5'	'glycolysis.unclear/dually targeted.phosphofructokinase (PFK)'		'at1g43766'; 'pseudogene, putative phosphofructokinase beta subunit, similar to pyrophosphate-dependent phosphofructokinase beta subunit GB:AAC67586 GI:3790100 from (Citrus x paradisi); blastp match of 58% identity and 9.9e-12 P-value to GP|3790100|gb|AAC67586.1||AF095520 pyrophosphate-dependent phosphofructokinase beta subunit {Citrus x paradisi} | chr1:16546067-16546415 FORWARD'	T
'4.3.5'	'glycolysis.unclear/dually targeted.phosphofructokinase (PFK)'	Locus1523.2	'at5g56630'; 'Symbols: PFK7 | PFK7 (PHOSPHOFRUCTOKINASE 7); 6-phosphofructokinase | chr5:22923922-22926963 FORWARD'	T
'4.3.5'	'glycolysis.unclear/dually targeted.phosphofructokinase (PFK)'	Locus1523.3	'at5g56630'; 'Symbols: PFK7 | PFK7 (PHOSPHOFRUCTOKINASE 7); 6-phosphofructokinase | chr5:22923922-22926963 FORWARD'	T
'4.3.5'	'glycolysis.unclear/dually targeted.phosphofructokinase (PFK)'	Locus6874.3	'at5g56630'; 'Symbols: PFK7 | PFK7 (PHOSPHOFRUCTOKINASE 7); 6-phosphofructokinase | chr5:22923922-22926963 FORWARD'	T
'4.3.6'	'glycolysis.unclear/dually targeted.pyrophosphate-fructose-6-P phosphotransferase'		'at2g05150'; 'pseudogene, similar to pyrophosphate-dependent phosphofructokinase beta subunit, blastp match of 55% identity and 7.1e-19 P-value to GP|3790100|gb|AAC67586.1||AF095520 pyrophosphate-dependent phosphofructokinase beta subunit {Citrus x paradisi} | chr2:1857570-1857927 FORWARD'	T
'4.3.6'	'glycolysis.unclear/dually targeted.pyrophosphate-fructose-6-P phosphotransferase'		'at4g08876'; 'pyrophosphate--fructose-6-phosphate 1-phosphotransferase-related / pyrophosphate-dependent 6-phosphofructose-1-kinase-related | chr4:5677395-5677728 FORWARD'	T
'4.3.7'	'glycolysis.unclear/dually targeted.fructose-2,6-bisphosphatase (Fru2,6BisPase)'		'at1g40089'; 'pseudogene, putative fructose-2,6-bisphosphatase, similar to fructose-2,6-bisphosphatase GI:13096098 from (Arabidopsis thaliana); blastp match of 75% identity and 5.7e-42 P-value to GP|14149116|dbj|BAB55655.1||AB061797 fructose-6-phosphate 2-kinase/fructose-2,6-bisphosphatase {Bruguiera gymnorrhiza} | chr1:15003026-15004333 REVERSE'	T
'4.3.9'	'glycolysis.unclear/dually targeted.glyceraldehyde 3-phosphate dehydrogenase (GAP-DH)'		'at3g43290'; 'unknown protein | chr3:15230568-15231115 FORWARD'	T
'4.3.11'	'glycolysis.unclear/dually targeted.aldolase'	Locus359.1	'at3g52930'; 'fructose-bisphosphate aldolase, putative | chr3:19626748-19629073 REVERSE'	T
'4.3.11'	'glycolysis.unclear/dually targeted.aldolase'	Locus359.3	'at3g52930'; 'fructose-bisphosphate aldolase, putative | chr3:19626748-19629073 REVERSE'	T
'4.3.11'	'glycolysis.unclear/dually targeted.aldolase'	Locus359.4	'at3g52930'; 'fructose-bisphosphate aldolase, putative | chr3:19626748-19629073 REVERSE'	T
'4.3.11'	'glycolysis.unclear/dually targeted.aldolase'	Locus359.5	'at3g52930'; 'fructose-bisphosphate aldolase, putative | chr3:19626748-19629073 REVERSE'	T
'4.3.11'	'glycolysis.unclear/dually targeted.aldolase'	Locus359.6	'at3g52930'; 'fructose-bisphosphate aldolase, putative | chr3:19626748-19629073 REVERSE'	T
'4.3.11'	'glycolysis.unclear/dually targeted.aldolase'	Locus359.7	'at3g52930'; 'fructose-bisphosphate aldolase, putative | chr3:19626748-19629073 REVERSE'	T
'4.3.11'	'glycolysis.unclear/dually targeted.aldolase'	Locus359.8	'at3g52930'; 'fructose-bisphosphate aldolase, putative | chr3:19626748-19629073 REVERSE'	T
'4.3.11'	'glycolysis.unclear/dually targeted.aldolase'	Locus359.9	'at3g52930'; 'fructose-bisphosphate aldolase, putative | chr3:19626748-19629073 REVERSE'	T
'4.3.13'	'glycolysis.unclear/dually targeted.phosphoglycerate mutase'	Locus10381.2	'at3g50520'; 'phosphoglycerate/bisphosphoglycerate mutase family protein | chr3:18748023-18749593 FORWARD'	T
'4.3.13'	'glycolysis.unclear/dually targeted.phosphoglycerate mutase'	Locus6642.1	'at3g50520'; 'phosphoglycerate/bisphosphoglycerate mutase family protein | chr3:18748023-18749593 FORWARD'	T
'4.3.13'	'glycolysis.unclear/dually targeted.phosphoglycerate mutase'	Locus6642.2	'at3g50520'; 'phosphoglycerate/bisphosphoglycerate mutase family protein | chr3:18748023-18749593 FORWARD'	T
'4.3.13'	'glycolysis.unclear/dually targeted.phosphoglycerate mutase'	Locus9005.1	'at3g50520'; 'phosphoglycerate/bisphosphoglycerate mutase family protein | chr3:18748023-18749593 FORWARD'	T
'4.3.13'	'glycolysis.unclear/dually targeted.phosphoglycerate mutase'	Locus9005.2	'at3g50520'; 'phosphoglycerate/bisphosphoglycerate mutase family protein | chr3:18748023-18749593 FORWARD'	T
'4.3.13'	'glycolysis.unclear/dually targeted.phosphoglycerate mutase'		'at1g09935'; 'phosphoglycerate/bisphosphoglycerate mutase family protein | chr1:3234060-3235530 REVERSE'	T
'4.3.13'	'glycolysis.unclear/dually targeted.phosphoglycerate mutase'		'at1g78050'; 'Symbols: PGM | PGM (PHOSPHOGLYCERATE/BISPHOSPHOGLYCERATE MUTASE); catalytic/ intramolecular transferase, phosphotransferases | chr1:29347581-29349755 FORWARD'	T
'4.3.13'	'glycolysis.unclear/dually targeted.phosphoglycerate mutase'	Locus18827.1	'at5g22620'; 'phosphoglycerate/bisphosphoglycerate mutase family protein | chr5:7517591-7520253 REVERSE'	T
'4.3.13'	'glycolysis.unclear/dually targeted.phosphoglycerate mutase'	Locus29160.1	'at5g22620'; 'phosphoglycerate/bisphosphoglycerate mutase family protein | chr5:7517591-7520253 REVERSE'	T
'4.3.13'	'glycolysis.unclear/dually targeted.phosphoglycerate mutase'	Locus42922.1	'at5g22620'; 'phosphoglycerate/bisphosphoglycerate mutase family protein | chr5:7517591-7520253 REVERSE'	T
'4.3.15'	'glycolysis.unclear/dually targeted.pyruvate kinase (PK)'		'at3g04050'; 'pyruvate kinase, putative | chr3:1049795-1051522 FORWARD'	T
'4.3.17'	'glycolysis.unclear/dually targeted.phospho-enol-pyruvate carboxylase kinase (PEPCK)'	Locus17930.1	'at3g04530'; 'Symbols: PPCK2, PEPCK2 | PPCK2; kinase/ protein serine/threonine kinase | chr3:1221546-1222655 FORWARD'	T
'4.3.17'	'glycolysis.unclear/dually targeted.phospho-enol-pyruvate carboxylase kinase (PEPCK)'	Locus6875.4	'at3g04530'; 'Symbols: PPCK2, PEPCK2 | PPCK2; kinase/ protein serine/threonine kinase | chr3:1221546-1222655 FORWARD'	T
'4.3.17'	'glycolysis.unclear/dually targeted.phospho-enol-pyruvate carboxylase kinase (PEPCK)'	Locus6941.1	'at3g04530'; 'Symbols: PPCK2, PEPCK2 | PPCK2; kinase/ protein serine/threonine kinase | chr3:1221546-1222655 FORWARD'	T
'4.3.17'	'glycolysis.unclear/dually targeted.phospho-enol-pyruvate carboxylase kinase (PEPCK)'	Locus6941.2	'at3g04530'; 'Symbols: PPCK2, PEPCK2 | PPCK2; kinase/ protein serine/threonine kinase | chr3:1221546-1222655 FORWARD'	T
'4.3.17'	'glycolysis.unclear/dually targeted.phospho-enol-pyruvate carboxylase kinase (PEPCK)'	Locus6941.3	'at3g04530'; 'Symbols: PPCK2, PEPCK2 | PPCK2; kinase/ protein serine/threonine kinase | chr3:1221546-1222655 FORWARD'	T
'4.3.17'	'glycolysis.unclear/dually targeted.phospho-enol-pyruvate carboxylase kinase (PEPCK)'	Locus6941.4	'at3g04530'; 'Symbols: PPCK2, PEPCK2 | PPCK2; kinase/ protein serine/threonine kinase | chr3:1221546-1222655 FORWARD'	T
'4.3.17'	'glycolysis.unclear/dually targeted.phospho-enol-pyruvate carboxylase kinase (PEPCK)'	Locus6941.5	'at3g04530'; 'Symbols: PPCK2, PEPCK2 | PPCK2; kinase/ protein serine/threonine kinase | chr3:1221546-1222655 FORWARD'	T
'4.1001'	'glycolysis'		'dihydroxyacetone-p'; 'PS.calvin cyle; photorespiration; glycolysis'	M
'4.1002'	'glycolysis'		'glyceraldehyde-3-p'; 'PS.calvin cyle; photorespiration; glycolysis'	M
'4.1003'	'glycolysis'		'glycerate-1,3-bisp'; 'PS.calvin cyle; photorespiration; glycolysis'	M
'4.1004'	'glycolysis'		'glycerate-3-p'; 'PS.calvin cyle; photorespiration; glycolysis'	M
'4.1005'	'glycolysis'		'p-enolpyruvate'; 'glyclolysis'	M
'4.1006'	'glycolysis'		'pyruvate'; 'glyclolysis'	M
'4.1007'	'glycolysis'		'glycerate-2-p'; 'glyclolysis'	M
'5'	'fermentation'		''; ''	''
'5.1'	'fermentation.LDH'	Locus12770.1	'at4g17260'; 'L-lactate dehydrogenase, putative | chr4:9673991-9675448 FORWARD'	T
'5.1'	'fermentation.LDH'	Locus13355.1	'at4g17260'; 'L-lactate dehydrogenase, putative | chr4:9673991-9675448 FORWARD'	T
'5.1'	'fermentation.LDH'	Locus20540.1	'at4g17260'; 'L-lactate dehydrogenase, putative | chr4:9673991-9675448 FORWARD'	T
'5.2'	'fermentation.PDC'	Locus38040.1	'at5g01320'; 'pyruvate decarboxylase, putative | chr5:129302-131625 REVERSE'	T
'5.2'	'fermentation.PDC'		'at5g01330'; 'Symbols: PDC3 | PDC3 (pyruvate decarboxylase-3); carboxy-lyase/ catalytic/ magnesium ion binding / pyruvate decarboxylase/ thiamin pyrophosphate binding / transferase | chr5:132319-134862 REVERSE'	T
'5.2'	'fermentation.PDC'	Locus14102.1	'at5g17380'; 'pyruvate decarboxylase family protein | chr5:5724759-5726746 REVERSE'	T
'5.2'	'fermentation.PDC'	Locus10981.1	'at4g33070'; 'pyruvate decarboxylase, putative | chr4:15952289-15954771 REVERSE'	T
'5.2'	'fermentation.PDC'	Locus442.11	'at4g33070'; 'pyruvate decarboxylase, putative | chr4:15952289-15954771 REVERSE'	T
'5.2'	'fermentation.PDC'	Locus442.3	'at4g33070'; 'pyruvate decarboxylase, putative | chr4:15952289-15954771 REVERSE'	T
'5.2'	'fermentation.PDC'	Locus442.8	'at4g33070'; 'pyruvate decarboxylase, putative | chr4:15952289-15954771 REVERSE'	T
'5.2'	'fermentation.PDC'	Locus13767.1	'at5g54960'; 'Symbols: PDC2 | PDC2 (pyruvate decarboxylase-2); carboxy-lyase/ catalytic/ magnesium ion binding / pyruvate decarboxylase/ thiamin pyrophosphate binding | chr5:22310687-22312761 REVERSE'	T
'5.2'	'fermentation.PDC'	Locus37128.1	'at5g54960'; 'Symbols: PDC2 | PDC2 (pyruvate decarboxylase-2); carboxy-lyase/ catalytic/ magnesium ion binding / pyruvate decarboxylase/ thiamin pyrophosphate binding | chr5:22310687-22312761 REVERSE'	T
'5.2'	'fermentation.PDC'	Locus442.10	'at5g54960'; 'Symbols: PDC2 | PDC2 (pyruvate decarboxylase-2); carboxy-lyase/ catalytic/ magnesium ion binding / pyruvate decarboxylase/ thiamin pyrophosphate binding | chr5:22310687-22312761 REVERSE'	T
'5.2'	'fermentation.PDC'	Locus442.12	'at5g54960'; 'Symbols: PDC2 | PDC2 (pyruvate decarboxylase-2); carboxy-lyase/ catalytic/ magnesium ion binding / pyruvate decarboxylase/ thiamin pyrophosphate binding | chr5:22310687-22312761 REVERSE'	T
'5.2'	'fermentation.PDC'	Locus442.4	'at5g54960'; 'Symbols: PDC2 | PDC2 (pyruvate decarboxylase-2); carboxy-lyase/ catalytic/ magnesium ion binding / pyruvate decarboxylase/ thiamin pyrophosphate binding | chr5:22310687-22312761 REVERSE'	T
'5.2'	'fermentation.PDC'	Locus442.5	'at5g54960'; 'Symbols: PDC2 | PDC2 (pyruvate decarboxylase-2); carboxy-lyase/ catalytic/ magnesium ion binding / pyruvate decarboxylase/ thiamin pyrophosphate binding | chr5:22310687-22312761 REVERSE'	T
'5.2'	'fermentation.PDC'	Locus442.6	'at5g54960'; 'Symbols: PDC2 | PDC2 (pyruvate decarboxylase-2); carboxy-lyase/ catalytic/ magnesium ion binding / pyruvate decarboxylase/ thiamin pyrophosphate binding | chr5:22310687-22312761 REVERSE'	T
'5.2'	'fermentation.PDC'	Locus442.7	'at5g54960'; 'Symbols: PDC2 | PDC2 (pyruvate decarboxylase-2); carboxy-lyase/ catalytic/ magnesium ion binding / pyruvate decarboxylase/ thiamin pyrophosphate binding | chr5:22310687-22312761 REVERSE'	T
'5.2'	'fermentation.PDC'	Locus442.9	'at5g54960'; 'Symbols: PDC2 | PDC2 (pyruvate decarboxylase-2); carboxy-lyase/ catalytic/ magnesium ion binding / pyruvate decarboxylase/ thiamin pyrophosphate binding | chr5:22310687-22312761 REVERSE'	T
'5.3'	'fermentation.ADH'	Locus211.10	'at1g77120'; 'Symbols: ADH1, ADH, ATADH, ATADH1 | ADH1 (ALCOHOL DEHYDROGENASE 1); alcohol dehydrogenase | chr1:28975394-28977417 FORWARD'	T
'5.3'	'fermentation.ADH'	Locus211.11	'at1g77120'; 'Symbols: ADH1, ADH, ATADH, ATADH1 | ADH1 (ALCOHOL DEHYDROGENASE 1); alcohol dehydrogenase | chr1:28975394-28977417 FORWARD'	T
'5.3'	'fermentation.ADH'	Locus211.12	'at1g77120'; 'Symbols: ADH1, ADH, ATADH, ATADH1 | ADH1 (ALCOHOL DEHYDROGENASE 1); alcohol dehydrogenase | chr1:28975394-28977417 FORWARD'	T
'5.3'	'fermentation.ADH'	Locus211.3	'at1g77120'; 'Symbols: ADH1, ADH, ATADH, ATADH1 | ADH1 (ALCOHOL DEHYDROGENASE 1); alcohol dehydrogenase | chr1:28975394-28977417 FORWARD'	T
'5.3'	'fermentation.ADH'	Locus211.4	'at1g77120'; 'Symbols: ADH1, ADH, ATADH, ATADH1 | ADH1 (ALCOHOL DEHYDROGENASE 1); alcohol dehydrogenase | chr1:28975394-28977417 FORWARD'	T
'5.3'	'fermentation.ADH'	Locus211.6	'at1g77120'; 'Symbols: ADH1, ADH, ATADH, ATADH1 | ADH1 (ALCOHOL DEHYDROGENASE 1); alcohol dehydrogenase | chr1:28975394-28977417 FORWARD'	T
'5.3'	'fermentation.ADH'	Locus211.7	'at1g77120'; 'Symbols: ADH1, ADH, ATADH, ATADH1 | ADH1 (ALCOHOL DEHYDROGENASE 1); alcohol dehydrogenase | chr1:28975394-28977417 FORWARD'	T
'5.3'	'fermentation.ADH'	Locus211.8	'at1g77120'; 'Symbols: ADH1, ADH, ATADH, ATADH1 | ADH1 (ALCOHOL DEHYDROGENASE 1); alcohol dehydrogenase | chr1:28975394-28977417 FORWARD'	T
'5.3'	'fermentation.ADH'	Locus211.9	'at1g77120'; 'Symbols: ADH1, ADH, ATADH, ATADH1 | ADH1 (ALCOHOL DEHYDROGENASE 1); alcohol dehydrogenase | chr1:28975394-28977417 FORWARD'	T
'5.3'	'fermentation.ADH'	Locus26309.1	'at1g77120'; 'Symbols: ADH1, ADH, ATADH, ATADH1 | ADH1 (ALCOHOL DEHYDROGENASE 1); alcohol dehydrogenase | chr1:28975394-28977417 FORWARD'	T
'5.10'	'fermentation.aldehyde dehydrogenase'	Locus18460.1	'at1g44170'; 'Symbols: ALDH3H1, ALDH4 | ALDH3H1 (ALDEHYDE DEHYDROGENASE 3H1); 3-chloroallyl aldehyde dehydrogenase/ aldehyde dehydrogenase (NAD) | chr1:16796400-16800321 REVERSE'	T
'5.10'	'fermentation.aldehyde dehydrogenase'	Locus30446.1	'at1g44170'; 'Symbols: ALDH3H1, ALDH4 | ALDH3H1 (ALDEHYDE DEHYDROGENASE 3H1); 3-chloroallyl aldehyde dehydrogenase/ aldehyde dehydrogenase (NAD) | chr1:16796400-16800321 REVERSE'	T
'5.10'	'fermentation.aldehyde dehydrogenase'	Locus4462.2	'at1g44170'; 'Symbols: ALDH3H1, ALDH4 | ALDH3H1 (ALDEHYDE DEHYDROGENASE 3H1); 3-chloroallyl aldehyde dehydrogenase/ aldehyde dehydrogenase (NAD) | chr1:16796400-16800321 REVERSE'	T
'5.10'	'fermentation.aldehyde dehydrogenase'	Locus4462.5	'at1g44170'; 'Symbols: ALDH3H1, ALDH4 | ALDH3H1 (ALDEHYDE DEHYDROGENASE 3H1); 3-chloroallyl aldehyde dehydrogenase/ aldehyde dehydrogenase (NAD) | chr1:16796400-16800321 REVERSE'	T
'5.10'	'fermentation.aldehyde dehydrogenase'	Locus5941.1	'at1g54100'; 'Symbols: ALDH7B4 | ALDH7B4 (Aldehyde Dehydrogenase 7B4); 3-chloroallyl aldehyde dehydrogenase/ oxidoreductase | chr1:20195264-20199130 REVERSE'	T
'5.10'	'fermentation.aldehyde dehydrogenase'	Locus5941.2	'at1g54100'; 'Symbols: ALDH7B4 | ALDH7B4 (Aldehyde Dehydrogenase 7B4); 3-chloroallyl aldehyde dehydrogenase/ oxidoreductase | chr1:20195264-20199130 REVERSE'	T
'5.10'	'fermentation.aldehyde dehydrogenase'	Locus15438.1	'at4g36250'; 'Symbols: ALDH3F1 | ALDH3F1 (Aldehyde Dehydrogenase 3F1); 3-chloroallyl aldehyde dehydrogenase/ aldehyde dehydrogenase (NAD) | chr4:17150869-17153578 FORWARD'	T
'5.10'	'fermentation.aldehyde dehydrogenase'	Locus26969.1	'at4g36250'; 'Symbols: ALDH3F1 | ALDH3F1 (Aldehyde Dehydrogenase 3F1); 3-chloroallyl aldehyde dehydrogenase/ aldehyde dehydrogenase (NAD) | chr4:17150869-17153578 FORWARD'	T
'5.10'	'fermentation.aldehyde dehydrogenase'	Locus41478.1	'at4g36250'; 'Symbols: ALDH3F1 | ALDH3F1 (Aldehyde Dehydrogenase 3F1); 3-chloroallyl aldehyde dehydrogenase/ aldehyde dehydrogenase (NAD) | chr4:17150869-17153578 FORWARD'	T
'5.10'	'fermentation.aldehyde dehydrogenase'	Locus8466.1	'at4g36250'; 'Symbols: ALDH3F1 | ALDH3F1 (Aldehyde Dehydrogenase 3F1); 3-chloroallyl aldehyde dehydrogenase/ aldehyde dehydrogenase (NAD) | chr4:17150869-17153578 FORWARD'	T
'5.10'	'fermentation.aldehyde dehydrogenase'	Locus8466.2	'at4g36250'; 'Symbols: ALDH3F1 | ALDH3F1 (Aldehyde Dehydrogenase 3F1); 3-chloroallyl aldehyde dehydrogenase/ aldehyde dehydrogenase (NAD) | chr4:17150869-17153578 FORWARD'	T
'5.10'	'fermentation.aldehyde dehydrogenase'	Locus8466.3	'at4g36250'; 'Symbols: ALDH3F1 | ALDH3F1 (Aldehyde Dehydrogenase 3F1); 3-chloroallyl aldehyde dehydrogenase/ aldehyde dehydrogenase (NAD) | chr4:17150869-17153578 FORWARD'	T
'5.10'	'fermentation.aldehyde dehydrogenase'	Locus2131.2	'at3g48000'; 'Symbols: ALDH2B4, ALDH2, ALDH2A | ALDH2B4 (ALDEHYDE DEHYDROGENASE 2B4); 3-chloroallyl aldehyde dehydrogenase/ ATP binding / aldehyde dehydrogenase (NAD) | chr3:17716867-17720020 REVERSE'	T
'5.10'	'fermentation.aldehyde dehydrogenase'	Locus2131.3	'at3g48000'; 'Symbols: ALDH2B4, ALDH2, ALDH2A | ALDH2B4 (ALDEHYDE DEHYDROGENASE 2B4); 3-chloroallyl aldehyde dehydrogenase/ ATP binding / aldehyde dehydrogenase (NAD) | chr3:17716867-17720020 REVERSE'	T
'5.10'	'fermentation.aldehyde dehydrogenase'	Locus2131.4	'at3g48000'; 'Symbols: ALDH2B4, ALDH2, ALDH2A | ALDH2B4 (ALDEHYDE DEHYDROGENASE 2B4); 3-chloroallyl aldehyde dehydrogenase/ ATP binding / aldehyde dehydrogenase (NAD) | chr3:17716867-17720020 REVERSE'	T
'5.10'	'fermentation.aldehyde dehydrogenase'	Locus2131.5	'at3g48000'; 'Symbols: ALDH2B4, ALDH2, ALDH2A | ALDH2B4 (ALDEHYDE DEHYDROGENASE 2B4); 3-chloroallyl aldehyde dehydrogenase/ ATP binding / aldehyde dehydrogenase (NAD) | chr3:17716867-17720020 REVERSE'	T
'5.10'	'fermentation.aldehyde dehydrogenase'	Locus2131.7	'at3g48000'; 'Symbols: ALDH2B4, ALDH2, ALDH2A | ALDH2B4 (ALDEHYDE DEHYDROGENASE 2B4); 3-chloroallyl aldehyde dehydrogenase/ ATP binding / aldehyde dehydrogenase (NAD) | chr3:17716867-17720020 REVERSE'	T
'5.10'	'fermentation.aldehyde dehydrogenase'	Locus2131.9	'at3g48000'; 'Symbols: ALDH2B4, ALDH2, ALDH2A | ALDH2B4 (ALDEHYDE DEHYDROGENASE 2B4); 3-chloroallyl aldehyde dehydrogenase/ ATP binding / aldehyde dehydrogenase (NAD) | chr3:17716867-17720020 REVERSE'	T
'5.10'	'fermentation.aldehyde dehydrogenase'	Locus6363.1	'at1g23800'; 'Symbols: ALDH2B7, ALDH2B | ALDH2B7; 3-chloroallyl aldehyde dehydrogenase/ aldehyde dehydrogenase (NAD) | chr1:8412051-8414879 REVERSE'	T
'5.10'	'fermentation.aldehyde dehydrogenase'	Locus6363.2	'at1g23800'; 'Symbols: ALDH2B7, ALDH2B | ALDH2B7; 3-chloroallyl aldehyde dehydrogenase/ aldehyde dehydrogenase (NAD) | chr1:8412051-8414879 REVERSE'	T
'5.10'	'fermentation.aldehyde dehydrogenase'	Locus6363.3	'at1g23800'; 'Symbols: ALDH2B7, ALDH2B | ALDH2B7; 3-chloroallyl aldehyde dehydrogenase/ aldehyde dehydrogenase (NAD) | chr1:8412051-8414879 REVERSE'	T
'5.10'	'fermentation.aldehyde dehydrogenase'	Locus3294.1	'at3g24503'; 'Symbols: ALDH2C4, ALDH1A, REF1 | ALDH2C4; 3-chloroallyl aldehyde dehydrogenase/ aldehyde dehydrogenase (NAD)/ coniferyl-aldehyde dehydrogenase | chr3:8919560-8923073 REVERSE'	T
'5.10'	'fermentation.aldehyde dehydrogenase'	Locus9292.1	'at3g24503'; 'Symbols: ALDH2C4, ALDH1A, REF1 | ALDH2C4; 3-chloroallyl aldehyde dehydrogenase/ aldehyde dehydrogenase (NAD)/ coniferyl-aldehyde dehydrogenase | chr3:8919560-8923073 REVERSE'	T
'5.10'	'fermentation.aldehyde dehydrogenase'	Locus9292.2	'at3g24503'; 'Symbols: ALDH2C4, ALDH1A, REF1 | ALDH2C4; 3-chloroallyl aldehyde dehydrogenase/ aldehyde dehydrogenase (NAD)/ coniferyl-aldehyde dehydrogenase | chr3:8919560-8923073 REVERSE'	T
'5.10'	'fermentation.aldehyde dehydrogenase'	Locus9292.3	'at3g24503'; 'Symbols: ALDH2C4, ALDH1A, REF1 | ALDH2C4; 3-chloroallyl aldehyde dehydrogenase/ aldehyde dehydrogenase (NAD)/ coniferyl-aldehyde dehydrogenase | chr3:8919560-8923073 REVERSE'	T
'5.10'	'fermentation.aldehyde dehydrogenase'	Locus4462.1	'at4g34240'; 'Symbols: ALDH3I1, ALDH3 | ALDH3I1 (ALDEHYDE DEHYDROGENASE 3|1); 3-chloroallyl aldehyde dehydrogenase/ aldehyde dehydrogenase (NAD) | chr4:16389620-16392824 FORWARD'	T
'5.10'	'fermentation.aldehyde dehydrogenase'	Locus4462.3	'at4g34240'; 'Symbols: ALDH3I1, ALDH3 | ALDH3I1 (ALDEHYDE DEHYDROGENASE 3|1); 3-chloroallyl aldehyde dehydrogenase/ aldehyde dehydrogenase (NAD) | chr4:16389620-16392824 FORWARD'	T
'5.10'	'fermentation.aldehyde dehydrogenase'	Locus4462.4	'at4g34240'; 'Symbols: ALDH3I1, ALDH3 | ALDH3I1 (ALDEHYDE DEHYDROGENASE 3|1); 3-chloroallyl aldehyde dehydrogenase/ aldehyde dehydrogenase (NAD) | chr4:16389620-16392824 FORWARD'	T
'5.1001'	'fermentation'		'lactate'; 'fermentation'	M
'5.1002'	'fermentation'		'alanine'; 'amino acid synthesis.alanine; amino acid degradation.alanine; amino acid degradation.tryptophan; Co-factor metabolism; fermentation'	M
'6'	'gluconeogenese/ glyoxylate cycle'	Locus7511.1	'at3g16910'; 'Symbols: AAE7, ACN1 | AAE7 (ACYL-ACTIVATING ENZYME 7); AMP binding / acetate-CoA ligase | chr3:5773055-5775501 REVERSE'	T
'6'	'gluconeogenese/ glyoxylate cycle'	Locus7511.2	'at3g16910'; 'Symbols: AAE7, ACN1 | AAE7 (ACYL-ACTIVATING ENZYME 7); AMP binding / acetate-CoA ligase | chr3:5773055-5775501 REVERSE'	T
'6'	'gluconeogenese/ glyoxylate cycle'	Locus7511.3	'at3g16910'; 'Symbols: AAE7, ACN1 | AAE7 (ACYL-ACTIVATING ENZYME 7); AMP binding / acetate-CoA ligase | chr3:5773055-5775501 REVERSE'	T
'6'	'gluconeogenese/ glyoxylate cycle'	Locus7511.4	'at3g16910'; 'Symbols: AAE7, ACN1 | AAE7 (ACYL-ACTIVATING ENZYME 7); AMP binding / acetate-CoA ligase | chr3:5773055-5775501 REVERSE'	T
'6'	'gluconeogenese/ glyoxylate cycle'	Locus7970.1	'at3g16910'; 'Symbols: AAE7, ACN1 | AAE7 (ACYL-ACTIVATING ENZYME 7); AMP binding / acetate-CoA ligase | chr3:5773055-5775501 REVERSE'	T
'6'	'gluconeogenese/ glyoxylate cycle'	Locus7970.2	'at3g16910'; 'Symbols: AAE7, ACN1 | AAE7 (ACYL-ACTIVATING ENZYME 7); AMP binding / acetate-CoA ligase | chr3:5773055-5775501 REVERSE'	T
'6'	'gluconeogenese/ glyoxylate cycle'	Locus7970.3	'at3g16910'; 'Symbols: AAE7, ACN1 | AAE7 (ACYL-ACTIVATING ENZYME 7); AMP binding / acetate-CoA ligase | chr3:5773055-5775501 REVERSE'	T
'6.1'	'gluconeogenese/ glyoxylate cycle.citrate synthase'		'at3g58750'; 'Symbols: CSY2 | CSY2 (citrate synthase 2); citrate (SI)-synthase | chr3:21724314-21727690 REVERSE'	T
'6.1'	'gluconeogenese/ glyoxylate cycle.citrate synthase'	Locus1170.1	'at2g42790'; 'Symbols: CSY3 | CSY3 (citrate synthase 3); citrate (SI)-synthase | chr2:17801471-17806049 REVERSE'	T
'6.1'	'gluconeogenese/ glyoxylate cycle.citrate synthase'		'at3g58740'; 'Symbols: CSY1 | CSY1 (CITRATE SYNTHASE 1); citrate (SI)-synthase/ transferase, transferring acyl groups, acyl groups converted into alkyl on transfer | chr3:21720773-21723790 REVERSE'	T
'6.2'	'gluconeogenese/ glyoxylate cycle.malate synthase'	Locus46472.1	'at5g03860'; 'Symbols: MLS | MLS (MALATE SYNTHASE); malate synthase | chr5:1032103-1034570 REVERSE'	T
'6.3'	'gluconeogenesis.Malate DH'	Locus21690.1	'at5g09660'; 'Symbols: PMDH2 | PMDH2 (peroxisomal NAD-malate dehydrogenase 2); malate dehydrogenase | chr5:2993444-2995675 REVERSE'	T
'6.3'	'gluconeogenesis.Malate DH'	Locus1851.1	'at2g22780'; 'Symbols: PMDH1 | PMDH1 (PEROXISOMAL NAD-MALATE DEHYDROGENASE 1); L-malate dehydrogenase/ binding / catalytic/ malate dehydrogenase/ oxidoreductase/ oxidoreductase, acting on the CH-OH group of donors, NAD or NADP as acceptor | chr2:9689415-9692154 REVERSE'	T
'6.4'	'gluconeogenese/ glyoxylate cycle.PEPCK'		'at5g28996'; 'pseudogene, similar to ATP-dependent phosphoenolpyruvate carboxykinase, blastp match of 83% identity and 1.2e-13 P-value to GP|6707571|gb|AAF25671.1|AF212109_1|AF212109 ATP-dependent phosphoenolpyruvate carboxykinase {Medicago sativa} | chr5:11020537-11020788 REVERSE'	T
'6.4'	'gluconeogenese/ glyoxylate cycle.PEPCK'		'at2g14840'; 'pseudogene, similar to phosphoenolpyruvate carboxykinase, similar to GB:L31899; frameshift at base 16259 possibly caused by a base a pair deletion.; blastp match of 72% identity and 3.7e-81 P-value to GP|13785471|dbj|BAB43909.1||AB050473 phosphoenolpyruvate carboxykinase {Flaveria pringlei} | chr2:6371902-6373082 FORWARD'	T
'6.4'	'gluconeogenese/ glyoxylate cycle.PEPCK'		'at5g65690'; 'Symbols: PCK2, PEPCK | PCK2 (PHOSPHOENOLPYRUVATE CARBOXYKINASE 2); ATP binding / phosphoenolpyruvate carboxykinase (ATP)/ phosphoenolpyruvate carboxykinase/ purine nucleotide binding | chr5:26266340-26269616 FORWARD'	T
'6.4'	'gluconeogenese/ glyoxylate cycle.PEPCK'	Locus13100.1	'at4g37870'; 'Symbols: PCK1, PEPCK | PCK1 (PHOSPHOENOLPYRUVATE CARBOXYKINASE 1); ATP binding / phosphoenolpyruvate carboxykinase (ATP)/ phosphoenolpyruvate carboxykinase/ purine nucleotide binding | chr4:17802694-17806539 REVERSE'	T
'6.4'	'gluconeogenese/ glyoxylate cycle.PEPCK'	Locus6212.1	'at4g37870'; 'Symbols: PCK1, PEPCK | PCK1 (PHOSPHOENOLPYRUVATE CARBOXYKINASE 1); ATP binding / phosphoenolpyruvate carboxykinase (ATP)/ phosphoenolpyruvate carboxykinase/ purine nucleotide binding | chr4:17802694-17806539 REVERSE'	T
'6.4'	'gluconeogenese/ glyoxylate cycle.PEPCK'	Locus6212.2	'at4g37870'; 'Symbols: PCK1, PEPCK | PCK1 (PHOSPHOENOLPYRUVATE CARBOXYKINASE 1); ATP binding / phosphoenolpyruvate carboxykinase (ATP)/ phosphoenolpyruvate carboxykinase/ purine nucleotide binding | chr4:17802694-17806539 REVERSE'	T
'6.5'	'gluconeogenese/ glyoxylate cycle.pyruvate dikinase'	Locus15488.1	'at4g15530'; 'Symbols: PPDK | PPDK (pyruvate orthophosphate dikinase); kinase/ pyruvate, phosphate dikinase | chr4:8864828-8870801 REVERSE'	T
'6.5'	'gluconeogenese/ glyoxylate cycle.pyruvate dikinase'	Locus17122.1	'at4g15530'; 'Symbols: PPDK | PPDK (pyruvate orthophosphate dikinase); kinase/ pyruvate, phosphate dikinase | chr4:8864828-8870801 REVERSE'	T
'6.5'	'gluconeogenese/ glyoxylate cycle.pyruvate dikinase'	Locus31397.1	'at4g15530'; 'Symbols: PPDK | PPDK (pyruvate orthophosphate dikinase); kinase/ pyruvate, phosphate dikinase | chr4:8864828-8870801 REVERSE'	T
'6.5'	'gluconeogenese/ glyoxylate cycle.pyruvate dikinase'	Locus49713.1	'at4g15530'; 'Symbols: PPDK | PPDK (pyruvate orthophosphate dikinase); kinase/ pyruvate, phosphate dikinase | chr4:8864828-8870801 REVERSE'	T
'6.5'	'gluconeogenese/ glyoxylate cycle.pyruvate dikinase'	Locus50939.1	'at4g15530'; 'Symbols: PPDK | PPDK (pyruvate orthophosphate dikinase); kinase/ pyruvate, phosphate dikinase | chr4:8864828-8870801 REVERSE'	T
'6.9'	'gluconeogenese/ glyoxylate cycle.isocitrate lyase'		'at3g21720'; 'Symbols: ICL | ICL (ISOCITRATE LYASE); catalytic/ isocitrate lyase | chr3:7652487-7656011 REVERSE'	T
'7'	'OPP'		''; ''	''
'7.1'	'OPP.oxidative PP'		''; ''	''
'7.1.1'	'OPP.oxidative PP.G6PD'		'at3g27300'; 'Symbols: G6PD5 | G6PD5 (glucose-6-phosphate dehydrogenase 5); glucose-6-phosphate dehydrogenase | chr3:10083049-10086696 REVERSE'	T
'7.1.1'	'OPP.oxidative PP.G6PD'		'at1g24280'; 'Symbols: G6PD3 | G6PD3 (GLUCOSE-6-PHOSPHATE DEHYDROGENASE 3); glucose-6-phosphate dehydrogenase | chr1:8609445-8612580 FORWARD'	T
'7.1.1'	'OPP.oxidative PP.G6PD'	Locus18039.1	'at5g35790'; 'Symbols: G6PD1 | G6PD1 (GLUCOSE-6-PHOSPHATE DEHYDROGENASE 1); glucose-6-phosphate dehydrogenase | chr5:13956690-13959753 REVERSE'	T
'7.1.1'	'OPP.oxidative PP.G6PD'	Locus36733.1	'at5g35790'; 'Symbols: G6PD1 | G6PD1 (GLUCOSE-6-PHOSPHATE DEHYDROGENASE 1); glucose-6-phosphate dehydrogenase | chr5:13956690-13959753 REVERSE'	T
'7.1.1'	'OPP.oxidative PP.G6PD'	Locus5973.1	'at5g40760'; 'Symbols: G6PD6 | G6PD6 (GLUCOSE-6-PHOSPHATE DEHYDROGENASE 6); glucose-6-phosphate dehydrogenase | chr5:16310748-16314774 FORWARD'	T
'7.1.1'	'OPP.oxidative PP.G6PD'	Locus5973.2	'at5g40760'; 'Symbols: G6PD6 | G6PD6 (GLUCOSE-6-PHOSPHATE DEHYDROGENASE 6); glucose-6-phosphate dehydrogenase | chr5:16310748-16314774 FORWARD'	T
'7.1.1'	'OPP.oxidative PP.G6PD'	Locus5973.3	'at5g40760'; 'Symbols: G6PD6 | G6PD6 (GLUCOSE-6-PHOSPHATE DEHYDROGENASE 6); glucose-6-phosphate dehydrogenase | chr5:16310748-16314774 FORWARD'	T
'7.1.1'	'OPP.oxidative PP.G6PD'	Locus8749.1	'at5g40760'; 'Symbols: G6PD6 | G6PD6 (GLUCOSE-6-PHOSPHATE DEHYDROGENASE 6); glucose-6-phosphate dehydrogenase | chr5:16310748-16314774 FORWARD'	T
'7.1.1'	'OPP.oxidative PP.G6PD'	Locus8749.2	'at5g40760'; 'Symbols: G6PD6 | G6PD6 (GLUCOSE-6-PHOSPHATE DEHYDROGENASE 6); glucose-6-phosphate dehydrogenase | chr5:16310748-16314774 FORWARD'	T
'7.1.1'	'OPP.oxidative PP.G6PD'	Locus8749.3	'at5g40760'; 'Symbols: G6PD6 | G6PD6 (GLUCOSE-6-PHOSPHATE DEHYDROGENASE 6); glucose-6-phosphate dehydrogenase | chr5:16310748-16314774 FORWARD'	T
'7.1.1'	'OPP.oxidative PP.G6PD'	Locus97.1	'at5g40760'; 'Symbols: G6PD6 | G6PD6 (GLUCOSE-6-PHOSPHATE DEHYDROGENASE 6); glucose-6-phosphate dehydrogenase | chr5:16310748-16314774 FORWARD'	T
'7.1.1'	'OPP.oxidative PP.G6PD'	Locus97.2	'at5g40760'; 'Symbols: G6PD6 | G6PD6 (GLUCOSE-6-PHOSPHATE DEHYDROGENASE 6); glucose-6-phosphate dehydrogenase | chr5:16310748-16314774 FORWARD'	T
'7.1.1'	'OPP.oxidative PP.G6PD'	Locus97.4	'at5g40760'; 'Symbols: G6PD6 | G6PD6 (GLUCOSE-6-PHOSPHATE DEHYDROGENASE 6); glucose-6-phosphate dehydrogenase | chr5:16310748-16314774 FORWARD'	T
'7.1.1'	'OPP.oxidative PP.G6PD'	Locus14749.1	'at1g09420'; 'Symbols: G6PD4 | G6PD4 (GLUCOSE-6-PHOSPHATE DEHYDROGENASE 4); glucose-6-phosphate dehydrogenase | chr1:3038462-3041819 REVERSE'	T
'7.1.1'	'OPP.oxidative PP.G6PD'	Locus14749.2	'at1g09420'; 'Symbols: G6PD4 | G6PD4 (GLUCOSE-6-PHOSPHATE DEHYDROGENASE 4); glucose-6-phosphate dehydrogenase | chr1:3038462-3041819 REVERSE'	T
'7.1.1'	'OPP.oxidative PP.G6PD'	Locus14749.3	'at1g09420'; 'Symbols: G6PD4 | G6PD4 (GLUCOSE-6-PHOSPHATE DEHYDROGENASE 4); glucose-6-phosphate dehydrogenase | chr1:3038462-3041819 REVERSE'	T
'7.1.1'	'OPP.oxidative PP.G6PD'	Locus14749.4	'at1g09420'; 'Symbols: G6PD4 | G6PD4 (GLUCOSE-6-PHOSPHATE DEHYDROGENASE 4); glucose-6-phosphate dehydrogenase | chr1:3038462-3041819 REVERSE'	T
'7.1.1'	'OPP.oxidative PP.G6PD'	Locus14749.6	'at1g09420'; 'Symbols: G6PD4 | G6PD4 (GLUCOSE-6-PHOSPHATE DEHYDROGENASE 4); glucose-6-phosphate dehydrogenase | chr1:3038462-3041819 REVERSE'	T
'7.1.1'	'OPP.oxidative PP.G6PD'	Locus19259.1	'at5g13110'; 'Symbols: G6PD2 | G6PD2 (GLUCOSE-6-PHOSPHATE DEHYDROGENASE 2); glucose-6-phosphate dehydrogenase | chr5:4158811-4161820 FORWARD'	T
'7.1.1'	'OPP.oxidative PP.G6PD'	Locus19377.1	'at5g13110'; 'Symbols: G6PD2 | G6PD2 (GLUCOSE-6-PHOSPHATE DEHYDROGENASE 2); glucose-6-phosphate dehydrogenase | chr5:4158811-4161820 FORWARD'	T
'7.1.2'	'OPP.oxidative PP.6-phosphogluconolactonase'	Locus13090.1	'at1g13700'; 'glucosamine/galactosamine-6-phosphate isomerase family protein | chr1:4694372-4696023 REVERSE'	T
'7.1.2'	'OPP.oxidative PP.6-phosphogluconolactonase'	Locus13090.2	'at1g13700'; 'glucosamine/galactosamine-6-phosphate isomerase family protein | chr1:4694372-4696023 REVERSE'	T
'7.1.2'	'OPP.oxidative PP.6-phosphogluconolactonase'	Locus232.1	'at1g13700'; 'glucosamine/galactosamine-6-phosphate isomerase family protein | chr1:4694372-4696023 REVERSE'	T
'7.1.2'	'OPP.oxidative PP.6-phosphogluconolactonase'	Locus232.2	'at1g13700'; 'glucosamine/galactosamine-6-phosphate isomerase family protein | chr1:4694372-4696023 REVERSE'	T
'7.1.2'	'OPP.oxidative PP.6-phosphogluconolactonase'	Locus232.3	'at1g13700'; 'glucosamine/galactosamine-6-phosphate isomerase family protein | chr1:4694372-4696023 REVERSE'	T
'7.1.2'	'OPP.oxidative PP.6-phosphogluconolactonase'	Locus232.4	'at1g13700'; 'glucosamine/galactosamine-6-phosphate isomerase family protein | chr1:4694372-4696023 REVERSE'	T
'7.1.2'	'OPP.oxidative PP.6-phosphogluconolactonase'	Locus232.5	'at1g13700'; 'glucosamine/galactosamine-6-phosphate isomerase family protein | chr1:4694372-4696023 REVERSE'	T
'7.1.2'	'OPP.oxidative PP.6-phosphogluconolactonase'	Locus232.6	'at1g13700'; 'glucosamine/galactosamine-6-phosphate isomerase family protein | chr1:4694372-4696023 REVERSE'	T
'7.1.2'	'OPP.oxidative PP.6-phosphogluconolactonase'	Locus232.7	'at1g13700'; 'glucosamine/galactosamine-6-phosphate isomerase family protein | chr1:4694372-4696023 REVERSE'	T
'7.1.2'	'OPP.oxidative PP.6-phosphogluconolactonase'		'at3g49360'; 'glucosamine/galactosamine-6-phosphate isomerase family protein | chr3:18303046-18304416 REVERSE'	T
'7.1.2'	'OPP.oxidative PP.6-phosphogluconolactonase'		'at5g24410'; 'glucosamine/galactosamine-6-phosphate isomerase-related | chr5:8332473-8334066 REVERSE'	T
'7.1.2'	'OPP.oxidative PP.6-phosphogluconolactonase'	Locus1229.1	'at5g24400'; 'Symbols: emb2024 | emb2024 (embryo defective 2024); 6-phosphogluconolactonase/ catalytic | chr5:8330315-8331837 REVERSE'	T
'7.1.2'	'OPP.oxidative PP.6-phosphogluconolactonase'	Locus1229.2	'at5g24400'; 'Symbols: emb2024 | emb2024 (embryo defective 2024); 6-phosphogluconolactonase/ catalytic | chr5:8330315-8331837 REVERSE'	T
'7.1.2'	'OPP.oxidative PP.6-phosphogluconolactonase'	Locus1229.3	'at5g24400'; 'Symbols: emb2024 | emb2024 (embryo defective 2024); 6-phosphogluconolactonase/ catalytic | chr5:8330315-8331837 REVERSE'	T
'7.1.2'	'OPP.oxidative PP.6-phosphogluconolactonase'	Locus1229.4	'at5g24400'; 'Symbols: emb2024 | emb2024 (embryo defective 2024); 6-phosphogluconolactonase/ catalytic | chr5:8330315-8331837 REVERSE'	T
'7.1.2'	'OPP.oxidative PP.6-phosphogluconolactonase'	Locus21787.1	'at5g24400'; 'Symbols: emb2024 | emb2024 (embryo defective 2024); 6-phosphogluconolactonase/ catalytic | chr5:8330315-8331837 REVERSE'	T
'7.1.2'	'OPP.oxidative PP.6-phosphogluconolactonase'	Locus35543.1	'at5g24400'; 'Symbols: emb2024 | emb2024 (embryo defective 2024); 6-phosphogluconolactonase/ catalytic | chr5:8330315-8331837 REVERSE'	T
'7.1.2'	'OPP.oxidative PP.6-phosphogluconolactonase'		'at5g24420'; 'glucosamine/galactosamine-6-phosphate isomerase-related | chr5:8336614-8338008 REVERSE'	T
'7.1.3'	'OPP.oxidative PP.6-phosphogluconate dehydrogenase'		'at1g64190'; '6-phosphogluconate dehydrogenase family protein | chr1:23825328-23827136 REVERSE'	T
'7.1.3'	'OPP.oxidative PP.6-phosphogluconate dehydrogenase'	Locus31728.1	'at1g17650'; 'Symbols: GLYR2, GR2 | GLYR2 (GLYOXYLATE REDUCTASE 2); glyoxylate reductase (NADP)/ phosphogluconate dehydrogenase (decarboxylating) | chr1:6069477-6072012 REVERSE'	T
'7.1.3'	'OPP.oxidative PP.6-phosphogluconate dehydrogenase'	Locus11984.1	'at4g29120'; '6-phosphogluconate dehydrogenase NAD-binding domain-containing protein | chr4:14350858-14352059 FORWARD'	T
'7.1.3'	'OPP.oxidative PP.6-phosphogluconate dehydrogenase'	Locus11984.2	'at4g29120'; '6-phosphogluconate dehydrogenase NAD-binding domain-containing protein | chr4:14350858-14352059 FORWARD'	T
'7.1.3'	'OPP.oxidative PP.6-phosphogluconate dehydrogenase'	Locus11984.3	'at4g29120'; '6-phosphogluconate dehydrogenase NAD-binding domain-containing protein | chr4:14350858-14352059 FORWARD'	T
'7.1.3'	'OPP.oxidative PP.6-phosphogluconate dehydrogenase'	Locus23443.1	'at4g29120'; '6-phosphogluconate dehydrogenase NAD-binding domain-containing protein | chr4:14350858-14352059 FORWARD'	T
'7.1.3'	'OPP.oxidative PP.6-phosphogluconate dehydrogenase'	Locus40789.1	'at4g29120'; '6-phosphogluconate dehydrogenase NAD-binding domain-containing protein | chr4:14350858-14352059 FORWARD'	T
'7.1.3'	'OPP.oxidative PP.6-phosphogluconate dehydrogenase'	Locus4939.1	'at3g02360'; '6-phosphogluconate dehydrogenase family protein | chr3:482028-484147 FORWARD'	T
'7.1.3'	'OPP.oxidative PP.6-phosphogluconate dehydrogenase'	Locus4939.2	'at3g02360'; '6-phosphogluconate dehydrogenase family protein | chr3:482028-484147 FORWARD'	T
'7.1.3'	'OPP.oxidative PP.6-phosphogluconate dehydrogenase'	Locus4939.3	'at3g02360'; '6-phosphogluconate dehydrogenase family protein | chr3:482028-484147 FORWARD'	T
'7.1.3'	'OPP.oxidative PP.6-phosphogluconate dehydrogenase'	Locus4939.4	'at3g02360'; '6-phosphogluconate dehydrogenase family protein | chr3:482028-484147 FORWARD'	T
'7.1.3'	'OPP.oxidative PP.6-phosphogluconate dehydrogenase'	Locus4939.5	'at3g02360'; '6-phosphogluconate dehydrogenase family protein | chr3:482028-484147 FORWARD'	T
'7.1.3'	'OPP.oxidative PP.6-phosphogluconate dehydrogenase'	Locus4939.6	'at3g02360'; '6-phosphogluconate dehydrogenase family protein | chr3:482028-484147 FORWARD'	T
'7.1.3'	'OPP.oxidative PP.6-phosphogluconate dehydrogenase'		'at1g71170'; '6-phosphogluconate dehydrogenase NAD-binding domain-containing protein | chr1:26830669-26832099 FORWARD'	T
'7.1.3'	'OPP.oxidative PP.6-phosphogluconate dehydrogenase'	Locus5286.1	'at5g41670'; '6-phosphogluconate dehydrogenase family protein | chr5:16665283-16667171 REVERSE'	T
'7.1.3'	'OPP.oxidative PP.6-phosphogluconate dehydrogenase'	Locus34323.1	'at1g71180'; '6-phosphogluconate dehydrogenase NAD-binding domain-containing protein | chr1:26832335-26833709 FORWARD'	T
'7.1.3'	'OPP.oxidative PP.6-phosphogluconate dehydrogenase'	Locus6888.1	'at3g25530'; 'Symbols: GHBDH, ATGHBDH, GLYR1, GR1 | GLYR1 (GLYOXYLATE REDUCTASE 1); 3-hydroxybutyrate dehydrogenase/ phosphogluconate dehydrogenase (decarboxylating) | chr3:9271800-9273615 REVERSE'	T
'7.1.3'	'OPP.oxidative PP.6-phosphogluconate dehydrogenase'	Locus6888.2	'at3g25530'; 'Symbols: GHBDH, ATGHBDH, GLYR1, GR1 | GLYR1 (GLYOXYLATE REDUCTASE 1); 3-hydroxybutyrate dehydrogenase/ phosphogluconate dehydrogenase (decarboxylating) | chr3:9271800-9273615 REVERSE'	T
'7.1.1001'	'OPP.oxidative PP'		'gluconate-6-p'; 'OPP.oxidative PP'	M
'7.2'	'OPP.non-reductive PP'		''; ''	''
'7.2.1'	'OPP.non-reductive PP.transketolase'	Locus1071.1	'at3g60750'; 'transketolase, putative | chr3:22453719-22457152 FORWARD'	T
'7.2.1'	'OPP.non-reductive PP.transketolase'	Locus1071.2	'at3g60750'; 'transketolase, putative | chr3:22453719-22457152 FORWARD'	T
'7.2.1'	'OPP.non-reductive PP.transketolase'	Locus1071.3	'at3g60750'; 'transketolase, putative | chr3:22453719-22457152 FORWARD'	T
'7.2.1'	'OPP.non-reductive PP.transketolase'	Locus1071.5	'at3g60750'; 'transketolase, putative | chr3:22453719-22457152 FORWARD'	T
'7.2.1'	'OPP.non-reductive PP.transketolase'	Locus1071.6	'at3g60750'; 'transketolase, putative | chr3:22453719-22457152 FORWARD'	T
'7.2.1'	'OPP.non-reductive PP.transketolase'	Locus9236.1	'at3g60750'; 'transketolase, putative | chr3:22453719-22457152 FORWARD'	T
'7.2.1'	'OPP.non-reductive PP.transketolase'		'at2g45290'; 'transketolase, putative | chr2:18672682-18675906 FORWARD'	T
'7.2.1'	'OPP.non-reductive PP.transketolase'		'at4g00114'; 'pseudogene of transketolase | chr4:40862-41383 REVERSE'	T
'7.2.2'	'OPP.non-reductive PP.transaldolase'	Locus1886.1	'at1g12230'; 'transaldolase, putative | chr1:4148033-4151025 FORWARD'	T
'7.2.2'	'OPP.non-reductive PP.transaldolase'	Locus1886.2	'at1g12230'; 'transaldolase, putative | chr1:4148033-4151025 FORWARD'	T
'7.2.2'	'OPP.non-reductive PP.transaldolase'	Locus320.1	'at5g13420'; 'transaldolase, putative | chr5:4301792-4304312 REVERSE'	T
'7.2.2'	'OPP.non-reductive PP.transaldolase'	Locus320.3	'at5g13420'; 'transaldolase, putative | chr5:4301792-4304312 REVERSE'	T
'7.2.2'	'OPP.non-reductive PP.transaldolase'	Locus320.4	'at5g13420'; 'transaldolase, putative | chr5:4301792-4304312 REVERSE'	T
'7.2.2'	'OPP.non-reductive PP.transaldolase'	Locus320.9	'at5g13420'; 'transaldolase, putative | chr5:4301792-4304312 REVERSE'	T
'7.2.3'	'OPP.non-reductive PP.ribulose-phosphate 3-epimerase'	Locus515.1	'at3g01850'; 'ribulose-phosphate 3-epimerase, cytosolic, putative / pentose-5-phosphate 3-epimerase, putative | chr3:299987-302038 REVERSE'	T
'7.2.3'	'OPP.non-reductive PP.ribulose-phosphate 3-epimerase'	Locus515.2	'at3g01850'; 'ribulose-phosphate 3-epimerase, cytosolic, putative / pentose-5-phosphate 3-epimerase, putative | chr3:299987-302038 REVERSE'	T
'7.2.3'	'OPP.non-reductive PP.ribulose-phosphate 3-epimerase'		'at1g63290'; 'ribulose-phosphate 3-epimerase, cytosolic, putative / pentose-5-phosphate 3-epimerase, putative | chr1:23471849-23473639 REVERSE'	T
'7.2.4'	'OPP.non-reductive PP.ribose 5-phosphate isomerase'	Locus31022.1	'at5g44520'; 'ribose 5-phosphate isomerase-related | chr5:17934287-17936527 REVERSE'	T
'7.2.4'	'OPP.non-reductive PP.ribose 5-phosphate isomerase'	Locus41354.1	'at5g44520'; 'ribose 5-phosphate isomerase-related | chr5:17934287-17936527 REVERSE'	T
'7.2.4'	'OPP.non-reductive PP.ribose 5-phosphate isomerase'	Locus9426.1	'at3g04790'; 'ribose 5-phosphate isomerase-related | chr3:1313316-1315243 FORWARD'	T
'7.2.4'	'OPP.non-reductive PP.ribose 5-phosphate isomerase'	Locus26982.1	'at1g71100'; 'Symbols: RSW10 | RSW10 (RADIAL SWELLING 10); ribose-5-phosphate isomerase | chr1:26814632-26815671 FORWARD'	T
'7.2.4'	'OPP.non-reductive PP.ribose 5-phosphate isomerase'	Locus31286.1	'at1g71100'; 'Symbols: RSW10 | RSW10 (RADIAL SWELLING 10); ribose-5-phosphate isomerase | chr1:26814632-26815671 FORWARD'	T
'7.3'	'OPP.electron transfer'	Locus16358.1	'at4g05390'; 'Symbols: ATRFNR1 | ATRFNR1 (ROOT FNR 1); FAD binding / NADP or NADPH binding / electron carrier/ ferredoxin-NADP+ reductase/ oxidoreductase | chr4:2738715-2740655 REVERSE'	T
'7.3'	'OPP.electron transfer'	Locus6886.6	'at4g05390'; 'Symbols: ATRFNR1 | ATRFNR1 (ROOT FNR 1); FAD binding / NADP or NADPH binding / electron carrier/ ferredoxin-NADP+ reductase/ oxidoreductase | chr4:2738715-2740655 REVERSE'	T
'7.3'	'OPP.electron transfer'	Locus20780.1	'at2g27510'; 'Symbols: ATFD3 | ATFD3 (ferredoxin 3); 2 iron, 2 sulfur cluster binding / electron carrier/ iron-sulfur cluster binding | chr2:11758079-11759476 REVERSE'	T
'7.3'	'OPP.electron transfer'	Locus595.1	'at2g27510'; 'Symbols: ATFD3 | ATFD3 (ferredoxin 3); 2 iron, 2 sulfur cluster binding / electron carrier/ iron-sulfur cluster binding | chr2:11758079-11759476 REVERSE'	T
'7.3'	'OPP.electron transfer'	Locus595.2	'at2g27510'; 'Symbols: ATFD3 | ATFD3 (ferredoxin 3); 2 iron, 2 sulfur cluster binding / electron carrier/ iron-sulfur cluster binding | chr2:11758079-11759476 REVERSE'	T
'7.3'	'OPP.electron transfer'	Locus595.3	'at2g27510'; 'Symbols: ATFD3 | ATFD3 (ferredoxin 3); 2 iron, 2 sulfur cluster binding / electron carrier/ iron-sulfur cluster binding | chr2:11758079-11759476 REVERSE'	T
'7.3'	'OPP.electron transfer'	Locus595.5	'at2g27510'; 'Symbols: ATFD3 | ATFD3 (ferredoxin 3); 2 iron, 2 sulfur cluster binding / electron carrier/ iron-sulfur cluster binding | chr2:11758079-11759476 REVERSE'	T
'7.3'	'OPP.electron transfer'	Locus595.6	'at2g27510'; 'Symbols: ATFD3 | ATFD3 (ferredoxin 3); 2 iron, 2 sulfur cluster binding / electron carrier/ iron-sulfur cluster binding | chr2:11758079-11759476 REVERSE'	T
'7.3'	'OPP.electron transfer'	Locus16358.2	'at1g30510'; 'Symbols: ATRFNR2 | ATRFNR2 (ROOT FNR 2); FAD binding / NADP or NADPH binding / electron carrier/ ferredoxin-NADP+ reductase/ oxidoreductase | chr1:10806985-10809180 REVERSE'	T
'7.3'	'OPP.electron transfer'	Locus16358.3	'at1g30510'; 'Symbols: ATRFNR2 | ATRFNR2 (ROOT FNR 2); FAD binding / NADP or NADPH binding / electron carrier/ ferredoxin-NADP+ reductase/ oxidoreductase | chr1:10806985-10809180 REVERSE'	T
'7.3'	'OPP.electron transfer'	Locus6886.10	'at1g30510'; 'Symbols: ATRFNR2 | ATRFNR2 (ROOT FNR 2); FAD binding / NADP or NADPH binding / electron carrier/ ferredoxin-NADP+ reductase/ oxidoreductase | chr1:10806985-10809180 REVERSE'	T
'7.3'	'OPP.electron transfer'	Locus6886.3	'at1g30510'; 'Symbols: ATRFNR2 | ATRFNR2 (ROOT FNR 2); FAD binding / NADP or NADPH binding / electron carrier/ ferredoxin-NADP+ reductase/ oxidoreductase | chr1:10806985-10809180 REVERSE'	T
'7.3'	'OPP.electron transfer'	Locus6886.4	'at1g30510'; 'Symbols: ATRFNR2 | ATRFNR2 (ROOT FNR 2); FAD binding / NADP or NADPH binding / electron carrier/ ferredoxin-NADP+ reductase/ oxidoreductase | chr1:10806985-10809180 REVERSE'	T
'7.3'	'OPP.electron transfer'	Locus6886.8	'at1g30510'; 'Symbols: ATRFNR2 | ATRFNR2 (ROOT FNR 2); FAD binding / NADP or NADPH binding / electron carrier/ ferredoxin-NADP+ reductase/ oxidoreductase | chr1:10806985-10809180 REVERSE'	T
'8'	'TCA / org. transformation'		''; ''	''
'8.1'	'TCA / org. transformation.TCA'		''; ''	''
'8.1.1'	'TCA / org. transformation.TCA.pyruvate DH'		''; ''	''
'8.1.1.1'	'TCA / org. transformation.TCA.pyruvate DH.E1'	Locus19043.1	'at1g24180'; 'Symbols: IAR4 | IAR4; oxidoreductase, acting on the aldehyde or oxo group of donors, disulfide as acceptor / pyruvate dehydrogenase (acetyl-transferring) | chr1:8560525-8563495 REVERSE'	T
'8.1.1.1'	'TCA / org. transformation.TCA.pyruvate DH.E1'	Locus2109.1	'at5g50850'; 'Symbols: MAB1 | MAB1 (MACCI-BOU); catalytic/ pyruvate dehydrogenase (acetyl-transferring) | chr5:20689390-20693285 FORWARD'	T
'8.1.1.1'	'TCA / org. transformation.TCA.pyruvate DH.E1'	Locus2109.2	'at5g50850'; 'Symbols: MAB1 | MAB1 (MACCI-BOU); catalytic/ pyruvate dehydrogenase (acetyl-transferring) | chr5:20689390-20693285 FORWARD'	T
'8.1.1.1'	'TCA / org. transformation.TCA.pyruvate DH.E1'	Locus2109.3	'at5g50850'; 'Symbols: MAB1 | MAB1 (MACCI-BOU); catalytic/ pyruvate dehydrogenase (acetyl-transferring) | chr5:20689390-20693285 FORWARD'	T
'8.1.1.1'	'TCA / org. transformation.TCA.pyruvate DH.E1'	Locus2109.4	'at5g50850'; 'Symbols: MAB1 | MAB1 (MACCI-BOU); catalytic/ pyruvate dehydrogenase (acetyl-transferring) | chr5:20689390-20693285 FORWARD'	T
'8.1.1.1'	'TCA / org. transformation.TCA.pyruvate DH.E1'	Locus2109.5	'at5g50850'; 'Symbols: MAB1 | MAB1 (MACCI-BOU); catalytic/ pyruvate dehydrogenase (acetyl-transferring) | chr5:20689390-20693285 FORWARD'	T
'8.1.1.1'	'TCA / org. transformation.TCA.pyruvate DH.E1'	Locus7433.1	'at5g50850'; 'Symbols: MAB1 | MAB1 (MACCI-BOU); catalytic/ pyruvate dehydrogenase (acetyl-transferring) | chr5:20689390-20693285 FORWARD'	T
'8.1.1.1'	'TCA / org. transformation.TCA.pyruvate DH.E1'	Locus7433.2	'at5g50850'; 'Symbols: MAB1 | MAB1 (MACCI-BOU); catalytic/ pyruvate dehydrogenase (acetyl-transferring) | chr5:20689390-20693285 FORWARD'	T
'8.1.1.1'	'TCA / org. transformation.TCA.pyruvate DH.E1'	Locus7433.3	'at5g50850'; 'Symbols: MAB1 | MAB1 (MACCI-BOU); catalytic/ pyruvate dehydrogenase (acetyl-transferring) | chr5:20689390-20693285 FORWARD'	T
'8.1.1.1'	'TCA / org. transformation.TCA.pyruvate DH.E1'	Locus7433.4	'at5g50850'; 'Symbols: MAB1 | MAB1 (MACCI-BOU); catalytic/ pyruvate dehydrogenase (acetyl-transferring) | chr5:20689390-20693285 FORWARD'	T
'8.1.1.1'	'TCA / org. transformation.TCA.pyruvate DH.E1'	Locus7433.5	'at5g50850'; 'Symbols: MAB1 | MAB1 (MACCI-BOU); catalytic/ pyruvate dehydrogenase (acetyl-transferring) | chr5:20689390-20693285 FORWARD'	T
'8.1.1.1'	'TCA / org. transformation.TCA.pyruvate DH.E1'	Locus4347.1	'at1g59900'; 'Symbols: AT-E1 ALPHA | AT-E1 ALPHA; oxidoreductase, acting on the aldehyde or oxo group of donors, disulfide as acceptor / pyruvate dehydrogenase (acetyl-transferring) | chr1:22051295-22053885 FORWARD'	T
'8.1.1.1'	'TCA / org. transformation.TCA.pyruvate DH.E1'	Locus179.1	'at1g01090'; 'Symbols: PDH-E1 ALPHA | PDH-E1 ALPHA (PYRUVATE DEHYDROGENASE E1 ALPHA); pyruvate dehydrogenase (acetyl-transferring) | chr1:47485-49286 REVERSE'	T
'8.1.1.1'	'TCA / org. transformation.TCA.pyruvate DH.E1'	Locus179.2	'at1g01090'; 'Symbols: PDH-E1 ALPHA | PDH-E1 ALPHA (PYRUVATE DEHYDROGENASE E1 ALPHA); pyruvate dehydrogenase (acetyl-transferring) | chr1:47485-49286 REVERSE'	T
'8.1.1.1'	'TCA / org. transformation.TCA.pyruvate DH.E1'	Locus179.3	'at1g01090'; 'Symbols: PDH-E1 ALPHA | PDH-E1 ALPHA (PYRUVATE DEHYDROGENASE E1 ALPHA); pyruvate dehydrogenase (acetyl-transferring) | chr1:47485-49286 REVERSE'	T
'8.1.1.1'	'TCA / org. transformation.TCA.pyruvate DH.E1'	Locus1029.1	'at1g30120'; 'Symbols: PDH-E1 BETA | PDH-E1 BETA (PYRUVATE DEHYDROGENASE E1 BETA); pyruvate dehydrogenase (acetyl-transferring) | chr1:10584160-10586635 REVERSE'	T
'8.1.1.1'	'TCA / org. transformation.TCA.pyruvate DH.E1'	Locus1029.2	'at1g30120'; 'Symbols: PDH-E1 BETA | PDH-E1 BETA (PYRUVATE DEHYDROGENASE E1 BETA); pyruvate dehydrogenase (acetyl-transferring) | chr1:10584160-10586635 REVERSE'	T
'8.1.1.2'	'TCA / org. transformation.TCA.pyruvate DH.E2'	Locus2353.1	'at3g13930'; 'dihydrolipoamide S-acetyltransferase, putative | chr3:4595876-4600469 FORWARD'	T
'8.1.1.2'	'TCA / org. transformation.TCA.pyruvate DH.E2'	Locus2353.2	'at3g13930'; 'dihydrolipoamide S-acetyltransferase, putative | chr3:4595876-4600469 FORWARD'	T
'8.1.1.2'	'TCA / org. transformation.TCA.pyruvate DH.E2'	Locus2353.3	'at3g13930'; 'dihydrolipoamide S-acetyltransferase, putative | chr3:4595876-4600469 FORWARD'	T
'8.1.1.2'	'TCA / org. transformation.TCA.pyruvate DH.E2'	Locus2353.4	'at3g13930'; 'dihydrolipoamide S-acetyltransferase, putative | chr3:4595876-4600469 FORWARD'	T
'8.1.1.2'	'TCA / org. transformation.TCA.pyruvate DH.E2'	Locus2353.5	'at3g13930'; 'dihydrolipoamide S-acetyltransferase, putative | chr3:4595876-4600469 FORWARD'	T
'8.1.1.2'	'TCA / org. transformation.TCA.pyruvate DH.E2'	Locus2466.2	'at3g13930'; 'dihydrolipoamide S-acetyltransferase, putative | chr3:4595876-4600469 FORWARD'	T
'8.1.1.2'	'TCA / org. transformation.TCA.pyruvate DH.E2'	Locus2466.4	'at3g13930'; 'dihydrolipoamide S-acetyltransferase, putative | chr3:4595876-4600469 FORWARD'	T
'8.1.1.2'	'TCA / org. transformation.TCA.pyruvate DH.E2'	Locus2466.1	'at1g54220'; 'dihydrolipoamide S-acetyltransferase, putative | chr1:20246130-20250310 REVERSE'	T
'8.1.1.2'	'TCA / org. transformation.TCA.pyruvate DH.E2'	Locus2466.3	'at1g54220'; 'dihydrolipoamide S-acetyltransferase, putative | chr1:20246130-20250310 REVERSE'	T
'8.1.1.2'	'TCA / org. transformation.TCA.pyruvate DH.E2'	Locus17407.1	'at1g34430'; 'Symbols: EMB3003 | EMB3003 (embryo defective 3003); acyltransferase/ dihydrolipoyllysine-residue acetyltransferase/ protein binding | chr1:12587752-12590192 REVERSE'	T
'8.1.1.2'	'TCA / org. transformation.TCA.pyruvate DH.E2'	Locus36111.1	'at1g34430'; 'Symbols: EMB3003 | EMB3003 (embryo defective 3003); acyltransferase/ dihydrolipoyllysine-residue acetyltransferase/ protein binding | chr1:12587752-12590192 REVERSE'	T
'8.1.1.2'	'TCA / org. transformation.TCA.pyruvate DH.E2'	Locus9495.1	'at1g34430'; 'Symbols: EMB3003 | EMB3003 (embryo defective 3003); acyltransferase/ dihydrolipoyllysine-residue acetyltransferase/ protein binding | chr1:12587752-12590192 REVERSE'	T
'8.1.1.2'	'TCA / org. transformation.TCA.pyruvate DH.E2'	Locus9495.2	'at1g34430'; 'Symbols: EMB3003 | EMB3003 (embryo defective 3003); acyltransferase/ dihydrolipoyllysine-residue acetyltransferase/ protein binding | chr1:12587752-12590192 REVERSE'	T
'8.1.1.2'	'TCA / org. transformation.TCA.pyruvate DH.E2'	Locus5279.1	'at3g52200'; 'Symbols: LTA3 | LTA3; ATP binding / dihydrolipoyllysine-residue acetyltransferase | chr3:19360206-19366387 FORWARD'	T
'8.1.1.3'	'TCA / org. transformation.TCA.pyruvate DH.E3'	Locus6327.1	'at3g16950'; 'Symbols: LPD1, ptlpd1 | LPD1 (LIPOAMIDE DEHYDROGENASE 1); dihydrolipoyl dehydrogenase | chr3:5786385-5790525 REVERSE'	T
'8.1.1.3'	'TCA / org. transformation.TCA.pyruvate DH.E3'	Locus6327.2	'at3g16950'; 'Symbols: LPD1, ptlpd1 | LPD1 (LIPOAMIDE DEHYDROGENASE 1); dihydrolipoyl dehydrogenase | chr3:5786385-5790525 REVERSE'	T
'8.1.1.3'	'TCA / org. transformation.TCA.pyruvate DH.E3'	Locus6327.3	'at3g16950'; 'Symbols: LPD1, ptlpd1 | LPD1 (LIPOAMIDE DEHYDROGENASE 1); dihydrolipoyl dehydrogenase | chr3:5786385-5790525 REVERSE'	T
'8.1.1.3'	'TCA / org. transformation.TCA.pyruvate DH.E3'	Locus6327.4	'at3g16950'; 'Symbols: LPD1, ptlpd1 | LPD1 (LIPOAMIDE DEHYDROGENASE 1); dihydrolipoyl dehydrogenase | chr3:5786385-5790525 REVERSE'	T
'8.1.1.3'	'TCA / org. transformation.TCA.pyruvate DH.E3'	Locus6327.5	'at3g16950'; 'Symbols: LPD1, ptlpd1 | LPD1 (LIPOAMIDE DEHYDROGENASE 1); dihydrolipoyl dehydrogenase | chr3:5786385-5790525 REVERSE'	T
'8.1.1.3'	'TCA / org. transformation.TCA.pyruvate DH.E3'	Locus6327.6	'at3g16950'; 'Symbols: LPD1, ptlpd1 | LPD1 (LIPOAMIDE DEHYDROGENASE 1); dihydrolipoyl dehydrogenase | chr3:5786385-5790525 REVERSE'	T
'8.1.1.3'	'TCA / org. transformation.TCA.pyruvate DH.E3'	Locus6327.7	'at3g16950'; 'Symbols: LPD1, ptlpd1 | LPD1 (LIPOAMIDE DEHYDROGENASE 1); dihydrolipoyl dehydrogenase | chr3:5786385-5790525 REVERSE'	T
'8.1.1.3'	'TCA / org. transformation.TCA.pyruvate DH.E3'		'at3g17240'; 'Symbols: mtLPD2 | mtLPD2 (LIPOAMIDE DEHYDROGENASE 2); ATP binding / dihydrolipoyl dehydrogenase | chr3:5889872-5892252 REVERSE'	T
'8.1.1.3'	'TCA / org. transformation.TCA.pyruvate DH.E3'		'at1g03040'; 'basic helix-loop-helix (bHLH) family protein | chr1:703906-706631 REVERSE'	T
'8.1.1.3'	'TCA / org. transformation.TCA.pyruvate DH.E3'	Locus6258.1	'at1g48030'; 'Symbols: mtLPD1 | mtLPD1 (mitochondrial lipoamide dehydrogenase 1); ATP binding / dihydrolipoyl dehydrogenase | chr1:17717139-17719141 REVERSE'	T
'8.1.1.3'	'TCA / org. transformation.TCA.pyruvate DH.E3'	Locus6258.2	'at1g48030'; 'Symbols: mtLPD1 | mtLPD1 (mitochondrial lipoamide dehydrogenase 1); ATP binding / dihydrolipoyl dehydrogenase | chr1:17717139-17719141 REVERSE'	T
'8.1.1.3'	'TCA / org. transformation.TCA.pyruvate DH.E3'	Locus6516.1	'at1g48030'; 'Symbols: mtLPD1 | mtLPD1 (mitochondrial lipoamide dehydrogenase 1); ATP binding / dihydrolipoyl dehydrogenase | chr1:17717139-17719141 REVERSE'	T
'8.1.2'	'TCA / org. transformation.TCA.CS'		'at3g60100'; 'Symbols: CSY5 | CSY5 (citrate synthase 5); citrate (SI)-synthase/ transferase, transferring acyl groups, acyl groups converted into alkyl on transfer | chr3:22192730-22196447 FORWARD'	T
'8.1.2'	'TCA / org. transformation.TCA.CS'		'at2g11270'; 'citrate synthase-related | chr2:4484720-4485308 FORWARD'	T
'8.1.2'	'TCA / org. transformation.TCA.CS'	Locus1984.1	'at2g44350'; 'Symbols: ATCS, CSY4 | ATCS; ATP binding / ATP citrate synthase/ citrate (SI)-synthase | chr2:18316278-18320789 FORWARD'	T
'8.1.2'	'TCA / org. transformation.TCA.CS'	Locus1984.2	'at2g44350'; 'Symbols: ATCS, CSY4 | ATCS; ATP binding / ATP citrate synthase/ citrate (SI)-synthase | chr2:18316278-18320789 FORWARD'	T
'8.1.2'	'TCA / org. transformation.TCA.CS'	Locus1984.3	'at2g44350'; 'Symbols: ATCS, CSY4 | ATCS; ATP binding / ATP citrate synthase/ citrate (SI)-synthase | chr2:18316278-18320789 FORWARD'	T
'8.1.2'	'TCA / org. transformation.TCA.CS'	Locus1984.4	'at2g44350'; 'Symbols: ATCS, CSY4 | ATCS; ATP binding / ATP citrate synthase/ citrate (SI)-synthase | chr2:18316278-18320789 FORWARD'	T
'8.1.2'	'TCA / org. transformation.TCA.CS'	Locus4342.2	'at2g44350'; 'Symbols: ATCS, CSY4 | ATCS; ATP binding / ATP citrate synthase/ citrate (SI)-synthase | chr2:18316278-18320789 FORWARD'	T
'8.1.3'	'TCA / org. transformation.TCA.aconitase'		'at4g26970'; 'aconitate hydratase/ copper ion binding | chr4:13542918-13548629 FORWARD'	T
'8.1.3'	'TCA / org. transformation.TCA.aconitase'	Locus163.1	'at2g05710'; 'aconitate hydratase, cytoplasmic, putative / citrate hydro-lyase/aconitase, putative | chr2:2141399-2146678 FORWARD'	T
'8.1.3'	'TCA / org. transformation.TCA.aconitase'	Locus163.2	'at2g05710'; 'aconitate hydratase, cytoplasmic, putative / citrate hydro-lyase/aconitase, putative | chr2:2141399-2146678 FORWARD'	T
'8.1.3'	'TCA / org. transformation.TCA.aconitase'	Locus163.3	'at2g05710'; 'aconitate hydratase, cytoplasmic, putative / citrate hydro-lyase/aconitase, putative | chr2:2141399-2146678 FORWARD'	T
'8.1.3'	'TCA / org. transformation.TCA.aconitase'	Locus21284.1	'at2g05710'; 'aconitate hydratase, cytoplasmic, putative / citrate hydro-lyase/aconitase, putative | chr2:2141399-2146678 FORWARD'	T
'8.1.3'	'TCA / org. transformation.TCA.aconitase'	Locus2584.1	'at2g05710'; 'aconitate hydratase, cytoplasmic, putative / citrate hydro-lyase/aconitase, putative | chr2:2141399-2146678 FORWARD'	T
'8.1.3'	'TCA / org. transformation.TCA.aconitase'	Locus36011.1	'at2g05710'; 'aconitate hydratase, cytoplasmic, putative / citrate hydro-lyase/aconitase, putative | chr2:2141399-2146678 FORWARD'	T
'8.1.3'	'TCA / org. transformation.TCA.aconitase'	Locus8579.1	'at2g05710'; 'aconitate hydratase, cytoplasmic, putative / citrate hydro-lyase/aconitase, putative | chr2:2141399-2146678 FORWARD'	T
'8.1.3'	'TCA / org. transformation.TCA.aconitase'	Locus8579.2	'at2g05710'; 'aconitate hydratase, cytoplasmic, putative / citrate hydro-lyase/aconitase, putative | chr2:2141399-2146678 FORWARD'	T
'8.1.3'	'TCA / org. transformation.TCA.aconitase'	Locus898.1	'at2g05710'; 'aconitate hydratase, cytoplasmic, putative / citrate hydro-lyase/aconitase, putative | chr2:2141399-2146678 FORWARD'	T
'8.1.3'	'TCA / org. transformation.TCA.aconitase'	Locus898.3	'at2g05710'; 'aconitate hydratase, cytoplasmic, putative / citrate hydro-lyase/aconitase, putative | chr2:2141399-2146678 FORWARD'	T
'8.1.3'	'TCA / org. transformation.TCA.aconitase'	Locus898.4	'at2g05710'; 'aconitate hydratase, cytoplasmic, putative / citrate hydro-lyase/aconitase, putative | chr2:2141399-2146678 FORWARD'	T
'8.1.3'	'TCA / org. transformation.TCA.aconitase'	Locus898.5	'at2g05710'; 'aconitate hydratase, cytoplasmic, putative / citrate hydro-lyase/aconitase, putative | chr2:2141399-2146678 FORWARD'	T
'8.1.3'	'TCA / org. transformation.TCA.aconitase'	Locus898.6	'at2g05710'; 'aconitate hydratase, cytoplasmic, putative / citrate hydro-lyase/aconitase, putative | chr2:2141399-2146678 FORWARD'	T
'8.1.3'	'TCA / org. transformation.TCA.aconitase'	Locus898.7	'at2g05710'; 'aconitate hydratase, cytoplasmic, putative / citrate hydro-lyase/aconitase, putative | chr2:2141399-2146678 FORWARD'	T
'8.1.3'	'TCA / org. transformation.TCA.aconitase'	Locus898.8	'at2g05710'; 'aconitate hydratase, cytoplasmic, putative / citrate hydro-lyase/aconitase, putative | chr2:2141399-2146678 FORWARD'	T
'8.1.3'	'TCA / org. transformation.TCA.aconitase'		'at4g35830'; 'aconitate hydratase, cytoplasmic / citrate hydro-lyase / aconitase (ACO) | chr4:16972598-16978057 REVERSE'	T
'8.1.4'	'TCA / org. transformation.TCA.IDH'		'at2g17130'; 'Symbols: IDH2 | IDH2 (ISOCITRATE DEHYDROGENASE SUBUNIT 2); isocitrate dehydrogenase (NAD+)/ oxidoreductase, acting on the CH-OH group of donors, NAD or NADP as acceptor | chr2:7460814-7462554 REVERSE'	T
'8.1.4'	'TCA / org. transformation.TCA.IDH'	Locus128.2	'at1g65930'; 'isocitrate dehydrogenase, putative / NADP+ isocitrate dehydrogenase, putative | chr1:24538886-24542129 FORWARD'	T
'8.1.4'	'TCA / org. transformation.TCA.IDH'	Locus128.3	'at1g65930'; 'isocitrate dehydrogenase, putative / NADP+ isocitrate dehydrogenase, putative | chr1:24538886-24542129 FORWARD'	T
'8.1.4'	'TCA / org. transformation.TCA.IDH'	Locus128.4	'at1g65930'; 'isocitrate dehydrogenase, putative / NADP+ isocitrate dehydrogenase, putative | chr1:24538886-24542129 FORWARD'	T
'8.1.4'	'TCA / org. transformation.TCA.IDH'	Locus128.5	'at1g65930'; 'isocitrate dehydrogenase, putative / NADP+ isocitrate dehydrogenase, putative | chr1:24538886-24542129 FORWARD'	T
'8.1.4'	'TCA / org. transformation.TCA.IDH'	Locus447.1	'at1g65930'; 'isocitrate dehydrogenase, putative / NADP+ isocitrate dehydrogenase, putative | chr1:24538886-24542129 FORWARD'	T
'8.1.4'	'TCA / org. transformation.TCA.IDH'	Locus447.2	'at1g65930'; 'isocitrate dehydrogenase, putative / NADP+ isocitrate dehydrogenase, putative | chr1:24538886-24542129 FORWARD'	T
'8.1.4'	'TCA / org. transformation.TCA.IDH'	Locus447.3	'at1g65930'; 'isocitrate dehydrogenase, putative / NADP+ isocitrate dehydrogenase, putative | chr1:24538886-24542129 FORWARD'	T
'8.1.4'	'TCA / org. transformation.TCA.IDH'	Locus447.4	'at1g65930'; 'isocitrate dehydrogenase, putative / NADP+ isocitrate dehydrogenase, putative | chr1:24538886-24542129 FORWARD'	T
'8.1.4'	'TCA / org. transformation.TCA.IDH'	Locus447.5	'at1g65930'; 'isocitrate dehydrogenase, putative / NADP+ isocitrate dehydrogenase, putative | chr1:24538886-24542129 FORWARD'	T
'8.1.4'	'TCA / org. transformation.TCA.IDH'	Locus447.6	'at1g65930'; 'isocitrate dehydrogenase, putative / NADP+ isocitrate dehydrogenase, putative | chr1:24538886-24542129 FORWARD'	T
'8.1.4'	'TCA / org. transformation.TCA.IDH'	Locus9707.1	'at1g65930'; 'isocitrate dehydrogenase, putative / NADP+ isocitrate dehydrogenase, putative | chr1:24538886-24542129 FORWARD'	T
'8.1.4'	'TCA / org. transformation.TCA.IDH'		'at1g32480'; 'oxidoreductase/ oxidoreductase, acting on the CH-OH group of donors, NAD or NADP as acceptor | chr1:11741083-11741990 FORWARD'	T
'8.1.4'	'TCA / org. transformation.TCA.IDH'	Locus10225.1	'at4g35260'; 'Symbols: IDH1 | IDH1 (ISOCITRATE DEHYDROGENASE 1); isocitrate dehydrogenase (NAD+)/ oxidoreductase, acting on the CH-OH group of donors, NAD or NADP as acceptor | chr4:16774195-16776325 REVERSE'	T
'8.1.4'	'TCA / org. transformation.TCA.IDH'	Locus21002.1	'at4g35260'; 'Symbols: IDH1 | IDH1 (ISOCITRATE DEHYDROGENASE 1); isocitrate dehydrogenase (NAD+)/ oxidoreductase, acting on the CH-OH group of donors, NAD or NADP as acceptor | chr4:16774195-16776325 REVERSE'	T
'8.1.4'	'TCA / org. transformation.TCA.IDH'	Locus21002.2	'at4g35260'; 'Symbols: IDH1 | IDH1 (ISOCITRATE DEHYDROGENASE 1); isocitrate dehydrogenase (NAD+)/ oxidoreductase, acting on the CH-OH group of donors, NAD or NADP as acceptor | chr4:16774195-16776325 REVERSE'	T
'8.1.4'	'TCA / org. transformation.TCA.IDH'	Locus9070.1	'at5g14590'; 'isocitrate dehydrogenase, putative / NADP+ isocitrate dehydrogenase, putative | chr5:4703298-4706738 REVERSE'	T
'8.1.4'	'TCA / org. transformation.TCA.IDH'	Locus9070.2	'at5g14590'; 'isocitrate dehydrogenase, putative / NADP+ isocitrate dehydrogenase, putative | chr5:4703298-4706738 REVERSE'	T
'8.1.4'	'TCA / org. transformation.TCA.IDH'	Locus1824.1	'at1g54340'; 'Symbols: ICDH | ICDH (ISOCITRATE DEHYDROGENASE); isocitrate dehydrogenase (NADP+)/ oxidoreductase, acting on the CH-OH group of donors, NAD or NADP as acceptor | chr1:20283480-20286786 FORWARD'	T
'8.1.4'	'TCA / org. transformation.TCA.IDH'	Locus1824.2	'at1g54340'; 'Symbols: ICDH | ICDH (ISOCITRATE DEHYDROGENASE); isocitrate dehydrogenase (NADP+)/ oxidoreductase, acting on the CH-OH group of donors, NAD or NADP as acceptor | chr1:20283480-20286786 FORWARD'	T
'8.1.5'	'TCA / org. transformation.TCA.2-oxoglutarate dehydrogenase'	Locus31672.1	'at3g55410'; '2-oxoglutarate dehydrogenase E1 component, putative / oxoglutarate decarboxylase, putative / alpha-ketoglutaric dehydrogenase, putative | chr3:20541435-20546034 FORWARD'	T
'8.1.5'	'TCA / org. transformation.TCA.2-oxoglutarate dehydrogenase'	Locus7215.1	'at5g55070'; '2-oxoacid dehydrogenase family protein | chr5:22347211-22350817 FORWARD'	T
'8.1.5'	'TCA / org. transformation.TCA.2-oxoglutarate dehydrogenase'	Locus7215.2	'at5g55070'; '2-oxoacid dehydrogenase family protein | chr5:22347211-22350817 FORWARD'	T
'8.1.5'	'TCA / org. transformation.TCA.2-oxoglutarate dehydrogenase'	Locus7215.3	'at5g55070'; '2-oxoacid dehydrogenase family protein | chr5:22347211-22350817 FORWARD'	T
'8.1.5'	'TCA / org. transformation.TCA.2-oxoglutarate dehydrogenase'	Locus7215.4	'at5g55070'; '2-oxoacid dehydrogenase family protein | chr5:22347211-22350817 FORWARD'	T
'8.1.5'	'TCA / org. transformation.TCA.2-oxoglutarate dehydrogenase'	Locus7215.5	'at5g55070'; '2-oxoacid dehydrogenase family protein | chr5:22347211-22350817 FORWARD'	T
'8.1.5'	'TCA / org. transformation.TCA.2-oxoglutarate dehydrogenase'	Locus7215.6	'at5g55070'; '2-oxoacid dehydrogenase family protein | chr5:22347211-22350817 FORWARD'	T
'8.1.5'	'TCA / org. transformation.TCA.2-oxoglutarate dehydrogenase'	Locus1172.1	'at5g65750'; '2-oxoglutarate dehydrogenase E1 component, putative / oxoglutarate decarboxylase, putative / alpha-ketoglutaric dehydrogenase, putative | chr5:26303693-26308189 FORWARD'	T
'8.1.5'	'TCA / org. transformation.TCA.2-oxoglutarate dehydrogenase'	Locus1172.2	'at5g65750'; '2-oxoglutarate dehydrogenase E1 component, putative / oxoglutarate decarboxylase, putative / alpha-ketoglutaric dehydrogenase, putative | chr5:26303693-26308189 FORWARD'	T
'8.1.5'	'TCA / org. transformation.TCA.2-oxoglutarate dehydrogenase'	Locus4596.1	'at5g65750'; '2-oxoglutarate dehydrogenase E1 component, putative / oxoglutarate decarboxylase, putative / alpha-ketoglutaric dehydrogenase, putative | chr5:26303693-26308189 FORWARD'	T
'8.1.5'	'TCA / org. transformation.TCA.2-oxoglutarate dehydrogenase'	Locus4596.2	'at5g65750'; '2-oxoglutarate dehydrogenase E1 component, putative / oxoglutarate decarboxylase, putative / alpha-ketoglutaric dehydrogenase, putative | chr5:26303693-26308189 FORWARD'	T
'8.1.5'	'TCA / org. transformation.TCA.2-oxoglutarate dehydrogenase'	Locus4596.3	'at5g65750'; '2-oxoglutarate dehydrogenase E1 component, putative / oxoglutarate decarboxylase, putative / alpha-ketoglutaric dehydrogenase, putative | chr5:26303693-26308189 FORWARD'	T
'8.1.6'	'TCA / org. transformation.TCA.succinyl-CoA ligase'	Locus2969.1	'at2g20420'; 'succinyl-CoA ligase (GDP-forming) beta-chain, mitochondrial, putative / succinyl-CoA synthetase, beta chain, putative / SCS-beta, putative | chr2:8805453-8808120 FORWARD'	T
'8.1.6'	'TCA / org. transformation.TCA.succinyl-CoA ligase'	Locus2969.2	'at2g20420'; 'succinyl-CoA ligase (GDP-forming) beta-chain, mitochondrial, putative / succinyl-CoA synthetase, beta chain, putative / SCS-beta, putative | chr2:8805453-8808120 FORWARD'	T
'8.1.6'	'TCA / org. transformation.TCA.succinyl-CoA ligase'	Locus2969.4	'at2g20420'; 'succinyl-CoA ligase (GDP-forming) beta-chain, mitochondrial, putative / succinyl-CoA synthetase, beta chain, putative / SCS-beta, putative | chr2:8805453-8808120 FORWARD'	T
'8.1.6'	'TCA / org. transformation.TCA.succinyl-CoA ligase'	Locus2969.6	'at2g20420'; 'succinyl-CoA ligase (GDP-forming) beta-chain, mitochondrial, putative / succinyl-CoA synthetase, beta chain, putative / SCS-beta, putative | chr2:8805453-8808120 FORWARD'	T
'8.1.6'	'TCA / org. transformation.TCA.succinyl-CoA ligase'	Locus2969.7	'at2g20420'; 'succinyl-CoA ligase (GDP-forming) beta-chain, mitochondrial, putative / succinyl-CoA synthetase, beta chain, putative / SCS-beta, putative | chr2:8805453-8808120 FORWARD'	T
'8.1.6'	'TCA / org. transformation.TCA.succinyl-CoA ligase'	Locus2969.8	'at2g20420'; 'succinyl-CoA ligase (GDP-forming) beta-chain, mitochondrial, putative / succinyl-CoA synthetase, beta chain, putative / SCS-beta, putative | chr2:8805453-8808120 FORWARD'	T
'8.1.6'	'TCA / org. transformation.TCA.succinyl-CoA ligase'	Locus7751.1	'at2g20420'; 'succinyl-CoA ligase (GDP-forming) beta-chain, mitochondrial, putative / succinyl-CoA synthetase, beta chain, putative / SCS-beta, putative | chr2:8805453-8808120 FORWARD'	T
'8.1.6'	'TCA / org. transformation.TCA.succinyl-CoA ligase'	Locus7751.2	'at2g20420'; 'succinyl-CoA ligase (GDP-forming) beta-chain, mitochondrial, putative / succinyl-CoA synthetase, beta chain, putative / SCS-beta, putative | chr2:8805453-8808120 FORWARD'	T
'8.1.6'	'TCA / org. transformation.TCA.succinyl-CoA ligase'	Locus7751.3	'at2g20420'; 'succinyl-CoA ligase (GDP-forming) beta-chain, mitochondrial, putative / succinyl-CoA synthetase, beta chain, putative / SCS-beta, putative | chr2:8805453-8808120 FORWARD'	T
'8.1.6'	'TCA / org. transformation.TCA.succinyl-CoA ligase'	Locus7751.4	'at2g20420'; 'succinyl-CoA ligase (GDP-forming) beta-chain, mitochondrial, putative / succinyl-CoA synthetase, beta chain, putative / SCS-beta, putative | chr2:8805453-8808120 FORWARD'	T
'8.1.6'	'TCA / org. transformation.TCA.succinyl-CoA ligase'	Locus5812.1	'at5g23250'; 'succinyl-CoA ligase (GDP-forming) alpha-chain, mitochondrial, putative / succinyl-CoA synthetase, alpha chain, putative / SCS-alpha, putative | chr5:7830360-7832843 FORWARD'	T
'8.1.6'	'TCA / org. transformation.TCA.succinyl-CoA ligase'		'at5g08300'; 'succinyl-CoA ligase (GDP-forming) alpha-chain, mitochondrial, putative / succinyl-CoA synthetase, alpha chain, putative / SCS-alpha, putative | chr5:2667412-2669923 FORWARD'	T
'8.1.7'	'TCA / org. transformation.TCA.succinate dehydrogenase'		'at5g65165'; 'Symbols: SDH2-3 | SDH2-3; electron carrier/ succinate dehydrogenase | chr5:26034422-26035927 REVERSE'	T
'8.1.7'	'TCA / org. transformation.TCA.succinate dehydrogenase'		'at3g27380'; 'Symbols: SDH2-1 | SDH2-1; electron carrier/ succinate dehydrogenase | chr3:10129610-10132760 REVERSE'	T
'8.1.7'	'TCA / org. transformation.TCA.succinate dehydrogenase'	Locus42157.1	'at5g66760'; 'Symbols: SDH1-1 | SDH1-1; ATP binding / succinate dehydrogenase | chr5:26653658-26657536 FORWARD'	T
'8.1.7'	'TCA / org. transformation.TCA.succinate dehydrogenase'	Locus4386.1	'at5g66760'; 'Symbols: SDH1-1 | SDH1-1; ATP binding / succinate dehydrogenase | chr5:26653658-26657536 FORWARD'	T
'8.1.7'	'TCA / org. transformation.TCA.succinate dehydrogenase'	Locus4386.2	'at5g66760'; 'Symbols: SDH1-1 | SDH1-1; ATP binding / succinate dehydrogenase | chr5:26653658-26657536 FORWARD'	T
'8.1.7'	'TCA / org. transformation.TCA.succinate dehydrogenase'	Locus4386.3	'at5g66760'; 'Symbols: SDH1-1 | SDH1-1; ATP binding / succinate dehydrogenase | chr5:26653658-26657536 FORWARD'	T
'8.1.7'	'TCA / org. transformation.TCA.succinate dehydrogenase'		'at2g46505'; 'Symbols: SDH4 | SDH4; succinate dehydrogenase (ubiquinone) | chr2:19089729-19090549 REVERSE'	T
'8.1.7'	'TCA / org. transformation.TCA.succinate dehydrogenase'		'at2g18450'; 'Symbols: SDH1-2 | SDH1-2; succinate dehydrogenase | chr2:7997392-8000804 REVERSE'	T
'8.1.7'	'TCA / org. transformation.TCA.succinate dehydrogenase'	Locus1531.1	'at5g40650'; 'Symbols: SDH2-2 | SDH2-2; electron carrier/ succinate dehydrogenase | chr5:16281404-16283527 FORWARD'	T
'8.1.7'	'TCA / org. transformation.TCA.succinate dehydrogenase'	Locus1531.2	'at5g40650'; 'Symbols: SDH2-2 | SDH2-2; electron carrier/ succinate dehydrogenase | chr5:16281404-16283527 FORWARD'	T
'8.1.7'	'TCA / org. transformation.TCA.succinate dehydrogenase'	Locus1531.3	'at5g40650'; 'Symbols: SDH2-2 | SDH2-2; electron carrier/ succinate dehydrogenase | chr5:16281404-16283527 FORWARD'	T
'8.1.7'	'TCA / org. transformation.TCA.succinate dehydrogenase'	Locus1531.4	'at5g40650'; 'Symbols: SDH2-2 | SDH2-2; electron carrier/ succinate dehydrogenase | chr5:16281404-16283527 FORWARD'	T
'8.1.7'	'TCA / org. transformation.TCA.succinate dehydrogenase'		'at5g09600'; 'Symbols: SDH3-1 | SDH3-1; succinate dehydrogenase | chr5:2979144-2980844 FORWARD'	T
'8.1.8'	'TCA / org. transformation.TCA.fumarase'		'at5g50950'; 'fumarate hydratase, putative / fumarase, putative | chr5:20729612-20733516 FORWARD'	T
'8.1.8'	'TCA / org. transformation.TCA.fumarase'	Locus3557.1	'at2g47510'; 'Symbols: FUM1 | FUM1 (FUMARASE 1); catalytic/ fumarate hydratase | chr2:19498368-19502246 FORWARD'	T
'8.1.8'	'TCA / org. transformation.TCA.fumarase'	Locus3557.2	'at2g47510'; 'Symbols: FUM1 | FUM1 (FUMARASE 1); catalytic/ fumarate hydratase | chr2:19498368-19502246 FORWARD'	T
'8.1.9'	'TCA / org. transformation.TCA.malate DH'	Locus562.1	'at1g53240'; 'malate dehydrogenase (NAD), mitochondrial | chr1:19854615-19856937 REVERSE'	T
'8.1.9'	'TCA / org. transformation.TCA.malate DH'	Locus5481.1	'at3g15020'; 'malate dehydrogenase (NAD), mitochondrial, putative | chr3:5056068-5058248 FORWARD'	T
'8.1.9'	'TCA / org. transformation.TCA.malate DH'	Locus5481.2	'at3g15020'; 'malate dehydrogenase (NAD), mitochondrial, putative | chr3:5056068-5058248 FORWARD'	T
'8.1.9'	'TCA / org. transformation.TCA.malate DH'	Locus5481.3	'at3g15020'; 'malate dehydrogenase (NAD), mitochondrial, putative | chr3:5056068-5058248 FORWARD'	T
'8.1.1001'	'TCA / org. transformation. TCA'		'citrate'; 'gluconeogenese/ glyoxylate cycle; TCA / org. transformation'	M
'8.1.1002'	'TCA / org. transformation. TCA'		'aconitate'; 'gluconeogenese/ glyoxylate cycle; TCA / org. transformation'	M
'8.1.1003'	'TCA / org. transformation. TCA'		'isocitrate'; 'gluconeogenese/ glyoxylate cycle; TCA / org. transformation'	M
'8.1.1004'	'TCA / org. transformation. TCA'		'2-oxoglutarate'; 'gluconeogenese/ glyoxylate cycle; TCA / org. transformation; N-metabolism.ammonia metabolism; amino acid metabolism'	M
'8.1.1005'	'TCA / org. transformation. TCA'		'succinate'; 'amino acid synthesis.lysine; secondary metabolism; gluconeogenese/ glyoxylate cycle; TCA / org. transformation'	M
'8.1.1006'	'TCA / org. transformation. TCA'		'fumarate'; 'amino acid synthesis.arginine; amino acid degradation.tyrosine; amino acid synthesis.asparagines; amino acid synthesis.aspartate; nucleotide metabolism.synthesis; gluconeogenese/ glyoxylate cycle; TCA / org. transformation'	M
'8.1.1007'	'TCA / org. transformation. TCA'		'malate'; 'gluconeogenese/ glyoxylate cycle; TCA / org. transformation'	M
'8.1.1008'	'TCA / org. transformation. TCA'		'oxaloacetate'; 'TCA cycle'	M
'8.2'	'TCA / org. transformation.other organic acid transformaitons'		''; ''	''
'8.2.3'	'TCA / org. transformation.other organic acid transformaitons.aconitase'	Locus13279.1	'at4g13430'; 'Symbols: IIL1 | IIL1 (ISOPROPYL MALATE ISOMERASE LARGE SUBUNIT 1); 4 iron, 4 sulfur cluster binding / hydro-lyase/ lyase | chr4:7803933-7807871 REVERSE'	T
'8.2.3'	'TCA / org. transformation.other organic acid transformaitons.aconitase'		'at5g35601'; 'pseudogene, cytoplasmic aconitate hydratase, similar to cytoplasmic aconitate hydratase; blastp match of 77% identity and 2.4e-53 P-value to SP|O04916|ACOC_SOLTU Aconitate hydratase, cytoplasmic (EC 4.2.1.3) (Citrate hydro-lyase) (Aconitase) (Fragment). (Potato) {Solanum tuberosum} | chr5:13776348-13777103 REVERSE'	T
'8.2.3'	'TCA / org. transformation.other organic acid transformaitons.aconitase'		'at5g54950'; 'aconitate hydratase-related / citrate hydro-lyase-related / aconitase-related | chr5:22309832-22310242 REVERSE'	T
'8.2.4'	'TCA / org. transformation.other organic acid transformaitons.IDH'		'at4g35650'; 'isocitrate dehydrogenase, putative / NAD+ isocitrate dehydrogenase, putative | chr4:16908519-16910190 FORWARD'	T
'8.2.4'	'TCA / org. transformation.other organic acid transformaitons.IDH'	Locus10971.1	'at5g03290'; 'isocitrate dehydrogenase, putative / NAD+ isocitrate dehydrogenase, putative | chr5:793974-796182 FORWARD'	T
'8.2.4'	'TCA / org. transformation.other organic acid transformaitons.IDH'	Locus10971.2	'at5g03290'; 'isocitrate dehydrogenase, putative / NAD+ isocitrate dehydrogenase, putative | chr5:793974-796182 FORWARD'	T
'8.2.4'	'TCA / org. transformation.other organic acid transformaitons.IDH'		'at3g09810'; 'isocitrate dehydrogenase, putative / NAD+ isocitrate dehydrogenase, putative | chr3:3008694-3011437 FORWARD'	T
'8.2.9'	'TCA / org. transformation.other organic acid transformaitons.cyt MDH'	Locus7244.1	'at5g58330'; 'malate dehydrogenase (NADP), chloroplast, putative | chr5:23579722-23582395 REVERSE'	T
'8.2.9'	'TCA / org. transformation.other organic acid transformaitons.cyt MDH'	Locus7244.2	'at5g58330'; 'malate dehydrogenase (NADP), chloroplast, putative | chr5:23579722-23582395 REVERSE'	T
'8.2.9'	'TCA / org. transformation.other organic acid transformaitons.cyt MDH'	Locus1522.1	'at1g04410'; 'malate dehydrogenase, cytosolic, putative | chr1:1189078-1191412 REVERSE'	T
'8.2.9'	'TCA / org. transformation.other organic acid transformaitons.cyt MDH'	Locus1522.2	'at5g43330'; 'malate dehydrogenase, cytosolic, putative | chr5:17390433-17392645 FORWARD'	T
'8.2.9'	'TCA / org. transformation.other organic acid transformaitons.cyt MDH'	Locus1522.3	'at5g43330'; 'malate dehydrogenase, cytosolic, putative | chr5:17390433-17392645 FORWARD'	T
'8.2.9'	'TCA / org. transformation.other organic acid transformaitons.cyt MDH'		'at5g56720'; 'malate dehydrogenase, cytosolic, putative | chr5:22945537-22946718 FORWARD'	T
'8.2.9'	'TCA / org. transformation.other organic acid transformaitons.cyt MDH'	Locus5233.2	'at3g47520'; 'Symbols: MDH | MDH (MALATE DEHYDROGENASE); L-malate dehydrogenase/ binding / catalytic/ malate dehydrogenase/ oxidoreductase/ oxidoreductase, acting on the CH-OH group of donors, NAD or NADP as acceptor | chr3:17513274-17515041 FORWARD'	T
'8.2.9'	'TCA / org. transformation.other organic acid transformaitons.cyt MDH'	Locus5233.3	'at3g47520'; 'Symbols: MDH | MDH (MALATE DEHYDROGENASE); L-malate dehydrogenase/ binding / catalytic/ malate dehydrogenase/ oxidoreductase/ oxidoreductase, acting on the CH-OH group of donors, NAD or NADP as acceptor | chr3:17513274-17515041 FORWARD'	T
'8.2.9'	'TCA / org. transformation.other organic acid transformaitons.cyt MDH'	Locus5233.4	'at3g47520'; 'Symbols: MDH | MDH (MALATE DEHYDROGENASE); L-malate dehydrogenase/ binding / catalytic/ malate dehydrogenase/ oxidoreductase/ oxidoreductase, acting on the CH-OH group of donors, NAD or NADP as acceptor | chr3:17513274-17515041 FORWARD'	T
'8.2.9'	'TCA / org. transformation.other organic acid transformaitons.cyt MDH'	Locus5233.5	'at3g47520'; 'Symbols: MDH | MDH (MALATE DEHYDROGENASE); L-malate dehydrogenase/ binding / catalytic/ malate dehydrogenase/ oxidoreductase/ oxidoreductase, acting on the CH-OH group of donors, NAD or NADP as acceptor | chr3:17513274-17515041 FORWARD'	T
'8.2.9'	'TCA / org. transformation.other organic acid transformaitons.cyt MDH'		'at3g53910'; 'malate dehydrogenase-related | chr3:19959856-19960446 REVERSE'	T
'8.2.10'	'TCA / org. transformation.other organic acid transformaitons.malic'	Locus14978.1	'at5g25880'; 'Symbols: ATNADP-ME3 | ATNADP-ME3 (NADP-malic enzyme 3); malate dehydrogenase (oxaloacetate-decarboxylating) (NADP+)/ malic enzyme/ oxidoreductase, acting on NADH or NADPH, NAD or NADP as acceptor | chr5:9024549-9028377 FORWARD'	T
'8.2.10'	'TCA / org. transformation.other organic acid transformaitons.malic'	Locus22683.1	'at5g25880'; 'Symbols: ATNADP-ME3 | ATNADP-ME3 (NADP-malic enzyme 3); malate dehydrogenase (oxaloacetate-decarboxylating) (NADP+)/ malic enzyme/ oxidoreductase, acting on NADH or NADPH, NAD or NADP as acceptor | chr5:9024549-9028377 FORWARD'	T
'8.2.10'	'TCA / org. transformation.other organic acid transformaitons.malic'	Locus340.7	'at5g25880'; 'Symbols: ATNADP-ME3 | ATNADP-ME3 (NADP-malic enzyme 3); malate dehydrogenase (oxaloacetate-decarboxylating) (NADP+)/ malic enzyme/ oxidoreductase, acting on NADH or NADPH, NAD or NADP as acceptor | chr5:9024549-9028377 FORWARD'	T
'8.2.10'	'TCA / org. transformation.other organic acid transformaitons.malic'	Locus4693.1	'at5g25880'; 'Symbols: ATNADP-ME3 | ATNADP-ME3 (NADP-malic enzyme 3); malate dehydrogenase (oxaloacetate-decarboxylating) (NADP+)/ malic enzyme/ oxidoreductase, acting on NADH or NADPH, NAD or NADP as acceptor | chr5:9024549-9028377 FORWARD'	T
'8.2.10'	'TCA / org. transformation.other organic acid transformaitons.malic'	Locus4693.2	'at5g25880'; 'Symbols: ATNADP-ME3 | ATNADP-ME3 (NADP-malic enzyme 3); malate dehydrogenase (oxaloacetate-decarboxylating) (NADP+)/ malic enzyme/ oxidoreductase, acting on NADH or NADPH, NAD or NADP as acceptor | chr5:9024549-9028377 FORWARD'	T
'8.2.10'	'TCA / org. transformation.other organic acid transformaitons.malic'	Locus4693.3	'at5g25880'; 'Symbols: ATNADP-ME3 | ATNADP-ME3 (NADP-malic enzyme 3); malate dehydrogenase (oxaloacetate-decarboxylating) (NADP+)/ malic enzyme/ oxidoreductase, acting on NADH or NADPH, NAD or NADP as acceptor | chr5:9024549-9028377 FORWARD'	T
'8.2.10'	'TCA / org. transformation.other organic acid transformaitons.malic'		'at2g19900'; 'Symbols: ATNADP-ME1 | ATNADP-ME1 (NADP-malic enzyme 1); malate dehydrogenase (oxaloacetate-decarboxylating) (NADP+)/ malic enzyme/ oxidoreductase, acting on NADH or NADPH, NAD or NADP as acceptor | chr2:8591899-8595478 REVERSE'	T
'8.2.10'	'TCA / org. transformation.other organic acid transformaitons.malic'	Locus29645.1	'at1g79750'; 'Symbols: ATNADP-ME4 | ATNADP-ME4 (NADP-malic enzyme 4); malate dehydrogenase (oxaloacetate-decarboxylating) (NADP+)/ malic enzyme/ oxidoreductase, acting on NADH or NADPH, NAD or NADP as acceptor | chr1:30007326-30011393 REVERSE'	T
'8.2.10'	'TCA / org. transformation.other organic acid transformaitons.malic'	Locus340.1	'at1g79750'; 'Symbols: ATNADP-ME4 | ATNADP-ME4 (NADP-malic enzyme 4); malate dehydrogenase (oxaloacetate-decarboxylating) (NADP+)/ malic enzyme/ oxidoreductase, acting on NADH or NADPH, NAD or NADP as acceptor | chr1:30007326-30011393 REVERSE'	T
'8.2.10'	'TCA / org. transformation.other organic acid transformaitons.malic'	Locus340.10	'at1g79750'; 'Symbols: ATNADP-ME4 | ATNADP-ME4 (NADP-malic enzyme 4); malate dehydrogenase (oxaloacetate-decarboxylating) (NADP+)/ malic enzyme/ oxidoreductase, acting on NADH or NADPH, NAD or NADP as acceptor | chr1:30007326-30011393 REVERSE'	T
'8.2.10'	'TCA / org. transformation.other organic acid transformaitons.malic'	Locus340.2	'at1g79750'; 'Symbols: ATNADP-ME4 | ATNADP-ME4 (NADP-malic enzyme 4); malate dehydrogenase (oxaloacetate-decarboxylating) (NADP+)/ malic enzyme/ oxidoreductase, acting on NADH or NADPH, NAD or NADP as acceptor | chr1:30007326-30011393 REVERSE'	T
'8.2.10'	'TCA / org. transformation.other organic acid transformaitons.malic'	Locus340.4	'at1g79750'; 'Symbols: ATNADP-ME4 | ATNADP-ME4 (NADP-malic enzyme 4); malate dehydrogenase (oxaloacetate-decarboxylating) (NADP+)/ malic enzyme/ oxidoreductase, acting on NADH or NADPH, NAD or NADP as acceptor | chr1:30007326-30011393 REVERSE'	T
'8.2.10'	'TCA / org. transformation.other organic acid transformaitons.malic'	Locus340.5	'at1g79750'; 'Symbols: ATNADP-ME4 | ATNADP-ME4 (NADP-malic enzyme 4); malate dehydrogenase (oxaloacetate-decarboxylating) (NADP+)/ malic enzyme/ oxidoreductase, acting on NADH or NADPH, NAD or NADP as acceptor | chr1:30007326-30011393 REVERSE'	T
'8.2.10'	'TCA / org. transformation.other organic acid transformaitons.malic'	Locus340.6	'at1g79750'; 'Symbols: ATNADP-ME4 | ATNADP-ME4 (NADP-malic enzyme 4); malate dehydrogenase (oxaloacetate-decarboxylating) (NADP+)/ malic enzyme/ oxidoreductase, acting on NADH or NADPH, NAD or NADP as acceptor | chr1:30007326-30011393 REVERSE'	T
'8.2.10'	'TCA / org. transformation.other organic acid transformaitons.malic'	Locus340.8	'at1g79750'; 'Symbols: ATNADP-ME4 | ATNADP-ME4 (NADP-malic enzyme 4); malate dehydrogenase (oxaloacetate-decarboxylating) (NADP+)/ malic enzyme/ oxidoreductase, acting on NADH or NADPH, NAD or NADP as acceptor | chr1:30007326-30011393 REVERSE'	T
'8.2.10'	'TCA / org. transformation.other organic acid transformaitons.malic'	Locus340.9	'at1g79750'; 'Symbols: ATNADP-ME4 | ATNADP-ME4 (NADP-malic enzyme 4); malate dehydrogenase (oxaloacetate-decarboxylating) (NADP+)/ malic enzyme/ oxidoreductase, acting on NADH or NADPH, NAD or NADP as acceptor | chr1:30007326-30011393 REVERSE'	T
'8.2.10'	'TCA / org. transformation.other organic acid transformaitons.malic'	Locus3793.10	'at5g11670'; 'Symbols: ATNADP-ME2 | ATNADP-ME2 (NADP-malic enzyme 2); malate dehydrogenase (oxaloacetate-decarboxylating) (NADP+)/ malic enzyme/ oxidoreductase, acting on NADH or NADPH, NAD or NADP as acceptor | chr5:3754249-3758242 FORWARD'	T
'8.2.10'	'TCA / org. transformation.other organic acid transformaitons.malic'	Locus3793.3	'at5g11670'; 'Symbols: ATNADP-ME2 | ATNADP-ME2 (NADP-malic enzyme 2); malate dehydrogenase (oxaloacetate-decarboxylating) (NADP+)/ malic enzyme/ oxidoreductase, acting on NADH or NADPH, NAD or NADP as acceptor | chr5:3754249-3758242 FORWARD'	T
'8.2.10'	'TCA / org. transformation.other organic acid transformaitons.malic'	Locus3793.4	'at5g11670'; 'Symbols: ATNADP-ME2 | ATNADP-ME2 (NADP-malic enzyme 2); malate dehydrogenase (oxaloacetate-decarboxylating) (NADP+)/ malic enzyme/ oxidoreductase, acting on NADH or NADPH, NAD or NADP as acceptor | chr5:3754249-3758242 FORWARD'	T
'8.2.10'	'TCA / org. transformation.other organic acid transformaitons.malic'	Locus3793.6	'at5g11670'; 'Symbols: ATNADP-ME2 | ATNADP-ME2 (NADP-malic enzyme 2); malate dehydrogenase (oxaloacetate-decarboxylating) (NADP+)/ malic enzyme/ oxidoreductase, acting on NADH or NADPH, NAD or NADP as acceptor | chr5:3754249-3758242 FORWARD'	T
'8.2.10'	'TCA / org. transformation.other organic acid transformaitons.malic'	Locus3793.8	'at5g11670'; 'Symbols: ATNADP-ME2 | ATNADP-ME2 (NADP-malic enzyme 2); malate dehydrogenase (oxaloacetate-decarboxylating) (NADP+)/ malic enzyme/ oxidoreductase, acting on NADH or NADPH, NAD or NADP as acceptor | chr5:3754249-3758242 FORWARD'	T
'8.2.10'	'TCA / org. transformation.other organic acid transformaitons.malic'	Locus777.2	'at2g13560'; 'malate oxidoreductase, putative | chr2:5649964-5655320 FORWARD'	T
'8.2.10'	'TCA / org. transformation.other organic acid transformaitons.malic'	Locus777.3	'at2g13560'; 'malate oxidoreductase, putative | chr2:5649964-5655320 FORWARD'	T
'8.2.10'	'TCA / org. transformation.other organic acid transformaitons.malic'	Locus2989.1	'at4g00570'; 'malate oxidoreductase, putative | chr4:242515-246771 REVERSE'	T
'8.2.10'	'TCA / org. transformation.other organic acid transformaitons.malic'	Locus2989.2	'at4g00570'; 'malate oxidoreductase, putative | chr4:242515-246771 REVERSE'	T
'8.2.10'	'TCA / org. transformation.other organic acid transformaitons.malic'	Locus38821.1	'at4g00570'; 'malate oxidoreductase, putative | chr4:242515-246771 REVERSE'	T
'8.2.11'	'TCA / org. transformation.other organic acid transformaitons.atp-citrate lyase'	Locus1918.2	'at5g49460'; 'Symbols: ACLB-2 | ACLB-2 (ATP CITRATE LYASE SUBUNIT B 2); ATP citrate synthase | chr5:20054523-20058464 FORWARD'	T
'8.2.11'	'TCA / org. transformation.other organic acid transformaitons.atp-citrate lyase'	Locus1918.3	'at5g49460'; 'Symbols: ACLB-2 | ACLB-2 (ATP CITRATE LYASE SUBUNIT B 2); ATP citrate synthase | chr5:20054523-20058464 FORWARD'	T
'8.2.11'	'TCA / org. transformation.other organic acid transformaitons.atp-citrate lyase'	Locus1918.4	'at5g49460'; 'Symbols: ACLB-2 | ACLB-2 (ATP CITRATE LYASE SUBUNIT B 2); ATP citrate synthase | chr5:20054523-20058464 FORWARD'	T
'8.2.11'	'TCA / org. transformation.other organic acid transformaitons.atp-citrate lyase'	Locus1918.6	'at5g49460'; 'Symbols: ACLB-2 | ACLB-2 (ATP CITRATE LYASE SUBUNIT B 2); ATP citrate synthase | chr5:20054523-20058464 FORWARD'	T
'8.2.11'	'TCA / org. transformation.other organic acid transformaitons.atp-citrate lyase'	Locus1149.1	'at3g06650'; 'Symbols: ACLB-1 | ACLB-1; ATP citrate synthase | chr3:2079033-2083291 REVERSE'	T
'8.2.11'	'TCA / org. transformation.other organic acid transformaitons.atp-citrate lyase'	Locus1149.2	'at3g06650'; 'Symbols: ACLB-1 | ACLB-1; ATP citrate synthase | chr3:2079033-2083291 REVERSE'	T
'8.2.11'	'TCA / org. transformation.other organic acid transformaitons.atp-citrate lyase'	Locus1149.3	'at3g06650'; 'Symbols: ACLB-1 | ACLB-1; ATP citrate synthase | chr3:2079033-2083291 REVERSE'	T
'8.2.11'	'TCA / org. transformation.other organic acid transformaitons.atp-citrate lyase'	Locus1918.1	'at3g06650'; 'Symbols: ACLB-1 | ACLB-1; ATP citrate synthase | chr3:2079033-2083291 REVERSE'	T
'8.2.11'	'TCA / org. transformation.other organic acid transformaitons.atp-citrate lyase'		'at1g60810'; 'Symbols: ACLA-2 | ACLA-2; ATP citrate synthase | chr1:22388527-22391165 REVERSE'	T
'8.2.11'	'TCA / org. transformation.other organic acid transformaitons.atp-citrate lyase'	Locus2123.5	'at1g10670'; 'Symbols: ACLA-1 | ACLA-1; ATP citrate synthase | chr1:3535387-3538281 FORWARD'	T
'8.2.11'	'TCA / org. transformation.other organic acid transformaitons.atp-citrate lyase'	Locus2123.9	'at1g10670'; 'Symbols: ACLA-1 | ACLA-1; ATP citrate synthase | chr1:3535387-3538281 FORWARD'	T
'8.2.11'	'TCA / org. transformation.other organic acid transformaitons.atp-citrate lyase'	Locus2123.1	'at1g09430'; 'Symbols: ACLA-3 | ACLA-3; ATP citrate synthase | chr1:3041996-3045402 FORWARD'	T
'8.2.11'	'TCA / org. transformation.other organic acid transformaitons.atp-citrate lyase'	Locus2123.10	'at1g09430'; 'Symbols: ACLA-3 | ACLA-3; ATP citrate synthase | chr1:3041996-3045402 FORWARD'	T
'8.2.11'	'TCA / org. transformation.other organic acid transformaitons.atp-citrate lyase'	Locus2123.2	'at1g09430'; 'Symbols: ACLA-3 | ACLA-3; ATP citrate synthase | chr1:3041996-3045402 FORWARD'	T
'8.2.11'	'TCA / org. transformation.other organic acid transformaitons.atp-citrate lyase'	Locus2123.3	'at1g09430'; 'Symbols: ACLA-3 | ACLA-3; ATP citrate synthase | chr1:3041996-3045402 FORWARD'	T
'8.2.11'	'TCA / org. transformation.other organic acid transformaitons.atp-citrate lyase'	Locus2123.4	'at1g09430'; 'Symbols: ACLA-3 | ACLA-3; ATP citrate synthase | chr1:3041996-3045402 FORWARD'	T
'8.2.11'	'TCA / org. transformation.other organic acid transformaitons.atp-citrate lyase'	Locus2123.6	'at1g09430'; 'Symbols: ACLA-3 | ACLA-3; ATP citrate synthase | chr1:3041996-3045402 FORWARD'	T
'8.2.11'	'TCA / org. transformation.other organic acid transformaitons.atp-citrate lyase'	Locus2123.7	'at1g09430'; 'Symbols: ACLA-3 | ACLA-3; ATP citrate synthase | chr1:3041996-3045402 FORWARD'	T
'8.2.11'	'TCA / org. transformation.other organic acid transformaitons.atp-citrate lyase'	Locus2123.8	'at1g09430'; 'Symbols: ACLA-3 | ACLA-3; ATP citrate synthase | chr1:3041996-3045402 FORWARD'	T
'8.2.11'	'TCA / org. transformation.other organic acid transformaitons.atp-citrate lyase'	Locus2498.1	'at1g09430'; 'Symbols: ACLA-3 | ACLA-3; ATP citrate synthase | chr1:3041996-3045402 FORWARD'	T
'8.2.11'	'TCA / org. transformation.other organic acid transformaitons.atp-citrate lyase'	Locus2498.2	'at1g09430'; 'Symbols: ACLA-3 | ACLA-3; ATP citrate synthase | chr1:3041996-3045402 FORWARD'	T
'8.2.11'	'TCA / org. transformation.other organic acid transformaitons.atp-citrate lyase'	Locus2498.3	'at1g09430'; 'Symbols: ACLA-3 | ACLA-3; ATP citrate synthase | chr1:3041996-3045402 FORWARD'	T
'8.2.11'	'TCA / org. transformation.other organic acid transformaitons.atp-citrate lyase'	Locus2498.4	'at1g09430'; 'Symbols: ACLA-3 | ACLA-3; ATP citrate synthase | chr1:3041996-3045402 FORWARD'	T
'8.2.11'	'TCA / org. transformation.other organic acid transformaitons.atp-citrate lyase'	Locus26865.1	'at1g09430'; 'Symbols: ACLA-3 | ACLA-3; ATP citrate synthase | chr1:3041996-3045402 FORWARD'	T
'8.2.11'	'TCA / org. transformation.other organic acid transformaitons.atp-citrate lyase'	Locus26865.2	'at1g09430'; 'Symbols: ACLA-3 | ACLA-3; ATP citrate synthase | chr1:3041996-3045402 FORWARD'	T
'8.2.99'	'TCA / org. transformation.other organic acid transformaitons.misc'	Locus7258.10	'at1g79440'; 'Symbols: ALDH5F1, SSADH1, SSADH | ALDH5F1; 3-chloroallyl aldehyde dehydrogenase/ NAD or NADH binding / succinate-semialdehyde dehydrogenase | chr1:29882210-29887412 REVERSE'	T
'8.2.99'	'TCA / org. transformation.other organic acid transformaitons.misc'	Locus7258.2	'at1g79440'; 'Symbols: ALDH5F1, SSADH1, SSADH | ALDH5F1; 3-chloroallyl aldehyde dehydrogenase/ NAD or NADH binding / succinate-semialdehyde dehydrogenase | chr1:29882210-29887412 REVERSE'	T
'8.2.99'	'TCA / org. transformation.other organic acid transformaitons.misc'	Locus7258.3	'at1g79440'; 'Symbols: ALDH5F1, SSADH1, SSADH | ALDH5F1; 3-chloroallyl aldehyde dehydrogenase/ NAD or NADH binding / succinate-semialdehyde dehydrogenase | chr1:29882210-29887412 REVERSE'	T
'8.2.99'	'TCA / org. transformation.other organic acid transformaitons.misc'	Locus7258.4	'at1g79440'; 'Symbols: ALDH5F1, SSADH1, SSADH | ALDH5F1; 3-chloroallyl aldehyde dehydrogenase/ NAD or NADH binding / succinate-semialdehyde dehydrogenase | chr1:29882210-29887412 REVERSE'	T
'8.2.99'	'TCA / org. transformation.other organic acid transformaitons.misc'	Locus7258.5	'at1g79440'; 'Symbols: ALDH5F1, SSADH1, SSADH | ALDH5F1; 3-chloroallyl aldehyde dehydrogenase/ NAD or NADH binding / succinate-semialdehyde dehydrogenase | chr1:29882210-29887412 REVERSE'	T
'8.2.99'	'TCA / org. transformation.other organic acid transformaitons.misc'	Locus7258.6	'at1g79440'; 'Symbols: ALDH5F1, SSADH1, SSADH | ALDH5F1; 3-chloroallyl aldehyde dehydrogenase/ NAD or NADH binding / succinate-semialdehyde dehydrogenase | chr1:29882210-29887412 REVERSE'	T
'8.2.99'	'TCA / org. transformation.other organic acid transformaitons.misc'	Locus7258.7	'at1g79440'; 'Symbols: ALDH5F1, SSADH1, SSADH | ALDH5F1; 3-chloroallyl aldehyde dehydrogenase/ NAD or NADH binding / succinate-semialdehyde dehydrogenase | chr1:29882210-29887412 REVERSE'	T
'8.2.99'	'TCA / org. transformation.other organic acid transformaitons.misc'	Locus7258.8	'at1g79440'; 'Symbols: ALDH5F1, SSADH1, SSADH | ALDH5F1; 3-chloroallyl aldehyde dehydrogenase/ NAD or NADH binding / succinate-semialdehyde dehydrogenase | chr1:29882210-29887412 REVERSE'	T
'8.2.99'	'TCA / org. transformation.other organic acid transformaitons.misc'	Locus7258.9	'at1g79440'; 'Symbols: ALDH5F1, SSADH1, SSADH | ALDH5F1; 3-chloroallyl aldehyde dehydrogenase/ NAD or NADH binding / succinate-semialdehyde dehydrogenase | chr1:29882210-29887412 REVERSE'	T
'8.2.1001'	'TCA / org. transformation. Various'		'2-methylcitrate'; 'Propanoate metabolism in bacteria'	M
'8.2.1002'	'TCA / org. transformation. Various'		'2-oxogluconate'; ''	M
'8.2.1003'	'TCA / org. transformation. Various'		'oxalate'; ''	M
'8.2.1004'	'TCA / org. transformation. Various'		'suberate'; 'Also called cork acid, octanedioic acid'	M
'8.2.1005'	'TCA / org. transformation. Various'		'itaconate'; ''	M
'8.3'	'TCA / org. transformation.carbonic anhydrases'	Locus20552.1	'at4g20990'; 'Symbols: ATACA4, ACA4 | ACA4 (ALPHA CARBONIC ANHYDRASE 4); carbonate dehydratase/ zinc ion binding | chr4:11219772-11221126 FORWARD'	T
'8.3'	'TCA / org. transformation.carbonic anhydrases'		'at1g23730'; 'Symbols: ATBCA3, BCA3 | BCA3 (BETA CARBONIC ANHYDRASE 4); carbonate dehydratase/ zinc ion binding | chr1:8395557-8398144 FORWARD'	T
'8.3'	'TCA / org. transformation.carbonic anhydrases'	Locus9339.1	'at1g70410'; 'Symbols: ATBCA4, BCA4 | carbonic anhydrase, putative / carbonate dehydratase, putative | chr1:26533926-26538333 REVERSE'	T
'8.3'	'TCA / org. transformation.carbonic anhydrases'	Locus9339.2	'at1g70410'; 'Symbols: ATBCA4, BCA4 | carbonic anhydrase, putative / carbonate dehydratase, putative | chr1:26533926-26538333 REVERSE'	T
'8.3'	'TCA / org. transformation.carbonic anhydrases'	Locus9339.4	'at1g70410'; 'Symbols: ATBCA4, BCA4 | carbonic anhydrase, putative / carbonate dehydratase, putative | chr1:26533926-26538333 REVERSE'	T
'8.3'	'TCA / org. transformation.carbonic anhydrases'	Locus2579.1	'at4g33580'; 'Symbols: ATBCA5, BCA5 | carbonic anhydrase family protein / carbonate dehydratase family protein | chr4:16138360-16141624 FORWARD'	T
'8.3'	'TCA / org. transformation.carbonic anhydrases'	Locus2579.2	'at4g33580'; 'Symbols: ATBCA5, BCA5 | carbonic anhydrase family protein / carbonate dehydratase family protein | chr4:16138360-16141624 FORWARD'	T
'8.3'	'TCA / org. transformation.carbonic anhydrases'	Locus17940.1	'at5g56330'; 'Symbols: ATACA8, ACA8 | ACA8 (ALPHA CARBONIC ANHYDRASE 8); carbonate dehydratase/ zinc ion binding | chr5:22813768-22816162 FORWARD'	T
'8.3'	'TCA / org. transformation.carbonic anhydrases'	Locus1937.1	'at5g56330'; 'Symbols: ATACA8, ACA8 | ACA8 (ALPHA CARBONIC ANHYDRASE 8); carbonate dehydratase/ zinc ion binding | chr5:22813768-22816162 FORWARD'	T
'8.3'	'TCA / org. transformation.carbonic anhydrases'	Locus20463.1	'at5g56330'; 'Symbols: ATACA8, ACA8 | ACA8 (ALPHA CARBONIC ANHYDRASE 8); carbonate dehydratase/ zinc ion binding | chr5:22813768-22816162 FORWARD'	T
'8.3'	'TCA / org. transformation.carbonic anhydrases'	Locus21889.1	'at5g56330'; 'Symbols: ATACA8, ACA8 | ACA8 (ALPHA CARBONIC ANHYDRASE 8); carbonate dehydratase/ zinc ion binding | chr5:22813768-22816162 FORWARD'	T
'8.3'	'TCA / org. transformation.carbonic anhydrases'	Locus22939.1	'at5g56330'; 'Symbols: ATACA8, ACA8 | ACA8 (ALPHA CARBONIC ANHYDRASE 8); carbonate dehydratase/ zinc ion binding | chr5:22813768-22816162 FORWARD'	T
'8.3'	'TCA / org. transformation.carbonic anhydrases'	Locus25577.1	'at5g56330'; 'Symbols: ATACA8, ACA8 | ACA8 (ALPHA CARBONIC ANHYDRASE 8); carbonate dehydratase/ zinc ion binding | chr5:22813768-22816162 FORWARD'	T
'8.3'	'TCA / org. transformation.carbonic anhydrases'	Locus27573.1	'at5g56330'; 'Symbols: ATACA8, ACA8 | ACA8 (ALPHA CARBONIC ANHYDRASE 8); carbonate dehydratase/ zinc ion binding | chr5:22813768-22816162 FORWARD'	T
'8.3'	'TCA / org. transformation.carbonic anhydrases'	Locus28727.1	'at5g56330'; 'Symbols: ATACA8, ACA8 | ACA8 (ALPHA CARBONIC ANHYDRASE 8); carbonate dehydratase/ zinc ion binding | chr5:22813768-22816162 FORWARD'	T
'8.3'	'TCA / org. transformation.carbonic anhydrases'	Locus31974.1	'at5g56330'; 'Symbols: ATACA8, ACA8 | ACA8 (ALPHA CARBONIC ANHYDRASE 8); carbonate dehydratase/ zinc ion binding | chr5:22813768-22816162 FORWARD'	T
'8.3'	'TCA / org. transformation.carbonic anhydrases'	Locus35515.1	'at5g56330'; 'Symbols: ATACA8, ACA8 | ACA8 (ALPHA CARBONIC ANHYDRASE 8); carbonate dehydratase/ zinc ion binding | chr5:22813768-22816162 FORWARD'	T
'8.3'	'TCA / org. transformation.carbonic anhydrases'	Locus3637.2	'at5g56330'; 'Symbols: ATACA8, ACA8 | ACA8 (ALPHA CARBONIC ANHYDRASE 8); carbonate dehydratase/ zinc ion binding | chr5:22813768-22816162 FORWARD'	T
'8.3'	'TCA / org. transformation.carbonic anhydrases'	Locus3637.3	'at5g56330'; 'Symbols: ATACA8, ACA8 | ACA8 (ALPHA CARBONIC ANHYDRASE 8); carbonate dehydratase/ zinc ion binding | chr5:22813768-22816162 FORWARD'	T
'8.3'	'TCA / org. transformation.carbonic anhydrases'	Locus36642.1	'at5g56330'; 'Symbols: ATACA8, ACA8 | ACA8 (ALPHA CARBONIC ANHYDRASE 8); carbonate dehydratase/ zinc ion binding | chr5:22813768-22816162 FORWARD'	T
'8.3'	'TCA / org. transformation.carbonic anhydrases'	Locus4197.1	'at5g56330'; 'Symbols: ATACA8, ACA8 | ACA8 (ALPHA CARBONIC ANHYDRASE 8); carbonate dehydratase/ zinc ion binding | chr5:22813768-22816162 FORWARD'	T
'8.3'	'TCA / org. transformation.carbonic anhydrases'	Locus45004.1	'at5g56330'; 'Symbols: ATACA8, ACA8 | ACA8 (ALPHA CARBONIC ANHYDRASE 8); carbonate dehydratase/ zinc ion binding | chr5:22813768-22816162 FORWARD'	T
'8.3'	'TCA / org. transformation.carbonic anhydrases'	Locus7266.1	'at5g56330'; 'Symbols: ATACA8, ACA8 | ACA8 (ALPHA CARBONIC ANHYDRASE 8); carbonate dehydratase/ zinc ion binding | chr5:22813768-22816162 FORWARD'	T
'8.3'	'TCA / org. transformation.carbonic anhydrases'	Locus8919.1	'at5g56330'; 'Symbols: ATACA8, ACA8 | ACA8 (ALPHA CARBONIC ANHYDRASE 8); carbonate dehydratase/ zinc ion binding | chr5:22813768-22816162 FORWARD'	T
'8.3'	'TCA / org. transformation.carbonic anhydrases'	Locus21875.1	'at1g08080'; 'Symbols: ATACA7, ACA7 | ACA7 (ALPHA CARBONIC ANHYDRASE 7); carbonate dehydratase/ zinc ion binding | chr1:2516991-2518546 REVERSE'	T
'8.3'	'TCA / org. transformation.carbonic anhydrases'	Locus42037.1	'at1g08080'; 'Symbols: ATACA7, ACA7 | ACA7 (ALPHA CARBONIC ANHYDRASE 7); carbonate dehydratase/ zinc ion binding | chr1:2516991-2518546 REVERSE'	T
'8.3'	'TCA / org. transformation.carbonic anhydrases'		'at1g08065'; 'Symbols: ATACA5, ACA5 | ACA5 (ALPHA CARBONIC ANHYDRASE 5); carbonate dehydratase/ zinc ion binding | chr1:2511647-2513454 REVERSE'	T
'8.3'	'TCA / org. transformation.carbonic anhydrases'	Locus20552.2	'at2g28210'; 'Symbols: ATACA2 | ATACA2 (ALPHA CARBONIC ANHYDRASE 2); carbonate dehydratase/ zinc ion binding | chr2:12029997-12032420 FORWARD'	T
'8.3'	'TCA / org. transformation.carbonic anhydrases'		'at3g52720'; 'Symbols: ATACA1, ACA1 | ACA1 (ALPHA CARBONIC ANHYDRASE 1); carbonate dehydratase/ zinc ion binding | chr3:19538690-19541284 REVERSE'	T
'8.3'	'TCA / org. transformation.carbonic anhydrases'	Locus9339.3	'at5g14740'; 'Symbols: CA2, CA18, BETA CA2 | CA2 (CARBONIC ANHYDRASE 2); carbonate dehydratase/ zinc ion binding | chr5:4757972-4762615 FORWARD'	T
'8.3'	'TCA / org. transformation.carbonic anhydrases'		'at4g21000'; 'Symbols: ATACA6, ACA6 | ACA6 (ALPHA CARBONIC ANHYDRASE 6); carbonate dehydratase/ zinc ion binding | chr4:11222529-11223756 FORWARD'	T
'8.3'	'TCA / org. transformation.carbonic anhydrases'		'at1g58180'; 'Symbols: ATBCA6, BCA6 | carbonic anhydrase family protein / carbonate dehydratase family protein | chr1:21537935-21539914 REVERSE'	T
'8.3'	'TCA / org. transformation.carbonic anhydrases'		'at3g01500'; 'Symbols: CA1 | CA1 (CARBONIC ANHYDRASE 1); carbonate dehydratase/ zinc ion binding | chr3:194724-198019 REVERSE'	T
'8.3'	'TCA / org. transformation.carbonic anhydrases'		'at5g04180'; 'Symbols: ATACA3, ACA3 | ACA3 (ALPHA CARBONIC ANHYDRASE 3); carbonate dehydratase/ zinc ion binding | chr5:1147648-1149284 REVERSE'	T
'9'	'mitochondrial electron transport / ATP synthesis'	Locus5484.1	'at4g34700'; 'complex 1 family protein / LVR family protein | chr4:16556825-16558846 FORWARD'	T
'9.1'	'mitochondrial electron transport / ATP synthesis.NADH-DH'		''; ''	''
'9.1.1'	'mitochondrial electron transport / ATP synthesis.NADH-DH.complex I'	Locus6401.1	'at3g12260'; 'complex 1 family protein / LVR family protein | chr3:3908940-3910420 REVERSE'	T
'9.1.1'	'mitochondrial electron transport / ATP synthesis.NADH-DH.complex I'	Locus6401.2	'at3g12260'; 'complex 1 family protein / LVR family protein | chr3:3908940-3910420 REVERSE'	T
'9.1.1'	'mitochondrial electron transport / ATP synthesis.NADH-DH.complex I'	Locus6401.3	'at3g12260'; 'complex 1 family protein / LVR family protein | chr3:3908940-3910420 REVERSE'	T
'9.1.1'	'mitochondrial electron transport / ATP synthesis.NADH-DH.complex I'		'at5g44140'; 'Symbols: ATPHB7 | ATPHB7 (PROHIBITIN 7) | chr5:17762491-17763629 FORWARD'	T
'9.1.1'	'mitochondrial electron transport / ATP synthesis.NADH-DH.complex I'		'atmg00650'; 'Symbols: NAD4L | Encodes NADH dehydrogenase subunit 4L. | chrM:188929-189231 REVERSE'	T
'9.1.1'	'mitochondrial electron transport / ATP synthesis.NADH-DH.complex I'	Locus36709.1	'at2g20530'; 'Symbols: ATPHB6 | ATPHB6 (PROHIBITIN 6) | chr2:8841972-8844000 FORWARD'	T
'9.1.1'	'mitochondrial electron transport / ATP synthesis.NADH-DH.complex I'	Locus30449.1	'atmg01275'; 'Symbols: NAD1A, NAD1, ND1 | Encodes subunit of mitochondrial NAD(P)H dehydrogenase that is trans-spliced from three precursors, NAD1A, NAD1B, and NAD1C. | chrM:318004-318390 REVERSE'	T
'9.1.1'	'mitochondrial electron transport / ATP synthesis.NADH-DH.complex I'	Locus32472.1	'atmg01275'; 'Symbols: NAD1A, NAD1, ND1 | Encodes subunit of mitochondrial NAD(P)H dehydrogenase that is trans-spliced from three precursors, NAD1A, NAD1B, and NAD1C. | chrM:318004-318390 REVERSE'	T
'9.1.1'	'mitochondrial electron transport / ATP synthesis.NADH-DH.complex I'	Locus8649.1	'at4g28510'; 'Symbols: ATPHB1 | ATPHB1 (PROHIBITIN 1) | chr4:14084749-14086844 REVERSE'	T
'9.1.1'	'mitochondrial electron transport / ATP synthesis.NADH-DH.complex I'	Locus8649.2	'at4g28510'; 'Symbols: ATPHB1 | ATPHB1 (PROHIBITIN 1) | chr4:14084749-14086844 REVERSE'	T
'9.1.1.5'	'mitochondrial electron transport / ATP synthesis.NADH-DH.complex I.carbonic anhydrase'	Locus4368.1	'at3g48680'; 'Symbols: GAMMA CAL2 | GAMMA CAL2 (GAMMA CARBONIC ANHYDRASE-LIKE 2); transferase | chr3:18035011-18037041 FORWARD'	T
'9.1.1.5'	'mitochondrial electron transport / ATP synthesis.NADH-DH.complex I.carbonic anhydrase'	Locus4368.2	'at3g48680'; 'Symbols: GAMMA CAL2 | GAMMA CAL2 (GAMMA CARBONIC ANHYDRASE-LIKE 2); transferase | chr3:18035011-18037041 FORWARD'	T
'9.1.1.5'	'mitochondrial electron transport / ATP synthesis.NADH-DH.complex I.carbonic anhydrase'	Locus7286.1	'at1g19580'; 'Symbols: GAMMA CA1 | GAMMA CA1 (GAMMA CARBONIC ANHYDRASE 1); carbonate dehydratase | chr1:6774763-6777456 FORWARD'	T
'9.1.1.5'	'mitochondrial electron transport / ATP synthesis.NADH-DH.complex I.carbonic anhydrase'	Locus7286.2	'at1g19580'; 'Symbols: GAMMA CA1 | GAMMA CA1 (GAMMA CARBONIC ANHYDRASE 1); carbonate dehydratase | chr1:6774763-6777456 FORWARD'	T
'9.1.1.5'	'mitochondrial electron transport / ATP synthesis.NADH-DH.complex I.carbonic anhydrase'	Locus523.1	'at1g47260'; 'Symbols: APFI, GAMMA CA2 | GAMMA CA2 (GAMMA CARBONIC ANHYDRASE 2); carbonate dehydratase | chr1:17321173-17323484 REVERSE'	T
'9.1.1.5'	'mitochondrial electron transport / ATP synthesis.NADH-DH.complex I.carbonic anhydrase'		'at5g63510'; 'Symbols: GAMMA CAL1 | GAMMA CAL1 (GAMMA CARBONIC ANHYDRASE LIKE 1); carbonate dehydratase | chr5:25423984-25425841 FORWARD'	T
'9.1.1.5'	'mitochondrial electron transport / ATP synthesis.NADH-DH.complex I.carbonic anhydrase'		'at5g66510'; 'Symbols: GAMMA CA3 | GAMMA CA3 (GAMMA CARBONIC ANHYDRASE 3); carbonate dehydratase | chr5:26549704-26551604 REVERSE'	T
'9.1.2'	'mitochondrial electron transport / ATP synthesis.NADH-DH.localisation not clear'	Locus22993.1	'atmg00665'; 'Symbols: NAD5B, NAD5.2, NAD5 | Mitochondrial NADH dehydrogenase subunit 5. The gene is trans-spliced from three different pre-cursors, NAD5a, NAD5b and NAD5c. | chrM:190740-190761 REVERSE'	T
'9.1.2'	'mitochondrial electron transport / ATP synthesis.NADH-DH.localisation not clear'	Locus28281.1	'atmg00665'; 'Symbols: NAD5B, NAD5.2, NAD5 | Mitochondrial NADH dehydrogenase subunit 5. The gene is trans-spliced from three different pre-cursors, NAD5a, NAD5b and NAD5c. | chrM:190740-190761 REVERSE'	T
'9.1.2'	'mitochondrial electron transport / ATP synthesis.NADH-DH.localisation not clear'	Locus31620.1	'atmg00665'; 'Symbols: NAD5B, NAD5.2, NAD5 | Mitochondrial NADH dehydrogenase subunit 5. The gene is trans-spliced from three different pre-cursors, NAD5a, NAD5b and NAD5c. | chrM:190740-190761 REVERSE'	T
'9.1.2'	'mitochondrial electron transport / ATP synthesis.NADH-DH.localisation not clear'		'at4g38640'; 'choline transporter-related | chr4:18059653-18062289 REVERSE'	T
'9.1.2'	'mitochondrial electron transport / ATP synthesis.NADH-DH.localisation not clear'	Locus1309.1	'at5g37510'; 'Symbols: EMB1467 | EMB1467 (embryo defective 1467); NADH dehydrogenase (ubiquinone)/ NADH dehydrogenase/ electron carrier/ iron-sulfur cluster binding / oxidoreductase/ oxidoreductase, acting on NADH or NADPH | chr5:14897410-14900647 FORWARD'	T
'9.1.2'	'mitochondrial electron transport / ATP synthesis.NADH-DH.localisation not clear'	Locus3286.12	'at2g02050'; 'NADH-ubiquinone oxidoreductase B18 subunit, putative | chr2:489966-491995 FORWARD'	T
'9.1.2'	'mitochondrial electron transport / ATP synthesis.NADH-DH.localisation not clear'	Locus780.1	'at4g02580'; 'NADH-ubiquinone oxidoreductase 24 kDa subunit, putative | chr4:1134467-1137156 FORWARD'	T
'9.1.2'	'mitochondrial electron transport / ATP synthesis.NADH-DH.localisation not clear'	Locus780.2	'at4g02580'; 'NADH-ubiquinone oxidoreductase 24 kDa subunit, putative | chr4:1134467-1137156 FORWARD'	T
'9.1.2'	'mitochondrial electron transport / ATP synthesis.NADH-DH.localisation not clear'		'at2g07751'; 'NADH-ubiquinone oxidoreductase chain 3, putative | chr2:3270008-3270364 FORWARD'	T
'9.1.2'	'mitochondrial electron transport / ATP synthesis.NADH-DH.localisation not clear'	Locus19903.1	'at3g51390'; 'zinc finger (DHHC type) family protein | chr3:19075576-19078120 FORWARD'	T
'9.1.2'	'mitochondrial electron transport / ATP synthesis.NADH-DH.localisation not clear'	Locus19903.2	'at3g51390'; 'zinc finger (DHHC type) family protein | chr3:19075576-19078120 FORWARD'	T
'9.1.2'	'mitochondrial electron transport / ATP synthesis.NADH-DH.localisation not clear'	Locus2737.1	'at3g51390'; 'zinc finger (DHHC type) family protein | chr3:19075576-19078120 FORWARD'	T
'9.1.2'	'mitochondrial electron transport / ATP synthesis.NADH-DH.localisation not clear'	Locus2737.2	'at3g51390'; 'zinc finger (DHHC type) family protein | chr3:19075576-19078120 FORWARD'	T
'9.1.2'	'mitochondrial electron transport / ATP synthesis.NADH-DH.localisation not clear'	Locus2737.3	'at3g51390'; 'zinc finger (DHHC type) family protein | chr3:19075576-19078120 FORWARD'	T
'9.1.2'	'mitochondrial electron transport / ATP synthesis.NADH-DH.localisation not clear'		'atmg01320'; 'Symbols: NAD2B, NAD2.2, NAD2 | encodes subunit of mitochondrial NAD(P)H dehydrogenase that is trans-spliced from two precursors, NAD2A and NAD2B. | chrM:327890-333105 REVERSE'	T
'9.1.2'	'mitochondrial electron transport / ATP synthesis.NADH-DH.localisation not clear'		'at1g77910'; 'unknown protein | chr1:29296138-29296407 FORWARD'	T
'9.1.2'	'mitochondrial electron transport / ATP synthesis.NADH-DH.localisation not clear'		'at3g06310'; 'NADH-ubiquinone oxidoreductase 19 kDa subunit (NDUFA8) family protein | chr3:1912968-1914392 REVERSE'	T
'9.1.2'	'mitochondrial electron transport / ATP synthesis.NADH-DH.localisation not clear'	Locus3592.1	'at5g08530'; 'Symbols: CI51 | CI51 (51 kDa subunit of complex I); 4 iron, 4 sulfur cluster binding / FMN binding / NAD or NADH binding / NADH dehydrogenase (ubiquinone)/ oxidoreductase, acting on NADH or NADPH | chr5:2759317-2761875 REVERSE'	T
'9.1.2'	'mitochondrial electron transport / ATP synthesis.NADH-DH.localisation not clear'	Locus3635.1	'at5g08530'; 'Symbols: CI51 | CI51 (51 kDa subunit of complex I); 4 iron, 4 sulfur cluster binding / FMN binding / NAD or NADH binding / NADH dehydrogenase (ubiquinone)/ oxidoreductase, acting on NADH or NADPH | chr5:2759317-2761875 REVERSE'	T
'9.1.2'	'mitochondrial electron transport / ATP synthesis.NADH-DH.localisation not clear'		'atmg00990'; 'Symbols: NAD3 | NADH dehydrogenase subunit 3 | chrM:260647-261006 REVERSE'	T
'9.1.2'	'mitochondrial electron transport / ATP synthesis.NADH-DH.localisation not clear'		'atmg01120'; 'Symbols: NAD1B, NAD1 | Encodes subunit of mitochondrial NAD(P)H dehydrogenase that is trans-spliced from three precursors, NAD1A, NAD1B, and NAD1C. | chrM:287917-289083 REVERSE'	T
'9.1.2'	'mitochondrial electron transport / ATP synthesis.NADH-DH.localisation not clear'	Locus48484.1	'atmg00070'; 'Symbols: NAD9 | NADH dehydrogenase subunit 9 | chrM:23663-24235 REVERSE'	T
'9.1.2'	'mitochondrial electron transport / ATP synthesis.NADH-DH.localisation not clear'	Locus1411.1	'at3g03070'; 'NADH-ubiquinone oxidoreductase-related | chr3:696299-698156 REVERSE'	T
'9.1.2'	'mitochondrial electron transport / ATP synthesis.NADH-DH.localisation not clear'		'at1g49140'; 'NADH-ubiquinone oxidoreductase-related | chr1:18176772-18178298 REVERSE'	T
'9.1.2'	'mitochondrial electron transport / ATP synthesis.NADH-DH.localisation not clear'		'at2g07689'; 'NADH-ubiquinone oxidoreductase, putative | chr2:3336109-3336753 FORWARD'	T
'9.1.2'	'mitochondrial electron transport / ATP synthesis.NADH-DH.localisation not clear'		'atmg00516'; 'Symbols: NAD1C, NAD1 | Encodes subunit of mitochondrial NAD(P)H dehydrogenase that is trans-spliced from three precursors, NAD1A, NAD1B, and NAD1C. | chrM:143219-147048 REVERSE'	T
'9.1.2'	'mitochondrial electron transport / ATP synthesis.NADH-DH.localisation not clear'	Locus433.1	'at3g03100'; 'NADH:ubiquinone oxidoreductase family protein | chr3:705381-707651 REVERSE'	T
'9.1.2'	'mitochondrial electron transport / ATP synthesis.NADH-DH.localisation not clear'	Locus433.2	'at3g03100'; 'NADH:ubiquinone oxidoreductase family protein | chr3:705381-707651 REVERSE'	T
'9.1.2'	'mitochondrial electron transport / ATP synthesis.NADH-DH.localisation not clear'	Locus433.3	'at3g03100'; 'NADH:ubiquinone oxidoreductase family protein | chr3:705381-707651 REVERSE'	T
'9.1.2'	'mitochondrial electron transport / ATP synthesis.NADH-DH.localisation not clear'	Locus26285.1	'atmg00510'; 'Symbols: NAD7 | NADH dehydrogenase subunit 7 | chrM:132071-138153 FORWARD'	T
'9.1.2'	'mitochondrial electron transport / ATP synthesis.NADH-DH.localisation not clear'	Locus26285.2	'atmg00510'; 'Symbols: NAD7 | NADH dehydrogenase subunit 7 | chrM:132071-138153 FORWARD'	T
'9.1.2'	'mitochondrial electron transport / ATP synthesis.NADH-DH.localisation not clear'		'at1g16700'; 'NADH-ubiquinone oxidoreductase 23 kDa subunit, mitochondrial, putative | chr1:5709725-5711902 FORWARD'	T
'9.1.2'	'mitochondrial electron transport / ATP synthesis.NADH-DH.localisation not clear'	Locus42.1	'at3g62790'; 'NADH-ubiquinone oxidoreductase-related | chr3:23223061-23224308 REVERSE'	T
'9.1.2'	'mitochondrial electron transport / ATP synthesis.NADH-DH.localisation not clear'	Locus42.2	'at3g62790'; 'NADH-ubiquinone oxidoreductase-related | chr3:23223061-23224308 REVERSE'	T
'9.1.2'	'mitochondrial electron transport / ATP synthesis.NADH-DH.localisation not clear'		'at4g21810'; 'Symbols: DER2.1 | DER2.1 (DERLIN-2.1) | chr4:11575096-11577195 REVERSE'	T
'9.1.2'	'mitochondrial electron transport / ATP synthesis.NADH-DH.localisation not clear'	Locus7928.1	'at5g47890'; 'NADH-ubiquinone oxidoreductase B8 subunit, putative | chr5:19388737-19390629 FORWARD'	T
'9.1.2'	'mitochondrial electron transport / ATP synthesis.NADH-DH.localisation not clear'		'at2g07711'; 'pseudogene, similar to NADH dehydrogenase subunit 5, blastp match of 97% identity and 2.2e-244 P-value to GP|1066145|dbj|BAA07176.1||D37958 NADH dehydrogenase subunit 5 {Malus x domestica} | chr2:3397158-3399434 REVERSE'	T
'9.1.2'	'mitochondrial electron transport / ATP synthesis.NADH-DH.localisation not clear'	Locus17524.1	'atmg00580'; 'Symbols: NAD4 | NADH dehydrogenase subunit 4 | chrM:161693-169674 FORWARD'	T
'9.1.2'	'mitochondrial electron transport / ATP synthesis.NADH-DH.localisation not clear'	Locus19481.1	'atmg00580'; 'Symbols: NAD4 | NADH dehydrogenase subunit 4 | chrM:161693-169674 FORWARD'	T
'9.1.2'	'mitochondrial electron transport / ATP synthesis.NADH-DH.localisation not clear'	Locus44684.1	'atmg00580'; 'Symbols: NAD4 | NADH dehydrogenase subunit 4 | chrM:161693-169674 FORWARD'	T
'9.1.2'	'mitochondrial electron transport / ATP synthesis.NADH-DH.localisation not clear'		'at2g07785'; 'NADH-ubiquinone oxidoreductase, putative | chr2:3348114-3350018 FORWARD'	T
'9.1.2'	'mitochondrial electron transport / ATP synthesis.NADH-DH.localisation not clear'		'atmg00513'; 'Symbols: NAD5A, NAD5.1, NAD5 | Mitochondrial NADH dehydrogenase subunit 5. The gene is trans-spliced from three different pre-cursors, NAD5a, NAD5b and NAD5c. | chrM:140724-142998 REVERSE'	T
'9.1.2'	'mitochondrial electron transport / ATP synthesis.NADH-DH.localisation not clear'	Locus416.1	'at3g18410'; 'NADH-ubiquinone oxidoreductase-related | chr3:6323162-6324579 FORWARD'	T
'9.1.2'	'mitochondrial electron transport / ATP synthesis.NADH-DH.localisation not clear'	Locus416.2	'at3g18410'; 'NADH-ubiquinone oxidoreductase-related | chr3:6323162-6324579 FORWARD'	T
'9.1.2'	'mitochondrial electron transport / ATP synthesis.NADH-DH.localisation not clear'	Locus416.3	'at3g18410'; 'NADH-ubiquinone oxidoreductase-related | chr3:6323162-6324579 FORWARD'	T
'9.1.2'	'mitochondrial electron transport / ATP synthesis.NADH-DH.localisation not clear'	Locus416.4	'at3g18410'; 'NADH-ubiquinone oxidoreductase-related | chr3:6323162-6324579 FORWARD'	T
'9.1.2'	'mitochondrial electron transport / ATP synthesis.NADH-DH.localisation not clear'	Locus6271.1	'atmg00270'; 'Symbols: NAD6 | NADH dehydrogenase subunit 6 | chrM:76642-77259 REVERSE'	T
'9.1.2'	'mitochondrial electron transport / ATP synthesis.NADH-DH.localisation not clear'	Locus4454.1	'at5g11770'; 'NADH-ubiquinone oxidoreductase 20 kDa subunit, mitochondrial | chr5:3790806-3793000 REVERSE'	T
'9.1.2'	'mitochondrial electron transport / ATP synthesis.NADH-DH.localisation not clear'	Locus4454.2	'at5g11770'; 'NADH-ubiquinone oxidoreductase 20 kDa subunit, mitochondrial | chr5:3790806-3793000 REVERSE'	T
'9.1.2'	'mitochondrial electron transport / ATP synthesis.NADH-DH.localisation not clear'		'atmg00060'; 'Symbols: NAD5C, NAD5.3, NAD5 | Mitochondrial NADH dehydrogenase subunit 5. The gene is trans-spliced from the three different pre-cursors, NAD5a, NAD5b and NAD5c. | chrM:20571-22086 REVERSE'	T
'9.1.2'	'mitochondrial electron transport / ATP synthesis.NADH-DH.localisation not clear'	Locus14273.1	'at5g67590'; 'Symbols: FRO1 | FRO1 (FROSTBITE1); NADH dehydrogenase (ubiquinone) | chr5:26958001-26959557 FORWARD'	T
'9.1.2'	'mitochondrial electron transport / ATP synthesis.NADH-DH.localisation not clear'	Locus23870.1	'at5g67590'; 'Symbols: FRO1 | FRO1 (FROSTBITE1); NADH dehydrogenase (ubiquinone) | chr5:26958001-26959557 FORWARD'	T
'9.1.2'	'mitochondrial electron transport / ATP synthesis.NADH-DH.localisation not clear'	Locus2808.2	'at5g67590'; 'Symbols: FRO1 | FRO1 (FROSTBITE1); NADH dehydrogenase (ubiquinone) | chr5:26958001-26959557 FORWARD'	T
'9.1.2'	'mitochondrial electron transport / ATP synthesis.NADH-DH.localisation not clear'	Locus2808.3	'at5g67590'; 'Symbols: FRO1 | FRO1 (FROSTBITE1); NADH dehydrogenase (ubiquinone) | chr5:26958001-26959557 FORWARD'	T
'9.1.2'	'mitochondrial electron transport / ATP synthesis.NADH-DH.localisation not clear'	Locus5578.1	'at1g79010'; 'NADH-ubiquinone oxidoreductase 23 kDa subunit, mitochondrial (TYKY) | chr1:29724879-29727028 REVERSE'	T
'9.1.2'	'mitochondrial electron transport / ATP synthesis.NADH-DH.localisation not clear'	Locus1766.1	'at5g52840'; 'NADH-ubiquinone oxidoreductase-related | chr5:21413646-21415006 FORWARD'	T
'9.1.2'	'mitochondrial electron transport / ATP synthesis.NADH-DH.localisation not clear'	Locus1766.2	'at5g52840'; 'NADH-ubiquinone oxidoreductase-related | chr5:21413646-21415006 FORWARD'	T
'9.1.2'	'mitochondrial electron transport / ATP synthesis.NADH-DH.localisation not clear'	Locus9093.1	'at5g18800'; 'NADH-ubiquinone oxidoreductase 19 kDa subunit (NDUFA8) family protein | chr5:6267078-6268638 FORWARD'	T
'9.1.2'	'mitochondrial electron transport / ATP synthesis.NADH-DH.localisation not clear'	Locus9093.2	'at5g18800'; 'NADH-ubiquinone oxidoreductase 19 kDa subunit (NDUFA8) family protein | chr5:6267078-6268638 FORWARD'	T
'9.1.2'	'mitochondrial electron transport / ATP synthesis.NADH-DH.localisation not clear'	Locus9093.3	'at5g18800'; 'NADH-ubiquinone oxidoreductase 19 kDa subunit (NDUFA8) family protein | chr5:6267078-6268638 FORWARD'	T
'9.1.2'	'mitochondrial electron transport / ATP synthesis.NADH-DH.localisation not clear'		'atmg00285'; 'Symbols: NAD2A, NAD2.1, NAD2 | encodes subunit of mitochondrial NAD(P)H dehydrogenase that is trans-spliced from two precursors, NAD2A and NAD2B. | chrM:79740-81297 REVERSE'	T
'9.1.2'	'mitochondrial electron transport / ATP synthesis.NADH-DH.localisation not clear'		'at1g54720'; 'early-responsive to dehydration protein-related / ERD protein-related | chr1:20422831-20423754 FORWARD'	T
'9.1.2'	'mitochondrial electron transport / ATP synthesis.NADH-DH.localisation not clear'	Locus3062.1	'at2g20360'; 'binding / catalytic/ coenzyme binding | chr2:8785988-8789473 FORWARD'	T
'9.1.2'	'mitochondrial electron transport / ATP synthesis.NADH-DH.localisation not clear'	Locus3062.2	'at2g20360'; 'binding / catalytic/ coenzyme binding | chr2:8785988-8789473 FORWARD'	T
'9.1.2'	'mitochondrial electron transport / ATP synthesis.NADH-DH.localisation not clear'		'at2g47690'; 'NADH-ubiquinone oxidoreductase-related | chr2:19551263-19552358 FORWARD'	T
'9.1.2'	'mitochondrial electron transport / ATP synthesis.NADH-DH.localisation not clear'	Locus813.1	'at4g26965'; 'NADH:ubiquinone oxidoreductase family protein | chr4:13539642-13542397 FORWARD'	T
'9.1.2'	'mitochondrial electron transport / ATP synthesis.NADH-DH.localisation not clear'	Locus813.2	'at4g26965'; 'NADH:ubiquinone oxidoreductase family protein | chr4:13539642-13542397 FORWARD'	T
'9.2'	'mitochondrial electron transport / ATP synthesis.NADH-DH.type II'		''; ''	''
'9.2.1'	'mitochondrial electron transport / ATP synthesis.NADH-DH.type II.internal matrix'		'at1g07180'; 'Symbols: ATNDI1, NDA1 | NDA1 (ALTERNATIVE NAD(P)H DEHYDROGENASE 1); NADH dehydrogenase | chr1:2204320-2206934 FORWARD'	T
'9.2.1'	'mitochondrial electron transport / ATP synthesis.NADH-DH.type II.internal matrix'	Locus16239.1	'at2g29990'; 'Symbols: NDA2 | NDA2 (ALTERNATIVE NAD(P)H DEHYDROGENASE 2); FAD binding / NADH dehydrogenase/ oxidoreductase | chr2:12793340-12795913 REVERSE'	T
'9.2.2'	'mitochondrial electron transport / ATP synthesis.NADH-DH.type II.external'	Locus22783.1	'at4g05020'; 'Symbols: NDB2 | NDB2 (NAD(P)H dehydrogenase B2); FAD binding / disulfide oxidoreductase/ oxidoreductase | chr4:2572621-2576595 FORWARD'	T
'9.2.2'	'mitochondrial electron transport / ATP synthesis.NADH-DH.type II.external'	Locus20606.1	'at4g28220'; 'Symbols: NDB1 | NDB1 (NAD(P)H dehydrogenase B1); NADH dehydrogenase/ disulfide oxidoreductase | chr4:13992997-13995831 FORWARD'	T
'9.2.2'	'mitochondrial electron transport / ATP synthesis.NADH-DH.type II.external'	Locus20606.2	'at4g28220'; 'Symbols: NDB1 | NDB1 (NAD(P)H dehydrogenase B1); NADH dehydrogenase/ disulfide oxidoreductase | chr4:13992997-13995831 FORWARD'	T
'9.2.2'	'mitochondrial electron transport / ATP synthesis.NADH-DH.type II.external'	Locus20606.3	'at4g28220'; 'Symbols: NDB1 | NDB1 (NAD(P)H dehydrogenase B1); NADH dehydrogenase/ disulfide oxidoreductase | chr4:13992997-13995831 FORWARD'	T
'9.2.2'	'mitochondrial electron transport / ATP synthesis.NADH-DH.type II.external'	Locus20606.4	'at4g28220'; 'Symbols: NDB1 | NDB1 (NAD(P)H dehydrogenase B1); NADH dehydrogenase/ disulfide oxidoreductase | chr4:13992997-13995831 FORWARD'	T
'9.2.2'	'mitochondrial electron transport / ATP synthesis.NADH-DH.type II.external'	Locus20606.5	'at4g28220'; 'Symbols: NDB1 | NDB1 (NAD(P)H dehydrogenase B1); NADH dehydrogenase/ disulfide oxidoreductase | chr4:13992997-13995831 FORWARD'	T
'9.2.2'	'mitochondrial electron transport / ATP synthesis.NADH-DH.type II.external'	Locus20606.7	'at4g28220'; 'Symbols: NDB1 | NDB1 (NAD(P)H dehydrogenase B1); NADH dehydrogenase/ disulfide oxidoreductase | chr4:13992997-13995831 FORWARD'	T
'9.2.2'	'mitochondrial electron transport / ATP synthesis.NADH-DH.type II.external'		'at2g20800'; 'Symbols: NDB4 | NDB4 (NAD(P)H dehydrogenase B4); NADH dehydrogenase | chr2:8953252-8955761 REVERSE'	T
'9.2.2'	'mitochondrial electron transport / ATP synthesis.NADH-DH.type II.external'	Locus38240.1	'at4g21490'; 'Symbols: NDB3 | NDB3; NADH dehydrogenase | chr4:11436495-11439326 REVERSE'	T
'9.2.2'	'mitochondrial electron transport / ATP synthesis.NADH-DH.type II.external'	Locus4489.2	'at4g21490'; 'Symbols: NDB3 | NDB3; NADH dehydrogenase | chr4:11436495-11439326 REVERSE'	T
'9.2.2'	'mitochondrial electron transport / ATP synthesis.NADH-DH.type II.external'	Locus4489.4	'at4g21490'; 'Symbols: NDB3 | NDB3; NADH dehydrogenase | chr4:11436495-11439326 REVERSE'	T
'9.2.3'	'mitochondrial electron transport / ATP synthesis.NADH-DH.type II.mitochondrial'	Locus18744.1	'at5g08740'; 'Symbols: NDC1 | NDC1 (NAD(P)H dehydrogenase C1); NADH dehydrogenase | chr5:2848506-2851428 REVERSE'	T
'9.3'	'mitochondrial electron transport / ATP synthesis.electron transfer flavoprotein'	Locus8821.1	'at1g50940'; 'Symbols: ETFALPHA | ETFALPHA (electron transfer flavoprotein alpha); FAD binding / electron carrier | chr1:18877812-18880010 REVERSE'	T
'9.3'	'mitochondrial electron transport / ATP synthesis.electron transfer flavoprotein'	Locus8821.2	'at1g50940'; 'Symbols: ETFALPHA | ETFALPHA (electron transfer flavoprotein alpha); FAD binding / electron carrier | chr1:18877812-18880010 REVERSE'	T
'9.3'	'mitochondrial electron transport / ATP synthesis.electron transfer flavoprotein'	Locus8821.3	'at1g50940'; 'Symbols: ETFALPHA | ETFALPHA (electron transfer flavoprotein alpha); FAD binding / electron carrier | chr1:18877812-18880010 REVERSE'	T
'9.3'	'mitochondrial electron transport / ATP synthesis.electron transfer flavoprotein'	Locus8821.4	'at1g50940'; 'Symbols: ETFALPHA | ETFALPHA (electron transfer flavoprotein alpha); FAD binding / electron carrier | chr1:18877812-18880010 REVERSE'	T
'9.3'	'mitochondrial electron transport / ATP synthesis.electron transfer flavoprotein'	Locus8821.5	'at1g50940'; 'Symbols: ETFALPHA | ETFALPHA (electron transfer flavoprotein alpha); FAD binding / electron carrier | chr1:18877812-18880010 REVERSE'	T
'9.3'	'mitochondrial electron transport / ATP synthesis.electron transfer flavoprotein'	Locus14734.1	'at2g43400'; 'Symbols: ETFQO | ETFQO (electron-transfer flavoprotein:ubiquinone oxidoreductase); catalytic/ electron carrier/ electron-transferring-flavoprotein dehydrogenase | chr2:18021180-18025292 FORWARD'	T
'9.3'	'mitochondrial electron transport / ATP synthesis.electron transfer flavoprotein'	Locus14734.2	'at2g43400'; 'Symbols: ETFQO | ETFQO (electron-transfer flavoprotein:ubiquinone oxidoreductase); catalytic/ electron carrier/ electron-transferring-flavoprotein dehydrogenase | chr2:18021180-18025292 FORWARD'	T
'9.3'	'mitochondrial electron transport / ATP synthesis.electron transfer flavoprotein'	Locus4192.1	'at5g43430'; 'Symbols: ETFBETA | ETFBETA; electron carrier | chr5:17453598-17455296 FORWARD'	T
'9.4'	'mitochondrial electron transport / ATP synthesis.alternative oxidase'	Locus20153.1	'at3g22370'; 'Symbols: AOX1A, ATAOX1A | AOX1A (ALTERNATIVE OXIDASE 1A); alternative oxidase | chr3:7906791-7908740 FORWARD'	T
'9.4'	'mitochondrial electron transport / ATP synthesis.alternative oxidase'	Locus25858.1	'at3g22370'; 'Symbols: AOX1A, ATAOX1A | AOX1A (ALTERNATIVE OXIDASE 1A); alternative oxidase | chr3:7906791-7908740 FORWARD'	T
'9.4'	'mitochondrial electron transport / ATP synthesis.alternative oxidase'		'at3g27620'; 'Symbols: AOX1C | AOX1C; alternative oxidase | chr3:10229045-10230702 REVERSE'	T
'9.4'	'mitochondrial electron transport / ATP synthesis.alternative oxidase'		'at3g22360'; 'Symbols: AOX1B | AOX1B; alternative oxidase | chr3:7904156-7905384 FORWARD'	T
'9.4'	'mitochondrial electron transport / ATP synthesis.alternative oxidase'		'at1g32350'; 'Symbols: AOX1D | AOX1D (alternative oxidase 1D); alternative oxidase | chr1:11666977-11668690 REVERSE'	T
'9.4'	'mitochondrial electron transport / ATP synthesis.alternative oxidase'		'at5g64210'; 'Symbols: AOX2 | AOX2; alternative oxidase | chr5:25683965-25685664 REVERSE'	T
'9.5'	'mitochondrial electron transport / ATP synthesis.cytochrome c reductase'	Locus7161.1	'at1g36380'; 'unknown protein | chr1:13700814-13701632 FORWARD'	T
'9.5'	'mitochondrial electron transport / ATP synthesis.cytochrome c reductase'	Locus7161.2	'at1g36380'; 'unknown protein | chr1:13700814-13701632 FORWARD'	T
'9.5'	'mitochondrial electron transport / ATP synthesis.cytochrome c reductase'		'at2g07727'; 'cytochrome b (MTCYB) (COB) (CYTB) | chr2:3450578-3452044 FORWARD'	T
'9.5'	'mitochondrial electron transport / ATP synthesis.cytochrome c reductase'		'at2g01090'; 'ubiquinol-cytochrome C reductase complex 7.8 kDa protein, putative / mitochondrial hinge protein, putative | chr2:80014-81200 FORWARD'	T
'9.5'	'mitochondrial electron transport / ATP synthesis.cytochrome c reductase'		'at5g05370'; 'ubiquinol-cytochrome C reductase complex ubiquinone-binding protein, putative / ubiquinol-cytochrome C reductase complex 8.2 kDa protein, putative | chr5:1590797-1591903 REVERSE'	T
'9.5'	'mitochondrial electron transport / ATP synthesis.cytochrome c reductase'	Locus2067.1	'at5g25450'; 'ubiquinol-cytochrome C reductase complex 14 kDa protein, putative | chr5:8856997-8858476 FORWARD'	T
'9.5'	'mitochondrial electron transport / ATP synthesis.cytochrome c reductase'	Locus2067.2	'at5g25450'; 'ubiquinol-cytochrome C reductase complex 14 kDa protein, putative | chr5:8856997-8858476 FORWARD'	T
'9.5'	'mitochondrial electron transport / ATP synthesis.cytochrome c reductase'	Locus6166.3	'at5g25450'; 'ubiquinol-cytochrome C reductase complex 14 kDa protein, putative | chr5:8856997-8858476 FORWARD'	T
'9.5'	'mitochondrial electron transport / ATP synthesis.cytochrome c reductase'	Locus6166.4	'at5g25450'; 'ubiquinol-cytochrome C reductase complex 14 kDa protein, putative | chr5:8856997-8858476 FORWARD'	T
'9.5'	'mitochondrial electron transport / ATP synthesis.cytochrome c reductase'	Locus6166.6	'at5g25450'; 'ubiquinol-cytochrome C reductase complex 14 kDa protein, putative | chr5:8856997-8858476 FORWARD'	T
'9.5'	'mitochondrial electron transport / ATP synthesis.cytochrome c reductase'	Locus2217.1	'at3g10860'; 'ubiquinol-cytochrome C reductase complex ubiquinone-binding protein, putative / ubiquinol-cytochrome C reductase complex 8.2 kDa protein, putative | chr3:3399736-3400741 FORWARD'	T
'9.5'	'mitochondrial electron transport / ATP synthesis.cytochrome c reductase'	Locus2217.2	'at3g10860'; 'ubiquinol-cytochrome C reductase complex ubiquinone-binding protein, putative / ubiquinol-cytochrome C reductase complex 8.2 kDa protein, putative | chr3:3399736-3400741 FORWARD'	T
'9.5'	'mitochondrial electron transport / ATP synthesis.cytochrome c reductase'	Locus2217.3	'at3g10860'; 'ubiquinol-cytochrome C reductase complex ubiquinone-binding protein, putative / ubiquinol-cytochrome C reductase complex 8.2 kDa protein, putative | chr3:3399736-3400741 FORWARD'	T
'9.5'	'mitochondrial electron transport / ATP synthesis.cytochrome c reductase'	Locus18415.1	'at1g15120'; 'ubiquinol-cytochrome C reductase complex 7.8 kDa protein, putative / mitochondrial hinge protein, putative | chr1:5202648-5204193 FORWARD'	T
'9.5'	'mitochondrial electron transport / ATP synthesis.cytochrome c reductase'	Locus3460.1	'at1g15120'; 'ubiquinol-cytochrome C reductase complex 7.8 kDa protein, putative / mitochondrial hinge protein, putative | chr1:5202648-5204193 FORWARD'	T
'9.5'	'mitochondrial electron transport / ATP synthesis.cytochrome c reductase'	Locus3460.3	'at1g15120'; 'ubiquinol-cytochrome C reductase complex 7.8 kDa protein, putative / mitochondrial hinge protein, putative | chr1:5202648-5204193 FORWARD'	T
'9.5'	'mitochondrial electron transport / ATP synthesis.cytochrome c reductase'	Locus3460.8	'at1g15120'; 'ubiquinol-cytochrome C reductase complex 7.8 kDa protein, putative / mitochondrial hinge protein, putative | chr1:5202648-5204193 FORWARD'	T
'9.5'	'mitochondrial electron transport / ATP synthesis.cytochrome c reductase'	Locus3869.2	'at1g15120'; 'ubiquinol-cytochrome C reductase complex 7.8 kDa protein, putative / mitochondrial hinge protein, putative | chr1:5202648-5204193 FORWARD'	T
'9.5'	'mitochondrial electron transport / ATP synthesis.cytochrome c reductase'	Locus3869.3	'at1g15120'; 'ubiquinol-cytochrome C reductase complex 7.8 kDa protein, putative / mitochondrial hinge protein, putative | chr1:5202648-5204193 FORWARD'	T
'9.5'	'mitochondrial electron transport / ATP synthesis.cytochrome c reductase'	Locus3648.1	'at5g13430'; 'ubiquinol-cytochrome C reductase iron-sulfur subunit, mitochondrial, putative / Rieske iron-sulfur protein, putative | chr5:4305125-4307513 REVERSE'	T
'9.5'	'mitochondrial electron transport / ATP synthesis.cytochrome c reductase'	Locus3648.2	'at5g13430'; 'ubiquinol-cytochrome C reductase iron-sulfur subunit, mitochondrial, putative / Rieske iron-sulfur protein, putative | chr5:4305125-4307513 REVERSE'	T
'9.5'	'mitochondrial electron transport / ATP synthesis.cytochrome c reductase'	Locus3648.3	'at5g13430'; 'ubiquinol-cytochrome C reductase iron-sulfur subunit, mitochondrial, putative / Rieske iron-sulfur protein, putative | chr5:4305125-4307513 REVERSE'	T
'9.5'	'mitochondrial electron transport / ATP synthesis.cytochrome c reductase'	Locus8313.1	'at5g13430'; 'ubiquinol-cytochrome C reductase iron-sulfur subunit, mitochondrial, putative / Rieske iron-sulfur protein, putative | chr5:4305125-4307513 REVERSE'	T
'9.5'	'mitochondrial electron transport / ATP synthesis.cytochrome c reductase'	Locus7011.1	'at3g52730'; 'ubiquinol-cytochrome C reductase UQCRX/QCR9-like family protein | chr3:19542931-19544264 REVERSE'	T
'9.5'	'mitochondrial electron transport / ATP synthesis.cytochrome c reductase'	Locus7011.2	'at3g52730'; 'ubiquinol-cytochrome C reductase UQCRX/QCR9-like family protein | chr3:19542931-19544264 REVERSE'	T
'9.5'	'mitochondrial electron transport / ATP synthesis.cytochrome c reductase'	Locus8256.2	'at5g13440'; 'ubiquinol-cytochrome C reductase iron-sulfur subunit, mitochondrial, putative / Rieske iron-sulfur protein, putative | chr5:4308129-4310181 REVERSE'	T
'9.5'	'mitochondrial electron transport / ATP synthesis.cytochrome c reductase'	Locus8256.3	'at5g13440'; 'ubiquinol-cytochrome C reductase iron-sulfur subunit, mitochondrial, putative / Rieske iron-sulfur protein, putative | chr5:4308129-4310181 REVERSE'	T
'9.5'	'mitochondrial electron transport / ATP synthesis.cytochrome c reductase'		'at4g32470'; 'ubiquinol-cytochrome C reductase complex 14 kDa protein, putative | chr4:15669219-15671194 REVERSE'	T
'9.6'	'mitochondrial electron transport / ATP synthesis.cytochrome c'	Locus3495.1	'at4g10040'; 'Symbols: CYTC-2 | CYTC-2 (cytochrome c-2); electron carrier/ heme binding / iron ion binding | chr4:6276998-6278509 FORWARD'	T
'9.6'	'mitochondrial electron transport / ATP synthesis.cytochrome c'	Locus3495.2	'at4g10040'; 'Symbols: CYTC-2 | CYTC-2 (cytochrome c-2); electron carrier/ heme binding / iron ion binding | chr4:6276998-6278509 FORWARD'	T
'9.6'	'mitochondrial electron transport / ATP synthesis.cytochrome c'	Locus3495.3	'at4g10040'; 'Symbols: CYTC-2 | CYTC-2 (cytochrome c-2); electron carrier/ heme binding / iron ion binding | chr4:6276998-6278509 FORWARD'	T
'9.6'	'mitochondrial electron transport / ATP synthesis.cytochrome c'	Locus3495.4	'at4g10040'; 'Symbols: CYTC-2 | CYTC-2 (cytochrome c-2); electron carrier/ heme binding / iron ion binding | chr4:6276998-6278509 FORWARD'	T
'9.6'	'mitochondrial electron transport / ATP synthesis.cytochrome c'		'atmg00830'; 'Symbols: CCB382 | cytochrome c biogenesis orf382 | chrM:231894-233042 REVERSE'	T
'9.6'	'mitochondrial electron transport / ATP synthesis.cytochrome c'	Locus23968.1	'atmg00110'; 'Symbols: CCB206 | Encodes a mitochondria-encoded cytochrome c biogenesis protein. | chrM:30463-31083 FORWARD'	T
'9.6'	'mitochondrial electron transport / ATP synthesis.cytochrome c'	Locus47546.1	'atmg00960'; 'Symbols: CCB203 | Encodes a protein of the mitochondrial membrane which has been shown to be present in a number of unidentified complexes including a 500-KDa complex postulated to have heme lyase activity, in which another protein (AtCCMH, AT1G15220) is also involved. cytochrome c biogenesis orf203. | chrM:256865-257476 REVERSE'	T
'9.6'	'mitochondrial electron transport / ATP synthesis.cytochrome c'		'at2g07681'; 'cytochrome c biogenesis protein, putative | chr2:3290231-3291001 FORWARD'	T
'9.6'	'mitochondrial electron transport / ATP synthesis.cytochrome c'	Locus22165.1	'at3g51790'; 'Symbols: ATG1 | ATG1 (ARABIDOPSIS TRANSMEMBRANE PROTEIN G1P-RELATED 1) | chr3:19209585-19210744 REVERSE'	T
'9.6'	'mitochondrial electron transport / ATP synthesis.cytochrome c'		'atmg00180'; 'Symbols: CCB452 | cytochrome c biogenesis orf452 | chrM:51293-53611 REVERSE'	T
'9.6'	'mitochondrial electron transport / ATP synthesis.cytochrome c'	Locus15077.1	'at5g40810'; 'cytochrome c1, putative | chr5:16339893-16342644 FORWARD'	T
'9.6'	'mitochondrial electron transport / ATP synthesis.cytochrome c'	Locus43131.1	'at5g40810'; 'cytochrome c1, putative | chr5:16339893-16342644 FORWARD'	T
'9.6'	'mitochondrial electron transport / ATP synthesis.cytochrome c'	Locus1552.1	'at3g27240'; 'cytochrome c1, putative | chr3:10055789-10058716 REVERSE'	T
'9.6'	'mitochondrial electron transport / ATP synthesis.cytochrome c'	Locus27979.1	'atmg00900'; 'Symbols: CCB256 | cytochrome c biogenesis orf256 | chrM:239988-240758 REVERSE'	T
'9.6'	'mitochondrial electron transport / ATP synthesis.cytochrome c'	Locus38643.1	'atmg00900'; 'Symbols: CCB256 | cytochrome c biogenesis orf256 | chrM:239988-240758 REVERSE'	T
'9.6'	'mitochondrial electron transport / ATP synthesis.cytochrome c'		'at2g07771'; 'cytochrome c biogenesis protein-related | chr2:3239693-3240463 REVERSE'	T
'9.6'	'mitochondrial electron transport / ATP synthesis.cytochrome c'	Locus5248.1	'at1g15220'; 'Symbols: ATCCMH, CCMH | CCMH; oxidoreductase | chr1:5240199-5241538 REVERSE'	T
'9.6'	'mitochondrial electron transport / ATP synthesis.cytochrome c'	Locus5248.2	'at1g15220'; 'Symbols: ATCCMH, CCMH | CCMH; oxidoreductase | chr1:5240199-5241538 REVERSE'	T
'9.6'	'mitochondrial electron transport / ATP synthesis.cytochrome c'	Locus5248.3	'at1g15220'; 'Symbols: ATCCMH, CCMH | CCMH; oxidoreductase | chr1:5240199-5241538 REVERSE'	T
'9.6'	'mitochondrial electron transport / ATP synthesis.cytochrome c'	Locus5248.7	'at1g15220'; 'Symbols: ATCCMH, CCMH | CCMH; oxidoreductase | chr1:5240199-5241538 REVERSE'	T
[truncated: 64,648 more rows]
